# Supplementary material for: Time-resolved transcriptome analysis reveals molecular signatures of Fusarium proliferatum DSM106835-induced sudden decline syndrome in date palm (Phoenix dactylifera L.)
Source: J Exp Bot. 2025 Dec 16;77(6):1676–96. doi: 10.1093/jxb/eraf540 (PMC13017883; doi:10.1093/jxb/eraf540)
Supplement: eraf540_Supplementary_Data [file eraf540_supplementary_data.zip]

Archive with 11 entries (11 files):
- jexbot316454-file001.pdf
- jexbot316454-file002.xlsx
- jexbot316454-file003.xlsx
- jexbot316454-file004.xlsx
- jexbot316454-file005.xlsx
- jexbot316454-file006.xlsx
- jexbot316454-file007.xlsx
- jexbot316454-file008.xlsx
- jexbot316454-file009.xlsx
- jexbot316454-file010.xlsx
- jexbot316454-file011.xlsx
