# Supplementary material for: Time-resolved transcriptome analysis reveals molecular signatures of Fusarium proliferatum DSM106835-induced sudden decline syndrome in date palm (Phoenix dactylifera L.)
Source: J Exp Bot. 2025 Dec 16;77(6):1676–96. doi: 10.1093/jxb/eraf540 (PMC13017883; doi:10.1093/jxb/eraf540)
Supplement: eraf540_Supplementary_Data [file eraf540_supplementary_data.zip › jexbot316454-file002.xlsx]

## Sheet: Sheet1
Table S1. List of qRT-PCR primers (sequence 5’ to 3’) used in the study.
Gene ID	Forward primer	Reverse primer
LOC103709031	CCCAGCTTAGTAGTCCTTCCC	CCACCCTCTTCTGCTGGTTC
LOC103701196	CAGGTCAAAGGAGAGGAAGATTCGG	AAGAGTAAGCTGTGCTGAGAGAGTGG
LOC103707531	GACAGAGTATGTCGTCACTCGTTGG	GTATGCACCCTACTGACCAAATGTCG
LOC103709119	CCACCTGACAGTCGCTGGAAA	TGCTGCTTCTCTGCATCCCAG
LOC103709120	GAACCACCAAACTATCCCCCTGCTAT	CGTGTCTCGAGCTCCTCTATGGTAAT
LOC103703576	CCTCCTTCTTTTACCCCCTAAGCTCTC	CTTGCTCAGAGTAGAAGAGCCTGTG
LOC103707018	CATTCCATGAGGAGGAGATCGGTGAG	TAGAAGCTCTGCTCCCCAAGTATTCC
LOC103712270	TGTGGCGAGACTCCACCAACATC	CACGAAGTTGCCTGGAGGCTTATAG
LOC103713664	CCCCCAGCGATTACCTCAAT	GGCGTAGTGTGCCAGTTCTT
LOC103709031	CTGCCTCAACGGCCAGTAA	CCACCCTCTTCTGCTGGTTC
LOC103708865	ATGGCTATTAGACCAGCGGC	CGACTGTAAAGGGAGCCTGG
LOC103721507	GAGGTCCACCTCTGGTAATCCTCAA	GGGAGATCATAGGCTTTGTGTGGG
LOC103721507	GGGCAATCCAAATCCAAGGAGCTA	GTGATGACCGCCCTTGGATCATTC
LOC103709553	GCCATTGCTCGAAGAGCCCA	CAGTGGCATGAAGATCCTGGGG
LOC103704271	GCCTCTGCAGCCAAGACTCG	AACGCTGGATTCGTGCGGAG
LOC103699314	TTCGATCAGCTGCCTCGTGC	AGCCTTCCACCCATCGAAGT
LOC103696392	AACGGCTCCGTTGACGATCT	GTTGACGTCCTCCGCCAAGT
LOC103716872	GAAGGTGGGCGGAATCGGAC	GGCCCATCGAAGTCCCAAGG
LOC103707100	CCGAAACTTCATCGCCTGCTG	TGACCTGGGCCTGGGTGATG
LOC103718404	AGCTTCATCGCCTGCTGCCT	GAGTGATGGAGGGACTGGGTGA
LOC103708987	GCGAATGAGTTCCCGGTGGT	ACGGGAGGCTGATACTTGGC
LOC120104890	CCTCCTTGTCCATCTTCATTGC	AAGTGTTGAGATGGTCGGATGC
LOC120113307	GAGTCAGCAAAGAAGGTTGGG	GAGAGATGGGGAAGGATCGTAG
LOC103706311	TGCCCCGACCTCTACTATTTTCCACT	TGCTGTCTTCCCATGCAAACTCTAGC
LOC120107305	ACACCCCTCTCTCTAACTGTGATGCA	CCGAGAATGCCACCAACAAGACCGC
LOC108511758	TTCTGGGGATCAAGAGAGAGCTAGCT	GCCTCATCATGGTTCTGCTTCTCCTC
LOC120104047	GCCCTTAACTACACCTCCCTCCAGAT	GTAGTTGAGTCCTGACACCGCGTAG
LOC120113307	GAGTCAGCAAAGAAGGTTGGG	GAGAGATGGGGAAGGATCGTAG
LOC120111125	AAGAACCACCAATTGTCCCTCCACAG	CACTACATGCGGAGGTCTCGACAGA
LOC120104412	CAACGGTGGGATTGAGTGCGGCAAAG	CATAGCTCACTCCCAGTATGTCGCAG
LOC120109005	GGTCGATTGCTTCTATCCACAG	GGGAAGACTACAAACAGCAAGC
LOC108510666	CCATCCCTCTTCTGACTCCACACAAG	GGAACGTTGCCATAGGATCTTGATCTCG
