# Supplementary material for: Time-resolved transcriptome analysis reveals molecular signatures of Fusarium proliferatum DSM106835-induced sudden decline syndrome in date palm (Phoenix dactylifera L.)
Source: J Exp Bot. 2025 Dec 16;77(6):1676–96. doi: 10.1093/jxb/eraf540 (PMC13017883; doi:10.1093/jxb/eraf540)
Supplement: eraf540_Supplementary_Data [file eraf540_supplementary_data.zip › jexbot316454-file003.xlsx]

## Sheet: Table S2
Table S2. The count data from mapping all samples against the reference genome of date palm.
gene_id	R_C16_REP1	R_C16_REP2	R_C16_REP3	R_C4_REP1	R_C4_REP2	R_C4_REP3	R_C8_REP1	R_C8_REP2	R_C8_REP3	R_F16_REP1	R_F16_REP2	R_F16_REP3	R_F4_REP1	R_F4_REP2	R_F4_REP3	R_F8_REP1	R_F8_REP2	R_F8_REP3	S_C16_REP1	S_C16_REP2	S_C16_REP3	S_C4_REP1	S_C4_REP2	S_C4_REP3	S_C8_REP1	S_C8_REP2	S_C8_REP3	S_F16_REP1	S_F16_REP2	S_F16_REP3	S_F4_REP1	S_F4_REP2	S_F4_REP3	S_F8_REP1	S_F8_REP2	S_F8_REP3
ADH	178	288	7829	110	65	108.999	427	102	170	181.28	523.137	329.409	122.04	82	77	1660.92	120.182	659.999	402	497	505	202	154	137	149	94	101	10.267	105	110	60	43	42	31.043	74	400
KEH32_p01	216	104	94	85	114	138	118	55	64	11	6	9.121	13	78	169	13	13	58	71	62	78	137	102	93	127	92	95	58	187	93	53	88	100	76	64	114
KEH32_p02	5	6	15	9	11	13	12	19	6	1.051	5	3.672	2	5	3	3	7.724	9	10	7	2	17	7	12	7	12	14	26	34	13	6	9	3	10	4	21
KEH32_p03	1.403	7	15.188	11.845	1.643	5.859	10.041	10.505	6.555	1	2	1	2	1.566	7	0	2	6.085	0	3	3.571	10.64	6.816	10.609	5.323	9.014	10.111	12.722	11.603	6.56	0	0	5	4	2	9.082
KEH32_p04	47	47	31	30	43	39	42	23	40	137.122	147.632	486.981	18	15	38	96	82.983	40	54	33	56	75	39	72	51	69	57	123	156	100	21	46	56	56	31	133
KEH32_p05	0	0	0	1	0	0	0	1	0	11.278	16.465	4.255	2	0	0	8.532	16.931	3	0	0	0	0	0	0	0	0	0	0	0	0	2	0	0	0	0	0
KEH32_p06	5	2	3	3	3	3	2.03	6	1	4.001	0	14.005	1	1	5	4	6	1	2	6	4	5	1	3	2	5	5	8	5	5	1	1	3	4	3	10
KEH32_p07	8	3	2	2	0	3	1	2	6	11.801	3.072	1	3	0	3	6.996	6.353	5.949	5	0	1	3	0	5	1	0	1	7	8	7	0	1	0	7	2	5
KEH32_p08	48.829	33.593	41.602	59.45	36.767	28.217	43.071	36.67	34.442	2.185	5.833	5.7	25.185	32.433	47.222	7.144	2.312	24.157	31.203	22.336	41.255	28.191	33.576	9.068	11.067	22.808	26.433	12.818	12.081	25.581	18.653	20.736	17.527	13.793	3	7.372
KEH32_p09	100	135	105	139	71	210	221	144	240	46.999	70	17	75	20	42	61	57.963	59	1598	1288	1397	2087	1878	1361	1315.05	1526	1357	646	1304	1040	1085	1122	1391	983	850	770
KEH32_p10	8	23	5	4	6	9	10	11	11	4	3	5	8.06	3	2	5	30.129	12	27	13	11	30	8	13	23	43	35	7	39	19	17	28	17	8	16	19
KEH32_p12	13.515	21.446	11.815	12.987	11.313	10.888	11.245	13.924	10.434	0	0	8.739	4.439	10.06	4.491	0	0	9.516	17.596	5.204	10.508	9.006	12.134	9.601	15.65	16.719	17.109	10.414	39.304	28.837	4.45	14.45	5.722	8.002	5.831	12.842
KEH32_p13	9.964	83.973	10.684	20.59	0	31.036	38.682	22.149	50.204	31.286	48.487	19.734	25.876	5.956	0	28.436	57.897	33.196	117.79	58.532	84.972	78.003	66.148	91.83	97.012	108.553	63.598	10.96	143.02	84.974	41.012	77.11	62.05	56.384	54.653	96.297
KEH32_p14	1.238	2.653	3.865	5.446	0	5.272	5.346	1.334	4.565	0	5.236	123.681	0	1.276	3.994	0	25.791	4.228	0	6.207	1.27	4.387	9.616	7.474	14.162	18.782	14.104	4.214	9.437	4.782	4.881	1.161	5.233	8.827	8.52	11.513
KEH32_p15	1	1	1	2	0	3	1	1	4	8	5	3	0	1	4	4	3	0	9	5	8	10	5	3	4	4	8	1	11	7	2	6	2	3	2	2
KEH32_p16	1	6	2	3	5	0	3	3	4	9.497	6.667	44.437	1	3	0	11.324	8.752	4	0	3	0	3	2	4	4	6	1	6	6	1	2	4	2	3	4	7
KEH32_p17	21.984	30.642	23.956	10.38	17.526	17.106	9.672	11.398	5.257	5.837	5.953	23.075	0	13.172	13.187	2.991	5.504	6.05	22.523	9.508	18.738	22.864	17.166	17.968	20.047	20.871	16.359	22.696	49.684	39.093	6.038	17.266	8.419	15.576	10.708	26.312
KEH32_p18	44	46	25	41	50	74	66	40	53	28.038	7	38.756	5	29	31	16	8.028	12	51	26	25	42	30	44	46	63	37	48	80	68	32	39	23	57	42	46
KEH32_p19	5	4	1	1	3	8	5	1	1	20.852	3	12.003	5	0	1	7	22.475	5	2	5	12	4	4	4	5	1	2	8	6	12	3	8	6	1	1	7
KEH32_p20	6	3.452	4	6.524	7.771	11	3.186	12	5.687	26.598	50.912	21.359	7.417	3.827	7	28.207	50.007	17.373	24	12.603	13	9	12	12.599	9.991	11	11	9.994	41.751	14.542	10.362	9	19	13.626	11	13.968
KEH32_p21	76	60	68	100	58	161	193	138	202	7.347	11	14	37	14	17	20	9	38	1124	823	1245	1602	1544	1205	1295	1181	1346	727	1251	766	682	849	788	600	530	731
KEH32_p22	4	2	4	3	4.87	5.473	2.748	5.895	8.467	8.428	2	10.674	1.795	0	5	5	9	4	5.496	9.545	6.793	9.679	1.066	7.897	3.722	3	8.549	11.163	25.356	6	5.577	4.73	4	10.564	11.63	11.586
KEH32_p23	1	2	2	2	1	2	2	1	0	35	5	13	1	0	2	5	6	2.001	3	2	8	2	1	11	7	6	8	7	21	10	1	7	4	10	1	3
KEH32_p24	73	66	56	42	71	53	35	40	55	13.145	10	10	14.001	36	76	13.003	16	25	51	39	34	46	37	64	32	32	49	171	226	150	29	48	53	105	38	97
KEH32_p25	45	48	37	26	29	39	53	28	46	43.54	26.961	25.387	13	9	20	53.375	51	23	51	37	31	43	34	49	36	49	47	47	86	85	21	22	38	31	21	55
KEH32_p26	2	3	2	3	6	2	2	6	3	7	1	0	2	1	3	1	5	1	10	5	0	5	2	8	2	4	7	4	8	9	3	4	2	2	1	7
KEH32_p27	56.69	40.304	52.443	62.782	38.732	54.631	49.86	44.485	44.844	1.692	2.51	10.939	20.255	40.508	40.745	4.779	2.06	27.369	65.021	50.085	46.128	69.165	48.392	50.005	52.683	59.915	78.864	44.73	98.791	104.977	37.461	55.835	58.283	38.103	35.489	57.668
KEH32_p28	1766	1667	1295	2219	1667	1791	1874	1498	1398	78.364	338.51	124.048	942	1104	1073	372.997	199.948	790	2837	2269	2453	2504	2426	1703	1443	2411	1882	1518	3678	2397	1618	2835	2701	1711	1741	2117
KEH32_p29	11	14	9	9	5	10	6	9	14	31.451	43	15.035	11	7	8	70.132	50.709	10	16	13	11	28	14	22	16	18	17	20	49	20	12	18	16	19	11	23
KEH32_p30	0	0	0	0	0	0	0	0	0	0	0	0	0	0	0	0	0	0	0	0	0	0	0	0	0	0	1.328	0	2.342	2.09	2	0	0	0	0	0
KEH32_p31	0	0	0	12.132	2.508	3.236	6.277	9.223	11.013	0	0	0	4.176	0	0	0	0	0	10.035	12.7	11.715	13.322	14.751	9.285	18.786	21.845	8.378	15.637	16.476	11.062	8.927	7.025	12.863	15.121	13.241	11.523
KEH32_p32	8	5	7	3	3	6	8	4	1	40.002	6	31.72	4	4	4	4	5	5	10	10	12	12	10	16	4	9	11	16	21	29	5	11	9	10	11	18
KEH32_p33	12	21	21	10	12	18	10	19	16	63.468	61.018	70.009	22.998	5	8	57.11	74.808	15	29	16	18	27	12	25	18	15	27	54	74	39	12	20	17	42	11	45
KEH32_p34	4	8	4	5	2	1	6	3	9	2.671	4	6	3	0	0	1	6	2	13	6	11	12	11	10	3	10	8	12	11	11	3	8	5	5	2	9
KEH32_p35	33.001	57	38	41	21	39	40	51	53	99.793	67.486	194.608	37	19	28	121.118	138.495	46.035	95	47	50	83	68	49	36	55	78	45	74	72	22	70	52	36	28	57
KEH32_p36	15	15	17	9	18	10	9	15	14	28	2	18	5	9	11	16	12	5	27	13	21	10	17	14	14	26	15	36	52	31	10	14	17	32	11	25
KEH32_p37	18.494	11.939	21.226	18.737	17.328	7.931	16.776	13.57	17.654	11.973	3.054	32.88	6.638	6.589	5.854	2.12	10.924	9.516	18.839	6.402	23.024	30.158	11.015	22.155	18.16	33.665	12.754	19.519	59.146	23.814	14.945	11.648	10.567	13.315	19.821	32.734
KEH32_p38	4	9	4	6	2	2	4	2	2	2	2	3.013	0	3	4	5	5	2	12	9	5	7	8	9	8	13	13	9	9	13	1	1	4	8	4	3
KEH32_p39	3	6	1	2	6	3	5	8	3	13.977	25	50.629	3	3	2	13	23	8	5	4	3	4	4	6	6	9	3	3	12	3	3	1	2	4	1	2
KEH32_p40	41	37	40	42	38	37	32	25	36	24.879	16.408	26.456	8.081	14	16	14.885	21.376	17.02	33	34	33	44	31	45	51	47	35	55	90.358	57	31	24	33	27	30	64
KEH32_p41	39	48	25	31	33	29	33	26	26	15.629	16.249	25.976	7	16	23	16.996	13.038	13	37	36	40	56	36	40	42	38	38	39	91	52	14	40	30	40	19	50
KEH32_p42	603	448	476	327	488	363	297	257	258	53.001	38	212.728	56	203	300	83.724	127.999	174	263	159	233	229	153	295	144	245	208	581	782	606	117	240	198	324	147	480
KEH32_p43	11	16	5	7.07	20	9	7	7	13	9.206	4	8.236	2	1	2	7	2	8	27	11	28	10	4	17	17	16	11	13	18	12	7	9	8	15	5	14
KEH32_p44	4	2	6.014	9	5	3	4	4	4	38.087	28	97.74	5	2	2	15.021	50.049	11.055	11	4	6	16	8	8	9	12	10	9	31	12	5	5	4	10	12	4
LOC103695438	412	397	742	159	335	241	213	109	103	6.012	15	9.037	39	173	141	36	19	220	19	35	35	7	25	30	5	14	12	33	21	27	11	26	21	46	20	63
LOC103695440	705	1035	840	650	593	643	718	671	758	670.963	582.55	93.36	835.419	662.989	842	623.322	602.759	640.038	1532	1406	1428	1394	1209	1306	1107	1359	1071	1388	1902	1572	1436	1635	1583	1569	1580	1609
LOC103695441	269	270	165	284	359	372	367	237	299	32.731	43.088	22.001	321	339	305	61.698	54	212	1780	1875	1924	1440	1658	1658	1673	1475	1243	1190	2274	1559	2288	2084	1909	1849	1998	1615
LOC103695442	75.035	122	132	101	57	61	115.021	71	81	144.154	88.002	98.282	465.112	209	137	296.53	98.08	196.001	1188	995	1035	1047	952	913	482	626	792	975.084	1267	962	1124	1375	1367	906.004	976	1163
LOC103695443	3736	2205.99	3372	3024	3691	2712	2801	3393	2286	111.017	628	56.989	3354	3373	2825	1351.01	423	2693.1	2266	1978	2404	1725	1593	2861	1709	1830.99	2180	4891	7321	3733	5669	5998	6574	6599	6047	6114
LOC103695445	213	117	245	125	120	77	72	79	66	61.786	47.033	89.635	25.838	89	350	41.637	55.337	76.967	96	31	85	26	20	33	13	8	15	34.004	41	38	20	26	44	23	16	56
LOC103695446	465	254.888	503	583.999	454	414	409.001	466	561.999	142.846	94.873	132.979	295.133	498	653	131.997	69.957	315	777	664	757.004	508	638.001	569	710.001	481.001	700.999	218	414	551	947	503	677.001	531.999	747	816
LOC103695447	170	330.005	35	126	109	130	224	46	101	15.732	6	33.352	225	85	27	3	5	99	335	32	139	53	0	44	34	4	66	0	9	65	9	17	7	8	39	15.055
LOC103695448	582.001	563	476	445	672	547	552	327	482	128.691	43.148	52.8	154	318	422	48.065	38.813	333	781	636	646	543	495	461	631	470	370	31	212	354	139	283	188	82	129	168
LOC103695449	515	587	641	667	376	519	677	726	779	54.709	111.554	25.091	387.001	390	475	91.02	55.021	353	1306	1151	1110	997	1001	918	1191	842	999	86	707	693	430	549	499	261	602	570
LOC103695450	381	209	312	366.45	298.999	314	311	258	323	127.564	148.167	82.141	358.16	460.764	337.49	237.425	191.413	372.812	771	676	754	1059	1175	882	964	719	1044	1478.65	847.364	1070	1704.32	1380.56	1426	1317.32	1311	1365.22
LOC103695452	1889.01	957	403	932	2926	694.999	132	364.803	436	103.162	64.406	196.282	27.681	430	370	284.909	160.87	1992.48	1601	72	1100	1795	888	815	435	1602	1588	4	13	322	10	233	168	11	11	13
LOC103695453	99	75	132	115	143	128	113	129	150	31.478	15	26.686	65	108	139	21.152	15	88	724	601	777	740	639	629	677	762.094	657	241	564	379	677	732	710	434	551	597
LOC103695454	3	20	5	12	0	16	5	2	4	26.703	31.834	13.098	96.262	14	28	19	31.486	103.767	0	4	4	2	2	31	12	1	6	995	271	852	569	23	79	429	1101	272
LOC103695455	976	693.368	1337	1031.67	777	905.543	1065	52.632	1020.59	118.771	0	0	312.88	800.427	811.985	331.495	0	452.837	678	815	773	978	1005.59	1031	1282	867	1008	541	675	683.999	1269	1112	1167	908	914.541	1088
LOC103695456	6	43	27.506	3	1	6.136	7.99	1	12	66.382	67.272	89.876	10.013	1	1	45.006	79.301	20.941	16	1	0	13	7	37	25	12	20	38	25	4	51	58	92	16	38	25
LOC103695457	337	366	648	408	225	284	290	395	292	93.165	50.392	80.902	114	193	386	125.971	41.605	219	12	11	12	8	6	22	2	6	15	37	37	28	38	8	29	48	53	51
LOC103695458	251	270	316	339	343	309	485	251	395	99.711	78	74.675	279.871	272	236	153	136.736	237	845	824	950	669	857	844	951	763	791	349	837	628	901	794	842	636	815	979
LOC103695459	547	1359	1069	1149	423	435.384	498	1166	819	128.253	205.876	78.041	452.385	593	1184.67	262.515	142.5	259.243	2784	3292	1985	3212	3488	3117	2826	2521	3608	330	1952.91	1907	4267	2731	2869.59	1653	2221.91	2789
LOC103695460	1	0	1	0	0	0	2	1	0	30.575	24.945	27.27	5.147	0	0	13.895	22.203	22.827	0	0	0	0	0	0	0	0	0	0	0	0	0	1	0	0	0	1
LOC103695462	56	44	69	47	48	46	62	56	84	102.617	34	582.229	40	87	48	55	69.03	68.27	145	165	277	67	105	314	122	94	161	423	416	302	285	214	257	335	334	323
LOC103695463	72	31.042	43	91	60	87	68	71	87.007	136.144	43.397	501.152	31.003	44	46	35	80.186	77.923	123	83	116	109	89	73	100	80	83	3	43	54	64	44	69	24	63	71
LOC103695464	166	151	133	160	183	144	228	178	210	30.172	30	46.01	130.999	240	207	49.006	72.752	119	639	528	713	380	547	548	637	595	579	159	603	369	560	770	630.661	457	518	599.068
LOC103695465	37	542	721	43	0	129	7	7	51	11.26	18.813	145.165	1027	347	268	251.97	15.53	1219	0	1	0	1	0	0	0	0	0	0	4	0	1	0	0	0	4	7
LOC103695466	0	1	3	0	0	0	1	0	1	34.716	30.404	33.004	12	0	0	34.253	37.579	14	0	0	0	0	0	0	0	0	0	0	0	0	0	0	0	0	0	0
LOC103695467	1518	1849	1682	1973	1182	1866	2119	2375	2098	168.534	256.338	97.841	940	1213	1727	434	154.95	707.644	2510	2666	2935	2489	2302	1994	2001	1892	2027	1045	1896	1700	2027	2016	2336	1376	2021	2508
LOC103695468	266	490	262	195	165.021	198	283	235	284	46.297	65.019	96.952	68.515	77	280	43.963	92.208	141.121	765	926	582	938	684	731	711	874	709	398	773	569	501	633	757	331	487	500
LOC103695469	0	3	2	0	0	3	0	1	1	94.048	56.511	192.234	8.996	0	0	48.105	60.062	9	31	41	50	55	46	34	72	47	57	1	10	14	8	17.041	12	5	18	15
LOC103695470	207.276	702.54	246.547	210.356	216.648	230.227	416.361	162.378	274.756	6.825	78.293	28.369	411.794	375.998	343.181	52.342	69.82	298.17	208.303	581.512	186.903	173.883	248.089	151.553	202.106	114.935	168.549	86.589	233.323	232.021	257.011	174.027	143.628	140.133	509.185	218.961
LOC103695471	96.08	126.695	120.608	134.181	102.006	127.002	170.455	129.621	151.547	6.766	30.326	42.567	73.04	95.385	117.773	23.339	8.502	72.525	288.768	231.146	269.345	208.423	236.017	185.121	244.973	228.169	175.786	59.355	164.873	142.602	182.888	172.89	153.549	104.851	140.59	190.739
LOC103695472	52.009	53.182	75.921	95.424	68.864	69.575	77.941	89.796	88.511	153.406	90.658	450.716	55.106	95.04	147.286	88.315	41.323	55.141	131.726	161.656	186.137	177.548	170.89	219.63	187.565	116.181	193.703	444.649	208.388	216.633	261	177.816	173.739	253.273	253.228	259.617
LOC103695473	2060	2577	1462	1540	2324	1541	1846	1166	1603	24.239	211.805	19	1437	1972	1461	355	169.651	1468	1648	1683	1292	1232	1426	1595	1493	1251	1208	1428	2219	1751	1470	1800	1658	1787	1700	1699
LOC103695474	4747.09	6412.84	4892.55	5266.35	5606.5	5265.31	6464.35	5037.06	5568.22	56.213	1092.6	28.518	8204.71	6915.69	3812.56	2565.05	566.439	5473.53	5659.05	5172.72	5404.19	5411.16	6292	7482.25	5123.93	5796.85	5531.38	11564.5	14284.7	8919.61	7286.98	10122	8880.05	11501.5	11740.9	11636.5
LOC103695475	1185.91	1730	1778	1362	1485	1641	2034.28	1408.72	1570	252.53	473	116.409	2136.57	1676.92	1285	806	376.621	1273	3358.15	3009.71	2847.65	4255.46	5034.83	5024.85	5004.28	4914.39	4930.01	2375.82	4520.03	2960.01	3240.15	4636.83	4395.71	4118.91	4634.74	4741.88
LOC103695476	96.45	941.667	118.145	189.007	108.682	198.428	744.389	14.955	397.562	51.147	129.542	202.849	35.155	34.163	38.439	94.021	205.573	44.437	93.413	54.279	18.717	51.047	6	9	7	6	2	10.05	15.699	135.725	3	6	1	8.583	1	0
LOC103695477	1	5	4	12	6	9	6.015	6	9	174.769	39.104	131.789	10.001	4	2	69.255	56.053	26.597	2	5	14	21	11	30	83	9	43	7	12	17	5	1	8	13	29	31
LOC103695478	13	0	2.5	11	16	13	0	6	10	0	44.54	286.666	38.393	29.423	10.214	46.21	79.861	0	8.541	17.087	26	0	6.373	25.794	28	0	9.353	163.057	36.752	56.797	57.396	0	0	54.429	49.375	52.171
LOC103695479	841	1422	690	677	1256	795	1042	603	895	54.073	155	16.002	993.833	1055	681	343	138.042	875	1284	1012	946	791	919	1485	1063	1128	1012	1718	2154.12	1681	1490	1666	1523	2129	1827	1780
LOC103695480	657.081	434.498	688.541	853.033	682.55	680.037	702.881	831.085	937.736	85.243	153.916	187.675	563.615	808.97	791.524	175.758	137.047	595.583	1094.67	1230.78	1244.18	804.004	906.458	797.926	888.215	729.571	840.776	365.141	833.582	713.359	1161.55	856.751	988.538	795.949	1057.86	1049.87
LOC103695481	1.5	1	1	0	0	0.5	0	1	2.5	0	17.678	7.137	5.114	0.5	5	0	0	2.024	4	0.5	0.5	2	0	7	2.5	1.5	1	0.5	2	0	1	1	1	0	2	1
LOC103695482	17	17	16	16	8	23	20	27.095	58	191.142	109.108	95.321	305.324	222	67.322	213.858	166.045	104.086	18	28	31	40	45	38	22	77	75	67	66	51	164.006	206	151.001	181	359	192
LOC103695483	906.614	948.08	676.815	828.56	1014.01	900.308	993.414	960.39	927.655	66.855	127.455	5.027	650.204	882.496	732.269	198.555	75.245	564.869	564.675	648.256	712.418	469.267	658.805	699.471	628.219	513.842	600.763	627.369	762.275	617.297	976.644	1066.75	1027.07	851.893	980.995	1032.37
LOC103695484	139.999	109	94	228	203.001	223.001	201	199	211	59.28	63	112.908	212	221.999	134.999	89.976	139.326	199.992	81	79	138.001	84	116.001	154	92	82.001	96.017	131.999	98	133.001	127.999	109	94.999	204	230.001	144
LOC103695486	892	1040.38	1262	831.537	1717	566.66	742.256	708	584.818	509.722	418.843	1039.48	3361.65	1837	683	835.264	457.571	921.424	1855	2819	1103	752	943	1296	560	694.06	1065.9	2175	4071	2185	1285	1595	1506	1500	1537	2221
LOC103695487	2187	2236	2188	3402	2474	2953.48	3291.67	4065	3807.36	420.431	384.513	255.579	1116	1986	1787	570.309	660.733	1483.85	5237	6544	5129	5161	6411	4591	5689	4119	5141	1336	6581	3356	6261	4613.04	5812	3053	4671	5896
LOC103695489	667	400	721	754	518	682	750	749	762	76.032	93.088	112.589	288.952	297	216	118.62	79.645	345.002	1530	1434	2403	3041	2622	2134	4300	1505	2244	271	2314	1224	1469	1751	1295	786	1323.42	1527
LOC103695490	165	8	67	115	336	90	32	161	86.302	439.218	55.862	639.96	17.362	31	23	372.785	125.251	140.029	12.008	3	5	12	11	12	23	9	17	3	10	2	8	22	12	3	8	14
LOC103695491	20	6	17	22	9	11	13	8.01	6	70.045	111.593	77.243	169.995	131	113	81.003	60.116	171.704	3400	7083	3176	1457	3815	3919	2019	883	1931	5554	2352	6187	4868	2659	2642	4307	2813	3934
LOC103695492	744	222	545	725	357	348	443	270	201	133.093	154.999	61.151	602.916	896	384	167.998	166.335	423.509	55	134	66	44	64	235	46	59	185	312	293	386	886	743	635	1676	1017	1160
LOC103695493	644	403	808	698.724	458	587	492.066	647.955	630	338.867	208.733	412.579	241.702	391	769.001	182.123	295.362	436.026	973	961.003	920.001	757	770.999	661	760.001	639	793	208	310.001	543	306	289.57	298	224	374	425
LOC103695494	414	209.6	488	372	277	300	215	279	289	137.868	38.224	116.155	95.58	139	325.638	82.603	88.472	269.007	187	153	204	169	124	123	102	142	134	365	307	252	170	185	216	218	216	236
LOC103695495	612.863	238.599	204.021	416	502	392	438.382	263	389	182.169	94.479	143.308	18.07	114	148	258.799	129.756	274.655	32	6	18	24	4	19	13	15	21	20	13	38	8	6	9	8.161	5	25
LOC103695496	19	7	12	22	21	9.135	4	26.939	13	103.564	48.778	137.446	44.974	8	3	55.165	48.954	29.424	5536	4995	5809	8041	9386	7493	10359	12693	11265	1959	8313	3718	9047.01	13913	12069.2	8577	7868.89	9756
LOC103695498	532	278	546	809	531	714	615	822.526	849	178.462	121.112	240.013	411.825	465	726	272.201	178.036	455.021	1821.12	2016	2266.5	2096.57	2180.99	1621	1919.99	1635	1898	1251	1078.99	1269	2301.95	1540.96	1796.97	1610.92	2065	2021
LOC103695499	383	237.999	321	355.361	411	400.462	423	325	397	66.582	68	63.974	317	470	396	85.099	74.282	311.908	565.999	498	593	449	602	587	667	534	554	293	570.001	464.001	616	563	571	476	556	619
LOC103695500	7	9	10	6	18	9	11	10	8	486.341	232.476	893.478	33.762	7	7	182.478	108.436	37.032	3	9	9	5	10	11	8	9	12	62	52	34	23	37	18	35	19	28
LOC103695503	91	86	86	95	94	96	110	76	108	46.036	34.494	44.013	75.616	70	68	38.707	47.988	92.312	228	201	195	210.949	190	245	209	190	229	163	263	207.999	297	301	299	217	300	315.998
LOC103695505	254	198	212	248	176	284	309	266	370	39.454	125	24.806	1338	482	374	317.235	61.593	655.385	2167	2340	2494	925	1243	1250	788	928	1088	2117	1643	1854	2332	1506	1681	1699	1716.63	1590
LOC103695506	1395	904	1204	1439	1367	1251	1620	1390	1758	124.037	236.132	139.286	1054.15	1537	1306	635.051	300.722	1018	2538	2528	2764	2528	2383	2214	2207	2210	2255	1652	1678	1667	2426	2181	2252	1701	2167	2228
LOC103695507	487	422.121	485.38	336	711	440	391	357	421	47.816	117.975	34.082	486.677	869.482	1100	259.604	101.583	438.3	294	232	283	72	108	179	71	62	92	548	571	584	524	365	343	483	461	489
LOC103695508	125	60	101	201	139	135	123	184	198	36.818	17.516	49.565	36.397	44	74	12.849	17.199	95.558	325	313	283	525	554	454.173	590	549	540	39	195	228	352	379	383	258.002	287	371
LOC103695509	4	0	0	1	0	1	1	0	0	152.688	208.939	255.483	78.032	1	1	493.877	159.816	47.723	0	0	0	0	0	0	0	0	0	2	2.372	0	3	3	4	3	3	3
LOC103695511	219	220	241	213.971	301	190	278	228	247	106.08	70.971	115.194	278	230	198	141.001	69.999	211.909	363	335	345	265	288	300	244	252	271	415	431	419	407	348	408	474	491	483
LOC103695513	131	38	59.179	75.999	93	68	49	49	56.167	145.998	48.085	123.735	55.087	51	64	134.841	104.086	84.021	229	191.999	189	200	88	61.001	143	151	74	10	18	127	111.068	59	89.999	32	43	41.001
LOC103695514	5.255	7.862	11.05	15.917	11.333	20.091	22.003	14.377	22.424	11.025	4.972	17.172	9.968	30.294	20.651	4.144	1.778	10.915	12.732	11.199	5.348	10.37	3.174	5.124	12.021	3.337	2.035	0	44.095	10.132	19.844	14.439	17.808	16.333	28.619	20.388
LOC103695515	479.288	1294.57	577.714	1541.72	666.477	1509.26	2166.6	1609.52	1771.74	1.894	274.177	13.524	1254.8	2747.32	1247.23	214.118	111.167	663.218	1574.75	2113.92	1241.21	718.642	880.115	1745.47	1673.33	804.271	851.886	1275.11	6616.35	2353.7	6832.86	4805.65	5148.96	5471.1	6638.95	6155.38
LOC103695516	385.314	721.336	475.1	1404.44	649.019	1049.9	1081.01	1147.88	990.809	85.979	111.242	175.341	660.746	1927.14	920.609	65.544	56.618	302.978	667.308	616.675	309.943	620.139	206.415	415.942	595.023	233.295	241.221	180.411	2063.25	682.798	1944.1	948.959	1368.87	983.844	1901.99	1315.1
LOC103695517	1007.53	1272.25	1055.42	1056	1212	1081.5	1410	873	1071.92	471.072	642.133	386.96	1082.21	1023.61	796.229	382.709	433.608	909.896	1264	1009	1173	921	1018	1078	884	888	1034	472.34	975.748	967	826.158	957.332	851.283	759.681	883.313	1022.72
LOC103695518	450	572	378.962	534	604	577.465	581	487	520.993	29.077	38.033	40.457	115.992	410	458	60	52.826	278	166	154	108	93	71	118	82	71	90	28	116	209	98	53	87	84	122	173
LOC103695519	23	28	33	27	46	30.001	27	14	21	36.442	67.395	16.071	280.862	164	135	123.564	60.39	225.79	84.999	53	58	36	49.999	373.999	21	20	102	2178	852	1263.91	757	430	744	1755.94	1157	953.326
LOC103695522	429	184	151	118	1243	288	676	179	166	79.215	130.148	11.549	377.9	6180.99	3168	235.656	209.844	270.952	1	9	2	1	10	1	1	1	1	10	2	17	6	2	15	15	9	9
LOC103695523	143	515.824	38	155	376	405	154	154	91	45.745	8	124.999	12	235	382	24	23	454	5	0	1	4	2	5	2	11	2	1	0	1	1	1	1	0	2	1
LOC103695525	792.749	685.989	1020.88	972.357	790.244	818.018	945.733	959.355	788.704	125.935	146.812	152.361	640.876	813.305	714.459	259.846	105.685	532.57	782.848	735.572	861.772	815.695	842.127	841.026	896.556	825.631	891.507	796.564	938.743	881.601	1193.1	1167.47	1127.49	1141.45	1169.98	1348.75
LOC103695527	1	0	0	2	0	0	1	0	0	24.764	20.302	33.132	4.634	0	1	18.447	25.229	12.363	0	0	0	2	0	0	0	0	0	177.797	5	8	4	0	0	4	0	18.578
LOC103695528	882	1581	670	851	954	890	1070	689	949	152.989	200.643	53.66	988	1082	765	311.397	133.106	770.266	942	929	856	705	837	975	819	866	732	563	1195	1046	891	1102	1108	802.992	1068	1053
LOC103695529	1862	188	264.002	2069	4251	1959	668	330	205	19	13	23.599	6	6768	7868	13	22	1439	6	6	13	11	8	660	41	13	53	4105	5960	2252	548	576	281	4121	808	3865
LOC103695532	0	2	7	1	1	1.958	1	1.325	0	42.358	23.537	22.169	3	0	0	11.839	28.756	8.724	0	0	0	0	0	0	0	0	0	0	2	0	0	0	0	0	0	0
LOC103695533	4082	4246	3664.82	4494.6	4267	4248	4430	4311.14	4098	242.662	440.342	121.174	3612	7143	4025	960.578	374.594	2660.91	3310	2676	3084	2653	2752	3389	3378	2861	2860	3076.42	3769	3663	6924	6288	7350	5443	5687	6400
LOC103695534	1	0	0	1	0	0	0	1	1	143.81	100.822	135.733	31.067	4	2.729	160.163	203.131	43.014	0	0	0	0	0	0	0	0	0	0	1	0	2	0	1	1	0	2
LOC103695535	399	410	297	418	558	425.819	453	384	529	47.793	71.336	24.089	127.106	264	248	90.671	78.001	240	466	447	564	215	440	522	286	254	306	87	250	343	340	383	287	208	309	338
LOC103695537	441	99	118	237	394	208	286	94	45	34.765	7.761	44.07	6	112	96	17.736	10.939	137.525	2	2	0	0	0	1	3	0	0	7	11	10	5	0	2	5	10	0
LOC103695538	40.197	35.193	34.09	34.76	34.177	57.605	52.01	54.346	61.337	36.775	33.7	90.261	31.426	39.101	34.381	46.193	45.81	42.179	74.66	84.353	80.855	79.32	97.229	75.033	91.559	124.677	111.686	47.442	72.494	46.878	101.95	74.387	83.806	81.408	134.201	110.93
LOC103695539	119.327	135.125	236.899	114.023	85.456	136.128	117.931	101.868	102.475	102.103	70.865	132.226	77.667	113.661	119.119	68.258	64.082	99.303	223.994	273.189	359.587	128.159	219.149	270.603	92.849	108.194	116.249	401.642	389.082	265.974	98.054	96.354	305.15	278.71	218.667	415.262
LOC103695541	267	413	279	236	219	253	397	357	312	46.664	72.339	35.273	223.608	157	150	105.973	109.8	156.003	736	743	708	574	633	649	645	720	656	223	847	457	444	710	630	333	517	555
LOC103695542	16	13	12	17	11	15	18	17	16	482.471	108.567	256.979	80.865	11	10	117.159	300.294	48.432	22	10	12	28	19	16	16	36	23	4	15.036	10	12	19	13	17	16	10.998
LOC103695544	1816	1580.96	1734.84	1593	1299	1422	1918	1612.93	1625	132.926	402.944	193.362	1403	1353	2107.31	729.168	214.351	1012.9	4705	4581	5024	3368	2915	2344	2739	2899	2560	924.94	2078.96	2321.93	1740.7	1846	1967.93	992.586	1653.93	1853.94
LOC103695545	596	381	648.002	694.71	690	534	542	582.667	565.85	104.332	144.174	51.437	372.064	557	468	129.614	188.287	449.993	835	867	917	737	1023	922	1018	816.716	994	527	766	795	1316	1075	1075	991	1015	1092
LOC103695546	113	230	70	85.995	68	134	86	78	214	129.368	38.449	399.78	89.237	211	123	65.471	93.919	137.099	2754	2978	2721	8658	7841	4897	9605	8627	8206	2380	2013.99	1995	4471.02	5975	6159	3659	4158	2668
LOC103695547	96.937	110	144	106	120	111	129	111	143	142.051	62.569	109.184	81	110	124	58.029	96.814	115.495	398	329	394	383	445	300	435	412	435.999	58	162	172	177	211	252	155.037	222	177
LOC103695548	1221	2030	2277	1058	956	891	1119	1070	982.994	241.959	681.456	971.695	1770.21	1593	2202	1668.08	198.36	1117.38	3183	3687	3204	2933	3216	2227	2349	2575	2667	552	1620	1565.95	2591	2567	2395	1345	2053	2060
LOC103695549	0	1	2	4.004	0	2	3	2	4	28.963	23.213	63.416	5.082	1	7	16.878	47.52	11.012	688	537.001	672	603	634	555	685	693	834	28	259	248	334	348	397	138	260	193
LOC103695550	260.452	228.857	297.296	212.827	250.024	199.177	193.663	208.551	208.655	15.043	47.838	45.928	135.286	138.821	173.282	119.508	7.172	140.308	334.669	276.699	292.261	296.043	256.345	317.06	276.851	274.633	305.755	255.923	255.34	245.936	314.326	311.768	300.335	268.057	281.508	359.583
LOC103695551	1	0	0	0	0	1.006	0	0	0	19.85	9.924	41.642	4	2	0	23	30.303	13	0	0	0	0	0	0	0	0	1	0	1	0	2	0	0	0	0	0
LOC103695552	1652	2018	1287	1759	1451	1714	1904.4	1867	2010	21.488	208	29.705	876.936	1671	1756	256	99.421	772.297	2118	2287	1962	2116	2106	1607	1759	1904	1753	279	1140	1127	1381	1470	1599	757	1424	1380
LOC103695553	250	226	190.999	209	254	245	253	247.001	255	44.911	50	99.343	196	256.999	228	66.036	40.06	141	1648	1401	1859	1774	1850	1584	2459	2235	1999	455	1217	758.001	1105	1452	1346	847.001	1052	1021
LOC103695554	496.567	367.929	667.708	597.138	522.496	450	564.312	418	502	64.291	341.417	21.168	1237.02	1111.89	1144.8	749.616	208.734	1068.05	1545	1213	2629.68	545.78	1244.78	1810.54	353.802	411	453	9136.23	4714.12	6185.3	3392.2	2190.66	3147.82	4976.09	3502.47	2816.39
LOC103695556	1887	1761	1997	1953	2075	1920	2431	1970	1985	79.494	289.254	36.908	1696.39	2035	1883	709.36	184.874	1365	2680	2741	2658	2037	2196	2380	2065	2113	2225	2362	3553	2656	3038	2825	2674	3045	3088	3309
LOC103695557	211	10	238	82	236	15	14	6	46	24.968	10	38.353	3	4	20	18	33.096	35	1	0	0	3	0	2	9	2	0	0	0	2	1	0	0	1	1	1
LOC103695558	183	34	61	16	101	46	22	12.759	21	7.696	6	10.308	6.367	79	41	6.789	7.866	33	0	0	0	0	0	0	0	1	0	0	1	0	2	0	1	1	0	0
LOC103695559	343	423	578	337	402	288	381	345	525	41.386	28.491	15	18	60	3	23	40	255	156	70	106	63	42	99	34	195	102	5	44	61	43	39	16	51	121	84
LOC103695560	247	264	370	320	315	318	394.154	269	297	156.884	159.668	90.787	279.244	396	279	127.111	160.704	310	139	73	126	97	87	104	166	115	121	61	101	158.001	161	140	118	106	122	172
LOC103695562	741	727.239	561	614	578	692	1002.58	913.565	762	170.81	308.555	295.759	424.373	473.322	340	296.022	301.974	361.707	1729	2161	1672	2103	1522	874	1043	1137	1139	115	916	816	715	691	742	202.246	590	659
LOC103695563	207	319.488	249	262	291	302	351	250	329	24.244	55.874	66.513	281	359	266	80.435	30.194	196	853	938	985	779	1014	1096	1330	936	971	457	820	706	1235	1235	1103	1087	1447.97	1256
LOC103695564	2.678	5	1	2	0	3	4.001	2	3.004	116.334	55.847	217.896	20	2	1	67.547	91.297	20.054	14190	16573	11490	15156.3	11905	9560	10050	9817	8117	435	5748	5410	4098.44	5281	3616.03	690	1965	1905
LOC103695565	469	645	313	450	323	436	616.458	556	588	31.494	55.309	41.443	138.788	381	482	44.722	34.07	214.292	797	603	496	651	555	502	655	628	518	41	400	427	233	389	305	136	401	284
LOC103695566	214	186	210	229	239.999	262.001	165	149	284.001	154.381	71.421	71.866	138.022	120.001	173.307	143.845	151.102	136.593	622	786.001	611.001	477	528.001	603.001	1022	564	552	208	338.001	302	409	454.001	469	275	540	598.001
LOC103695568	379	404	369	376	399	345	400.542	421.001	377	151.172	128.668	26.929	136.569	331	344	57.495	102.543	231.265	484	372	437	392	322	332	417	341	339	95	282	317	379.355	362	415	218.599	326	322
LOC103695570	7	10.001	7	4.004	4	7	3	2	8	405.327	161.144	544.255	69.804	2	1	247.003	461.776	67.424	0	0	0	2	0	0	0	0	0	0	3	1	2	3	2	1	1	1
LOC103695571	0	0	0	0	0	0	0	0	0	23.002	2	6.157	0	0	0	3	4	1	0	0	0	0	0	0	0	0	0	0	0	0	0	0	1	0	0	0
LOC103695572	515	496	547	488	389	467	621	469	471	376.629	403.067	269.134	576.628	558	504	284.282	403.424	479.486	891	790	885	839	908	823	760	715	793	856	891	746	859	904	915.893	789	917	1009
LOC103695574	2529	1819.99	2371	2469	2084	2478	1720	1831	2150	607.742	605.37	1453.98	1010.07	1573	2159	445.745	661.222	1820.64	1542	1063	1436	909	1003	1076	1039	724	800	740	966	1131	1207	987.986	909	1136	1086	1173
LOC103695575	2	8	2	7.145	4	8	2.601	3	3.87	59.117	36.396	54.172	13.402	1	0	29.263	53.969	12.988	5	2	0	0	2	2.409	1.639	3	2.601	6	4	1	1	7	2	2.472	1	4
LOC103695576	19048	30436	11695	49707	19411	34025	69404	60300	58766	66.963	3916	48.303	9979	10881	11167	1563	1474.96	6006	205669	279180	241146	280814	334163	262987	291630	180496	200335	59565.9	349680	148931	420350	439107	429459	450550	369296	416960
LOC103695577	155	181	87	83.999	155	72.999	112	69	125	105.098	93.068	71.3	19	14	34	40	101.876	90.001	16	4	7	12	1	23	16	9	21	2	10	19	10	3	18	12	17	26
LOC103695578	1625	1317.7	1705	1808	1836	1878	1419.66	1956	2111	155.537	236.808	155.403	992.578	1485	1631	272.952	186.07	1315.72	1736.27	1684	1731.83	1475	1605	1644	1452	1482	1569	988	1687.58	1481	1888.06	1530	1757.47	1347.45	1694.85	2047.21
LOC103695579	535	89	177	304	474	401.344	131.175	181	389	34.969	9.698	20.125	10.703	28	84	4.156	20.057	297.945	184	31	91	92.065	20	62	101	101	111	8	11	80	25	63	51	10	37	52.91
LOC103695581	1530	1358	1347	1579	1321	1370.25	1432.73	1497	1508	416.069	596.598	1306.63	930.191	1213	1434	1720.7	516.262	947.771	1776	2111	1705	2025	2106	1615	1919	1661	1834	803	1372.03	1302	2013	1722	1706	1291.96	1843.02	2052
LOC103695585	4841.73	4880	5734	5650	3129	4675	5496.96	5286	5356	840.575	1277.98	340.263	1134.09	2416.03	5238	703.05	524.296	2957.98	3550	2421	3228	1817	927	1159	744	547	665	122	1734	2694	1339	1010	978	520.479	997	1516
LOC103695586	1308	1585	1630	1456	1621	1429	1872	1104	1451	155.159	380	42.762	2033	1763	2055	828	147.948	2125	1345	1311	1628	1052	1250	1167	1360	1194	1191	625	1149	1317	1618	1337	1243	1068	1622	1881
LOC103695587	345	363	384	379.998	387	349	469	342	457	61.03	53.908	81.034	253	279	343	48	60.236	227	3190	2226	2857	2130	2197	1970	2581	2583	2323	28	767	1116.99	740	1247	1146	413	809	692
LOC103695588	4	192	183	19	0	54	18	6	14	13.937	4.168	27.545	2	3	355	3.598	10.404	0	0	0	0	0	1	0	1	1	0	3	0	1	0	1	0	0	0	0
LOC103695590	1	2	0	1	0	0	1	0	2	44.143	10.164	44.948	2.002	2	1	23.885	38.295	4	2	6	2	0	2	7	2	1	4	22	17	16	6	6	4	16	8	5
LOC103695591	9	6	6.999	3	6	6	5	5	6	33.143	26	20.081	11	5	4	44	34.006	13	21	10	7	1	10	7	13	7	15	7	31	28.001	19	17	11.999	6	15.001	29
LOC103695592	242	391	246	230	294	264	300	267	239	37.36	40.312	23.176	120	217	199	27	70.816	143.631	5275	3747	4461	5409	4194	4286	4730	6422	5681	176	1463	2197	945	2592	1947	544	1254	1258
LOC103695593	2.194	13.352	3.005	1	0	4.215	5.037	1	3.685	40.892	86.47	32.375	12.851	1	0	0	56.885	17.778	0	4	0	3	1	0	4	0	1.626	3	2	2	0	0	0	2	2	2
LOC103695594	1140.86	1535.76	1486.92	1676.5	1472.09	1458.26	1917.59	1953	1913.2	33.171	291.804	22.853	1401.19	1475	1082.82	717.633	143.363	1127.84	6665.6	6708.91	6772.74	5065.93	6515.9	6080.73	6162.52	5596.91	5460.52	2618.61	6741.72	4545.57	7130.61	7859.61	7003.15	4838.29	5723.81	5773.2
LOC103695596	1191	1266	1080	1300	1836	1455	2151	1397.79	1548	285.934	154.47	28.84	1250.37	1346	940	185.62	202.337	1081.32	2776	2156	2465	2934	2922	3075	2872	3095	2997	587	2351	2089	1392	2101.57	1766	1433	2054	2196
LOC103695597	168	124	663	174	482	121	220	48	121	81.817	120.407	141.372	319.642	848	1043	213.053	131.839	298	571	525	799	13	114	122	8	16	52	88	774	444	287	294	184	212	242	326
LOC103695598	42	70	21	56	15	59	197	15	38	97.217	121.506	305.525	153.024	109	57	143.979	120.344	104.994	830	854	1064	517	732	631	454	526	522	114	818	472	624	895	665	318	482	588
LOC103695599	666	591	543	584	670	484	632	719	714	69.203	148.546	34.047	853.895	1104	1149	385.358	101.517	428.337	1796	2035	1622	766	892	1543	631	901	1181	3145	3522	2198	1854	1532.06	1678	2508	1903	2626
LOC103695600	204	16.066	166.175	153	296	131.082	22	12	6	85.166	50.987	102.806	19.682	36	92	70.443	113.424	215.783	311	204	298	586	265	174	379	193	283	0	271	340.056	336.267	573	238	225	484	441
LOC103695601	40	5.308	6	29	26	30	3	4	9	155.058	117.66	251.449	69	16.052	23	156.514	194.255	78.511	1309	9	550	335	0	63	29	1	46	2	4	28	7	9	9	22	26	114
LOC103695602	15869	37202	63046	13387	8485	7155.5	12641.9	11520	7487	595.117	5637.37	173.671	4775.05	6625	15298	15321.6	430.105	7868.19	8111.91	8468	7155	5885	6118	6311	4923	5703	5508.54	2951	7112	5654	4198.99	5891	5654	3983	5252.7	11278
LOC103695603	67	75	90	72	56	52	57	61	44	30.32	40	32.999	35	53	83	42	49.994	50	215	151	176	235	169	165	240	235	210	45	119	96	85	179	110	76	94	105
LOC103695604	0	0	2	0	0	3.79	0	1	1	654.719	40.403	509.289	7.987	1	0	18.744	48.097	22.414	0	0	0	1	0	0	1	0	0	0	5	2	4	1	1	6	1	1
LOC103695605	2124	2628.84	1698	3129	2856.44	2833	2862.96	2282	3075	338.949	310.415	387.254	2609.29	2997	2394.51	348.584	265.076	1776.58	2518	2674	2466	892	1397	2174	1309	1148.54	1656	3024	3285	3778	3634	3178	2997	4702.43	4222	4928
LOC103695607	3.276	5.227	3.089	3.555	1.229	4.373	9.55	2.425	8.788	43.421	35.578	24.979	7.797	1.258	1.237	0	18.502	13.533	133.886	104.067	128.096	110.348	103.871	89.717	112.166	89.72	90.554	21.771	85.981	38.624	118.891	116.916	135.046	68.951	133.634	108.063
LOC103695608	100.214	54.541	65.681	102.902	71.788	40.982	37.186	65.595	84.906	0	6.198	0	13.324	50.9	76.542	16.464	0	33.087	77.212	54.574	67.103	68.45	60.403	70.406	50.681	41.196	68.457	32.755	31.866	81.767	64.249	27.001	43.513	63.451	56.024	57.31
LOC103695609	0	2.351	0	2.451	0	3.385	2	2.443	1.362	69.294	45.381	66.213	63.982	8.427	5.436	114.315	52.444	58.873	0	0	2	0	0	9.725	0	0	2	168.639	89.501	137.788	31.599	13.369	16.911	90.864	36.968	41.067
LOC103695610	480	560	383	336	344	384	222	324	295	42.301	39.42	54.454	82.992	248	368	64.142	50.547	276.968	419	274	356	423	306	248	274.162	222	289	32	114	259	132	227	120	63	155	116
LOC103695613	0	0	0	0	0	0	0	0	0	2.308	0	6.343	0	0	0	0	1.071	1.101	0	0	0	0	0	0	0	0	0	0	0	0	0	0	0	0	0	0
LOC103695614	0	0	0	0	0	1	0	0	0	0	0	0	0	0	0	0	0	0	0	1.025	0	0	0	0	0	0	0	1	0	0	0	0	0	0	0	1.035
LOC103695615	153.23	100.319	114.052	153.316	87.04	63.338	125.33	108.244	48.739	133.994	74.523	244.223	99.235	110.439	101.657	74.477	80.75	115.323	48.02	23.274	30.584	13.857	15.529	32.016	4.912	7.579	13.436	324.712	157.22	225.354	78.872	62.255	68.979	186.991	122.632	105.38
LOC103695617	746.155	539.948	652.335	623.74	475.454	570.885	599.188	598.191	639.731	102.537	226.279	105.168	539.648	479.426	580.96	425.409	171.204	657.159	1162.58	1242.29	1323.16	1000.54	1033.03	1052.9	766.343	921.277	1113.07	1333.88	899.5	1097.41	1260.1	979.167	1042.83	1067.02	1327.16	1330.42
LOC103695621	19.168	50.12	29.041	25.079	10.019	24.942	66.315	33.166	26.84	312.785	276.716	77.569	88.192	42.241	24.127	137.222	354.875	100.687	134.377	111.652	159.034	113.135	238.132	138.027	87.405	219.277	219.411	22.182	72.171	59.156	85.324	369.287	134.358	43.388	61.171	71.179
LOC103695622	527	514.399	368	428	604	531.754	493	432	493	45.827	69.072	126.699	248.562	326	274.009	105.596	69.925	326.381	601	573	525	536	456.272	417	576	539	474	328.806	501.999	452	505	546	662	430	648	558
LOC103695623	25	33	25	39	36	28	53	34	25	35.786	26.566	73.709	25.923	22.864	17	27.995	71.299	37.128	79	76	72	60	64	47	78	74	68	28	54	24	49	69	53	36	53	51
LOC103695624	1423	1078	1775	2262	1568	1814	1572	2229	2180	668.906	457.753	209.872	799	1676	1752	251.857	452.091	1206.04	1442	1541	1495	1882	2182	1739	2236	1553	1833	411	1159	1015	1993	1667	1588.2	1161	1568	1731
LOC103695626	526	503	478	576	478	493	614	553	566	233.046	212.322	263.715	357.597	358	398	390.767	182.689	439.942	725	762	796	739	783	784	787	741	802	771	694	676	897	820	849	723	975	1069
LOC103695627	889	957	951	885	1071	809	963	711	901	181.986	251.299	135.628	1095.39	1110	811	291.004	233.9	919.236	1031	742	1128	759	874	968	827	910	1036	841	996	1058	778	982	747	890	898	949
LOC103695628	2674.57	2158	3247.27	3800.83	3795.85	3114	3300.07	3283	3023.64	228.649	1009.08	238.616	2664.54	4134	2748	1144.21	399.291	3000.49	3623	3404	4299	2441	3274	2472.92	2264.84	1763	2067	2062.68	2661.03	2757	2106	1935	1655	2334	2730	2533.47
LOC103695629	18	66	42	89	15	54	70	36	76	100.851	116.363	58.31	148	39	39	73.173	144.39	42	62	83	61	28	52	121	61	24	30	48	55	121	116	180	73	102	89	45
LOC103695631	8	7	6	3	2	3	7	4	4	111.558	36.075	104.653	21.753	1	14	53.771	65.684	19.473	90	86	44	49	51	36.098	23	47	31	42	48	33	46	24	37	35	40	70
LOC103695633	66.04	65.636	87.096	51.215	106.303	55.012	91.128	48.049	77.054	6.631	17.142	6.647	125.709	85.132	95.202	63.347	8.673	94.736	446.501	464.448	397.553	459.379	481.661	487.228	394.949	457.391	491.35	361.385	646.8	341.802	251.757	454.065	338.965	369.634	365.764	480.743
LOC103695634	38.941	64	55	57	16	55	77	27	44	32.902	61.046	82.097	135.037	52	21	88.613	52.571	68.695	1454	1029	1756	745	844	1009	635	691	790	593	1968	1552	613	1392.13	1002	573	691	983
LOC103695636	71	62	67.001	44.04	68	65	73	41	65	37.185	32.491	45.34	82.06	60	43	15.731	33.994	66.102	80	57	67	34	51	53	45	42	56	1	42	66	31	34.999	25	24	22	37
LOC103695637	430	345.315	419	435	256	545.908	374.404	424	460	225.88	226.57	250.95	118.204	238.189	354.709	154.201	264.878	227.304	734.298	678	897	1012	987	660	1097	810	825	104	354	437.3	440.271	423	410	190	391.019	347.607
LOC103695638	968.28	1172	708	791	957	901.016	340	531	1349.81	94.433	51.412	135.7	42.209	88	408	83.682	116.551	657.188	3139	1893	3381	8868	3947	4040	7974	2029	2350	65	278.999	1067	320	444	271	107	186	242
LOC103695639	165	169	161	149.001	181	165	203	158	195	43	51.167	9.001	145	217	176	74	44	120	461	434	422.999	325	339	400	300	376	333	238	409	340	313.001	350	383	323	304	364
LOC103695640	1895	1876	1750	2066	1975	1851	2034.87	2289	2519	140.948	245.858	62.318	1498.96	1544	1140	870.158	209.39	1280.76	6650.98	4890	5897	6150	4410	6228	5763	5681	5398	5628	7663.97	6473.92	6072	5631	7135	6345	6311	6849
LOC103695641	730	367.019	656.774	608.8	751.753	618.444	415	420	423	476.543	280.899	178.221	184.249	306	376	712.99	602.172	816.45	595	741	796	794	865	829	752	598	707	744	1199	677	571	660	634	660	586	645
LOC103695642	75.074	106.281	93.056	46.9	49.918	52.025	56.457	66.78	71.956	68.714	63.663	31.789	104.043	98.471	123.342	126.347	70.112	60.683	178.57	145.642	126.069	148.81	147.931	183.846	181.567	153.382	156.908	83.817	208.514	136.562	261.813	203.276	286.721	148.768	217.168	253.902
LOC103695643	0	3.886	4.328	0	0	0	3.794	0	0	0	0	0	0	0	0	0	38.977	0	0	0	0	0	0	0	0	0	0	0	0	0	0	0	0	0	0	0
LOC103695644	261.843	241	305	353	387	374	442	249	338	61.99	41.615	22.11	53.501	140	181	65.148	43.849	279.581	146	65	113	40	50	83	95	62	82	39	46	81	86	82	61	72	57	110
LOC103695645	1029	10	6	11	7	6	6	7	11	136.317	212.98	81.688	5.317	418	825	46.997	84.62	27.025	1435	60	104	66	96	34	57	60	88.999	1693	51	37	41	1091	1814	40	40	40
LOC103695646	1	0	1	0	1	0	0	1	2	0	0	6.174	11.089	2.222	0	1.39	22	4.339	0	0	0	0	0	0	0	0	0	0	0	0	0	0	0	0	17.195	0
LOC103695647	3	2	2	2	1	4	1	0	3	113.612	62.213	487.927	18.933	1	0	63.093	76.497	31.727	21	32	17	20	34	35	35	116	71	37	39.055	13	97	169	131	68	81	110
LOC103695648	274	165	265	340.304	220	231	194	186	263	195.489	143.347	152.475	224.332	464	375	142.924	226.921	297.984	340	280	424	529	568	536	676	565	699	360	340	365	936	706	941	609	809	838
LOC103695649	2.683	0	0	2.683	1.26	1.485	5.232	0	1.221	51.311	5.419	40.801	4.112	0	1.229	17.828	9.991	5.581	1.279	1.266	5.62	1.243	2.681	3.917	0	0	5.6	1.232	1.226	0	1.319	0	2.65	1.203	3.976	5.245
LOC103695652	85.965	77	60	223	147	148	336	45	237	128.468	95.228	233.824	79	1172	110	84.05	137.261	121	44	24	59	2	12	31	4	10	2	34	67	91	24	7	13	25	143	23
LOC103695654	21	72	18	12	13	24.063	30	0	10	35.549	29.084	63.22	9	47	30	19.475	42.012	35	0	0	0	0	0	1	0	1	1	1	0	0	3	2	1	1	1	0
LOC103695655	1629.01	1398	1950	1900	1544	1722.97	1507	1800	1914.81	417.373	455.524	495.12	1119.68	1276	2183	707.155	393.705	1191.68	2764	2852	2564	1893	2139	2026	1912	1751	2051	1554	2059.79	1747	2299.95	2069	2006	1783	2113	2135
LOC103695656	306	180	419.882	399.692	339	353	313	425	435	60.111	38.073	51.235	103.76	274	275.872	29.204	55.447	187.563	128	124	180	211	208	212	275.999	184	228.607	50	110	172	313	220.858	321	128	324	357
LOC103695657	1847	1526	2218	2000	1629	1760	1704	1934	1701	75.3	186	75.156	998	1400	1327	323.235	123.863	941.91	1695	1786	1820	1640	1798	1740	1610	1585	1454	658	1742	1379	2029.01	1900	1905.99	1447	1795	1903
LOC103695658	672.423	869	599	714	901	831.001	911	584.276	814.999	83.836	119.682	128.797	544	686.001	590	139.696	113.159	639.242	917	835	965	570	672	781	729	620	669	385.001	639.999	613	1043	1039	976	791	974	1030
LOC103695659	1	4.029	0	5.007	5	4	3	3.027	3	82.34	54.114	47.443	19.631	8	6	112.974	89.519	21.06	16	21	25	10	32.467	29.65	7	4	13	2	14	10	18	16	7	10	5	9
LOC103695660	464	252	270	294	483	314	194	183	282	91.835	75.301	123.503	36.27	73	161	101.786	56.957	290.734	590	398	411	304	178	234	313	216	212	83	129	182	131	143	97	92	85	102
LOC103695661	21	262	436	45	13	38.616	63	17	33	61	297.778	20.434	1588	800	567	1273.8	101.819	452.992	1	6	0	0	0	32	0	2	5	787	213	394	334	785	709	1491.88	1377	1136
LOC103695662	2	2	1	3	0	1	1	0	0	35.061	20.246	53.359	10.001	0	3	18.016	47.426	12.168	385	21	88	45	0	23	11	3	20	2	50	116	30	15	16	127	136	149
LOC103695665	0	0	2	2	0	0	0	0	0	203.055	26	55.758	81	0	2	53.158	379.963	63	0	0	0	0	0	0	0	0	0	1	3	3	1	4	3	3	4	3
LOC103695669	35.604	178.147	163.223	108.077	44.58	48.177	82.864	12.014	69.366	38.996	206.793	72.251	431.157	320.005	233.186	166.548	111.764	496.074	66.743	54.029	65.897	9.521	57.323	80.273	17.438	0	38.39	319.313	353.983	280.923	355.979	242.541	227.263	391.299	469.262	422.51
LOC103695671	1504	957	1706	1821	1312	1606	1569	1951	1871	201.047	213.899	106.384	964	1344	3456.87	458	108.865	1032	4105	4119	3965	2187	2527	2387	2638	2264	2558	875	2063	2115	2556	2009	2393	1659	2388	2686
LOC103695672	434.067	384.256	388.873	821.677	441.788	416.133	444.922	399.267	391.357	156.91	164.767	69.455	378.761	362.803	349.021	209.41	165.896	373.54	517.385	558.53	629.885	808.664	557.213	578.337	596.525	503.954	619.712	484.509	464	455.117	732.526	781.612	727.428	634.56	820.933	803.749
LOC103695673	92	76	73	205	150	144	190	70	165	39.906	62.49	66.234	170	121	94	39	53.847	167.999	48	9	48	123	32	44	89	19	43	68	24	50	21	17	12	19	83	50
LOC103695676	1363	1871	1548	1321	1157	1169	1656	1504	1417	37.035	240.16	25.071	824	835	1087	520	107.761	789.684	3086	2831	2698	3045	2651	2180	2649	2723	2647	771	1594	1838	2043	2322	2380	1349	1944	1909
LOC103695677	209	126	85	192	199	108	146	89	261	47.41	44.585	43.131	281	214	106	43.58	36.141	196	583	255	399	606	402	364	373	480	566	125	249	191	355	395	313	146	220	329
LOC103695678	20020	12797	11770	23156	18519	20699.6	25566	31738	20930	141.403	1194.57	90.144	6903	13420	12148	1917.65	960.988	9775.49	59851	75479.4	52882	60502	51617	49067	47739	48385	46881.1	45100	61951	51001	44764	51274	50038.5	52616	49113	43260.1
LOC103695679	422.443	395	440	426	465	438	583	490	448	15.68	74.387	23.172	301.708	345	285	158.211	67.528	326.382	684	746	647	607	745	1177	731	649	799	1108	1213.99	921.448	821	855	947.339	1171	1096	1240.27
LOC103695680	14	12.717	11	14.419	21	41.318	30	47	26	201.732	47.008	69.299	13.242	0	3	38.677	86.196	21.167	184	208	214	257	188	81	170	184	230	1	27	53	19	28	21	11	46	38
LOC103695681	182.306	329.138	188.511	273.311	126	248.567	232.295	210.741	262	127.173	84.855	99.107	738.125	467	437.876	191.469	163.462	200.375	173	131	168	173	86	85	61	45	117	22.003	58.025	156	40	61	41	39.031	92.016	85.689
LOC103695683	656	919	691	531	871	690	688	429	489	130.87	163	67.857	668.993	701	719	181.778	71.148	584.989	310	345	390	276	294	356	382	293	293	323	505	411	592	573	600	523	649	725
LOC103695685	311	85	83	278	454	302	124	457	334	66.436	28.196	52.917	6	18	6	15	42.783	84	4	1	0	5	0	3	2	0	0	0	0	1	0	0	0	1	5	1
LOC103695686	1090	364	431.57	958	1562	935	366	490	578.92	157.192	134.9	464.038	83.09	279	358	148.873	138.86	895.999	677	242	409	516	173	278	302	129	285	133	108	390	92	160	114	97	163	265
LOC103695687	2265	3504.4	1972	2094	3051	2683	4248	1971	2691	55	280.981	34.965	3108	3317	2361	523.998	276.172	1682.15	3282	2765	3674	4151	4279	4259	4453	4408	4225	1654	4229	2951	3447	4684	4452	3156	4316	4152
LOC103695689	240	380.002	346	335	411	283.001	320.999	326.227	377.892	28.873	35.801	42.529	324.966	542	678.999	103.055	36.682	265.132	381	371	388	420	507.999	450	394	488	476	419.001	426.001	454	592	529	422.992	471.001	533	558
LOC103695690	508.068	353.875	291.635	279.691	453	352.814	232.527	227.857	176	376.05	755.079	3901.45	118.422	83.214	73	1298.62	380.141	314.078	17	21	29	27	21	33	10	18	30.466	21	19.616	25.714	11	12.394	11	18	22	30.635
LOC103695691	254	481	276	48	23	120	288	44	213	66.927	35.573	73.849	8	10	110	37.086	69.938	52	199	225	359	97	316	258	7496	139	139	126.992	73	139.416	40	71	72	43	51	149
LOC103695692	110.295	130	107	125.999	165	130	162	130	166	201.597	139.311	196.08	121	145	103	92.478	139.391	125.339	709.511	669.001	603.999	758.001	926	683	927	900	996.123	97	448	341	535	591	548	237	382	412
LOC103695693	2491	3858.64	2713	2964	4196.72	2557	4027	2318	2932	28.727	286	48.449	4584	4713	2915	704.556	233.18	2901	5157	4472	4334	3202	3849	3922	3087	3540	3370	2517	5135	4365	3742	4553	3889	3481	4529.75	4414
LOC103695694	16.507	51.977	7.766	69.676	50.051	44.955	50.292	37.264	66.166	14.694	16.309	17.312	31.412	75.453	25.389	7.197	0	58.392	115.015	169.2	146.463	95.511	168.277	149.619	150.402	149.934	105.651	31.139	149.81	64.683	104.457	141.216	132.488	76.297	79.399	58.181
LOC103695695	767	478	1033	563	742	531	481	580.591	590	199.365	564.844	149.767	1799.28	976	953	1232.66	224.399	1030.41	802	892	1218	362	555	671	420	351	572	1571	1358	1345	1343	903	1159	1549.99	1462	1234
LOC103695696	715	353.947	524	803.982	1268	562	988	592	541	61.352	198.586	115.193	1086	1272	543	224.891	215.908	726.952	1609	1584	1747	2268	1952	2215	2597	2624	2695	938	2009	1246	1647.69	2065.63	2061	1481	1839	1796
LOC103695698	109	240	85	80	61	70	152	33	61	40.236	28	41.528	12	80	160	27.998	37.805	43	15	11	10	9	8	19	7	10	6	25	13	52	7	4	8	7	13	8.061
LOC103695699	529	765.757	319.824	312	417	392.598	298	191	258	169.427	114	219.13	118	108	264	101.277	133.971	312.056	58	3	27	18	3	12	5	3	3	0	5	37	3	8	1	3	7	7
LOC103695702	4294	2235	1050	3393	3556	3875	2847	2647	2894	83.649	250.102	59.291	383.518	3949	2680	79.289	205.919	2330.01	2646	3257	2956	1878	1834	1470	2187	2083	1681	253	593	1130	443	494	537	288	676	438
LOC103695703	67	123.149	90	70	56	72	106	44.044	101	289.824	971.213	1239.85	189.998	141	101	365.814	444.816	128	41	15	28	15	18	35	14	18	26	45	51	51	33	24	33	64	45	51
LOC103695705	184	61	32	201	227	281.774	127	204	218	212.496	176.965	312.616	140.117	169	54	197.405	205.738	149.056	29	7	28	33	7	163	41	70	110	163	93	86	195	124	237	127	261	348
LOC103695706	5	8	3	3	5	4	10	0	4	17.693	26.312	40.869	9.785	1	4	13.473	24.908	10	0	0	0	0	0	0	0	0	0	0	0	0	0	0	0	0	0	1
LOC103695708	6.795	0	0	1.583	0	10.328	4.286	2.748	2.65	122.393	148.419	73.954	55.774	0	5.141	180.896	192.305	45.699	0	3	0	0	0	0	1	0	0	0	1.293	0	0	0	0	0	2	1.57
LOC103695709	128	117	92	111	86	129	134.001	99	111	279.343	96.841	333.741	74.136	132	126	98.497	171.702	121.077	133	127	141	78	68	86	87	39	69	101	141	105	44	58	38	52	67	113
LOC103695710	1239	696	990.974	763.987	559.001	534.001	433	447	356	100.441	31.891	194.56	228.001	562	2765	70	43.083	613.438	374	217	247	239	193	316	210	112.999	168.999	273	218	340	896.001	581.001	420.001	2231	869	790
LOC103695711	2.031	2.057	1.03	6	5.138	7.085	12.048	5.02	2	32.665	25.495	27.771	3.778	2	1.652	20.394	29.607	8.185	66.487	80.168	95.966	16.351	40.881	35.174	37.879	21.857	33.084	3.316	35.175	27.635	27.697	47.963	21.293	16.521	31.313	25.902
LOC103695712	23	26	17	31.05	21	23	39	16	25	747.309	20.294	186.019	24.991	23	11	24.074	54.633	32	123	121	180	107	124	85	111	115	122	5	76.258	50	65	86	60	30	52	71
LOC103695713	5.177	1.827	1.278	1.286	1	0	5.919	2.028	3	34.833	11.556	22.895	3.999	2	0	8.445	19.088	19.291	60.386	28.402	50.636	13.406	52.283	56.964	16.1	11.089	28.16	16.864	48.214	30.148	134.257	144.985	111.698	30.743	60.183	60.357
LOC103695716	291.657	209.491	51.098	444.331	474.859	583.363	960.949	383.989	458.03	10.707	20.673	120.459	45.187	191.019	58.111	5.036	31.287	81.992	1699.33	1563.53	2237.1	4142.13	3635.92	2386.24	4248.44	3975.52	3587.18	25.018	628.992	545.991	1664.33	3216.08	2102.83	408.8	1117.74	772.01
LOC103695718	7.098	40.896	2.782	21.625	1.826	34.108	31.295	21.977	18.444	92.737	84.871	157.291	869.439	202.505	209.802	95.784	214.402	164.738	3	3.287	4	0	2	27.872	4	0	13	7748.35	1769.02	3650.67	1283.35	193.764	668.159	3505.51	1942.84	1419.73
LOC103695719	965	1022	1076	981	1106	779	810.087	711	806	158.391	203.132	148.173	711.842	755	809	360.771	166.29	729.42	1225	1095	1551	1032	1064	1239	996	797	797	1599	1737	1340	1113	1283	1307	1511	1322	1539
LOC103695720	3072.67	2582.48	2467.68	2452.1	2683.75	2868.09	2573.1	2624.91	2448.73	153.481	232.713	127.394	1079.31	2664.82	2615.33	349.694	219.354	1479.67	2189.38	2114.05	1736.34	2145.49	2145.87	2229.53	2123.44	2029.52	1610.94	1126.61	2935.24	2034.07	3777.66	3658.69	3939.32	2958.95	3714.53	3580.59
LOC103695721	568.899	317.828	371.896	432.972	349.405	548.952	324.99	359.983	386.976	147.791	85.861	133.212	57.639	138	228.994	92.757	150.111	263.062	264.001	271	149	250.92	217.963	325.837	257.995	252.951	427.852	54	185.999	129.99	189.983	215.992	266.935	120.972	188.952	202
LOC103695722	689	601	565	604	954	662	743	525	632	59.7	126.712	62.041	836	874	727	318.961	77.285	739	673	818	1011	589	797	893	580	574	767	1064	1029	929.343	1313	1070	1205	1468	1482	1259
LOC103695723	20.119	37.414	27.895	40.874	232.691	28	17.43	15.277	41.455	53.354	50.135	10.829	823.147	1922.45	2050.25	233.614	274.498	134.919	79.49	69.311	83.862	113.639	90.921	47.659	103.703	52.162	91.299	34.008	14.39	48.831	41.332	25.633	48.502	8.349	46.66	51.078
LOC103695724	4827.86	2499	2602	6676	5555	5546.91	5970	6104	5990.58	296.404	371.568	157.798	267.057	1878	1792	361.856	219.688	2769.28	4679	4577	5105	4393.98	3914	3257	3852	2778	2663	243	1423	2171	1506	1934.6	1517	879	1513	1550.19
LOC103695725	3568	2845	2826	3193	4016	3063.84	3387	2692	2836	67.328	587.746	60.965	3255.86	4922	4293	1032.83	292.319	2417.44	5544	6040	5821	3329.99	3906	7456	4167	4152	4571	10395	11990	10563	7494	7832	6718	10614	8554	7687
LOC103695726	514	724	364.533	179	240	236	506	228	352	49.005	99.405	32.88	410.769	343	621	232.537	54.993	227.144	5243	5161	5259	3954.93	4023	3197.01	3670	3351	3799	543.005	2631	2304	2015	3036	1966	1013	1591	1860
LOC103695728	0	0	0	1.095	1	0	0	0	0	25.097	15.285	86.483	4.941	1.002	0	17.613	34.566	7.497	5.23	9.651	5.88	7.156	8.654	13.925	8.458	7.95	11.629	1	6.731	5.383	7.259	15.035	9.943	5.295	5.104	16.147
LOC103695729	1024.87	954.915	945.346	906.57	584.491	901.082	1220.06	1408.45	1321.47	43.336	76.324	31.506	256.723	375.724	478.536	220.853	41.658	346.883	2137.63	2219.78	2260.49	2761.54	2117.77	2497.11	2209.67	2267.49	2452.96	1424.63	2045.24	1777.72	1395.76	2008.48	2108.79	1544.8	1895.96	2819.5
LOC103695730	984.238	1380.54	1056.83	1161.22	966.434	747.995	827.326	1147.91	980.728	103.011	172.746	14.718	501.685	511.878	619.92	109.434	56.648	483.515	1291.65	1275.86	1039.61	1759.24	1062.03	1555.07	1268.08	1158.1	1652.18	830.213	1023.64	911.571	3061.8	1671.45	3148.91	1041.11	2073.25	2615.38
LOC103695731	205	329	232	217	339	309	289.027	200	210	61.437	31.402	50.317	133	260	222	31.018	24.673	146.646	338	571	599	1736	1506	827	791	1860	1067	280	189	278	175	298	172	266	219	187
LOC103695732	671	505	550.999	667	558	590	530	539.733	582	266.385	258.449	246.599	453.814	570	581.398	389.957	211.455	484.415	1612	1493	1551	1176	1231	998	1041	970	1083	503	777	806	1135	961	984	688.002	1051	1118
LOC103695733	353	363	396	386.044	379	435	690	415	488	95.341	96.67	90.579	393.916	338	209	46.272	75.99	341.994	553	399	527	257	421	358	358	237	362	13	364	368	183	240	151	143	286	280
LOC103695734	47.268	44	41.429	47	51	32	47.136	45	47	143.074	252.719	208.705	300.96	121	94	263.903	291.644	157.071	157	165	172	152	133	321	106	165	226	1582	1344	1201	486	393	475	1119	554	721.782
LOC103695735	52	14	6	21	49	27	29	12	14	193.635	88.733	250.465	35.003	16	10	117.722	170.23	82.23	0	0	0	0	0	0	0	0	0	0	1	0	0	0	1	0	0	0
LOC103695737	1	4	8	1	0	2	1	1	1	155.167	114.628	40.544	24.344	4	4	70.028	343.191	33.588	2	5	7	0	7	2	5	1	4	16	22	6	11	4	5	11	6	13
LOC103695738	6	0	1	4	1	4	2	3	4	186.683	19.625	116.176	4	2	2	28.828	27.998	9	0	0	1	0	0	0	0	0	0	0	0	1	0	0	0	0	0	0
LOC103695739	2281	3949	5701	2365	1796	1365	3170	2512	1523	50.741	389.004	39.213	1381	3612	3360	608.998	134.386	1562	3731	4241	4380	3408	5814	3442	3077	4166	4520	2172	5704	3900	8227	7681	7336	3184	6054	5579
LOC103695740	92.093	54	100.999	98	121.001	82	68	81	90.999	144.631	90.375	131.664	67.246	131	149.256	143.735	142.072	97.251	144.001	118	134.999	187	200	138	211.999	163	235.001	10	76	80.001	130	128.499	142	93	113	125.999
LOC103695741	62	8.944	0	0	0	57.032	0	0	0	0	0	0	1	0	0	0	19.375	46.47	0	0	0.5	0	0	0	0	0	0	0.5	1.5	0	0	0	0	0.5	0	0
LOC103695742	72	34.988	23	35	63	32.283	24	50	33.724	66.456	40.071	30.442	9	13	7	22	85.66	27.548	21	10	21	51	37	22	42	20	15	3	1	19	11	16	12	10	11	7.733
LOC103695743	393	335	364	334	385	369	402	467	424	295.498	125.189	121.959	232.32	388	299	252.79	143.876	261.29	653	695	614	580	516	408	397	427	441	180	425	421	594	605	574	331	571	533
LOC103695744	2530	1838	1293.77	2132	2242	2256.83	2618	2017	1820	197.434	310.087	108.995	1815.36	2318	1983	325.261	301.772	1564.35	4079	3402	3859	3499	3739	3911	3643.88	3887	3379	3286	5439.92	3916	3981	5132.84	4729	4694	4615	4562.06
LOC103695745	1146	873	926	1167.43	898	988	1119	1038	915	259.653	392.278	184.724	836.44	1125	992	767.954	312.352	835.677	1417	1654	1294	1118	1213	1673	1102	1107	1278	4626	2189	2842	1902	1585	1715	2802	2299	2300
LOC103695746	344	324	392	456	435	458	541	432	518.989	45.017	55.999	58.026	393	464	366	94.04	80.022	371	730	727	808	591	771	823	788	765	866	482	777	599.976	987	844	887	949	884.012	991
LOC103695747	45	67	74	27	42	35.473	35	15	29	32.905	26.377	42.657	22.58	42	113	27.849	47.974	38.361	20	5	12	20	3	17	9	1	5	10.75	16.543	27.945	3	9	12	4.124	6	16
LOC103695748	112	385.646	167	80	76	159	311	66	318	73.214	31.772	101.891	19	45	65	25.219	59.679	61.569	52	0	16	18	0	7	6	0	2	4	2	12	0	3	2.01	0	0	2
LOC103695750	43	27	54	46	68.174	50	27	15	28	223.787	81.856	276.234	58.02	116	58	117.285	107.425	109.448	225.003	261.635	251	317.032	405.108	460.01	320	248	387	563.952	516	514.831	451.001	474.669	367.007	644.417	442.94	498.001
LOC103695751	635	512	1043	729.003	575	629	503	647.001	680	249.745	346.817	310.54	407.839	502.829	600	387.526	240.13	523.999	826	878	862	500	541	976	529.001	433	797	1751	1116	1102	1042	745	885.001	1215	1117	1333
LOC103695752	5	4	12	6	8	6	2	1	1	124.443	75.011	199.51	17.033	3	2	77.843	108.027	22	157	160	182	113	157	173	241	77.956	132	33	94	65	101	142	81	54.028	65	88
LOC103695754	891.04	1283.65	862.173	1115.75	633.74	942.123	1148.21	1411.79	1055.61	105.129	157.702	20.381	468.069	772.226	619.204	243.121	150.86	468.848	1173.35	998.253	1111.64	958.032	912.925	855.502	786.882	854.101	847.368	350.607	664.287	792.248	655.107	813.272	739.212	480.563	698.12	674.711
LOC103695755	0	0	3	0	0	2.258	0	0	0	3.8	12.034	11.75	0	0	0	4.907	28.689	1.446	0	2.312	1.218	0	3.026	1.278	1.148	4.107	7.723	0	3.566	0	0	4.947	5.299	0	2.676	0
LOC103695760	0	2	2	1	2	1	2.259	1	1	24.657	12	62.224	5.006	1	7	62.527	19	4.543	5	3	1	6	4	0	6	2	6	1.008	3	0	1	1	2	0	0	2
LOC103695761	1048	796	1135	1170	943	829	852	1143	1197	265.017	333.658	172.948	707.734	922	1262	408.917	208.574	625.311	2412	2731	2510	2011	2132	2167	1903	1602	2243	1523	1591	1714	1960	1552	1556	1591	1709	1922
LOC103695762	152	139	119	100	167	126	178	149	131	54.537	52.522	30.014	161	188	226	109.373	45	82	7413.95	7756	7185	9207.06	11195	7718	10183	12541	11239	639	3585	2400	4062	6541	5680	1510	2832	2604
LOC103695763	388	108	231	302	566	306	158	108	77	26.877	23.084	42.157	10.666	144	237	59.18	35.772	202.673	35	15	11	23	7	12	12	10	14	15.002	29.072	14	3	4.071	4	3.001	8.022	11
LOC103695764	0	0	0	0	0	0	1	0	0	4.903	1.008	17.278	0	0	0	3	5	1	0	0	0	0	0	0	1	0	0	0	1	0	0	0	0	0	0	1
LOC103695765	43	17	27	47	64	42	54	33	46	78.203	35.583	51.017	21	44	61	48	57.153	34	322	290	311	318	359	201	296	210	234	25	155	132	164	154	126	68	127	167
LOC103695767	167	164	217	236	237	220	217.001	237	246	59.546	96.538	127.281	102.302	185	224	36.184	64.923	140	1427	1249	1819	1995	2126	1613	2526	2315	2227	213	853	683	1249	1575	1443	877	1051	1047
LOC103695768	25	53	17	14	12	19	45	3	24	64.455	22.41	127.961	5.008	18	8	23.261	37.877	25	5	2	3	0	2	0	2	0	0	5	1	2	0	2	2	1	0	1
LOC103695769	224	319.631	212	255	444	199.246	139	135	193	58.454	8.674	105.217	37.118	118	132	36.383	24.755	141.22	78	61	89	89	85	134	133	120	86	16	50	48	153	96	114	72	112	89
LOC103695770	51.001	21	45	28	41	31	33	16	20	130.469	94.293	265.642	28	40	44	72.789	100.646	49.974	7	4	1	0	5	6	13	2	2	6	6	10	10	6	2	6	7	4
LOC103695772	2.363	2	1	1	0	0	3	0.988	2.005	59.542	45.857	45.476	18.743	0	1	84.109	110.236	24	0	0	0	0	0	0	0	0	0	0	3	1	1	0	2	1	1	2
LOC103695773	219.729	396.866	629.365	159.178	127.22	117.527	308.658	42.074	157.359	95.957	536.175	20.882	5402.33	4308.72	3723.53	5707.03	241.589	1609.77	650.296	437.041	607.771	153.092	100.04	867.775	114.175	100.858	366.072	2428.1	1648.47	1444.77	1102	835.053	1039.84	1765.79	1218.55	1590.39
LOC103695774	152.97	39	74	142	214	112	32	69	104	128.442	59	57.71	71	14	15	54	111.112	110	25	3	33	17	10	11	8	6	13	3	7	7	2	5	3	2	4	7
LOC103695775	236	363	310	267	304	245	387	251	364	96.406	105.468	38.944	299.459	270	250	116.556	150.536	196.36	172	176	221	117	175	234	140	144	216	319	427	344	342	409	387	465	399	510
LOC103695776	17	11	7	11	8	6.302	13	10	6	87.985	66.043	108.48	15.334	3	1	55.977	94.595	26.062	5	1	12	5	6	15	4.002	6	4	18	18.102	8	6	1	7	14.009	11	8
LOC103695777	1390.7	11277	4206.11	1257.12	1002	866.239	985	1016	1042.87	182.216	1783.66	163.317	4116.84	1400	2477	1478.58	327.487	4212.76	1541	1583	2904	1287	1816	1712	1710.99	962	1164	1709.39	2511	1637.74	1820	2117	2098	1591.94	2040.7	2122.35
LOC103695778	129	150	130.196	151	152	155	174.303	113	151.571	190.602	126.808	109.553	82.36	102	102	191.986	166.853	132.906	239	189	250	247	240	259	272	270	242	145	196	141	190	247	260	184	232	238
LOC103695779	126	77	225	170	105	139	108	209	209	27.02	20	70.145	70	155	231	38.213	27.954	105	256	177	210	224	282	201	264	189	261	2	85	126	197	114	126	75	157	187
LOC103695780	43.004	463.974	70	48	20	60.94	51	11	188.989	131.355	104.665	52.668	28.737	20	333	55.602	100.805	54.773	1	2	3	1	0	6	1	2	1	8	1	4.885	0	2	1	4	2	3
LOC103695782	362.893	406.001	414	365	383.001	384	410	294.999	455	26.231	50.873	21.801	204.734	404	459.999	53.279	36.668	216.022	451	327	400	309	309	328	406.996	353	351	45	261.999	318.999	263	276.001	214	204.173	288	308.341
LOC103695783	9	22	13	11.005	4	27	37	11	35	25.942	12.276	18.248	424	308	189	28	17.168	18	143	151	133	117	79	355	28	235	207	38	84	64	208	127	91	225	431	262
LOC103695784	37	40	36	33	34	37.009	74	31.065	57	192.593	79.449	230.935	77	41	20	117.794	329.47	92.77	113	101	129	112	119	117	141	112	147	24	90	60	47	99	76	36	78	129
LOC103695785	1	3	1	3.977	1	3	2	1	0	121.348	108.816	196.598	19.311	0	0	145.951	136.45	19.338	1	0	0	0	0	2	0	0	0	0	5	0	0	0	0	1	0	1
LOC103695786	132	153	105	178	122	149	171	189.999	226	66.751	60.042	186.237	156.953	131	150.001	57	74.259	122.997	2731	2466	3427	2808	3922	2708	3491	3866	3880	295	1560	1415	1871	2281	2154	901	1435	1372
LOC103695787	31	26	62	20	34	10.112	11	12	6	50.036	12.676	72.87	19.502	17	39	26.989	45.616	72.77	25	20	12	4	7	2	0	2	3	1	10	51	19	26	3	4	6	16
LOC103695791	307.228	592	168	108	132	72	46	27	88	148.347	15	272.347	13.001	11	105	16.744	51.96	482.939	22	2	2	13	2	5	3	5	6	28.008	11	19	7	5	14	22.041	12	22
LOC103695792	193	235	213	244	122	201	202	285	300	58.093	100.265	41.319	439.38	237	153	214	69.19	276	321	473	408	327	659	1595	294	307	722	4974	1974	3148	2330	2159	2785	5104	3794	2716.1
LOC103695793	815	1060	739	911	1166	907	1140	753	1024	517.035	473.67	326.931	1315.91	1024	724	668.578	307.382	1003	2043	2014	2237	1570	2136	2460	2159	2164	2158	2557	3649	2328	3471	3470	3478	3687.95	3376	3398
LOC103695794	983	594	585	585	657	605	436	396	692	106.871	150.605	51.918	387	1127	2712	300.169	85.063	380.465	640	410	417	372	368	871	511	356	556	523.996	577	469	1007	745	861	660	796	846
LOC103695795	11	28	8	19	8	9	20	3	15	52.978	17.002	64.972	13	21	13	25.812	50.181	15	0	1	0	0	2	5	1	0	1	32	10	15	4	8	5	12.999	5	14
LOC103695796	249	494	263	489	181	335	966	274	262	54.145	38.169	61.242	96.072	93	24	40.569	78.228	188.897	369	59	124	147	55	164	215	177	136	733	325	590	15	62	42	413	149	95
LOC103695799	40	57	43	56	55	43	48	40	67	107.886	87.928	147.647	63.013	37	43	136.227	149.067	49	162	135	172	107	166	150	165	139	153	22	71	104	77	127	99	62	95	81
LOC103695800	355	224	423	472	348	428	420	458	521	205.598	190.101	221.655	247.016	243	254	266.463	251.747	289.003	1685	1537	1624	2209	2430	1635	2220	2292	2661	304	878	700	1371	1257	1349	712	1050.27	1070
LOC103695801	9	7	5	0	7	5	1	0	3	20.633	15.925	34.899	12.354	9	1	22.544	23.866	16	0	0	0	1	1	0	0	0	2	0	1	3	0	0	0	1	0	1
LOC103695802	0	0	1	5	1	5	1	2	0	61.374	20.833	13.474	32.596	5	3	26.506	15.499	22.348	6	6	9	4	1	15	2	1	10	162	115.507	143	47	30	21	123	117	95
LOC103695803	304	393	347	340	305	315	817	342	416	122.981	120	123.432	331.124	194	140	504.032	133.288	281.994	122	61	144	69	122	111	100	72	126	7	73	123	50	71	50.799	48	117	110
LOC103695804	15	33	30.006	22.795	15	20.026	17	21	15.114	63.632	83.057	109.596	100.872	48	38	103.331	80.467	84.111	141	143	123	84	101	88	70	83	85	472	251	320	167	138	211	321	247	179
LOC103695805	389	844	253.563	291.592	513	596.876	443.359	139	384	484.648	283.532	300.297	37.729	92	87	308.345	343.89	346.317	155	34	76	65	33	114	67	23	11	4	7.066	72	11	18	10	3	8	10
LOC103695806	0	59	44.973	4	0	16	9	4	5	21.904	74.925	104.416	5.005	1	3	13	30.951	10.942	0	0	0	0	0	0	0	0	0	0	0	0	1	0	0	0	0	0
LOC103695808	1746.33	1705.52	1221.32	1318.9	1519.25	1595.91	1450.9	1024.09	1206.27	190.528	248.171	210.455	470.689	2914.18	3420.67	137.885	192.754	961.853	753.667	678.904	449.657	624.507	543.131	779.482	643.815	508.477	515.241	309.392	832.758	755.523	1119.34	1061.85	1148.67	978.31	1140.47	1342.4
LOC103695809	441	41	127	252	508	122	41.077	58	48	79.361	62.232	26.612	20	95	217	76.95	71.414	324.381	132	11	27	54	4	8	21	7	12	2	4	11	6.032	4	9	1	6	8
LOC103695810	124	30.029	36	77	113	62	45	54	78	27.023	52.293	82.687	20.873	6	15	76.09	71.572	48.655	58	1	26	48	5	18	31	13	12	1	3	17.464	3	1	3	5	11	11
LOC103695811	0	57	40	7	0	19	6	0	5	35.834	19.52	29.192	2	0	4	15.052	43.055	13	0	0	0	0	1	0	0	0	0	0	1	1	0	0	0	1	0	1
LOC103695812	15	46	55	17	26	32	18	12	18	86.083	69.122	42.461	359.955	232	160	183.002	66.922	142.423	104	160	239	64	145	760	36	166	455	4250	3418	2216	1655	1438	2349	2937	2320	2502
LOC103695815	614.999	104	220	159.928	465.999	298	141.001	138	111.999	73.857	32.39	98.603	114.175	377.001	202	36.385	64.126	237.12	98	71.999	82	41	35.999	44	44	57	53.999	65.001	94	87.999	138.001	66.84	76	96	107	105
LOC103695816	53	79.001	61	44	44	38.999	100	34.999	46	354.166	139.979	607.68	117.869	73	63	213.027	268.922	107	265	323	284	122	208.999	183	132	217.001	266.999	367	351	291	364	312.236	259.001	289	303	406
LOC103695817	615	350.001	1009	581	526.999	600	563	718.999	561	114.258	94.019	90.804	61.998	277	763	161.111	95.53	286.708	19	10	12	5	2	33	3	1	15	77	60	46	25	10	31	26	27	47
LOC103695819	306	1074	352	438	252	444.565	431	515	592	28.302	46.488	17.519	195.285	308	406	44.163	17.534	183.764	114	143	133	185	162	145	116	85	133	290	254	274	345	145	265	392	448	295
LOC103695820	3	4.576	2	4	0	2	0	0	2	136.922	245.964	354.655	72.378	7.161	1	273.032	147.653	129.021	0	1	0	0	1	8	0	0	0	629	234	462	82	0	23	251	182	77
LOC103695821	123	262	332	151	282	198	276	43	81	299.423	1152.94	95.091	10749	5676	4231	7030	1167.99	4897	1369	748	331	45	236	1494	165	145	210	97452.8	21927	62155.8	26402.6	4599	11488	55062.8	25179	21339
LOC103695823	13.422	10	4	5	12.506	5	5	9	3.245	80.58	47.378	85.256	53.826	9	4	43.847	82.539	103.534	20	50	44	75	65	79	31	68	45	128	54	71.447	112	156.653	143	133	97	73
LOC103695825	3	1	2	5	0	3	1	0	0	68.778	33.083	83.215	14.975	0	0	38.81	49.372	12.071	0	0	0	0	0	0	0	0	0	0	1	1	0	1	0	1	0	0
LOC103695826	809	147	240	465	96	433	297	294	175	45.397	52.296	67.034	20.08	22	4	26.602	35.695	187.221	3	0	0	2	0	2	3	0	1	35	17	45	4	1	7	18	25	13.002
LOC103695827	0	0	0	1	0	0	0	0	0	21.175	8.476	12.807	0	0	0	5.817	10.552	3.106	1	0	0	0	0	5	0	0	1	109	35	118	7	0	5	60	18	24
LOC103695829	420	269	577.268	539	387	415	366	573	570	324.016	259.158	263.834	337.283	444	550.086	300.277	354.213	384.683	696	732	739	574	596	520	550	534	603	350	523	624	818	474.199	544	587	688	763
LOC103695830	9	29	8.842	8.067	4	14	7.004	4	6	47.078	16.099	20.804	7	5	5	13.187	10.301	13	1	0	0	1	0	2	1	0	0	0	4	5	1	0	0	0	0	1
LOC103695831	832	635	856.028	980.546	828	863	659.354	682.055	871	353.167	365.32	410.214	930.585	910	871	432.337	389.917	1043.03	1236	1224	1444	755	1038	1162	852	719	1026	2279	1207	1320	1813	1254	1357	1787	1694	1660
LOC103695832	1375	4107	6054	1140	875	885	1101	1074	1190	68.987	1536.47	34.275	2948.45	1853	2092	2669.92	170.22	3072.85	3129	3681	3013	3201	3894	3101	2814	3129	3015	914	2243	2167	2453	2492	2107	1728	2340	2759
LOC103695833	731	690.841	780	645	556	761	794	566	562	98.342	228.555	80.713	1087.58	1397	864	430	173.585	999.811	2103	2610	2483	2147	3226	5150	1475	2053	2321	17962	16306	13326	4580	4506.2	6251	13143	4997.99	6585
LOC103695834	40.422	43	28	23	11	15.998	8	7	4	171.286	96.062	106.934	29.712	5	4	74.251	129.588	29.844	1	5	8	9.544	9	13	9	12	13	11	15	6	7	15	16	15	10	13
LOC103695836	2	0	0	1	0	0	0	1	1	12.997	7.999	29.103	3	1	0	16.118	18.148	9	0	0	0	0	0	0	0	0	0	1	0	0	0	0	0	0	1	0
LOC103695837	223	283	235	302	188	226	304	315	317	46.7	68.064	35.784	132.528	145	175	96.761	152.558	143.95	1012	865	939	603	592	658	621	532	572	103	397	468	244	336	329	252	375	400
LOC103695839	2686	2774	3224	2556	2903	2730	3277	2651	2819	46.074	548	43.246	2888	2717	2501	1284.18	261.47	2277	6320.17	4982	5725	5722	5476	5993	5493	5353	5589	5741	6070	6108	3932	4615	4423	4962	5031	5497
LOC103695841	315	457	402	390	485	425	419	256	239	242.059	266.999	119.397	693.961	632	433	112.232	133.014	262.288	176	169	202	187.135	227.999	291	176	284	231	549	341	353	406	699	477	836	457	617
LOC103695842	3.268	2.611	37.998	27.882	11.894	1	4	0	1	90.173	206.221	38.772	3.9	1	3	4.943	1.23	8	0	6	2	0	0	20	5	0	1	2131.27	248.868	939.981	78	8	105	643	507.81	196
LOC103695843	484.062	498.139	424.222	597.609	639.946	661.816	830.032	360.745	248.085	34.938	131.492	25.541	467.753	1996.06	967.72	48.131	32.268	413.204	955.916	757.526	1100.87	866.079	1437.79	1568.19	562.715	1279.02	841.873	495.343	571.182	653.291	814.221	2124.34	737.374	918.428	568.264	895.919
LOC103695844	10.732	1.389	66.002	49.118	33.106	3	5	0	1	110.241	480.779	87.223	11.1	2	3	17.728	46.518	14	2	0	5	0	1	2	0	1	0	155.732	40.132	24.019	8	0	3	56	65.19	30
LOC103695845	2640.26	2994.42	2434.98	4184.05	6327.85	4462.18	5163.01	3344.74	2930.19	154.159	1568.98	20.58	4758.16	11482.2	5363.43	445.294	489.487	4179.53	8077.71	7061.61	8106.76	6992.5	9716.68	8700.28	5722.25	9270.99	7414.92	9787.61	7805.54	9251.05	8948.84	15383.2	10164.8	14288.9	9942.99	9269.15
LOC103695846	150.966	106	163	167	120	164	150.535	124	141	237.794	147.135	335.19	80.001	140	151	117.15	182.135	109.136	157	140	227	212	240	168	235	174	227.737	64	136	114	151	150	186	121	135	162
LOC103695847	439	389	367	355	556	380	457	394	451	15.754	58	19.302	347	472	349	167	35	325	695	779	655	639	734	918	709	666	676	735	1132	770	958	898	918	1025	921	925
LOC103695848	55	47	33	118	101	130	133	169	603.283	2600.89	4025.44	46379.5	552.607	365.001	134	5261.8	808.866	472.124	255	340	421	1365	825	630	2818	2620	2287	10	213	95	1201	960	1186	459	1202	1427
LOC103695851	13	3	6	11	15	7.667	12	3	2	4.337	6	0	0	4	2	2.219	11.068	11.356	217.494	178.989	224.479	222	182.583	72.269	158.381	75	132.589	0	226	172.025	107.021	230.742	69.233	55	286.764	249
LOC103695852	753	869	789.737	785	887	734	667	702	713	544.267	466.393	206.078	1037.71	732.089	720	675.527	598.264	908.462	762	917	865	588	693	940	555	522	695	2733	1580	1840	1444	1051	1157	1887.01	1573	1435
LOC103695853	136	143	192	160.716	154	149	150	164	180	24.987	47.009	20.456	193.14	183	205	114	40.013	141	452	530	480	364	422	517	403	364	419	664	720	574	672	455	478	740	633	681
LOC103695854	194	285	218	159	239.772	176.721	245.435	133	202	25.521	53.303	65.854	213.827	294	233	43.995	35.518	170.686	1269.15	1190.23	1545	1176	1422.58	1480.52	1360.74	1477.67	1403.12	518.911	772.858	669.568	511.295	1066.49	754	402.777	673	751.143
LOC103695855	0	173.297	18	108	10	0	236.281	0	18	27.818	28.683	14.719	0	821.135	970.827	40.092	96.194	0	5.5	163.095	0	9	0	70	0	30	9	0	0	193.328	56.976	33	0	41	55.712	0
LOC103695856	3729	2594	1595.82	2637	4313	2449.74	1460	2440.94	1982.7	223.343	108.175	171.324	94.724	447	580	96.728	145.885	2541.91	422	118	273	181	39	84	85	79	64	69	50	137	30.529	35	55	58	46	61
LOC103695857	61	85	34	60	48	70	68	60	66	15.043	11	7.044	30	64	39	16	20.785	20	3119	1862	2168	2395	2287	2334	2926	2928	2614	137	762	883	1010	1950	1571	574	837	776
LOC103695858	321	271	244.43	247	346.001	283	350.624	131	252	146.687	37.063	585.52	135.84	297	194.001	83.644	111.614	247	259	138	211.001	167	131	203.999	167	129	157.999	148	202	229.951	649.04	233	383.001	205.999	472	520.001
LOC103695860	167	108	265.773	220.951	207.16	244	145.997	261	337	25.388	29.827	23.48	95.195	198.999	384.997	51.864	28.255	133.025	639.411	592.661	554.659	596.904	635.217	582.439	674.993	487.99	647.996	30	200.116	384.983	353.986	279	300.92	161	353.207	270
LOC103695861	520	354	377	573.553	758	428	355.999	491	434	306.07	97.007	374.816	125.191	138	178.696	125.012	213.536	404.614	273	242	254	215	187	196	218	177	190	31	133.338	169	197.24	207	201	130.345	187.27	209
LOC103695862	13534	6694	5736	8149	10470	11419	10375	19569	15034	17	138	17.503	2251	2635	943	51.886	51.91	3083.89	1963	346	1184	1651	49	862	240	462	570	1983	2664	1255	156	559	216	1209	886	1394
LOC103695863	1	0	0	0	0	0	0	0	1	46.3	29.464	144.958	9.126	1	0	17.019	39.53	10.218	0	0	0	0	0	0	0	0	0	1	2	0	0	1	0	1	2	1
LOC103695864	1510	1705	1151	1485	1449	1625	1040	1476	2041	35.256	291.9	41.7	1919.9	1188	796.194	348.802	196.585	1049.58	1175	1378.5	1512	1418	1721	1967	1383	2202	1932	3567	4174	2453	7026	5578	7647	6124.95	6399	5347
LOC103695865	433	430.962	453.885	484.341	474.761	648.77	797.619	794.671	754.603	144.479	119.027	68.522	466.511	578.96	474.955	250.322	113.574	304.599	695.208	792.226	654.726	735.94	691.526	915.554	466.971	590.935	644.714	2133.29	1442.99	1730.21	883.363	694.493	968.944	1498.66	1222.57	1229.88
LOC103695866	43	63	24	25	47.609	60	40.346	24	39	224.996	70.186	351.916	15.479	11	14	42.07	51.464	50.24	1	0	0	0	0	0	0	0	0	0	0	2	0	0	0	0	0	0
LOC103695867	0	0	2	1	0	1.042	1.091	0	0	68.993	39	73.152	27.274	3	4	45.029	59.947	30.97	2	3	0	3	0	4	1	1.16	5	57	87	33	2	9	2	19	8	29
LOC103695870	304	482.09	1344.45	387.916	305	246.868	347.531	370.004	249	68.14	144.876	123.878	592.048	627.007	889	395.903	97.345	426.603	1641	1736.43	2213.69	1358.55	1630	1157.54	933.996	1181	1228	484	1242.53	927	1357.97	946.024	902.115	820	853	964.327
LOC103695871	61	54	46	57	73	54	53	48	60	29.446	26.147	12.48	54.451	94	71	38.017	40.226	60.903	99	100.884	124	94.001	95	97	110	83.001	83.999	31	77	71	116.001	101	122	108	139	116
LOC103695872	5	8	6	16	16	11	19	5	4	24.171	44.285	41.128	16.027	113	13	35.001	40.375	96.597	21	11	27	0	9	10	2	5	2	16	16	20	69	32	33	12	77	29
LOC103695874	13	17.311	4	43	12	36	37	65	31	33.886	26.117	29.329	14.434	0	1	26.249	56.403	14.472	367	173	601	364	280	160	235	220	408	6	100	128	151	229.145	118	111.291	422	349
LOC103695875	192	187.995	377.318	92	124	238	169	105	124	28.757	110.587	66.419	283.56	129	65	299.132	92.985	370.375	298	192	283	156	94	248	134	107	153	251	189	279	140	152	141	177	222	218
LOC103695876	12897.1	10862	6145.11	13585	12653	13526.4	14263	12845	13019	535.596	3129.37	734.933	21147	17790	10875	5965.15	2267.42	10457.4	27229	36217	23130	15025	18651	41650	20085	19565	22730	72392	89199	57183	51933	57588	55057.9	79557.4	61509.9	65983
LOC103695877	0	0	2.003	4.111	1	4	1	2	3	124.753	98.999	121.558	26.496	2	0	65.617	149.851	27.048	36	55	87	22	26	13	24	24	33.001	41	41	45	24.088	27	21	36	51	74
LOC103695878	54.769	48.88	42.883	91.162	33.999	69.084	76.424	79.774	59.087	67.666	111.683	3.1	36.541	31.919	47.668	40.598	49.219	26.318	49.286	39.477	45.392	26.312	31.917	35.683	17.309	25.027	23.521	12.869	26.834	12.837	35.624	23.592	16.869	26.567	17.748	37.155
LOC103695879	177.98	185	112	133	169.999	127	162.001	141	172.999	50.904	67.991	59.282	111	122	108.001	93.431	40	119.027	312	383	284	260	285	346.001	328	299	370	272	243	286.999	485	429.107	454	414	447	468
LOC103695880	73.535	86.806	58.293	111.044	175.561	83.89	90.091	36.736	82.945	91.302	32.746	138.422	30.563	87.863	140.099	51.872	58.033	93.523	277.929	308.492	193.534	75.042	192.331	211.805	89.146	87.105	150.784	54.187	91.933	229.46	378.87	481.668	308.975	396.564	346.42	264.883
LOC103695882	415	278	274	355	505	541	1054	615	624.35	47.414	49.444	203.048	146	185	97	44.426	86.262	165.515	51	67	42	21	31	26	18	20	28	1	73	117	66	119	31	45	191	121
LOC103695884	235	157	322	274	258	259	207	239	336	91.533	80.062	168.493	179	281	314	91.02	94.182	204.066	552	503	532	437	517	476	585	400	553	199	404	410	577	468	492	381	493	526
LOC103695885	185.001	107.999	213	250.001	254.002	240.001	210	263.999	305	165.371	49.987	252.546	123	253.999	233	88	91.868	126.974	128	110	161.001	55	89	71.999	33.001	31	60	18	60	104	35.999	32	30	67	80.999	65.999
LOC103695886	550	1726	3414	583.547	576	421.001	796	406	670	71.465	312.816	35.588	1142	1869	3969	514.236	98.761	1119.34	3597.02	2610.01	5272.97	1399	1559	1145	1161	1269	1389.28	174	1173	1833.64	735	921	800	283	562	729
LOC103695887	313	363.392	433	367	306	345	362	380	445.379	513.113	168.235	1441.1	284.152	434.44	452.835	238.868	743.652	269.648	931	1048	957	721	789	719	677	637	708	392.328	722.541	579.378	843.217	736.328	823.286	577.277	780.396	785.757
LOC103695888	16.989	3	20	17	14	13	9.19	13.977	13	93.542	55.668	91.167	26.265	23	21	70.179	66.54	33.909	57	60	48	37	38	48	17	22	30	52	67	79.963	53	18	32	87	36	67.227
LOC103695889	75.621	71	15	127	72	125	178	108	129	150.761	249.961	195.607	1636.84	1076	739	221.087	231.292	457.725	1702	2355	1082	840	1464	2434	845	1531	1606	4154	3979	3088	4250	4126	4219.93	4728	4037	4246.01
LOC103695890	978	534	739	979	1231	917	941	959	1003	517.168	356.013	356.477	769.205	1016	912	347.84	237.662	864.594	1525	1492	1531	1316	1656	1450	1396	1420	1426	842	1204	1240	1689	1456	1651	1215	1510	1495
LOC103695891	223	163	335	348	259	305	232	324	363	62.57	59.227	71.425	84.881	189	252	64.346	59.467	163.963	322	314	369	286	385	292	357	278	331	26	161	211	312	209	257	139	269	282
LOC103695892	30	6	6	30	29	43	2	5	3.035	35.657	8.079	17.999	4	6	4	17.999	14.653	16	0	0	0	0	0	0	0	0	0	3	4	0	0	0	0	1	1	0
LOC103695893	367	221	359	324	414	277	239	320	335	40.8	36	36.752	141	221	236	75.812	27.086	255	500	436	450	393	315	282	290	274	257	285	460	414	424	365	421	384	481	426
LOC103695894	2029	1301	1786	1581	1723	1936	1969	1996	1920	36.061	134.887	17.408	761	1620	1823.19	296.05	52.608	953.773	2013.55	2307	1915	1626	2116	2070	1883	1679	1900	907	2523.81	1374	2257	2270	2245	1530.11	2104	2397
LOC103695896	196	164	110	162	233	187	284	178	263	15	25.048	57.998	126	245	109	35.063	31.098	122.275	560	455	504	600	784	576	931	949	898	102	416	358	777	967	981	558	635	683
LOC103695897	412.263	276	429.19	387.907	350	394.725	399	340	375.254	77.015	146.851	79.817	292	433	452	156.009	104.767	317.384	778	741.999	794.001	874	917.999	879	934	797.999	896.999	464	719	607	960	994	1055	695.999	825	855.001
LOC103695898	1914	1622	2791	2095	1394	1549	1924	2066	1774	248.699	337.344	345.801	1327	1592	2135	816.378	144.971	1166.62	2714	2460	2731	1708	1822	1621	1655	1461	1700	593	1203	1394	1440	1322	1468	900	1461	1483
LOC103695902	33	67	44	15	27	22	18	10	14	60.416	70.916	36.996	69.275	550	63	49.15	47.735	161.524	350	489	534	1851	3944	1176	486	448	500	263	434	299	3450	5987	5467	240	1802	365
LOC103695903	568	757	480	681	716	646	752	622	711	73.04	107.587	75.657	648	706	616	151.012	105.29	480.185	1531	1499	1251	1007	1068	1120	997	1233	1090	450	1213	1079	1220	1173	1118	892	1156	1066
LOC103695904	189	299	78.792	296	121	436.831	607	356.888	408.968	37.653	77.67	204.968	48.373	67.993	38	22.594	128.914	89.55	824.501	964.034	703.832	721.23	580.476	461.274	620.698	292.163	267.81	8	405	385	169	173.118	119	38	135	142
LOC103695907	41	35.958	25.142	31	8	109.158	160.973	57.833	45.032	63.199	30.522	66.84	33.875	6.907	9	70.565	63.095	29.113	3131.76	3732.99	2364.43	3195.5	3435.83	1615.33	1530.38	1975.99	1958.03	11	2125.81	1044.93	561.74	1697.4	561.671	275	350.749	557.743
LOC103695908	2447.53	1299.31	1612.72	779.164	1638.61	965.264	915.838	784.193	573.549	25.251	53.529	43.968	27.852	872.814	1883.96	66.143	43.289	1068.88	530.392	168.62	235.045	300.894	62.207	205.277	99.231	65.497	75.374	64.761	61.978	272.911	29.347	59.429	48.968	29.257	38.922	57.719
LOC103695912	214	131	168	152	131	119	207	123	143	164.323	140.004	156.602	933.11	495	384	333.785	226.914	406.951	1869	1632	1636	512	625	618	233	378	432	679	2816	1125	1381	1618	1211	1195.19	1261	1522
LOC103695913	1941	1952	1919	1698	1398	1586	1756	1600	1714	73.49	234.316	92.651	917.552	1030	1526	457.537	150.968	1094.56	4704	5147	4270	3797	3640	3538	2285	2943.03	3162	3487	3769	3496	2465	2919	3036	3062	3312	3855
LOC103695914	96	108.999	89	68	97	79	93	62	84	54.284	47.082	179.685	84	134.001	73	59.071	60.137	63	164	116	131	123	107	108	104	130	114	64.999	131	116	139.001	177.999	175	122	183.001	168
LOC103695916	349	369	331	366	337	367	560	439	464	151.108	78.111	50.066	161.046	240	282	87.841	53.207	200.998	1764	1231	1787	1540	1499	1440	1865	1531	1395	221	830	797	838	1042.37	948	597	925	935
LOC103695917	7.747	31.949	7.225	1	2	3.423	1	0	4	11.079	12.758	8.306	7.519	0	31.523	21.353	43.389	0	0	1	0	0	1	1	1	0	1	23.954	19	6	3.775	9.14	8.529	15.762	12	18.152
LOC103695918	481	440	375	497.491	599	531	462	416	557	45.136	48.224	40.816	291	370	307	88.212	52.569	369.506	402	373	444	415	335	502	431	331	359	1070	806.586	731	940	853	978	990	972	861
LOC103695920	243.802	297.573	174.983	407.925	237.111	397.569	461.172	845.601	1019.56	15.471	15.777	5.806	229.287	243.69	102.766	22.465	12.802	52.47	950.625	1231.48	1286.19	1513.58	1395.78	918.55	1419.68	954.283	908.271	31.464	258.944	398.385	1002.94	624.225	669.934	208.838	688.211	661.993
LOC103695921	86.263	78.057	124.277	89.154	85.486	88.908	82.187	96.364	108.576	39.927	34.945	33.37	105.286	113.993	98.861	60.887	47.538	164.091	188.649	204.515	178.401	200.469	155.933	160.28	157.54	193.088	180.46	168.758	199.676	136.49	173.66	248.586	224.655	211.116	236.398	227.256
LOC103695922	1325.04	1111	943.527	959	1508	1062	874	655	870	80.28	74.441	112.32	363.709	710	811	51.311	76.521	740.47	147	58	165	78	54	88	100	28	41	20	12	114	23	42	28	18	44	75
LOC103695923	0	0	0	0	0	0	0	0	0	77.498	2.362	35.035	15.878	0	0	12.565	23.487	2.345	0	0	0	0	0	3.516	0	0	2	5	7	2.372	0	1	0	6.234	0	0
LOC103695924	1490.69	2033.69	3635.51	1263.42	1117.67	1038.78	1643.17	1606.8	1438.08	13.205	900.607	19.035	1443.53	1327.33	1543.74	1324.36	96.033	2098.16	1684.65	1914.09	2085.64	1926.91	2393.36	2366.13	2037.61	1770.39	1863.65	2003.15	3218.72	2408.39	3246.91	2548.25	2612.8	2391.61	3178.95	3524.03
LOC103695925	2289.8	3354.98	2952.04	1989.5	2772.52	2058.55	2743.99	1436.1	2090.76	27.204	373.646	45.366	2647.3	2464.77	2080.73	642.379	167.726	2527.62	4310.73	3606.95	4418.17	2307.54	2996.57	4412.64	2288.5	2793.39	2754.76	7625.2	7154.09	6336.06	2503.06	3406.4	2879.1	5740.29	4597.52	4521.27
LOC103695926	1538.48	2454.63	2587.04	1284.02	1431.3	1373.72	1334.72	1643.82	1425.07	93.767	267.759	46.589	709.78	2036.59	2143.61	540.851	106.69	797.694	1823.46	2123.39	1446.89	1360.06	1328.9	1547.51	1126.59	1027.44	958.888	575.854	1682.18	1666.17	1781.15	1367.39	1515.71	1406.51	1298.8	1752.42
LOC103695928	264	367	460.858	271	185	272	306	384	315	140.403	110.013	225.657	153.989	148	266	143.064	136.157	143	398	515	445	387	370	451	254	320	403	544	608	484	297	337	321	364	398	531.072
LOC103695930	65	61	30	65	66	70	56	111	99	25.261	17.003	20.704	6	5	2	16	32.275	20	14	7	9	12	7	11	9	4	10	14	11	6	3	0	0	10	12	9
LOC103695931	568.999	436	510	483	443	381	480.306	391	450	2446.34	363.252	2117.21	608.122	492	713	740.302	479.219	488.937	1066	965.001	804	587.001	572.999	477	430	494.001	537.251	389	636	592	880.001	775.001	802.001	801	923	933.434
LOC103695932	1244.99	868	963.64	839	1002	911	1368.27	696.979	798.701	217.288	370.589	480.234	561.489	730.382	559.195	188.833	366.443	861.742	909	731	923	558	539	692	497	484	520	490.356	831.938	687.782	579.85	683.18	687.455	544.547	819.298	757.501
LOC103695933	1098	2487.55	673	580	848	1090	1015	539	1115	36.841	87.31	14.369	527.619	658	598	130.278	129.091	538.573	1153	1195	1108	1027	1638	2357	2094	1624	1484	1659	2791	1871	2932	3806	3472	3726	2812	3584
LOC103695934	1167	1717	1250	1219	1518	1111.17	1831	1224.18	1432	297.407	368.406	78.306	1754.51	1470	1035	396.371	459.531	1182	2439	2327	2347	1856.47	2016	2113	1668	1906	1828	1616	2685	2139	1819.98	2213	1894	1976	2425	2135
LOC103695935	1036	730	531	904.938	1126	885	934	843	900	119.042	86.999	99.535	362	1077	1246	102.683	72.696	611	892	887	938	1095	1040	850	1019	812	814	365	554.09	583	1082	1143	1232	677	953	1019
LOC103695937	0	4.283	2	0	0	0	1	0	1.022	29.44	15.368	29.314	2.112	0	0	18.234	22.696	9.574	9	111	8	19	67	61	12	9	15	14.997	9	22	58.241	51.484	36	10	48	8
LOC103695938	2289	1116	2504	2116	2038	1820	1532	1978	2045	401.43	738.174	321.633	1289.28	1850	2205	847.907	636.23	1792.52	2906	2604	3139	2273	2511	2460	2132	2133	2496	2303	2349.62	2519	2718	2274	2503.15	2243	2464	2664
LOC103695939	14510	26173	16143	22113	13215	24549	28437	28882	26376	145.87	2461.88	90.741	9876.96	10787	14644	2961.92	810.99	7540.95	41800	44214.2	47768	47458	52618	39516	42705	41458	38168	11495	28623	28197	20269.3	28637	25703	13888	24028	26709
LOC103695941	799	770	1095	740	298	491	2080	421	639	92.17	135.47	151.815	207	364	187	124	106.52	193	2017	1853	2253.56	621	1247	1436	1176	1553	1371	649	1763	1416	529	1230	962	881	1570	1995
LOC103695942	1164	1249.64	1259.2	1014	1110	840.585	1744	955	1081	656.561	530.365	6396.36	1201.09	1264	1331	735.685	403.863	1098.83	1310	1371	1369	988	1028	1225	994	1097	1285	1164	1435	1385	1401	1640	1686	1615	1630	1897.98
LOC103695943	894	789	945	847	971	706	928	838	825	42.126	78.588	74.882	629	1088	1064	175	82.716	560	944	872	784	787.628	913	930	820	698	730	567	925	807	1132	1034	1016	891	1165	1144
LOC103695944	1295	938.963	1818	1535	1026	939	1066	1337	1191	194.63	197.338	310.356	720.008	1466	1721	369.908	135.519	912.111	1592	1630	1535	1122	1390	899	912	857.001	925.999	238	792	856	1112	892.999	824.999	434	744.001	748
LOC103695945	19	59	18	9	31	19	19	6	11	59.453	48.659	73.116	18.173	32	12	82.482	106.029	27.358	16	28	37	8	30	49	5	13	15	84	60.54	37	26	36	28	56.094	25	39
LOC103695946	971	983	868	860	812	936	988.217	772	839	122.257	374.395	154.98	1593.42	997.351	819	1128.52	183.086	846.024	3164	2920	3588	4026	4370	4194	2548	3509	3993	8002.67	4465	4454	5432	6446.38	6230	4946	4733	5280
LOC103695947	160.934	289	84	113	210	213	91	73	202	124.021	92.958	89.296	50.323	37	79	69.608	93.18	116.218	20	7	12	4	5	5	10	4	2	12.003	19.001	17	3	4.001	4.001	6.008	10	15
LOC103695948	1886.09	2411.25	1684	1844.47	2279	1855.63	2903.01	1808.01	2463.97	47.474	178.744	11.635	1638.47	2366.43	1776.46	408.987	130.726	1038.69	4288.39	4368.74	5429.16	3911.46	4827.49	5523.66	4818.13	4290.52	4543.85	2731	5669.67	4038	4410.35	5908.67	4996.03	5088.04	4080.18	4879.43
LOC103695949	320	309	229	339	540	424	466	326	363	13.023	49.052	14.298	516.999	493	368	131.228	36.581	452.021	551	632	650	306	440	573	329	296	387	812	810	763	959	871	885	970	1030	1031
LOC103695952	3562.2	5061.64	5534.16	3955.68	4175	3534.44	2511	2070.54	2346.06	134.223	1519.05	77.198	3940.76	3198	4138	1711.13	545.182	6392.11	1511	1570	1654	1009	1659	5896	1062	676	1304	11707	10085.7	8748	7687.69	5709	7261.35	11608.7	8586	7597
LOC103695954	172	63	79	144	187	130	49	94	92	363.534	237.901	702.717	58.295	147	73	317.711	188.823	202.684	44	83	71	98	63	59	79	50	73	21	48	50	166	71	109	75	104	83.255
LOC103695955	476.326	694	778	530	519	512	681	513	478	263.234	281.752	213.535	624.152	948	1223	414.922	251.93	491.925	115	109	143	72	71	45	30	34	59	94	192.346	153.019	94	119.223	101.059	146.97	224	258
LOC103695956	8	2	1	8.197	10	6	3	2	4	58.306	31	46.873	9	5	4	26	46	17	0	6	3	2	4	5	4	4	4	2	4	3	9	2	6	2	7	7
LOC103695957	11	9	7.791	8	24	12	22	14	22	108.545	86.386	344.198	20.609	4	8	121.903	97.186	31.927	5	2	10	11	11	4	11	4	11	2	5.019	0	4	10.026	6	3.015	4.012	6
LOC103695958	608.156	186	430	440	365	379	370	370	319	94.475	65.503	69.85	27.117	87	85	24	90.187	126.92	52	37	53	89	31	37	113	53	59	4	17	28	72	23	27	28	81	62
LOC103695960	2645	1560	1677	1634	1904	1505	1971	2050	1999	126.504	129.08	211.729	426	1426	441	114.958	116.791	815.995	410	341	482	472	160	221	181	173	200	16	131	258	87	76	61	113	296	221
LOC103695962	25	26	16	12.381	28	14	6	13	14.011	328.139	51.806	171.389	14.486	17.028	14	45.426	119.905	154.117	6	1	10	13	6	6	5	8	7	0	1	3	3	0	3	0	1	2
LOC103695963	10	40	16	27	27	43	21	32	109	44.401	26.141	95.402	14.306	0	0	11	61.076	12	3	6	0	0	1	1	2	2	0	0	4	0	1	1	4	0	0	1
LOC103695964	657.83	353.138	665.704	781.48	524.756	663.888	542.143	797.186	937.919	57.274	127.665	125.366	264.223	464.361	796.644	302.377	78.114	446.183	989.05	1017.65	905.03	1062.69	1125.46	848.129	1204.6	912.347	1147.8	293.45	621.514	672.054	878.439	587.961	616.693	624.462	852.514	962.728
LOC103695965	821	1089	1244	1448	1243	1179	1130	1212.52	1130	53.163	179.074	20.001	1469	1248	1135	678.995	166.744	821.999	709.999	1337	1417	1052	1423	1918	1509	1159	1290	3010	2226	4061	3984	3245	3594	6246	4585	2580
LOC103695966	12	16	4	19	14	17.272	6	10	18	3187.24	3885.25	1014.82	509.385	11.033	26.685	3225.82	2697.33	433.539	2819	2842	3085	2999	2516	2235	2715	3171	2606	98	968	1040	1106	1922	1562	456	1066	787
LOC103695967	95	42	42	84	78	59.138	50	90	125	70.245	35.919	60.024	41	25	17	115.836	86.314	72.576	25	12	34	48	21	59	49	98	103	48	47	22	157	119	283	247.978	190	366
LOC103695968	11.614	14	6	10	6	11.967	28.708	23.119	32.831	21.056	15.471	51.202	3.392	9	0	5.75	15.53	11.68	31	13.879	12	12.981	3	4.071	9	5	7	0	0	10	0	3	1	0	2	2
LOC103695969	56	68	40	59	67.999	59	57	44	62.018	93.857	81.461	72.527	55.013	41	21	95.075	120.808	82.332	188	141	157	175	168	180	203	223	178.001	22	98	146	115	139	135.999	112.999	94	114
LOC103695970	10	108	18	5	7	23	126.465	2	53	28.66	7.482	90.289	6.005	18	415	34	47.551	15.901	0	0	0	1	0	0	1	0	0	0	1	0	0	0	0	1	0	7
LOC103695971	708.025	928	602	846.296	821	803	917.252	573	788	176.117	221.975	118.103	679.95	700	609	151.047	207.048	624.411	761	797	887	690	768	793	802	683	771	621	743	758	922	1000	950	979.983	1008	1024
LOC103695972	92	55.075	60.99	60	134.991	80	36	33	78.98	56.83	15.026	59.122	3.209	28	33	22.178	40.976	70.006	2	1	5	9	2.006	6	18	4	2	0	2	2	1	0	1	0	1	2
LOC103695973	86	81	92	108	145	89	128	89	150	17.001	13.633	12.635	70	89	84	25.776	9.544	84	243	219	265	245	258	269	321	290	256	52	206	154	213	264	246	162	188	203
LOC103695974	985	174.367	436	632	734	377	213	213	337	77.568	38.241	368.536	19.612	98	127	34.163	49.428	685.993	494	255	349	449	279	254	310	319	333.937	51.002	38	89	289	119	253	38	113	121
LOC103695975	298	371	420	373	429	312	399	332.672	439.519	59.034	188.819	907.998	485.271	579.99	446	262.222	78.762	355.571	458	442	475	424	499.499	400	478	376	437	190	331	377	511	413	475.914	376	460	471
LOC103695976	14	94	34	24	17	26	73	8.029	53	65.36	49.46	163.95	12.999	48	31	47.591	59.632	31	99	104	163	71	132	113	171	148	176	34	66	35	56	140	70	44	44	36
LOC103695977	1558	1366	1208	1415	2119	1427	1708	973	1218	52.662	279.966	87.847	1424.98	2723	1534	292	195.953	1481.97	2656	1895	2879	2348	2991	3131	3338	3049	2684	473	1473	1850	1743	3101	2574	1334	1748	1974
LOC103695978	482	522	441	476	654	418	458	319	413	229.318	273.205	172.363	1161.72	720	646	536.102	222.959	869	890	960	1101	613	857	1329	745	729	1047	9247	2824	5956	2794	2193	2309	5270	3649	3017
LOC103695979	190.599	165	244	237	182	207.379	225	237	266	63.758	87.676	63.441	81.001	171	263	77	85.678	131.54	293	202	270	282	314	238	305	232	257	42	155	197	262	184	212	140	250	234
LOC103695980	1291	1487	1228	1568	1666	1614	1842	1819	1851	215.338	186.834	79.864	1441	1959	1921	386.893	100.511	988	4325	3458	3973	3427	3285	3063	3085	3230	3350	611	2046.03	2325	1802	2359	2443	1433	2285	2411
LOC103695981	63	66	76	103	48	51	121	72	90	93.302	84.016	128.07	70.815	63	124	67.449	53.785	78.045	83	102	43	61	56	55	83	50	93	43	61	87	107	56	82	60	105	125.746
LOC103695982	7	5	6	9	16	15	5	10	5	32.244	19	28.439	12	22	16	16.463	93.489	16	1	2	0	0	0	1	0	0	0	1	4	1	4	1	0	1	0	3
LOC103695983	68	85	56	69	41	87.018	78	55	95	111.054	73.239	150.125	48	78	109	78.109	98.164	69.029	87	49	73	87	74	81	94	80	80	36	82	64	48	58	64	33	64	73
LOC103695984	216	258	248	184	206	153	211	168	208	89.661	36.444	108.362	248.364	241	207	74.126	40.88	147.147	285	289	249	182	188	156	171	212	164	113	216	162	198	181	221	153	195	196
LOC103695985	616	499	464	476	290	484.185	573	296.113	869.224	88.431	117.252	131.546	222.193	345	348	144.623	87.188	412.003	431	316	566	219	222	1196	197	174	498	2489.11	1680	1551	665	698	652	1569	974	1231
LOC103695987	1278.68	918.775	1242.88	1279.55	1179.56	1043.66	1037.56	896.059	1085.42	47.928	139.538	0	430.995	667.343	784.384	164.895	147.626	750.199	770.625	811.793	845.769	569.75	668.463	584.388	682.759	554.244	725.002	214.367	559.301	461.567	1057.88	753.951	763.995	650.681	795.292	997.297
LOC103695988	55.734	57	52	75.553	70	62	84	68	87	295.241	110.888	476.676	73.005	51	55	102.937	111.925	80.215	226	236	284	209	262	180	196	243	241	61	126	149	148	156	155	100	154	133
LOC103695994	82	112	53	50	69	75	72	36	54	54.658	26.134	67.546	69.706	97	89	16	39.802	87	60	37	60	48	35	54	62	51	46	72	114	85	132	89	128	132	146	127
LOC103695995	55.893	34.13	70.274	54.232	41	47.182	31	37	48	90.025	138.18	275.184	331.19	98	69	137.657	168.499	161.031	80	82	107	65	80	477	111	73	210	2535	830	1447	939	587	901	2612	1766	1308
LOC103695996	125	128	197.001	175	116	119.001	152	184	147.958	790.487	71.399	3303.08	96.312	126	148	98.948	181.671	97.279	305	226	286	406	492	341	490	553	484	52	220.001	166	463	418	402	150.999	372	364.999
LOC103695997	1630	2168	1306	1794	1886	2005	2992	1342.53	1912.59	59.109	167.974	63.583	1881.42	1902	1483	238.921	160.736	1297.19	4229	3917	4629	2935	3766	3975	2813	3272	3116	2569	5031	3761	2381	3938	3025	2964	3834	3582
LOC103695998	1361	1724.99	1582	1479	1222	1589	1860	1620	1573	78.082	211.994	37.049	1232	1250	1112	341.392	159.046	903.465	2795	2904	3003	2355.99	2433	2556	2094	2488	2434	1624	2880	2328	1670	2126	1998	1834	2278	2468
LOC103695999	49	115	42	37	36	77	105.486	17	48	16.935	13.398	39.862	7	7	38.804	19.118	18.923	26.887	125	34	37	49	8	28	31	11	7	13	13	49	6	7	5	8	22	8
LOC103696000	158.938	1182	1398	167	152	138	97	94	285	112.764	129.927	815.954	1213.36	1320.96	832.979	550.915	105.485	491	347.979	538.731	284.721	381	1118.94	472	87	67	131.97	1267	959	1119	2197.98	2448	3719	916	2040.99	545
LOC103696001	0	0	0	0	0	0	0	0	0	27.466	18.463	30.543	11	0	0	25.81	67.517	8.001	0	0	0	0	0	0	0	0	0	0	1.365	0	1	1	1	0	0	0
LOC103696002	171.879	169.982	152.261	219.369	210.847	160.971	199	175.85	210.845	52.397	38.517	56.225	70.064	192.967	196.833	22.97	71.146	106.073	67	65	28	70	36	53.855	151	92.542	155.745	5	16.988	47.802	101	12	111.9	68	166.022	85
LOC103696003	1397	1424	1674	1620	1967	1637	1864	1792	1680	78.933	420.573	38.045	1775.88	1576	1947	693.001	188.117	1178.85	1500	1545	1664	1122	1271	1537	1079	1052	1327	1127	1630.99	1720	1549	1342.95	1240	1469	1524	1864
LOC103696004	149	753	709	137	96	126	50	85	120	190.715	747.91	278.45	1586	547	2329	726.785	77.607	1159	150	107	158	84	74	92	97	83	84	193	151	120	153	119	161	134	119	182
LOC103696005	1035	1427	911	1120	1358	1110	1240	824	1097	42.953	290.112	34.2	1447	1338	1034	411.473	135.92	1263.19	2530	2224	2990	1994	2277	3000	2376	2397	2474	4205	3793	3271	2902	3452	2995	4213	3380	3361
LOC103696006	402.86	197	669	573	401	468	450	530	524	198.941	72.569	94.618	258.83	493	497	106.739	107.527	309.007	246	237	343	224	388	330	378	228	319	82	357	258	602	381	451	327	455	594
LOC103696007	18	28	23	24	21	36.022	33	36	20	287.94	108.025	141.27	119.235	45	23	274.191	405.936	65.02	1198	1247	1236	1665	1714	1259	1639	1886	1659	68	535	502	1131	1186	1249	429	787	647
LOC103696008	1283	1491	1118	1411.96	1028	1214	1444	1282	1367	46.727	261.837	40.682	1247.99	1899	1746	602	157.986	804	11686	11444	13271	11780	14707	12417	15763	18650	16172	2985	10029	6050	12548	16543	15301	8717	9538	11069
LOC103696009	0	1	0	1	0	2.949	3	0	1	75.177	32.026	36.221	8.009	0	1	22.326	28.02	9.582	1	2	0	2	0	0	5	1	2	2	2	1	1	0	2	2	1	2
LOC103696010	12.885	163.424	37.432	53.189	15.644	44.97	88.677	4.127	108.406	18.403	6.558	14.068	46.302	95.904	172.144	2.741	4	14.058	116.958	101.263	41.475	37.132	15	33.362	21.793	14.865	12	7.815	50	204.066	41.841	25.878	13.958	11	41.972	47
LOC103696011	164	139	180	213	159	137	161	135.312	162	20.275	9.267	21.513	47	124	174	33	17.092	77	2912	2295	2891	6201	3958	3224	3986	4988	4258	567	1229	1284	1760	2814	2535	1077	1325	1443
LOC103696012	920	855	877	1323	980	801	1104	866	942	55.505	185.003	23.347	1595	1985	1182	757.735	174.137	745.729	2040	3043	1857	3287	2046	2214	1526	2207	1543	1293	2995	1842	2902	3280	2818	2136	2239	2909
LOC103696013	392	523	601	312	518	294	273	133	329	54.337	71.446	52.365	309.485	1183	1060	115.184	98.827	582	334	576	344	273	330	344	164	193	292	1074	1095	933	572	309	529	468	849	625
LOC103696014	17	18	21	19	22	19	24	15	30	68.976	37.476	158.947	38.358	24	14	47.449	37	23.275	34	36	43	28	28	21	16	19	21	30	71	52	52	45	51	34	68	65
LOC103696015	372	216	237.959	579.955	309.622	316.949	324	370	454	0	56.766	0	349.088	615.809	409.39	60.264	73.295	286.45	495.138	403	451	415.422	299	484.954	280	317	421	924.893	740.837	659	731.983	503	642.898	760.321	709.01	832
LOC103696016	253	177	160	249	270	268	359	285	276.956	211.846	122.789	247.683	134.376	245.31	176	164.588	144.667	166.509	1491	1221	1296	1514	1392	1152	1398	1497	1376	157.001	849	582	953	1137	1230	613.017	870.048	865.58
LOC103696018	1	0	0	0	0	0	0	1	0	234.724	222.419	1990.73	12.001	0	1	90.933	118.238	35.113	0	0	0	0	0	0	0	0	0	0	1	1	2	1	0	2	1	0
LOC103696020	567	644	487	495	714	497	686	517	567	1579.29	1068.2	1452.13	490.908	592	495.999	577.689	625.035	434.934	425	426	519	452	511	681.001	426	372.001	534.001	636	765.999	606	768.999	953.999	758.999	823.987	922	913
LOC103696021	246	42	119	314	304	200.079	82.938	251	192	140.249	56.032	138.739	40.004	53	38	86.81	169.001	110.27	473	158	476	302	428	286	219	512	577	9	87	132	62	352	168	88	64	106
LOC103696022	24	66	50	28	6	32	24	5	33	178.277	86.723	176.371	29.013	8	22	238.855	235.234	139.898	0	0	3	1	0	1	2	0	7	3	0	1	3	4	5	0	2	2
LOC103696024	203	127	206	155	197	107	151	127	100	28.747	35.432	16.617	45	275	182	16	51.851	158	27	20	28	25	21	28	45	31	36	9	25	32	23	37	36	20	27	30
LOC103696025	1461	968	902	1348.94	1316	1213	1600	1322	1628	106.835	187	62.498	835.901	1273	1057	300.522	144.284	718.351	2182	2746	2512	2646	2932	2924	2600	2415	2647	2119	3059	1844	2302	3068	2960	2382.32	2596	3215
LOC103696026	2	8	17	1	10	11	9.012	3	3	64.018	132.64	60.471	122	115	126	110.762	115.846	116.081	10	8	15	26	5	40	5	12	14	689	302	426	67	25	64	359	110	243.027
LOC103696027	1193	870	1508	1469	1293	1268	1485	1389	1477	127.8	218.775	83.226	978.654	1421	1648.32	452.845	201.578	1013	3152.01	2812	2563	2572	2346	2470.94	2258	2217	2586	1933	2094	2331	2150	2045	2021	2036	2512	2465
LOC103696028	297	306	237.002	251.999	336.999	267.497	241.001	142.001	202	51.705	26	41.501	171	237	223	51.573	69.888	214.647	147	48	92.999	59	52	113	91	44	35	104	97	146.999	134	77.001	77	174.001	164	157
LOC103696029	367	278	407.816	448	363	475.001	452	376	463	113.127	74.986	102.774	151	293	415	110.994	51	260.999	501.001	397	565.999	398	472	371.999	535	385.001	387.031	27	167	225	166	236	145	69	174	222
LOC103696030	1	20	165	2	0	22	14	0	10.07	42.406	24	32.409	8.021	0	19	67.894	30.935	10.998	0	1	0	1	2	3	0	0	1	7	7.978	2	2	0	0	6.254	0	0
LOC103696032	66	77	65	50	38	54.621	49	40	34	59.944	39.283	55.822	11.813	43	72	39.934	48.959	43.626	42	43	23	59	30	41	30	27	29	13	15	31	18	18	22	19	23	31
LOC103696033	128	145	133	97	75	111	88	134	116	89.295	62.005	107.276	217	117	142	78.999	45.289	70	425	584	395	490	561	711	456	598	799	906	734	478	761	596	751	720	703	767
LOC103696034	278	137	120	220.4	426	276	170.115	189	184	103.206	26.079	54.825	22.176	177	136	11.449	16.625	201.732	271	291.423	243	388	434	362	586	469	402	14	143	141	242.565	379	233	154	203	271
LOC103696035	1133.42	1730.94	1391	906.756	1023.2	994.77	1520.9	1104.67	1224.33	75.67	239.463	0	872.575	1270.15	1178.03	319.671	69.57	788.757	986.655	935.006	1017.57	526.702	614.364	860.869	591.261	733.673	763.892	986.577	1832.88	838.4	1173.67	1510.39	1306.28	1366.72	1445.25	1956.18
LOC103696036	144.433	431.552	154.486	131.271	84.075	57.835	121.529	45.662	36.494	181.062	96.997	286.305	189.039	147.584	260.774	144.473	96.379	120.149	155.225	275.174	98.866	8.45	27.854	230.686	17.762	37.387	49.892	946.34	1338.63	522.96	455.551	451.997	638.271	642.813	603.894	580.045
LOC103696037	97.94	126	92.252	91.184	119	96.96	139	91	73	24.856	21.816	12.611	84	117.13	100.553	43.138	26.969	100	70	56	85	55.408	85	133	119	78	91	82	102	103	156	125	111	143	135	173.843
LOC103696038	3.62	0	2.969	4.429	4.042	3.541	0	3.714	4.796	0	0	1.327	2.424	3.11	10.928	0	1.247	2.566	9.669	10.11	2.559	3.315	7.696	4.895	6.642	2.411	6.638	0	2.728	4.846	10.593	11	0	1	8.905	7.586
LOC103696041	5678	4474	3475.96	3656.51	5228	3943.31	3737.73	3683	3544.61	259.08	1056.04	316.883	2668.14	3432.63	3601.02	2229.3	708.288	3430.71	5180	5330	4151	5154	5054	4633	4601	5532	5243	3906	6147	4223.94	4797	7135	6929.22	4271.46	4553	5283.78
LOC103696043	409	323.001	375	468	366	391.999	359.001	483.999	484	52.732	28	107.098	108.001	406.999	469	77.416	32.38	215.924	588.826	526.87	454.3	552.001	526.103	402.198	527.341	455.189	444.606	69	280.001	373.021	448.193	343.771	374.815	181.999	397	458
LOC103696044	1	1	1	0	0	0	1	1	0	7.376	8.233	15.08	2.419	0	0	12.193	14.044	5.069	0	0	0	0	0	0	0	0	0	0	1	0	0	0	0	0	2	0
LOC103696045	76	58	36	77	67	79	89.085	44	85	42.377	15.388	17.938	15.142	58	48	20.121	20.826	52.167	35	22	31	46	48	64	89	48	50	37.979	20	59	76	94	60	66	46	54
LOC103696046	1	5	1	1	1	1	2	1	3	86.862	58.088	70.985	7	4	0	71.041	96.09	18.995	10	0	4	0	2	1	0	0	0	2	3	2	0	1	0	1	0	0
LOC103696047	167	106	176	203	157	188	171	184	212	87.937	68.999	100.198	109.242	182	196	131.125	91.25	127.081	417	383	427	361	467	430	447	489	510	229.981	325	261	469.899	438	470	384.549	464	481.413
LOC103696048	42.301	47.696	62.355	82.672	35.831	67.206	84.801	53.308	33.232	44.597	151.544	57.547	162.13	186.92	94.517	171.198	123.891	289.888	123.104	127.736	104.216	133.309	85.552	133.751	83.001	61.39	58.031	378.828	112.539	276.568	226.68	99.091	119	267.995	290.069	214.002
LOC103696051	10	4	5	18	47	34	43	26	41	273.51	33.375	1280.46	13.97	28	3	43.636	83.721	31.868	118	177	134	134	225	145	89	91	118	71	88	101	203	356	230	92	218	107
LOC103696054	354.813	2206.95	209.752	555.044	88.517	685.758	1349.94	378.592	186.227	21.187	27.09	42.518	193.759	646.308	929.474	5.87	30.568	156.03	22.111	96.717	47.942	20.052	93.595	93.018	10.207	221.913	13.337	17.329	35.002	33.138	9.051	17.461	16.975	15.012	134.166	2.186
LOC103696057	296	217	147	174.945	79	77	64.528	85	87	78.07	35.278	129.38	21.736	51	50	37.513	53.08	68.665	89	74	76	138	69	31	34	36	66	5	9	11.071	17.122	14	21	20	39	12
LOC103696059	49	45	40.006	44.066	35	44.007	61	60	74	624.069	157.214	513.327	61.217	66	85	140.058	234.266	61.473	71	98	81	78	55	54	42	48	54	70	120	63	63	79.424	58	69.755	83	102
LOC103696061	1	1	5.001	2.168	0	2.188	1	0	2	120.708	60.318	89.197	14.018	2	2.002	115.055	77.096	25.501	23	46.885	33	72.029	57	44	45	34	15	1	4	8	12	13.564	5	2.007	1	2
LOC103696062	321	266	300	250	361	290	271.657	184	260	127.403	113.416	426.443	107.066	205	152.999	130.39	80.035	233.187	141	144	179	120	186.001	129	114	55	59	44	56.355	131	117	142.456	88	93	102	123.34
LOC103696063	173.291	148.195	109.198	132.119	223.097	92.316	148.141	140.707	164.695	41.237	45.992	23.634	91.491	414.58	166.675	15.371	21.819	133.349	373.256	688.393	464.647	199.54	351.007	376.907	130.497	153.262	206.659	161.576	431.464	289.3	355.934	544.982	276.099	355.727	262.866	355.661
LOC103696064	169.443	140.792	114.306	159.212	173.507	157.222	132.077	146.988	166.691	14.904	18.244	24.71	74.027	150.806	144.802	25.167	28.031	133.797	346.371	247.421	274.277	250.215	203.096	297.463	316.726	278.812	309.678	78.956	190.533	183.255	344.554	329.03	327.518	248.822	212.99	259.662
LOC103696065	0	2	0	1.002	1	0	4.008	1	2.005	1	0	2.04	0	0	0	0	2.149	1	2.159	2	0	1.003	2	0	1.004	0	0	0	0	0.998	1	3	1.014	0	0	1
LOC103696066	109	162	244.999	151.192	145.001	139	165.058	126.195	135	81.32	96.426	130.748	91.537	152.104	153	114.197	132.73	116.567	251.34	255.909	295	202.152	297.178	218.346	282.071	265.426	243.336	133.009	225.288	205.234	227.054	316.352	268.121	169.52	239.169	214.196
LOC103696067	1	0	2	2	1	2	4	2	2	65.355	15.738	88.592	5.315	1	0	15.676	21.995	9.552	0	2	0	4	0	1	3	0	1	0	0	2	6	2.195	1	3	11	19
LOC103696068	161	176	131	181	132	118	151	158	176	17.261	26	24.663	120	170	130	56.811	18.998	116	131	155	94	61	124	92	79	105	121	13	92	76	125	163	167	86	88	107
LOC103696069	1046	799.12	1451	1405.53	898	1180	1113	1462	1540	552.879	566.647	334.932	1095.35	1374	1394	1380.14	720.122	989.999	2336	2538	2145	1772	1887	1393	1659	1403.87	1713	426	1085	1358	1801	1339	1419	997.001	1586	1792
LOC103696070	234	165.479	277	288	228	270	254	273	307	65.604	76.957	70.21	203.278	341	271.998	131.724	96.807	202.748	252	287	304	214	283	309	282	274	387	415	324	348	457.063	354	461	415	502	674
LOC103696071	90	73	96.635	83	58	80	85	80	61	273.839	197.767	122.12	132.916	78	58	112.322	285.935	96.873	1337	1032	1299	917	900	652.999	851	999	1166	38	310.001	399	433	618	544	191	321	312.716
LOC103696072	155	173	133	121	230	165	186	121	168	51.446	45.055	46.021	94	146	106	58.973	36.25	141	127	99	92	89	100	98	69	71	55	16	79	93	50	85	82	65	89	90
LOC103696073	1048	1402	1097	1005	1340	988	1146	971	1004	62	164.999	12	1367	1509	1299	579	118	839	1143	1209	1331	1001	1319	2158	1406	1092	1168	4215	4578	3665	3619	3055	3280	5576	3796	3558
LOC103696074	9865	9577	13469	6981	10181	5992	7078	6673	5617	300.686	1477.82	201.892	4903.78	11658	10231	3584.76	561.558	6054.87	4480	5359	4510	2755	4501.59	6147	3059	3415	3935	11945	13793	10286	9366	8498	7128	12737.5	9359.98	9731
LOC103696076	640.979	553	612	657.965	989	687	756	655	624	49.718	121.926	23.988	492	793	537	258	86.674	552.781	744	659	754	586	802	998	815	654	707	901	1200	845	921	924	922	1014	832	915
LOC103696077	2	30	5	11	8	9	9	26	14	421.372	253.648	103.923	78.01	4	2	173.074	264.722	76.947	836	896	951	441	604	549	184.001	366	617	28	197	191	75	167	68	172	296	238.999
LOC103696078	191	327.566	862	52	96	74	88	95	61.638	88.855	169.854	114.196	514.145	367	783	256.801	132.484	401.607	33	41	25	11	7	31	4	6	19	75	134	97	23	15	37	59	57	81
LOC103696079	1863	1206	3419	2574	1695	2091	2550	2569.02	2395	154.48	259.021	313.044	977	1574	2831	1091	91.991	1355.75	2108	2740	2234	2500	2399	1632	2360	2149	2172	559	1220	1508	1736	1303	1498	950.424	1590	1833
LOC103696080	83.027	133	47	80	30	66	89	51	59	89.369	26.202	68.078	10	34	126	37.501	30.241	53.984	0	1	1	0	0	0	0	0	0	0	4	1	0	0	0	0	4	0
LOC103696081	0	1	0	3	0	0	2	2.318	0	68.674	76.199	254.981	19.202	0	2.563	72.94	111.441	32.729	1	1	3	2.728	1	2	0	1	3	1	4.306	0	0	5	1	1.231	1	1.001
LOC103696082	238.987	137	232	280	265	249.809	233	309	302	145.517	85	227.92	137	222	318	193.619	91.246	214	497.039	499	494	542	548	465	579	500	547	280	318	408	724	436	512	520	539	575
LOC103696086	0	0	0	3	0	3	3	2	0	61.071	50.169	156.431	22.029	0	1	39.261	78.498	13	0	0	0	0	0	1	0	0	0	66	2	3	2	0	0	15	0	5
LOC103696087	1486	1744	2351	1728.03	1384	1346	1285	1689	1416	478.458	683.447	149.119	1191	1115	1433	624.366	510.228	1073.63	858	693	835	501	522	567	621	460	562	386	566	676	856	854	795	685	863	989
LOC103696089	28	15.026	19	20.044	30	22	8	15	11	53.964	16	76.999	15	20	14	13	27.9	24	23	15.993	19	18	17	17	17	7	10	27	40	16	48	29	26	17	22	25
LOC103696090	166	75	169	65	181	120	35	61	49	12.175	16	16.854	9	37	34	19.77	21.131	92.093	0	0	0	0	0	1	0	0	0	0	0	0	1	1	1	1	0	0
LOC103696091	27	167	56	103	90	65	95	64	84	59.034	487.122	38.003	437	638	78	66.342	152.166	150.317	4869	4916	1424	1127	3071	3153	295	464	1416	33.415	2547	2503	3044	4960	3113	249	1398	3051
LOC103696092	616	1116	270	1019	65	905	1227	169	243	160.872	830.401	129.703	2604.13	2379	1051	253.437	477.015	1414.94	378	491	142	44	155	203	81	47	131	136	235.998	1116	656	1189.93	397	201.93	587	713
LOC103696093	1	1	2	6	0	4	1	0	1	166.049	26	91.612	16	1	0	23.533	60.506	10.159	0	0	0	0	0	0	0	0	0	0	1	0	1	0	0	0	1.603	1
LOC103696094	2	2	1	0.953	0	4	1	2	0	78.303	20.182	291.233	7	0	0	19.951	38.06	14	1	0	0	2	0	1	4	0	27	2	0	0	1	3	0	0	0	0
LOC103696095	78	1574	261	73	23	167	220	39	204	30.218	9.496	53.419	5	60	166	12.919	14.848	43.276	24	4	24	6	0	7	3	1	1	1	1	2	2	0	0	0	1	0
LOC103696096	26.54	35.903	35.033	22.041	42.6	34.885	57.32	16	29.52	147.704	43.532	224.7	67.091	71.43	45.096	57.48	80.398	30.883	21.818	14.732	17.702	4.893	3	16.887	3	3.688	24	58.423	68.416	48.858	58.659	36.536	32.307	82.413	58.663	58.842
LOC103696097	499.002	410	516	613.001	568.002	542	716.012	564	640.28	103.924	117.36	80.788	479	587	726	181.753	116.939	447.845	744.01	702.001	1008	1037	1367	1188	1402	947	1333	951	906	867	1900.25	1391	1667.03	1467	1619	1786.01
LOC103696098	1056	849	1177	1035	1052	1037	1312	1240	1249	173.533	206.424	246.671	917.438	912	764	434.191	148.89	806.803	2395	2708	2679	2631	2668	2423	2700.45	2296	2538	1816	2091	2036	2688	2302	2264	2614	2854	2919
LOC103696099	4097	4288	4724	3048	2610	2266.32	4409	3051	2274	128.099	315	184.785	1754	1913	2424	688.167	169.781	1316.96	1911	2352	2018	1138	1424	1216	688	820.999	920	428	1206	1298.8	1162	990	1070.94	758.999	1199	1373
LOC103696100	8	3	4	1	0	0	1	0	0	38.405	15.992	129.328	5	0	0	21.067	23.999	16	2	0	0	0	0	0	0	0	0	0	0	0	0	0	0	0	2	0
LOC103696101	3921.98	452	672	2688	6398	2571	882	3413.98	2474	88.017	57.165	195.265	59.153	449	349	68.751	83.151	2642.98	178	16	165	183	2	44	47	15	28	0	0	9	2	1	2	1	5	2.783
LOC103696102	8092	4134.84	4005	5712	7648	7318	4514	4086	5061	130.357	144.268	132.923	466	1206	2115	91.039	80.328	5364.04	2144	1030	2074	1870	1163	1885	3781	816	1042	175	494	1367	674	1212	611	341	482	708
LOC103696103	684.915	421	525	563	715	505	641.001	600	570.507	46.928	67.021	132.698	259.035	511	358	97.794	88.399	332	1564	2227	1503	2860	2986	1619	2717	2472	2531	458	1755	1266	946	1246	1408	522.999	1020	1012
LOC103696104	1	2	2	0	0	0	0	0	0	40.687	21.737	48.496	0	0	0	16.062	29.537	10.648	0	0	0	0	0	0	0	0	0	1	1	0	0	0	1	0	0	0
LOC103696105	29	26	14	23	38	33.999	45	42	48	35.385	22	28.493	27	82.999	57	29.028	15.217	38.001	66	103	123	34	122	132	108	44	43	24	84	96	174	185	82	40	68	90
LOC103696108	128	288	80	242	283	201	347	114	148	78.508	94.712	60.671	70.149	154	80	67.137	112.548	132	1528	1842	1910	4039	5727	5801	4645	5357	5185	3143	4081	2887	3451	7085	3927	5244	3727	3556
LOC103696109	219	238.586	246	228	170	228	262	238	277	72.55	64.262	54.188	160.389	235	183	73	61.862	166.133	922	883	834	915	998	931	830	898	867	362	789	590	673	879	857	404	637	682
LOC103696110	60	90	79	96	80	68	92	72	90	47.453	42.033	80.172	87	79	65	62.1	54.053	71.016	231	180	199	210	274	160	198	172	228	35	105	75	127	194	163	69.915	125	152
LOC103696112	1	7	1	5	4	1.046	3	3	3.137	71.104	22.003	129.544	7.127	6	4	33.145	34.278	15.379	0	1	1	0	2	1	0	1	2	1	3	0	6	2	1	3	4	6
LOC103696113	38.568	116.506	100.642	78.388	5.307	78.858	51.288	42.175	20.039	248.059	220.177	313.231	455.571	176.11	253.161	145.07	206.95	473.343	65.06	122.234	81.859	31.099	87.082	457.757	67.455	52.725	131.327	6348.86	1331.51	3999	2753.61	670.966	1256.47	3812.85	2890.94	1530
LOC103696114	5	4	2.999	1	0	0	1	0	1	152.535	95.089	63.123	21.935	1	9.008	18.12	171.621	16.14	0	1	1	0	0	0	1	0	0	0	2	3	0	2	1	0	0	1
LOC103696119	113	30	55	131	96	68	57	46	35	190.178	114.124	78.68	105.018	101	47	133.304	282.995	100.216	94	74	100	127	138	424	166	47	127	669	640	572	906	937	848	1604	1080	762
LOC103696122	779	1185	1079	1212	767	740	1284	892	680	83.918	116	25.874	928	1718	1606	410.666	226.511	513	26	42	19	7	8	18	8	5	11	247	150	205	162	33	70	224	214	109.502
LOC103696123	433	585	455	389	511	456	633	480	592	27.899	81.145	19.585	380.974	387	386	135.436	66.6	315.754	792	802	874	839	773	853	825	991	777	140	652	540	683	795	822	389	626	617
LOC103696124	60	64.001	50	93	45	58	86.982	110	105	394.53	315.893	430.502	110.417	21	28	286.188	410.63	117.417	263	365	331	489	350	308	431	302	337	93	206	131.633	348	341	365	174	276	344
LOC103696125	35	39	56.001	76	34	46	73	73	57	42.915	15.566	25.579	37	42	45	45.017	47.237	37.092	672	367	613	1240	791	716.999	892.999	1263	996.001	43	308	361.999	394	515.996	545.001	305.999	307	346
LOC103696127	1644	2180	1812.88	1666	1482	1495	2328.91	1665	1645	372.315	844.9	346.101	4568.93	3793	4340	2535.84	614.01	1821.84	6198	7779	6844	6576	5835	5270	2893	4752	4136	10673	7810	9075	5289	4180	4711	5215.98	4860	5114
LOC103696128	276	236	386	241	386	285.945	266	215	257	186.26	191.138	82.237	155.935	170	147	146.384	189.471	277.435	289	167	390	287	310	588	365	97	172	95	283	179	174	233	267	120	155	226
LOC103696129	566	417	563	442	575	433	506.001	416.001	423	79.039	145.333	61.262	358.359	728	732	306.896	99.414	388	900.001	882	768.115	734	678	684	580.999	693	593.001	328	594	674	701	671	732	472.999	648	698
LOC103696130	290	249	233	209	359	232	237	189	248	64.014	43	296.396	184	237	228	51	80.013	202	315	224	264	262	212	330	206	206	243	196	264	196	372	368	491	232	357	328
LOC103696131	673.453	787.703	613	770.122	775	744.124	1002	736	796.301	106.722	279.856	165.221	814.691	873	713	447.323	185.819	711.538	1571	1871	2024.01	1371	1805	2113	1484	1424	1795	2267	2387	2130	2241.39	2566	2216.76	2339	2388	2461
LOC103696132	96	148	56	113	213	248	263	61	478	201.601	48.075	134.89	9.923	17	84	24.194	80.953	162.684	437	52	166	1087	40	414	1226	117	198	45	29	93	20	18	34	10	40	37
LOC103696133	491	505	431	447	430	458	576	465.999	466	509.298	367.45	476.666	340.666	310	394	455.499	401.771	510.323	546.001	562	465	475	513	551	446	493	543.999	498	583.999	449	621.001	687	681	590	624	676.001
LOC103696134	1534.2	837	2248	670.328	909	673	693.547	661	664	608.832	594.542	498.622	337.129	306	473	315.464	672.536	637.618	130	172	97	104	92	60	61	67.009	67	13.596	80.583	158	89.46	105.324	83.258	95.258	135.925	113
LOC103696136	326	303	266.672	264.18	309	296.045	352	317	288	158.39	150.771	292.735	207.227	238	298.806	238.728	130.177	251.905	386	462	373	472	335	334	335	364	426	294	504	342.9	373	428	418	370	412	403.313
LOC103696137	254	186	372.993	282	230	279	228	295	279	82.896	93.128	146.54	117.042	302	444	105.395	64.179	162.218	323	310	300	231	267	259.999	276	233	259	152	246	191.999	331	208	288	209	281	313
LOC103696138	601	680	568	512	692	448	534	384	475	25.016	68	11.648	526	597	373	106.909	59.877	435.957	808	743	825	686	700	874	786	714	663	767	867	903	920	968	896	1080	1041	977
LOC103696139	602	500	602	654	899	498	760.001	595	601.999	280.261	439.023	295.369	1167.41	1708	1381	989.764	211.592	686	1386	1343	1468	967	897	1228	860.001	778	1020	1620	1825	1598	2344	1778	2022	2058.02	2273	2196
LOC103696140	77	115	71	92	101	124	137	91	115	69.055	30.154	69.827	75.042	108	92	35.906	35.401	78	373	523	455	365	567	592	552	498	517	356	499	319	507	552	453	409	447	438
LOC103696141	131	285	192	106	184	114	83	60	98	263.246	128.692	319.279	445.573	440.596	363	188.207	129.442	270.223	184	237	219	535	510	479	674	539	636	2626	1141	1510.81	680	661	779.534	1246	900	630
LOC103696142	734.725	759.68	818.81	1004.34	923.249	1139.69	1253.37	1210.29	1025.17	41.633	77.638	38.673	292.364	703.946	574.131	81.848	27.021	300.344	2413.05	2961.29	2641.38	1643.17	2013.72	1704.81	1535.02	1695.83	1497.57	855.157	1468.68	1292.85	1321.57	1404.99	1553.65	1572.3	1593.18	1614.42
LOC103696143	17.491	14.769	29.999	30.541	18.021	13.572	6.069	6.436	20.616	50.513	0	101.087	24.148	70.146	37.488	24.589	32.612	29.523	4.17	4.367	3.96	9.227	6.529	8.983	4.39	11.694	11.372	31.961	28.908	8.581	55.009	27.42	39.441	21.558	42.486	42.132
LOC103696144	154	409	253	126	216	233	119	99	145	154.629	170.907	402.915	230.003	84	91	271.347	142.374	203.112	199	78	217	204	235	279	334	133	122	190	255	170	95	106	97	233	118	196
LOC103696145	4	1	2	10	8	2	0	1	2	36.896	19.455	33.686	2	0	0	11	11.17	8	0	0	0	2	1	5	8	0	0	7	4	4	19	7	3	82	24	18
LOC103696146	114	59	45	120	78	58	23	85	52	82.363	25.125	60.003	11.076	8	5	45.114	45.343	35.67	68	30	28	52	5	87	20	11	44	498	331	221	257	269.071	221	785	424.998	410
LOC103696147	6.882	3	8	6	1	3	3	4	17.55	75.494	57.219	83.053	23	20	43	56.064	124.03	42	29	17	18	24	4	125	19	50	52	931	380	127	244	282	481	271	180	533
LOC103696149	202.224	1349.3	608.522	681.752	263.605	536.816	523.756	62.073	201.349	1581.44	46685.4	177.427	148448	28890.4	25521.7	80835.1	23232.7	76914.3	660.14	4958.18	772.151	122.068	886.325	12569.5	286.883	1215.17	2998.33	294944	77281.7	180002	112092	32775.8	42250.9	122987	72478.6	83438.3
LOC103696150	36	124.059	34	24	7.069	44	63	0	40	0	0	0	0	26.296	34.77	0	0	59	0	0	0	0	0	0	0	0	0	0	2	5	4	0	0	6	0	0
LOC103696151	2242	2331.85	2093	2278	2763	2105	2304	2155	2707	59.061	265.912	138.318	2128.96	2539	1480	602.918	188.509	1548.06	3258	3479	3029	2177	2840	2543	2654	2605	2485	1534	3440.98	2681	3427	3278	3138	2826	3423.1	3448
LOC103696152	2476	2605	2674.46	2476.88	2522	2342	3058	2648	2930.01	116.054	404.002	96.46	1580	1945	2116	815.977	178.891	1660.19	5434	5349	6018	3346	3052	2931	3293	3112	3294	1294	3208	3329	2716	2834	2490	2153	2842	2765
LOC103696154	16.981	27	9	28	14	16.028	34	13	17	145.994	30.987	131.438	51	56	49	23.994	63.414	95	151	196	216	98	110	107	95	121	123	191	226	212	319	147	230	199	255	172
LOC103696155	410.24	313.816	211.596	395.104	513.684	461.311	596.887	336.471	399.278	102.281	92.259	198.196	210.693	424.499	481.641	96.273	162.333	280.345	3122.46	3392.45	3006.69	2279.14	2529.67	1736.74	1876.17	2034.07	2013.35	454.228	1825.53	1449.36	979.052	1629.26	1014.57	520.729	793.403	942.293
LOC103696156	209.374	487	1040	196	187	119	189	94	155.045	97.564	551.979	153.694	879	1236	1764	575	90.068	728	387	457	483	286	641	710	72	96	226	4314	1599	2746	1553	1044	1434	2520	1822	1485
LOC103696157	359	541	687	365.614	297	385	443	348	363	69.811	159.012	62.729	518.999	458	549	468.332	86.053	515	645	777	873	346	748	879	411	341	476	1910	1340	1269	889	548	662	1398	1082	1110
LOC103696158	15.894	75	24	11	15	20	53	4	18	58.538	26	40.453	9	28	24	38.642	54	28	0	0	0	0	1	0	1	0	1	0	0	5	1	0	1	1	0	2
LOC103696160	35	50	37	36	24	45	43	31	56	27.68	22.86	26.118	36.201	15	27	47.965	38.775	24.007	2491	1733	1991	2234	1830	1577	2067	2872	2497	2497	1959	2281	1058	1738	1602	2574	1749	1266
LOC103696161	860	620	955.097	953	989	835.432	780.535	881	803	129.396	281.872	158.851	1161.09	1145	1170	670.214	218.522	796.439	1298	1543	1406	1324	1439	2330	1475	1149	1460	9531.83	3506	5604	3551	2287.97	2714	7125	4835	3517.98
LOC103696162	1150	149	245.682	767	1565	765	384	1002	596	101.414	131.553	165.714	31.001	129	38	56.397	216.329	658	83	12	89	53	16	39	27	16	15	39	63	47	16	9	9	34	18	12
LOC103696163	0	0	0	0	0	0	1	1	0	25.637	34.138	171.933	1.369	0	0	8.662	18.674	10.351	0	0	1	0	0	0	0	0	0	1	0	0	0	0	1	0	0	0
LOC103696164	9.986	1	3.001	2	0	2	4	2	5.003	31.824	25.001	72.918	5	5	2	17.791	47.655	21.965	0	0	1	0	0	0	2	1	1	1	3	0	2	4	3	1	2	1
LOC103696166	52.805	21.193	23.074	79.085	61.112	25.394	31.967	46.279	104.767	14.944	4.83	23.647	4.495	22.259	3.097	4.29	5.35	12.389	383.552	434.051	422.258	339.671	429.035	386.204	440.783	708.925	535.315	16.25	233.334	305.141	361.869	513.67	443.154	320.944	309.697	240.918
LOC103696167	572.786	225	309	332	379	300	351	249	351	75.646	26.284	47.587	22	75	52	24.794	52.611	239.27	23	13	22	39	29	18	48	19	30	6	6	17	6	10	5	10	23	16
LOC103696168	2	0	4.282	0	0	0	0	0	0	31.437	41.154	38.538	28.55	11.872	13.44	71.558	6.924	98.09	0	6.937	4.593	2.453	5.215	92.169	6.931	5.335	0	3779.76	470.368	1525.89	488.671	32.817	260.449	1414.54	394.208	454.729
LOC103696169	728.809	145.087	282.828	127.373	352.273	241.76	106.324	83.573	100.813	165.153	159.064	75.105	92.913	313.786	182.534	62.983	95.079	230.923	31.84	5	11	4.745	3.951	12.469	5	1	3	38.271	40.721	38	2.656	6	11.844	32	11.85	26.569
LOC103696170	4827	1484	3756	3683.97	5769	2867	2106	1940	3195.62	64.697	284.617	216.733	1337.7	3460	2131	682.985	168.481	3696.01	2758	1339	3189	2112	1172	3233	3093	619	1064	979.996	1274	2043	2419	1639	1968	1356	1642	1977
LOC103696172	566	577	454	542	592	515	738	563	682	60.006	104	86.34	631.427	508	432	272.305	71	425	2004	2222	2266	1839	2029	2426	2502	2174	2584	2026	2752	2371	2796	3078	2973	4154	3400.98	3166
LOC103696173	0	6	2	4	0	1.002	2	0	4	247.984	73.712	240.519	25.483	0	26.057	82.386	195.691	29.388	0	0	0	0	0	0	0	0	1	0	1	1.105	0	0	1	0	0	0
LOC103696177	1	0	0	0	0	0	3	0	0	2.402	3.366	43.075	2.596	0	0	1.719	15.486	3.976	1220.69	94.821	491.332	203.885	49.779	143	474.771	20.685	93	1	2	597.692	0	3	0	57	29	41
LOC103696178	6	6	3	1	0	3	0	2	2	42.385	36.42	24.486	11.811	1	0	28.492	75.289	16.767	0	0	0	0	0	0	0	0	0	1	2.06	0	0	0	0	1.035	0	1
LOC103696181	230	309	211.31	186	241	214	305	154	271	16.16	28.026	53.743	217.041	392	246	55.952	24.855	170.039	384	309	378	205	245	343	333	269	235	207	357	346	305	386	329	275	359	371
LOC103696182	2745.65	1375.42	1720.44	4088.5	2319.03	3845.79	3288.9	4471.03	4482.27	51.475	225.484	94.65	765.001	1824.17	1524.49	146.397	126.89	1395.54	975.68	1317.92	1010.21	628.545	1267.62	1204.97	1126.68	849.687	1050.67	114.847	1191.71	779.902	2024.31	1717.84	1559.12	1119.77	1942.48	1902.84
LOC103696183	327	354	330	493	619	417	513	460	524.591	83.287	160.933	282.057	259	454	357	182.604	75.537	336	2474	2254	3326	3015	3526	2907	4150	4024	3822	188	1040	869	1050	2138	1493	696	1083.91	1074
LOC103696185	7679	4530.66	11065	11224	5124	7092	8190	11148.8	7480	556.998	1421.31	877.961	3887.66	7320	9228.95	1942.51	749.345	5255.53	7926.74	8084	7927	5727	6123	5368	5357.31	5062	6176	3619	5178.89	4927	7968.9	5199.69	6051	5218	6613	6738
LOC103696186	62	29	31	149	99	59	22	68	37	21.262	12.284	7.744	7	1	24	25.144	32.009	51	4	1	7	8	3	152	25	5	12	8	1	134	110	106	110	1252	799	21
LOC103696187	4	44	8	0	8	23.998	7	10	6	81.702	52.19	105.682	23	0	4	59.853	97.861	19.78	66153	25383	33352.9	50396	27506	51250	49173	30373	27734	992	8726	37949	7313	11357	11915	3511	8079	7148
LOC103696188	1127	377	674	685	1295	648	361	410	556	42.403	53.001	116.619	77.195	422.013	425	38.98	72.002	756.903	352	78	223	239	39	153	179	27	59	8	20	80	49	50	33	11	35	41
LOC103696189	0	1	0	0	0	0	1	0	0	20.042	15.295	3.021	11	0	0	2.788	103.405	5.688	0	0	0	0	0	0	0	0	0	0	0	0	0	0	0	0	0	0
LOC103696190	0	0	0	0	0	0	0	0	0	0	0	0	0	0	0	0	0	4.312	0	0	0	0	0	0	0	0	0	0	0	0	0	0	0	0	0	0
LOC103696191	2152	1654	2580	2504	3090	1912	3386	2358	2015	139.857	365.54	219.062	1161	2946	3176	685.834	144.409	1384.01	4844.94	4913	4250	2805	3328	2788	2663	2485	2130	675	3364	3150	2123	3039	1642	1162	1528	2039
LOC103696192	78	47	62	80	95	63	84	64	57	25.928	40	31.83	8	31	20	9.923	49.654	56.096	9	3	4	0	3	6	1	1	5	11	14	5	4	3	0	9	9	3
LOC103696193	70	12	16.055	45	42	38.034	21	7	8	65.479	32.074	61.358	14	23	39	30.872	61.48	34.932	1	2	0	4	2	2	3	2	2	6	8	5	4	4	1	9	8	4
LOC103696194	318	30	86	233	369	215	105	48	45	57.538	10	30.422	1	356	339	10.576	15.447	118	2	2	0	0	3	8	2	0	3	118	100	58	28	16	11	82	38	62
LOC103696195	348	405	295	286	487	344	406	352	358.001	108.774	96.484	283.153	319.085	380	283	108.317	98.885	311.364	412	401	440.999	348	385	478	388	353	373	213	316	359	330	389	386.001	295	393	424
LOC103696196	211	234	118	103.962	134	129	193	140	186	541.445	99.348	265.53	135.343	167.786	224	155.702	149.155	98.026	2455	1641	2004	1449	1458	1225	1781	1958	2075	534	1178	1101	1032.73	1478	1310	887	914	952
LOC103696197	741	761	453	713	1318	930	908.443	698	912.007	43.565	86.307	7.92	916	766	613	120	63.288	644.88	536	520	658	312	381	439	268	278	312	594	657	755	714.999	770	648	830	796	605
LOC103696198	3337	2294	2298	3444	5711	3216	2892	2218	3757	86.104	431.173	58.862	2566.99	2886	1709	685.356	234.383	4828	2201	1126	1793	1390	713	2940	2034	402	797	7618.97	2705	3891	4334	2822	3069	3716	3535	3406
LOC103696199	474	343	414	446	471	381.088	447	360	426	97.955	168.378	117.187	534	578	549	289	147.103	537.968	817.994	911.001	809	774	883	1367	731	742	875	4346	1263	2208.9	2050	1612	1884	3917	2675	1887
LOC103696200	20	196	31	34	6	27	93	62	24	12.509	10.698	19.413	3	63	27	7.874	17.903	35.559	0	0	0	0	0	0	0	1	0	0	0	0	0	0	0	0	0	0
LOC103696202	13	41	14	13	25	67.966	51	38	57.997	124.121	63.629	155.644	47.043	11	0	79.8	70.359	37.696	2	14	1	3	7.001	17	6	5.994	12	4	1	9	7	5	4	3.972	1	7
LOC103696203	339	249	290	296	334	271	409	358	317	27.123	37.153	27.544	214.236	236	192	71	36.464	149	511	540	622	767	692	643	743	647	669	334	473	398	715	793	775	602	749	758
LOC103696204	206.808	66	123	106.639	168	95	93	80	84	170.075	51.135	268.766	47	66	58	109.81	156.84	165	18	23	14	11	11	13	7	3	8	30	27	19	26	9	10	25	11	18
LOC103696205	49	10	18	20	44	40	23	30	77	61.446	23	103.603	18	42	18	42.697	38.03	25.087	4212	4286	4091	8293	9194	5985	9587	10625	9692	130	1603	1047	4236	5699	4889	1145	2626	1851
LOC103696206	67.147	46.93	88.437	98.817	51.511	58.254	73.616	58.033	87.467	23.091	45.093	51.7	110.344	139.821	108.919	16.266	34.198	109.493	194.867	246.164	146.085	131.86	216.429	234.6	132.381	128.05	160.735	216.281	167.884	189.319	335.071	305.193	368.619	314.053	278.792	330.237
LOC103696207	0	0	1	0	0	0	0	0	0	11.29	5.233	37.614	1	0	0	6.174	10.975	2.188	0	0	0	0	0	0	0	0	0	0	0	0	0	0	0	0	0	0
LOC103696208	992	1020	931	862	882	819	880	960	841	103.453	374	38.847	1987.46	1331	1094	1459	204.398	1006.94	1131	1344	1284	1157	1218	1640	1072	1216	1234	3757	3349	2728	3443	3579	3333	4911	4060	3415
LOC103696209	2363	1810	2436	2510	2245	2159.53	2312	2216	2265.54	482.416	400.023	993.818	1194.42	1973	2146.12	770.071	255.024	1480.17	3030	2919	3093	2476	2844	2364	2410.14	2359	2548	801	2259	1913	2772.97	2393	2457	1724	2212	2566
LOC103696210	289	488	570	224.1	452	88.064	85	35	135	93.388	223.046	157.448	645.951	338.356	491.001	202.311	139.428	1197	78	45	3	0	22	35	4	2	6	327	41	67	437	172	289	195.999	271	323
LOC103696211	185.85	1349	575	223	237	182	52	75	226	680.324	233	648.324	992.73	368	527	290.888	112.322	647.978	938	1182	1109	2183	2073	1403	2814	2475	2168.62	1423	1327	1403	1574	2084	2021	2436	1912	1500
LOC103696213	122.191	25.317	76.129	32.823	93.376	51.445	20.078	38.4	35.142	2.242	0	0	36.412	0	0	12.614	0	42.689	40.049	0	0	0	22.251	0	0	0	0	32.043	31.49	55.6	40.752	0	25.926	29.452	57.519	59.597
LOC103696214	88	57	57	87	77	70	84	93	103	40.912	58.389	69.393	36.988	49	60	72.981	41.754	80	164	198	144	355	258	208	391	273	314	73	160	125	203	293	206	129	161	135
LOC103696215	335	279	452	370	429.991	300	394.714	419	420	138.844	48	102.198	246.987	282.998	233	69.579	80.921	253	519.109	672.54	597.686	1003.73	938.792	710.368	1047.81	806.374	922.95	184.662	506.921	339.388	1089.94	1000.13	893.911	667.73	811.382	800.165
LOC103696216	342.758	195	278	332	410	243	259	216	277	14.302	30.209	20.978	230.63	362	350	39.042	44.336	267.948	1424	1136	1400	1560	1638	1484	1795	1912	1591	243	862	840	1310	1573	1631	981	1078	1210
LOC103696217	480	543	671	526.567	324	473	406	522	571	221.452	143.933	178.096	276	315	627	262.316	140.077	312.735	1776	2040	1565	1121	1173	862	929	878	926	424	963	802	893	749	814	617	848	870.999
LOC103696220	972	1386	1026	891.571	896	846.572	1094	804	949	362.91	188	306.449	961.905	952	1220	348.988	168.124	741.678	1093	1117	1253	1008	1233	1177	1126	1031	1075	1079	1363.39	1110	1481.68	1354	1371.61	1339	1567	1635
LOC103696221	4650	8320	11417	2258	1759	1403	2348	1919	1143	29.017	908.744	13.061	1927	1570	3444	870.42	215.889	2918	744	337	460	331	78	307	271	127	128	1071	629	947	931	651	543	743	1279	1085
LOC103696222	7	8	2	3	3	4	3	6	5.022	24.427	13.276	45.949	13	4	1	14.457	23.302	10.65	111	117	200	244	205	146	199	191	268	34	23.093	41	68	145	50	61.539	110	130
LOC103696223	116.393	118.868	157.839	131.169	85.654	84.398	60.445	104.404	99.262	167.381	112.697	64.22	48.21	76.547	43.585	88.154	111.439	85.682	20.937	13.52	11.322	13.938	20.378	16.967	5.263	11.762	12.279	10.101	9.222	17.394	21.538	14.921	8.101	5.44	14.099	18.325
LOC103696226	21.526	5.375	3.4	0	11.513	8.51	5.785	16.286	7.217	130.753	19.987	213.562	15.515	1.734	7.664	85.729	90.031	14.632	0	0	0	0	0	0	0	0	0	0.5	0	0.5	0.5	0.5	0	4	0	1.5
LOC103696227	640.104	1187.26	610.776	650.005	738.176	835.714	1275.6	627.48	915.624	8.106	80.219	22.521	715.869	674.033	524.979	148.553	59.83	645.183	1246.15	1037.1	1168.62	1076.81	1107.88	1094.65	958.573	1178.49	960.673	223.22	1015.64	946.247	646.905	996.965	779.103	580.254	969.533	969.609
LOC103696229	392.892	551.685	364.914	965.709	519.447	821.266	834.877	915.612	1060.96	10.627	162.015	18.844	691.655	503.239	370.324	397.028	114.703	663.827	1128.08	1143.23	800.881	875.773	1006.77	1924.39	2098.82	1074.37	1297.63	1628.06	2351.04	1580.05	1916.36	1680.1	1645.15	3180.64	2251.37	2575.74
LOC103696230	57.815	27.588	32.279	40.628	54.6	65.737	50.788	67.775	54.089	16.346	4.791	53.554	20.51	42.611	53.359	13.894	19.287	71.201	87.911	79.519	136.235	142.728	101.428	93.732	111.597	70.424	136.29	70.572	84.621	108.241	155.781	150.79	125.662	144.787	170.918	170.115
LOC103696231	2380	820	1863	2171.9	4852	1391.94	1636	1355	1913	163.417	895.249	160.72	2275	2315	2405	951.579	342.092	3770	565	487	331	95	218	349	206	65.04	163	754	381	657	1262	926.685	821	513	802	1133
LOC103696232	159.999	216	217	211	198	170.999	267.999	275	296.999	26	28.999	29.131	101.999	174	240	23.001	31.963	94.791	706	602.999	547	579	543	556.001	604.001	666.999	662	89	414.001	376	518	446	570	245	351	479.001
LOC103696233	63	40	48	102.871	39	32	24	93	41	63.841	37	66.151	69	15	21	60.612	53.673	46	13	8	21	22	7	52	24	16	28	158	33	131	141	223.231	91	704	301	245.018
LOC103696234	688	378	299	533	524	477.232	360	441	350	403.307	224.573	171.674	150.973	111	152	483.029	349.962	320.636	311	218	237	1380	894	564	1526	1270	954	6	34	49	67	300	61	17	100	44
LOC103696235	96	74	105	111	76	110	88	117	139	124.514	87.641	115.135	74	124.998	136	187.22	236.294	85.026	1695	992	1485	1437	1537	1171	1599	1402	1441	214	563	651	594	659	711	365.759	586	526
LOC103696238	19	3	6.038	13	14	7.746	22	7	9.898	252.196	192.56	412.149	83.371	7	14.063	268.048	335.192	54.943	0	0	0	0	0	2	0	0	1	370	42	195	32.845	7	8	111	106.403	38
LOC103696239	0	2	0	0	0	0	0	0	0	30.278	8.999	69.255	16	1	0	27	78.252	6	0	0	0	0	0	0	1	0	0	343	24	156	3	0	1	46	20	31
LOC103696241	0	3.302	2.306	0	2.327	0	0	1.283	1.085	9.851	2.065	0	0	0	0	0	3.123	0	0	0	0	2.045	0	0	1.062	0	0	0	1.197	0	0	1.089	0	0	0	0
LOC103696242	0	1.572	0	0	0	0	0	0	0	0	1.348	14.696	0	0	0	1.204	0	0	0	0	0	0	0	0	0	0	0	0	0	0	0	0	0	0	0	0
LOC103696243	0	0	0	0	0	0	0	0	0	46.457	92.325	4.871	0	0	0	27.686	64.652	0	0	0	0	1	0	0	0	0	0	0	0	1.137	1.078	0	1.156	3.432	0	0
LOC103696246	638	453	832	853.026	682	612	485.075	658	776	294.812	200.65	438.386	561.003	872	930	225.189	265.155	617.39	762	684	772	606	1005	789	822	571	725	524	710	710	976.003	634.001	732	905	809	903
LOC103696247	310	310	232	259	328	258	309	202	285	97.109	62.004	43.271	195	215	184	68	58.688	221	205	168	210	116	159	203	196	97	122	120	256	203	262	236	221	247	251	324
LOC103696248	47	24	35.656	151	191	104	55	147	294	78.783	122.099	128.162	102.011	42	40	527.468	120.305	142.004	25	22	24	15	8	24	30	14	25	121	58	63	98	40	53	95	65	56
LOC103696249	163	176	212	190	186	168	189	219	236	86.446	49.999	56.697	93.969	151	173	95	53.079	113	8879	11263	12060	11442	11987	9149	14363	13461	11830	563	3641	2377	4863	6711	5830	1765	3289	2155
LOC103696250	0	0	0	1	0	1	0	1	1	441.403	169.002	389.949	58.999	1	0	89.463	175.942	40	8	5	5	14	12	21	11	9	25	9	4	2	5	6	3	4	2	4
LOC103696251	1614.81	2531.01	1321.45	1514.43	1323.73	1601.63	1855.77	1388.71	1932.73	30.844	204.365	14.934	892.999	1112.83	928.07	293.421	139.024	970.562	1391.54	1020.79	1343.18	1161.63	1131.36	1599.25	1525.76	1145.39	1224.47	429.659	1058.28	1168.52	866.336	1240.8	1031.41	927.385	1262.89	1299.74
LOC103696252	91.775	63.714	138.395	51.822	84.463	80.97	63.178	26.567	28.079	0	28.777	6.761	56.713	153.149	84.609	41.311	50.454	81.899	367.404	270.047	213.879	445.49	352.062	127.412	90.624	126.106	281.817	152.158	300.456	180.991	265.211	366.967	394.382	272.623	226.085	323.788
LOC103696253	2413.3	2481.36	2431.11	2647.72	1417.33	1706.92	1953.97	2130.67	2037.62	105.044	245.903	171.792	667.888	945.673	1452.3	418.514	204.274	1003.27	1731.51	1563.35	1499.66	2492.58	1422.38	1461.1	1606.08	1507.97	1493.38	331.377	1028.66	1051.88	1272.63	1455.2	1531.35	972.076	1299.44	1490.66
LOC103696254	92.02	61	99	117	104	91	98	93	110	115.416	62.829	197.83	76.244	83	80	61.046	104.569	90	2379	1843	2508	2441	2680	2243	3199	3648	3295	236	910	961	1227	1608	1748	681	1118	983
LOC103696255	68	37	85	91	71	61	56	78	70	44.102	38.058	47.414	53.12	75	128	78.658	47.05	63.683	111	86	95	100	87	96	92	85	99	14	47	67	87	61	74	44	56	71
LOC103696256	2414	2668	2357	2489	1945	2911	3875	3607	3431	183.392	384.029	485.604	1161.81	1934	2314	349.559	398.305	1248	6137	7028	6442	5663	5639	3755	4318	5043	4876	490	3251	2828	1954	2884	2791	1243	2661	2878
LOC103696257	182	140	123	166	180	169	249	136	211	73.526	45.833	84.737	102	172	159	27.92	41.849	115.49	445	409	516	398	543	497	734	527	444	114	385	281	517	564	542	385	398	523
LOC103696259	545	562	727	565	619	509	725	539	508	35.247	217	18.402	1121	1044	764	599	130	606	1125	1099	1101	916	888	1073	756	781	670	1276	2033	1511	1391	953	1249	1339	1492	1190
LOC103696263	47	22	39	10	19	33	11	13	21	88.534	84.902	517.299	35	23	16	276.999	41.296	23	85	109	92	172	111	127	194	142	215	8	206	27	1759	547	945	1174	1084	1402
LOC103696264	90	101	65	98	114	99	136	78	102	142.241	78.525	39.691	142	107	93	231.021	203.32	121.609	529	357	487	394	494	505	653	566	582	244	730.001	407	941	1037	1179	752.979	679	811
LOC103696266	1429	1550	1870	1985.36	1477	1831	1889	2106	2023	215.302	391.642	604.927	1325.71	1573	1713	490.958	167.752	1170.38	2120	2312	2135	2008	2476	2229	2093	2091	2357	1053	2059	1860	2684	2518	2416	2166	2647	2938
LOC103696267	313.636	216.691	174.499	406.429	392.031	407.434	529.729	448.45	506.267	134.162	115.742	166.645	158.363	386.132	243.41	65.668	114.472	187.584	488.685	585.883	532.073	191.351	503.743	364.502	329.71	297.026	325.876	87.516	459.225	369.547	433.978	466.931	305.64	268.321	405.947	338.194
LOC103696269	1114	729.449	1331.08	1452	1307	1100	1002.72	1325	1252	154.173	250.439	59.483	1560.63	1396	1646	630.627	200.913	1001.55	2279	2807	2397	1940	2216	2001	1900	1717	2194	3227.84	2302	2907	3680	1949	2268.14	3250	3033	2601
LOC103696270	778	597	734	592.244	615	562.292	514	538	530.255	93.131	103.581	93.211	263.683	420	553	175.371	104.469	436.966	686	628	596	441	433	433	359	469.858	434	519	599	553	565	625	560	599	661	838
LOC103696271	2477.98	2693	2707.75	3014	1881.51	3030	3145	3879	2732	406.339	335.038	576.671	946	1622	2391	450.065	116.012	998.612	6601	6270	7449	7638	6491	9669	7535	6594	7549	8187	9520	7226	5032	6280	6815	6804	6528	7344
LOC103696272	413	220	320	442	254	364	320	450	438	141.684	55.885	169.636	164.697	546.452	217	90.207	70.669	228.054	342	269	353	374	364	273	460	289	357	117	203	164	264	242	238	165	204	239
LOC103696273	10	13	16	14	16	7	10	7	13	51.03	29.615	118.065	14	7	18	48	36.057	23.521	2510	2386	3291	3617	3660	2840	4256	4312	3888	262	851	797	1004	1598	1481	416	838	572
LOC103696274	1923	2379	1567	1648	2382	1796	2388	1481	2185	14.224	184	26.816	1554.51	1663	1322	311.067	155.738	1560.41	2387	2031	2465	1439	1785	2086	1598	1784	1496	1345	2532	2292	1699	2303	1846	2002	2087.4	2306
LOC103696275	955	836	974	864	804	682	656.104	706	565	168.981	173.818	261.236	244.716	660	824	382.709	166.091	519.357	258	231	333	186	186	193	163	150	210	87	220	262	236	230	242	182	268	380
LOC103696276	854	1710	1072	785	1107	655	788	663	801	60.064	156.929	140.573	733	961	1173	251.993	130	730	1595	1343	2737	598	1374	2151	612	524	732	2182	1933	2155	1989	1836	2225	2885	1719	1732.02
LOC103696277	318	200.003	204	290	311.999	296.001	236	236	292	151.721	38.647	192.183	74	162	195.001	107	69.226	172.877	125	72	111	74	45	63	70	36	47.001	34	52	61	100	58	108	46	86	70
LOC103696278	185	196.266	109	169.281	162	148.007	158.23	132	164.15	207.279	127.788	238.011	189.369	207	167	172.604	173.954	222.054	201	188	213	138	208	157	138	99	121	179.304	277.32	156	219.292	287	293	211	270.315	252.285
LOC103696279	1144.29	1035	1572	1073	923	1033	1334	1293	1147	86.695	167.355	178.32	546.64	786	1125	298.288	137.077	696.255	1701	1824	1673	1379	1455	1660	1176	1323	1435	1379	1841	1559	1343	1327	1273	1405	1675	1772
LOC103696280	1182	663	819	953.507	1152	690	777	610	581.792	44.528	113.344	112.155	285.93	595.907	624	134.266	94.493	627.406	736	908	790	820	781	587	625	586	652	337	774	610	503.878	732	627	419	554	571
LOC103696281	1389	2312	1111	1330	1687	1536	1645	1250	1644	7	44.986	24.747	369	1432	1398	65.565	37.412	828.833	459	531	473	345	491	656	414	430	455	191	531	482	662	555	433	596	700	775
LOC103696283	90	65	80	57	78	101	81	79	111	212.643	72.008	327.164	42.754	59	67	50.508	107.857	64.767	371	299	297	388	512	378	786	534	683	101	224	108.055	512.016	376	438	222.188	372	386.456
LOC103696287	9	13	4	9	1.001	13	5	3.019	2	68.063	68.433	139.094	15.256	4	1	168.783	135.522	35	7	12	1	8.998	8.996	10	5	4	11	2	3	2	11	7	8	6	5	7
LOC103696288	489.333	570	499	491	477	456	508	494	506	60.047	114	64.48	361	432	487	270.386	64.123	291	454	414	426	415	394	451	450	442	417	276	350	384	538	566	556	459	509	507
LOC103696289	720	937	654	877	819	964	1091.89	947	939	41.618	60	169.054	362	693	549	104.001	73.558	412	447	331	406	356	481	699	536	427	465	383	590	490	439	680	496	565	537	671
LOC103696290	102	147	116	101	99	95	112	55	101	121.091	83.852	96.307	73.69	96	139	121.668	211.067	113.58	22	19	21	16	12	29	10	24.011	20.003	47	57	35.991	15	23	25	36	54	46
LOC103696291	342	329	295	288	290	311	418	332	349	319.444	339.763	156.253	194.081	218	322	243.899	445.186	267.004	460	466	561	462	538	416	519	541	451	121	407.575	295	358	433	398	227	361	382
LOC103696292	1459	998.601	1702.05	1978.42	1262	1509.04	1542.09	2079	1947	302.825	393.387	349.044	1091.41	1522.06	2231.08	722.266	235.039	998.14	2755.39	3053.05	2535	2581.05	2505	2145	2000.09	2366	2602	903	1554.93	1612	2105	1638	1910	1151.06	1635.05	2016.07
LOC103696294	101	102	128	141	80	126	103	179	179	211.7	147.235	146.98	181.706	119.171	83	255.749	237.664	146	130	66	122	60	60	85	36	39	43	153	47	31	102	47	35	133	185	130
LOC103696295	214	270	155	193.047	173	160	253	185.132	221	47.242	78.185	113.277	120	224	256	110.904	92.632	101	623	681	534	683	601	619	499	492	623	330	383	529	558	527	527	410	471	567
LOC103696296	897	998	792	1261.9	889	1355	1256	1484	1134	33.076	67.274	24.931	340	973	959	125.356	38.965	521	1646.23	1630	1660	1851	1623	1468	1633	1847	1610	223	845.881	902	1216	1308	1562	510	1080	1260
LOC103696297	131	96	57	71.237	57	118	105	69	172	134.499	95.882	182.1	68.055	43	17	112.531	207.464	89.318	2732	2143	2044	2045	2284.01	1712	2700	2005	1669	294	1154	1155	2033	1732.99	2176	1110	1484	1350.47
LOC103696298	714	737.77	683	726.713	718	544	951	545	582	205.979	130.693	493.201	113.061	505	294.996	105.294	119.175	399.022	91	25	52	47	45	51	44	40	12	6	19	64	43	34	45	15.025	34	22
LOC103696299	3429	4969	2528	1521	1617	3142	3046	582	1660	150.592	59.733	60.83	52	441	663	76.243	150.689	849.848	298	59	64	38	22	27	37	38	5	0	3	69	4	0	6.074	0	1	2
LOC103696301	4	0	2	1	1	3	1	1.002	4.043	738.35	409.626	325.522	101.498	0	4	247.116	475.982	58.686	2	0	1	0	0	3	2	0	0	0	5	1	4	4	1	3	0	4
LOC103696302	408	323.001	509	430	421	357.999	540	406	479.001	68.808	109.366	83.372	323.112	395.001	417	179.335	74.609	404.136	907.001	877.32	935	903	1036	1104	876	872.559	993	585.999	852.659	755.132	851	877.894	866	699	903	1068
LOC103696303	105.986	103.001	130	110	101	116	174.001	140	152.993	17.524	18.035	15.419	70.015	122	79.001	38.134	18.585	77.028	266	258	271	262	278	255	330	288	291	158	251	205	242	305	318	227	243	265
LOC103696304	0	212.145	229.427	5.449	0	44.79	21.539	0	25.552	23	30.987	82.094	7.992	0	12.543	13	17.138	6.569	0	0	0	0	0	3	0	1	0	1	0	0	2	0	3	3	1	1
LOC103696307	511	628	430	583	658	672	856	746	786	32.424	48.602	22.422	399	612	546	90.911	57.971	346.073	1427	1414	1505	1651	1491	1258	1559	1607	1423	369	1188	766	1030	1242	1216	658	1038	1165
LOC103696308	691	525.001	712	622.002	721	595	857	563.001	582	32.271	100.503	19.189	594.001	1013	776	250.692	87.7	497.999	746	787	937	617.999	819	979	951	724.999	882	907	928	825.002	1212.95	1210	1066	1124	1159	1304
LOC103696309	97.213	82	60	52	104	96	72	58	70	128.229	51.933	122.797	18.285	26	28	67.838	95.974	76	106	64	96	107	58	79	113	57	53	16	101.12	62	85	65	80.079	46	61.057	61
LOC103696310	3.31	8.952	0	5.688	0	0	2	0	0	0	0	0	0	0	0	0	0	0	0	0	0	0	0	0	0	0	0	0	0	0	0	0	0	0	0	0
LOC103696311	808.308	1443.44	813.066	880.618	1333.4	961.746	1561.57	752.732	1141.05	26.349	154.937	19.365	1405.1	1256.43	649.976	281.53	62.606	993.709	2063.55	1392.15	2143.98	1125.74	1491.4	1710.57	1218.42	1189.86	1325.35	1325.09	2405.82	1971.49	1351.18	1665.87	1580.35	1668.37	1889.22	1858.64
LOC103696312	13	15	11	30	8	27	20	28.325	30	0	66.371	18.378	72.483	23.987	10	190.691	59.461	43.175	5754.65	3539.34	3471.02	5804.81	3447.4	4125.74	3723.57	4268.99	3740.44	1106.94	1959.62	2310.52	2672.69	2977.37	3274.37	3072.88	2587.45	2566.75
LOC103696313	169.454	212.916	218.173	166.366	172.283	166.139	226.27	149.518	159.052	131.838	78.85	236.687	188.914	167.391	208.29	148.889	102.756	107.012	366.579	385.051	303.87	265.984	412.273	313.47	303.082	325.783	294.158	153.804	378.451	292.049	237.829	383.21	295.68	176.1	323.306	461.475
LOC103696314	491	1099	421	515	495	656	944	271	834	178.22	93.342	333.189	153	404	276	89	116.332	285.17	109	89	93	40	43	118	44	57	84	206	218	168	94	83	56	182	166	219
LOC103696315	11	23	11	12	19	3	12	9	14	122.894	102.926	387.629	57	48	6	112.968	101.237	40.001	112	158	131	48	134	50	38	74	41	52	79	61.986	46	99	62	37	29	52
LOC103696316	1221	2865	1756	1506	730	1225	1794	1758	1161	259.096	579.415	109.895	852.165	1314.66	1495.4	478.416	408.961	622.669	2628	2948	3091	2585	3302	3193	2486	2589	2848	3679.6	3262.43	3086	4266	4438	4930	3598.25	3932	3838.91
LOC103696317	3	0	0	2.435	0	2	2	1	3.563	14.162	15.075	42.465	7	1	2	12.216	17	7.513	7	5	0	5	4	11	6	5.001	4	21	16	31	9	1.147	7	10.931	3	6.452
LOC103696318	1	0	2	3	4	1	0	2	2	25.43	22.284	19.811	4	0	1	17.173	26.116	3.491	2	0	0	0	0	0	0	0	1	0	0	3	0	0	0	0	0	0
LOC103696319	475	448	400	513	446	493	461.002	483	549	50.218	109.863	72.884	204	372	281	94	84.207	293	970	871	853	883	985	815	1043	1030	970	54	496	465	840	905	907	403	661	778.001
LOC103696320	296	244	251	242.039	255	271	298	211	227	95.693	90.569	85.644	171	327	246	150.156	85.327	231.064	379	396	480	364	394	377	401	332	349	223	331	307	667	562	586	478	531	578
LOC103696321	222.001	219	321	301	184	243	360	331.999	386	78.055	94.069	143.798	175.739	258.911	175	101	67.456	270.999	393	367.999	506	309	410	395	305	243	328	104	287	291.001	371	366.074	329.001	182	400	530
LOC103696322	205	157.948	129	167	189	168	265	166	167	168.63	170.008	229.749	170	134	84	184.2	163.712	170.474	625	467	529	548	458	472	572	703	720	98	376	355	434	568	619	290	368	361
LOC103696323	34.008	51	25	73	3	56.101	113	21	20	65.582	226.828	61.839	227.96	170	75	233.798	160.44	692.472	786	997.935	875	466	715	850	636	568	680	1136	1391	1025	2383	1611	1728	1856	1735	1989
LOC103696326	1423.2	1128.24	854.53	567.623	952	1258.43	560.161	468.734	492.309	346.066	137.246	268.83	70.826	84	152.845	178.48	208.95	560.245	136	17	34	110	42	44	62	14	37	10.254	14	36	6	10.075	11.061	5.259	12	11.191
LOC103696327	182	214	157	163	174	185	298	119	199.997	126.102	54.996	59.664	198.283	170	121	82.772	64.785	160	401	353	435	365	438	512	511	513	509	327	562	416	463	580	540	457	432	574
LOC103696328	549	495	655	579	478	512	625	614	720	193.68	199.426	282.422	577.072	651	675	461.457	220.643	421.053	1309	1497	1473	1271	1383	983	1046	1035	1235	826	1302	934	1467.85	1184	1175	1038.98	1173	1310
LOC103696330	64.632	73	38	57	77	50	42	39	58	144.808	74.121	267.913	42.028	65	128	66.285	96.543	72.964	91	68	99	73	74	63	71	79	88	39	71	75	64	72	87	54	68	75
LOC103696331	742.522	950	520.377	398	406	511	594	124	333	499.796	414.58	930.736	964.886	1498	4090	818.689	486.258	503.272	6	4	3	1	1	2	1	3	3	19	24	26	10	9	14	33	19	45.144
LOC103696332	459	360	264	371	507	435	473	383	399	28.528	40.103	25.881	407.018	450	299	129.135	52.262	390.6	504.008	498	478	722	771	689	922	767	782	457	674	582	1081	1227	1254	911	1157	987
LOC103696334	1696	1242.5	1337	1794	1591	1613.45	1987	1531	1527.93	347.748	383.548	251.263	1236.69	1444.94	1213	549.459	417.207	1236.22	1480.52	1671	1867	1615	1687	1460	1740	1488	1559	841	1282	1247	1655	1725	1601.55	1295	1709	1815
LOC103696336	1090.39	1056	1027	1030	707	966	1300	1123.51	966	277.312	218.228	127.34	408.161	639	978	363.949	161.772	572.046	1592	1572	1646	1571	1535	1289	1461	1370	1488	558.494	1072	983	1497	1394	1448	1040	1399	1543.81
LOC103696337	715	773	715	607	1034	879	1008	544	644	12.299	87	17.226	1014	932	580	218.6	70.388	789.521	909	754	981	471	580	830	566	541	586	1198	1614	1065	1291	1332	1497	1421	1668	1432
LOC103696338	297.226	171.528	219.677	282.859	176.112	309.199	358.196	401.434	366.084	62.592	75.387	20.352	105.119	130.241	108.254	197.558	79.87	204.287	597.246	624.12	595.159	1589.15	1324.34	1117.91	1200.55	1432.74	1580.18	362.76	548.894	581.937	765.072	879.935	720.475	444.224	589.07	544.523
LOC103696341	24	4.632	14	51	26	16	2	27	10	27.542	12.465	18.261	7.776	2	1	13.967	16.391	20.032	0	0	0	0	0	0	1	0	0	0	0	0	0	0	0	1	0	1
LOC103696342	628	542	582	510	612	512	560	588	591	38.698	59.936	51.217	338.996	528	574	132.746	45.322	558.762	687	777	649	812.001	668	888	716	727	727	742	736.693	751.015	945	865	1159	827	976	1106
LOC103696343	62	29	65	46	42	38	30	34	32	43.835	24.198	34.526	23.008	35	38	63.098	47.839	45.14	95	95	96	118	172	215	219	278	372	139	82	88.034	210.124	253	250	150	207.161	235
LOC103696344	4	3	1	3	1	2	1	0	0	31.69	49.602	22.771	69	51	104	35.089	64.722	62.982	6	9	4	3	31	167	2	3	9	2561	406	2252	409	35	273	1197	553	433
LOC103696345	171.172	501.232	249.921	390.631	269.488	315.321	513.56	154.278	237.385	84.885	149.012	72.914	361.156	304.364	207.504	101.287	133.005	228.132	71.384	49.651	139.552	89.368	173.428	120.623	173.85	90.109	105.786	50.64	153.157	125.205	123.928	107.947	53.956	128.057	74.703	155.4
LOC103696346	285	277	194	322	555	427	577	353	462	45.567	47	53.794	526.001	561	304	120.058	51	297.099	4546	4661	6103	3404	4802	4916	4462	6006	4606	2204	6277	3028	5210	7840	6506	5125	4298	4589
LOC103696349	2	1	2	6	0	9	0	1	1	18.32	9.752	8.871	3.696	1	1	11.713	27.001	6	0	0	0	0	0	1	0	0	0	0	1	0	0	0	0	0	0	1
LOC103696350	0	0	0	3.094	0	4.262	1.047	2.201	1	211.21	78.173	218.768	22.126	0	0	57.194	91.461	25.451	671.528	515.931	1004.27	164.087	337.854	355.036	96.148	68.691	190.661	2.329	111.935	166.027	168.824	496.5	151.666	12.261	48.638	20.579
LOC103696351	533	499	529	466	612	449	439	359	434	358.476	381.211	383.384	505.457	629.998	620	252.272	431.3	513.169	635	658	734	483	686	483	593	471	524	180	474	479	762	742	670	617	713	715
LOC103696352	145	142	125	107.144	142	133	187	80	159	590.834	56.004	257.799	149.269	141	83	35.001	133.65	95.879	93	56	78	47	54	109	70	49	49	238	136	239	210	176	159	236	236	202
LOC103696353	112.299	119.311	85.184	117.237	129.041	95.939	153.683	83.763	150.858	40.174	14.068	18.23	43	116.321	77.331	23.002	23.431	77.211	106.408	110.377	130.285	106.007	167.017	143.011	121.894	106.853	119	14.005	67.005	76.319	91.826	107	85.293	45.056	88.983	91.441
LOC103696354	5050	5569	6206	5804	4910	5224	6014	6130	5505	124.25	1068.88	44.619	4026	5118	4530	2495.89	371.263	2980.21	11089.4	11953	11898	12847	11762	10520	11463	13127	12309	5108	10181	7552	9873	11533	12522	7216	9439	10469
LOC103696356	869	761.001	995	1296	687	835	967	1276	1151	285.822	402.089	218.57	1255.1	1660	1903	980.124	365.088	747.383	1521	1671	1342	930	1026	1116	804	947	1095	1535	1404	1462	2370	2017	2114	2072	2127	2326
LOC103696357	108	103	92	81	130	63	89	45	69	3.995	17	7.087	93	113	83	24.127	8.088	84.25	140	104	116	108	96	192	93	149	96	263	187	186	144	146	188	216	192	185
LOC103696358	64	82	68	85	72	76	112	69	113	50.999	41.354	21.578	118.084	107	80	58.393	61.586	80.097	265	217	218	280	259	222	217	316	245	67	125	164	194	191	192	113	202	158
LOC103696360	11	7	5	3	0	11	4	3	6.001	307.924	161.759	217.554	32.434	1	1	131.714	172.941	34	0	0	0	0	0	2	0	0	1	2	2	0	1	5	0	4	1	0
LOC103696363	779	1528	790	985	1327	995	1292	1073	1115	31.984	77.11	31.11	692	1080	819	983.019	91.406	515.768	1069	925	1109	1101	1061	906	941	950	903	137	701	794	510	691	608	314	632	522
LOC103696364	1.257	4.32	1.101	2	1	3.629	10.625	0	5	240.701	36.328	226.337	9.738	0	0	60.813	270.671	66.525	59.647	96.04	111.908	51	73.518	49.664	40.389	34.211	40.505	6	18.965	46	40.43	40.505	36.441	20	32.322	33.466
LOC103696365	180	164	369.001	274	171	170	192	256	251	50.79	72.277	9.018	199	196.241	101	266.979	33.834	186.201	238	286	224	253	240.999	434	213	403	481.001	670	903.001	432	283	555	613	513.001	607	1084
LOC103696366	3051	4245	3137	3020	2530	3017	3813	2526	3190	82.711	555.727	108.325	2374	4418	3325	729.818	255.49	1998.98	5408	5960	5204	4285	4670	5954	5256	4689	4585	3354	6757	5634	6173	6495	6306	5674	6430	7196
LOC103696367	270	241	251	258	234	269	367	223	295	188.152	74	36.319	324	272	243	147.876	46.87	213	367	337	443	245	305	388	292	275	299	313	346	341	504	396	458	460	511	552
LOC103696369	30	19	68	138.507	58	117	93	160	158	73.936	30.18	91.142	12	6	3	34.186	110.756	30	0	2	0	1	0	0	0	2	1	0	3	0	1	0	0	1	0	1
LOC103696370	385.303	418.332	603.074	360.78	394.675	349.227	397.007	350.652	378.074	0	129.624	0	592.479	566.269	469.301	220.634	34.636	424.08	293.139	375.39	325.884	245.376	379.7	532.398	410.733	246.821	412.667	849.81	437.989	622.585	888.251	596.272	640.715	1101.9	853.768	856.228
LOC103696372	364	391	315	314.45	374	315	333	313	329	64.252	75.309	56.01	329.576	383	347	205.562	75.296	219.253	684	745	780	595	670	483	566	561	547.17	141	617	364	666	700	632.454	338	582	619
LOC103696373	2	2	0	0	0	0	2	1	1	188.38	26.458	195.414	8.01	0	1	35.191	54.463	12.018	0	0	0	0	0	0	0	0	1	1	5	1	0	1	2	4	0	2.001
LOC103696377	2460	3180	3442.32	2745	2329	1998.36	2883.08	2311.45	2960.44	54.907	376.342	32.106	2164.89	2223.25	1839	603.985	142.924	1811.16	7567.46	5774.5	6742.3	3620.92	4378.09	4109.51	3875.54	3589.42	3805.48	2759	5934	5670.46	3841.15	4127.14	4024.99	4274.55	4773	4891
LOC103696378	18.579	17.365	8	11.57	26	27	23	16	41.428	65.724	25.117	77.069	97.855	38	9	43.6	54.367	28.614	201	299	95	110	107	469	89	174	279	803	837	554	1882	2762	1230	1589	949	1784
LOC103696379	1372	1780	1597	2290	1159	2340	2548	3786	2600	61.451	179.997	77.814	435.747	1152	2046	337.782	77.559	675	941	986.999	839	818	729	629	502	531	615	281	703	608.147	663.088	712	773.995	435	778	1032
LOC103696380	702.999	639	762	781.001	730	559	562.001	570	573	71.422	160	97.2	888.999	1190	825.116	313.234	144.637	549.424	462	633	459.001	471	609	1387	481.999	601	915	3611	2356	1482	3463	2654	3291	3000	3156	3461
LOC103696381	1989.83	2256	2427	1817.82	2010	1939	1367.5	1907.86	1223.1	63.741	164.029	73.389	400.512	385	737	107.474	129.986	759.619	385	244	361	274	169	275	252	203	187	83.272	249.675	271	131	212	215	145	164	191
LOC103696382	203	221	365	300	244	251	240	279	336.999	133.781	88.272	145.125	136.211	269.999	323.999	78.233	108.784	239.097	427	378.999	476	254	290	310	307	235.999	306.999	170	318.236	327.249	355.267	196.217	254.111	194.471	347.001	291.999
LOC103696383	453	388	497	506	475	452.829	474	424	535.999	113.171	121.091	127.04	338.001	498	621	161.697	101.122	348	2020	2149	2292	2056	2465	2003	2268	2467	2627	441.001	864	885	1524	1338	1363	754	1119	1046
LOC103696384	26	20	24.027	74.002	45	45	62	86.41	173	174.169	93.711	241.269	233.416	92	15	101.077	190.83	94.444	18	14	14	11	17	37	16	18	29	80.693	66	65.772	32	31	38	115	159	66
LOC103696385	1077	723	401	1103	1222	1067	849	823	957	41.899	174.694	53.472	1512	914	966	241.821	168.364	1192.96	1371	953	1200	913	777	1396	1547	836	790	4136	2199	2846	2415	1650	1514	3092.16	3043	2157
LOC103696386	1165	2498	1241.63	1187	1783	1276	2029	917	1291	3.453	91.118	9.307	1870	1636	1310	380.815	58	1083.51	2551	2240	2479	1745	1957	2259	1604	1907	1770	2399	3510	2588	1679	2258	2083	2337	2510	2558
LOC103696387	1537	1135	1001	1341	1714	1174	1361	1070	1229	76.261	274.607	51.035	1873	2079	1934	572.002	218.989	1145	662	763	609	244	351	1027	345	319	506	2728	2910	1862	2451	1948	2099	3027	2202	2483
LOC103696388	19	25.084	27	28.001	25	29	29	14.213	45	337.025	191.883	860.569	53.609	25.143	22.049	190.417	231.142	52.46	22	24	16	28	37	60	31	23	40	80	56	42	29	34	25	48	42	41
LOC103696389	0	4	6	5	7	7	10	5	1	22.409	8.021	15.151	9	1	1	14.441	31.789	5.362	1	0	0	2	0	0	0	0	0	0	0	6	0	1	0	0	1	2
LOC103696390	149	199	173	103	127	122	198	102	142	110.026	108.243	111.782	93.983	100	104	167.593	172.647	139.679	91	84	106	70	82	135	83	75	103	104	105	83	75	80	110	76	101	199
LOC103696391	781.004	402	962	956	591	673	579	742	858	634.363	423.191	364.671	422.86	1094.86	1180	331.936	627.437	738.551	678	672	660	342	531	427	441	341	491	184	319.663	419	491	356	347	276	420	642.005
LOC103696392	125	64	149	96	187	57	98	8	30	211.618	317.714	59.847	2802.13	1372	1151	625.981	354.563	967.936	35	30	29	9	3	213	7	1	6	8464	1620	3898	1379	74	548	2677	1912	1260
LOC103696393	181	165	213	210	161	176	191.567	250	236	154.97	71.574	118.489	159	147	180	161.283	174.842	154	352	299	332	282	291	336	269	228	281	300	389	368	380	288	260	384	414	420
LOC103696394	231	274.557	252	260	276	249	270	443	288	35.221	20.522	51.717	29	24	22	34.835	40.024	61	540	663	415	636	589	783	967	340	493	48	151	229	249	403	203	138	136	178
LOC103696396	513	522	566	539	518	435	496.46	598	518	83.842	148.817	91.458	369.292	424	387	290.366	111.514	402.631	768	864	874	562	734	854	568	518	689	1404	935	1142	995	1033	921	1196	1025	1091.58
LOC103696397	232	129.167	177	131.368	251	163.174	143	106.095	112	21.007	48.677	21.991	362	212	277	214.234	36.841	156	302	322	331	661	536	852	789	754	761	2471.54	1088	1790	1083	701	673	2272	1343	1103
LOC103696398	725	818	946	851	637	684	711	798	839	424.326	478.628	164.253	702	918	986	529.502	379.695	616.894	872	1083	825	632	905	904	707	751	861	800	878	749	1546	1252.05	1450.94	1011	1079	1279
LOC103696399	1179	978	1241	1437	931	1286	1149	1487	1290	579.04	322.373	615.622	704.999	1015	764.001	352.562	227.886	869.742	2326	2574	2479	2188	2717	3872.18	2895	2180	2951	4612	3962	3371	4098.02	3398	3610	5191	4443	4960
LOC103696400	1950	1276	2119	2134	1702	1763	1611	1694	2035	272.124	526.003	206.284	2207.64	2599	2562	1064.38	491.627	1625.92	2529	2935	2683	2058	2966	3675	2937	2673	3222	6679	3913	4388	4869	4073	4086	5633	5382.87	5121
LOC103696402	1380	3830	1941	1522	1255	1805	4501	1900	3332	109.995	259.922	141.951	2621	1454	1232	1615.7	313.858	1403.37	27906	33089	24841	14204	17169	16452	10214	18455.3	14699	13848.2	34195	21364	16291	20324	18365	16085	14863	17109
LOC103696405	231	170	323	283	230	258	316	290	341	65.16	79.028	51.615	168.995	198	255	116.041	100.708	191.094	358	357	392	293	344	320	341	245	289	179	272	290	360	227	303	273	311	296
LOC103696407	485.999	474	557.001	424	447	450	572.001	606.001	597	61	82.653	26.968	534.783	651.001	597.001	255.472	113.872	325	1564	1620	1621	1294	1374	1329	1222	1305	1303	1202	1616	1385	1957	1665	2052	1702	1805	1679
LOC103696408	238	292	239	241	273	256.838	311	212	304	250.436	178	247.941	329	321	267	553.459	406.008	293	319	306	413	320	370	378	340	331	406	354	342	363	494	555	497	430	506	607
LOC103696409	213	84.181	90	149.001	317	147.999	113.999	121.999	173.001	50.958	34.741	83.214	51.945	97	81	23.495	45.979	136.999	36	19	38	28	17	60	30	27	78.011	82	56	32	189	103	168	97	97	207
LOC103696410	1627	2114	2231	2153	1776	1720	2171	2236	2021	142.771	268.005	133.124	1012	1693	1786	370.001	202.508	1051.89	4675	4254	5451	5274	4798	4665	4908	5157	5074	1625	3582	2912	4369	4755	3818	4993	4057	4224
LOC103696411	7257	4171	3899	4498	4659	4718	4399	3381	4413	50.381	139.872	26.931	558.434	2337	2796	116.263	123.686	3654	9083.02	4674	5783	12043	3491	5618	12300	4807	4792	359	1481	3570	1495	1897	2149	749	2146	2086
LOC103696412	48	48	36	35	36	37	66	37	59	93.098	43.035	92.664	38.721	41	22	51.029	96.295	40.116	42	71	84	56	73	47	106	82	92	22	45	34	41	63	57	37	37	55
LOC103696413	9.642	8	18.147	1.001	5.012	8.724	5.646	2.153	10.779	126.196	83.349	309.34	25.832	8.387	8.01	135.525	90.283	26.153	8	2	5.043	7	3	4.042	4.002	2.016	2.156	2	3	4	3.943	3	2	6.827	11.841	3.038
LOC103696414	11.259	0	1.458	5.008	2	13.526	14.189	10.398	5.746	5.611	17.612	12.225	179.652	138.919	151.499	18.771	822.784	63.044	51.529	48.461	124.624	78.13	86.679	39.531	80.433	67.732	117.403	16.191	28.225	5.869	16.029	36.412	0	10.704	14.731	16.424
LOC103696415	412	313	443	357	360	329	386	324	402	49.492	75.999	58.21	353.983	552	481	149.002	96.355	305.436	647	631	676	570	672	525	586	604	587	313	585	601	614	506	570	571	601	687
LOC103696416	486	876.874	1014	450	254	358.994	408	530	457	54.527	151.1	38.769	481	390	601	392.409	70.051	346.097	818	854	720	629	704	817	571	586	698	1037	868	830	1008	840	1000	1033	955.955	1265
LOC103696417	110	92	178	132	119	109	137	175	148	31.954	26.298	46.607	145	155	191	101.938	29.248	101	138	116	159	130	151	166	102	139	171	230	258	176	227	153	188	189	187	236
LOC103696418	28191	31782	30159	26265	23011	23233	31299.8	31546	25693	98.554	1900.83	44.54	10341	29451.2	34055	1998.99	546	8561.88	40671	52438	25437	28303	24175.8	16324	10224	15649	13970	1575	31390	27105	19511	15115	15265	6425	16785	18260
LOC103696419	107	100	111	111	119	69	93	106.077	91	116.662	46.173	285.685	56	71	77	78.919	71.409	93.056	141	130	144	72	51	76	42	40	58	37	73	80	67	61	71	37	83	75
LOC103696420	3798	3535	2756	2843	3963	2756.8	3372	2931	2736	332.876	1242.55	957.552	2647.16	2573.3	2346	1721.83	646.46	2824.71	2715	2948	2510	2282	2083	2656	1971	2091	2246	3246	2850.41	3087	2715	3564.63	2945	3036	3078.54	3228
LOC103696421	265	116	127	295	297	210.984	245	186	214	47.142	75.431	34.619	582.771	411	164	181.263	236.731	466.585	458	621	639	358	414	643	355	358	469	2062	1195	1093	1082	1182	986	1977.01	1447.43	1330
LOC103696423	318	163	271	324	237	277.569	233	334	324	109.873	43.521	31.079	34.756	130.357	227	41.692	25.702	154.939	197	164	110	207	107	155	165	180	161	27	73	104	132.827	118	134	68	137	212
LOC103696424	1435	1421	1286	1235	1124	1221	1794.99	1045	945.001	19.464	105.505	10.983	499.99	1137	948	235.224	51.363	477.905	760	732	981	397	473	448	458.001	375	280.001	68	525	681	455	493	471	274	485	650.999
LOC103696425	307	445	146.983	824	493	1225	691.259	1082	1237	277.554	209.975	319.315	75.944	26	53	827.766	334.601	278.021	2969	3333	2169	5408	4296	2816	8274	3635	4032	215	1237	826	1352	2061	1282	525.011	968	1041
LOC103696426	2079.01	1458	1918	2255	1646	1838	2017	1988	2010	128.811	453.089	297.16	1518.62	1999.33	1816	858.609	194.598	1455.03	2344.03	2482	2565	1908	2071	2039	1935	1661	2105	2287.3	1947.53	2234.44	2549.53	1786.44	2091.76	2415.1	2680.27	2855.27
LOC103696427	342.606	1559	1271	470	395	290	773	213	251.001	165.417	651.349	242.695	3439.63	2078	1641	2211.27	444.263	2045.68	2458	3277	3915	1455	2135	3167	972	1344	1855	4872	4714	3973	3789	2861.07	3427	5427	4132	4532
LOC103696428	1.003	0	1	0	0	0	0	0	3	96.823	48.198	187.826	12.052	0	0	90.164	48.397	17.229	0	2	0	0	1.015	1.001	0	0	1.009	1.003	0	0	1	1	0	2	1.001	1.003
LOC103696429	881	264	132	699	860	522	497	294	97	131.945	102.55	186.024	33	39	110	135.24	118.197	240.069	1	3	1	2	2	18	3	3	12	61	46	37	9	6	3	34	6	18
LOC103696430	2046	1646	2113	2173	1617	2210	2529	2758	2786	103.348	176.537	73.608	692.999	1452	1771	401.809	97.753	932.326	2846	3129	2503	2076	2146	2004.67	1728	1439.36	1758	2769	3310	2662	1789	1632.5	1768	2034	1949	2640
LOC103696431	461	403	458	491	582	441	444	474	528	33.023	81.485	37.211	308	546	591	42.333	56.492	382	371	315	401	361	394	324	362	300	284	52	209	214	316	272	313	155	250	259
LOC103696432	2082	2889	1872	2028	2244	1934	2197.67	1906	2325	31.793	208	11	1190.75	2160	1450	377	135.848	1242	4784	4903.98	4205	4098	4465	5692	5219	5074	4889	2571	5941.33	3586	4483	6020	5380	4260	4398.96	4751
LOC103696433	459	419	366	411	361	372	463	452	385	102.885	127	83.43	307	341	296	177.99	86.141	292	1108	1064	919	928	844	1025	926	972	1013	1077	1393	983	911	921	1024	916	973	1233
LOC103696434	341	303	359	339	277	259	291	338	391	60.459	48.32	142.868	186	274	282	106.571	28.337	201.221	1209	1368	1172	881	998	1649	814	930	1224	2002	1948	1245	1225	1465	1321	1631	1447	1835
LOC103696435	208	256	249.192	350	154	277	317	383	372	384.586	149.921	818.431	236	213	423	151.302	140.027	169.124	57	53	31	36	29	52	15	24	47	23	19	50	25	35	23	41	81	89
LOC103696436	109	80	153.999	88	75	81	105.809	56	85	624.162	496.758	759.356	103.226	108	121.881	436.015	556.072	200.127	102.007	132	147	59.001	69	87.001	73	54	80.999	73	91.139	106	114.937	92.294	103	79	125	127
LOC103696437	683	1643	2418	542.719	637	354	540	360.036	185	447.95	346.402	302.843	104.677	283	1362	508.475	272.277	305.846	37	15	53	47	32	10	7	11	16	4	83.596	20	4	14	4	4.576	2	22
LOC103696438	288	442	162	173.326	285	217	264	149	233	130.745	95.056	110.759	281	287	205	182.298	113.014	182.891	448	398	418	272	315	314	250	300	260	234	564	294	410	502	520	286	350	377
LOC103696439	2	1	0	4	1	2	4	1	2	112.679	57.938	128.29	40	15	3	48.034	81.112	19.994	2	3	4	1	0	0	0	0	0	4	7	8	4	1	1	7	5	10
LOC103696440	2768	4058.82	3038	3207	3152	2918	3722	3452	3523	19.994	191.3	25.995	2694.6	3018	2629	468.192	150.675	1956	7204	5891	6083	7504	5934	5985	5412	6188	5926	2428	5697	5211	3730	4452	4525	3368	4454	4406
LOC103696441	27	16.29	17	28	22	18.077	15.051	20.587	33	714.862	602.574	1469.15	221.351	18	30	1448.91	794.891	204.401	22	27	25	28	25	33	25	23	33	69	69.029	51.983	39	50.995	50.018	63.394	59	71
LOC103696442	4476.48	3111	4177.85	5275	3413	4164	4148.01	4914	4441.44	252.765	913.667	267.023	3921.66	4742	4124	1429.31	466.472	3173.9	3384	3391	3721	2713	3258	3453	2913	2970	3181	3191	2972	3413.32	3834.53	3102.32	3627	3023	3982	4046
LOC103696444	262	150	229.076	341	209	243.999	169	246.991	230	174.975	205.045	147.941	425.742	289	459	256.024	277.928	340.931	198.001	219	200	193	244.001	393	227	239	309	1056	353.001	896	447.999	395	425.001	704.999	472.001	435.001
LOC103696445	894	754	823.979	747	714	844	1045	987	990	279.62	211.458	372.983	645.954	571.365	579.369	473.226	246.033	702.649	1459	1393	1320.99	1632.99	1611.99	1405.24	1315.98	1406	1438	654.565	1003	1144	1283	1227	1160.13	891	1242	1426.95
LOC103696446	72	78	142	149	89	75	103	201.566	161	53.052	27.287	99.87	54.001	27	10	159.616	30.575	63.999	70	67	93	74	55	49	20	29.002	37	87	151	77	40	12	15	73.021	142	113
LOC103696449	47	43	50	56	90	41	31	35	29	79.668	42	53.21	33	30	27	48.942	63.002	55	1174	1204	1293	1598	1178	1915	1681	1751	1824	995	913	1271	2794	2650	2641	1991.95	2358	1965
LOC103696450	206	324	316	203	171	178	236	228	208	45.115	90	53.502	305	338	513	281	41.92	157	1829	1974	1751	1654	1719	1610	1384	1869	1738	1741	2247	1661	2217	2568	2558	2190	1970	1999
LOC103696451	102	132	106	123	100	91	105	132	100	155.112	111.896	244.996	107	100	134	72	169.181	81.23	400	432	416	428	357	276	255	323	313	11	124	158	90	211	167	52	118	112
LOC103696452	514	330	1793	379	360	472	520	311	330	64.439	105	76.898	305.626	1537	1137	288.968	73.987	364.76	208	230	236	116	231	250	208	161	221	189	154	251	484	315	264	298	270	342
LOC103696453	332	276	289.999	290.001	331	278	229.001	208.2	256	403.231	140.81	329.546	177.846	188.001	253	207.05	182.392	277.676	206	193	210.001	151	196	180	198	139	169	84.948	187	194	201	148.044	119.999	141	183	211.999
LOC103696454	1485	796	992	1164	1648	940.52	655	1078	962	29.998	21	49.587	202	686	912	20.289	28.999	844.801	315	296	425	247	186	186	120	169	207	14	135	171	94	91	76	132	200	249
LOC103696455	1757	2007.1	1937	1968	1979	1434	2005	2000	1898	26.07	177.085	12.087	1165	1994	2049	506	127.872	1067	2186	2593	2092	1651	1786	1795	1390	1356	1203	1271.1	2135	1969	1767	1968	1708	1664	1831	1854
LOC103696456	390.026	209	757	364	508	322	277	401	256	203.583	105.135	73.787	214.784	1023	862	113	157.93	384	337	387	523	243	311	383	427	302	366	406	541	405	721	439	452	587	460	531
LOC103696457	276	320.692	303	294.807	195	298	332.681	205.914	294	304.867	228.37	308.871	165.291	106	299	179.562	348.04	186.807	4	9	5	15	7	113	9	17	81	184.559	97.914	81	43.479	74	52	173	150.893	219.005
LOC103696458	631	695	695	555	397	544	595	715	565	141.189	156.011	399.991	313	389	648	243.898	73.124	328.302	766.002	724	688	518	411	405	385	364	354	193	403	466	405	370	433	299	414	421
LOC103696460	92.309	55.456	78.335	90.159	109.96	73.438	57.058	98.745	111.223	0	25.049	0	63.889	141.997	85.075	14.559	2.697	68.191	471.843	551.967	666.279	269.747	622.298	544.318	355.584	370.47	360.226	204.644	446.839	288.717	719.422	794.801	645.465	456.279	585.262	603.025
LOC103696462	470	473.429	477	436	494	374	585	454	496.975	40.787	57.93	35.353	380	476.486	397	103.698	44.741	317.231	1000	900	949	381	505	639	525	559	552	317.521	759	590	646	629	728	591.976	807	810
LOC103696464	27.04	10	11	8.063	10	11.975	21	5	6	28.373	31.215	26.913	8.807	26.461	38	22.939	77.591	15.147	41	38	38	35	29	40	21	26	37	13	18	25	35	29	32	11.112	13	19.052
LOC103696465	0	0	0	0	0	0	0	0	2	37.142	6.852	33.41	1	0	0	23.057	24.144	12.715	1	0	0	0	0	1	0	0	0	0	0	0	2	1	1	0	0	0
LOC103696466	2.309	0	0	1.002	0	0	0	0	0	32.482	10.183	39.383	7.689	0	0	52.232	57.372	10.941	1	26	0	0	2	2	1	2	1	0	0	2	37.954	0	3	2	5	2
LOC103696467	778.999	645.999	731.001	820.336	669	641.999	769	933.001	789	93.866	59	115.33	198	386	368.999	69.29	84.361	339	415	304	446	352	305.999	279	433	252	273	39.001	182	198.001	257	259	289	140	362	320.001
LOC103696468	37	9	8	33	32	16	2	16	10	8.161	4.335	24.096	5.058	4	0	1.055	9.384	17	747	918	1089	603	284	691	614	108	105	859	985	734	2482	1365	1650	3387	2148	1721
LOC103696469	485	404	476.289	494	368.013	552	474	401.999	430.917	148.825	80.017	158.117	94	240	351	87.488	110.337	242	886.258	575	1006	607	649	774.939	649	476	499.994	351	607	526	472.999	513	532	501	387	462
LOC103696470	3	45	45	6	3	4	18	4	11	48.815	46.037	43.8	31.024	32	111	23	106.358	38.849	72	122	67	34	138	46	8	39	23	63	129	95	58	136	42	46	43	77
LOC103696471	92	130	128	77.25	76	71	90	30	86	389.774	113.027	938.362	42.002	169	102	80.686	140.921	164.847	67	42	89	47	51	56	65	43	71	20	34	37	40	40	48	19	35	45
LOC103696472	37.099	28.005	19.161	47.658	47.467	56.687	42.291	16.232	24.239	24.075	4.966	50.674	34.04	64.34	52.873	8.666	7.658	58.614	180.108	105.214	115.203	110.598	91.002	111.128	133.778	104.448	156.707	24.058	96.271	85.325	106.93	111.238	130.128	66.439	75.588	87.623
LOC103696474	591.064	352.149	298.505	495.021	699.017	594.896	783.554	515.658	577.599	320.223	282.652	403.571	172.21	300.266	260.329	174.857	333.757	502.563	1074.45	717.421	936.631	1299.51	935.327	866.135	2291.04	1127.04	1468.91	119.61	293.517	343.699	399.618	609.52	422.578	205.947	510.757	499.493
LOC103696475	1063	679	1233	1161	1066	1007.99	1097	993.999	1305	63.457	126.003	72.344	629.967	1424	1373	214.999	87.244	802.999	1315	1191	1262	914.001	1087	913.999	1193	903.999	1120	408	806	882.001	1685	1270	1315	945	1312	1401
LOC103696476	5326.96	4773.23	4028	4951	5143	5258.21	4667.92	4823.01	4667.59	225.048	864.091	199.17	2744	2936	2515	722.079	614.371	3437.48	6827	6883	7434	10647	11703	8706	12422	13045	12225	2266	6928	4738	6298	9707	8024	4188	6169	5484
LOC103696478	0	10.35	4	0	6	0	0	0	0	87.158	150.107	266.149	54.261	3	6	217.438	252.839	52.002	20.573	15.747	10.118	13	7.608	15	19.924	20	13.947	3.126	10.35	3.039	7.936	7.61	6.724	9.381	10.222	8.761
LOC103696481	675	464	688.114	639.662	654	637	596	633	751	34.992	90.126	101.39	634	626	485	190.246	53.068	548	850	765	912	742	794	883	825	715	787	885	1071	907	1453	1095	1293	1473	1483	1308
LOC103696482	8.01	6	7	6	7	8	2	9	7.635	32.302	25.335	38.03	2	7	7	29.852	60.354	29.176	27	8	6	9	7	5	10	12	9	4	20	8	5	7	10	5	10	5
LOC103696485	3.94	30.414	6	12.763	2	18.77	32.007	14.267	4	180.137	245.61	218.053	99.02	13	11	380.746	482.085	73.553	1328	1277.56	1096	1313.77	1034.88	886.9	1123.5	1310.54	1233.58	93	473.491	474.611	485	748.815	673.583	179	310	308
LOC103696486	0	0	81	114	72	127	132	0	191	22.967	25	44.621	29	0	36	23	25.585	33	6631.48	5418.77	9570.48	7495.04	8214.64	4618.93	9245.15	14175.8	12843.4	0	4323.26	1232.68	5438.41	10768.2	4306.33	360.299	3804.3	2964.8
LOC103696487	0	91.687	0	0.003	0	0	0	0	0	0	0	0	0	0	0	0	0	0	0	909.924	0.001	0	88.126	103.361	0	0	0	133.427	457.817	0	0	0	0	0	283.39	0
LOC103696488	536.838	969.695	438.38	514.441	766.404	565.289	1092.46	382.078	703.394	25.048	75.559	22.989	1208.85	774.786	448.296	92.361	50.65	703.822	1363.49	995.548	1176.05	924.098	951.65	886.418	767.013	1054.98	803.298	550.746	1196.02	1451.52	956.886	1173.57	1015.67	864.644	1302.57	918.293
LOC103696489	171.267	229.462	275.399	240.734	258.484	147.654	348.333	161.675	175.966	0	145.088	0	247.225	212.367	123.304	98.484	122.445	243.791	492.649	431.877	538.705	392.728	562.741	382.143	400.181	568.485	531.562	437.967	450.122	395.921	389.627	526.617	444.569	358.255	512.782	362.802
LOC103696495	2670.59	2588.03	3202.46	3078.82	2702.55	2642.93	3516.73	2849.04	2242.1	170.205	318.917	806.324	1272.21	2207.96	1777.81	484.608	250.31	1563.92	2209.72	2355.9	2395.61	1256.26	1647.54	1947.11	1636.7	1269.82	1498.12	2329.2	2606.82	2470.26	1942.29	2807.01	2336.73	2421.2	2604.71	3338.34
LOC103696496	11.576	6.588	11.514	23.561	13.627	13.308	11.104	29.545	23.004	2.709	2.296	0	9.447	13.952	6.241	1.981	6.153	14.576	38.881	74.152	30.501	22.464	31.69	24.514	36.213	38.798	64.332	4.214	27.81	9.424	48.289	21.409	24.316	20.415	38.486	46.283
LOC103696497	439.139	362.117	333.525	299.866	590	148.349	513.164	436.999	508	28.86	110.051	35.773	722.852	643.881	486.029	332	0	533.996	838.988	986	911.205	454.658	699	814.133	337.312	511	636	1573	1403.57	1189.2	1207	728.475	1029	1410.94	1256	1251
LOC103696498	205	225	219	204.698	234	199	310	171	217.119	212.315	160.303	615.463	619.631	544	380	409.248	152.016	439.62	229	270	253	214	233	251	237	269	257	947	427	466	418	356	399	547.258	646	456
LOC103696499	1055	1639	1142	1168	1583	1224	1612	1002	1480	529.618	699.996	910.588	1600	1553	1335	572.649	524	1490.95	1813	1957	1985	992	1639	2688	1341	1216	1556	2719	3560	2725	2611	2616	2269	2834	2745	2871
LOC103696501	849.39	800	1051	791	716	680	812.824	782.999	717.001	289.557	353.261	533.24	558.728	751.999	969.851	656.568	414.951	642.013	1510	1486	1369	1113	1200	1124	1253	1210	1357	744.001	813.001	1022	1294.96	930	1163	871.999	1125	1331
LOC103696502	1.142	2	5	2	3	2	2	2	0	91.443	40.62	165.8	12.777	16	3	40.032	87.961	26.22	22	39.254	52.297	103.756	95.575	37.53	86.865	133.062	80.073	7	14	15.006	4.011	37.734	6.067	5.02	4.013	3.005
LOC103696506	69	54	39.476	474	195	579	699	1120	1007	43.359	16.644	25.515	27	75	22	8.255	28.097	24.999	3	4	2	6	6	3	4	4	8	3	7.915	2	1	2	0	6	3	1
LOC103696507	233	225	313	223	207	237.847	242.052	252.999	202	778.818	65.165	1418.12	128	214	195	91.088	76.939	186.874	192.999	242	242	201.999	270	190	213	156	170	81	145	163	222.999	218	206	148	211	210
LOC103696508	120	103	99	71	108	110	74	60	86	213.579	40.722	510.311	47	55	35	64.502	64.014	104.35	9	4	20	13	4	47	19	23	32	99.764	43	20	78	78.6	66	77.268	110.737	164.673
LOC103696509	103	112	137	117	144	102	161	122	163	124.348	94.998	90.882	120.993	87	87	193.379	217.217	234.004	272	244	347	265	277	258	302	259	246	21	134	155	113	100	92	97	122	143.349
LOC103696512	520.428	515.286	656.624	600.117	687.251	642.495	1021.2	459.092	455.459	0	70.633	3.525	292.467	601.848	529.496	107.127	51.138	439.759	51.301	30.365	62.082	62.602	55.961	187.681	98.034	58.903	103.265	357.812	331.222	240.135	96.793	88.657	113.711	307.956	203.611	232.858
LOC103696513	0	0	0	0	0	5.52	9	0	5.014	24.609	3.986	38.811	2.564	0	0	4.187	10.133	0	1	1.501	0	0	4	0	1	0	0	0	0	0	1	1	0	0	1	3.001
LOC103696514	456.834	304.902	268.69	183.945	313.38	202.859	240.316	188.308	163.119	101.537	132.321	48.29	132.098	263.915	291.627	142.652	138.474	281.183	424.559	332.506	357.348	227.702	223.498	291.884	214.54	252.707	200.445	332.037	508.419	291.929	457.646	516.606	452.258	438.837	418.247	485.698
LOC103696515	53	71	83	42	35	29	29	27	24	182.782	89.049	159.695	125.31	45	55	238.172	267.59	114.863	43	25	39	23	21	40	18	2	16	35	40.014	39	34.035	47	44	24	26	20
LOC103696516	0.5	0	0	0.5	0	0	1.5	2.5	1	0	0	0	3	1.5	0.5	0	5.177	0	576.515	474.999	786.968	759.436	854.71	634.64	1001.75	1027.45	815.932	0	228.146	177.016	227.897	336.683	315.317	0	165.331	106.245
LOC103696517	192.555	237	169	246	354	236	361	181.242	288	67.498	45	85.283	261.688	294	185	66	55.204	200	1070	1057	1292	1088	1208	1225	1283	1337	1232	768	1214	865	1064	1182	950	1019	1006	1161
LOC103696518	180.445	298	178	154	167	178	293	182	213.19	28.999	45	33.552	138.312	166	171	64.992	31.361	133	344	262	386.999	276	326	390	426	336	340	162	367	280	300	361	351	344	296	378
LOC103696519	193	122	206	244	195	203	203	209	231	40.001	44.84	120.461	101	209	197	63.299	42	141.016	493	451	567	721	845	632	954	734	769	52.001	293	278.999	551	499	600	277.001	529	474
LOC103696520	197	2291	476	149	127	243	320	858	833	98.113	180.372	42.213	873.292	469	817	1836.35	116.852	299.936	2976	6835	612	962	858	2090	569	840	1799	1663	1646.03	2286	10919	3842	7536	1344	4417	5368
LOC103696521	1994	1721	2021.69	2334	2210	1899	1984	2049.67	2038	174.249	381.9	70.241	1636.1	2069	2080	700.658	192.445	1577.61	2307	2261	2447	2035	2240.63	1774	2126	1760	1998.26	784	1595.6	1595	2590	2319	2210	1582	2170	2434
LOC103696526	877.999	647.999	1230	1124	842	847.528	834.494	1053.57	1079	236.628	249.791	216.804	955.783	1056	1302	422.055	128.935	765.625	1994	1948	2109	1411	1703	1677	1428	1198	1747	1878	1417	1764	2068	1436	1702	1823	2017	2015
LOC103696528	97	72	78	116	128	154	176	171	185	133.23	87	43.121	106	57	59	74.002	129.086	113.14	2108	1344	2113	1804	1826	1535	1919	2494	2239	85	653	857	825.999	1266	1074	435.001	646.999	691
LOC103696531	41	68.999	30	28.358	32	35	30	21	33	64.344	44.059	99.281	61.066	42	42	57.268	38.051	50.961	20	9	15	10	9	25	5	5	12	107	85	67	30	11	19	80	25	33
LOC103696534	3	2.067	1.058	2.039	6.68	0	1	1.071	3	28.064	16.883	28.638	7.094	3	0	21.046	32.793	9.851	1	1	0	2	2	0	1	3	0	2	1	3	4	0	1	1	2	2.006
LOC103696536	414	399	463.001	522	476	381	502.001	598.999	472.999	103.697	167.011	132.19	578.997	581	448.001	229.524	143.33	406.6	574	617	602	509	553	463	422	460	473	606	587.789	545.531	731	586	696.999	640	716	667.999
LOC103696538	106	141	90	92	150	87	120	59	93	29.479	14.87	20.091	55.833	97	95	22.006	26.406	60.836	71	44	83	61	59	49	52	41	42	10	38	60	22	21	23	19	34	25
LOC103696539	18.082	33	39	23	20	33	16.107	3	4	250.535	557.842	64.755	572.041	160	114	238.438	376.593	419.491	31	53	37	69	121	821	28	63	198	11277	4340	7933	1173	790	1452	4848	1904	1417
LOC103696541	177	138	170	169	177	155	181	185	174	156.229	73.04	38.966	88.593	215	170	57.998	97.481	100.993	407	329	404	386	475	371	434	448	450	40	206	248	267	262	273	140	197	244
LOC103696543	2.008	1.006	0	1.001	0	0	1.002	0	0	44.514	21.933	38.682	25.036	27.232	8.39	32.743	61.735	13.156	5.02	5.835	1.002	1.006	1.004	8.076	0	0	0	95.945	37.129	61.299	75.517	10.061	14.389	119.23	40.045	47.307
LOC103696545	1	0	0	1	0	2	1.012	1	0	1.026	0	12.649	0	6	0	0	2.133	0	2	3	1	14.842	4.967	17	2	0	6.777	1	1	3	4	7	16.054	8.967	2.011	3
LOC103696546	2275	2257	2451.73	2255.68	2510	2079	2685	2178	2195.93	49.652	209.194	74.394	1696	2683	2181.53	373.363	181.777	1454.96	1993	2054	2269	1659	1627	1805	1736	1368	1435	2329	2863	2401	2757	2446	2563	3106	2946	2792
LOC103696547	1007	1245.69	1450.64	1202	1845	972	1243	979	1499	82.861	306.544	77.029	1743.96	1521	1262	871.034	201.58	1187	1106	1079	1336	571	927	1051	745	657	767	1760	1250	1710	2254	1937	1593	2372	1933	1934
LOC103696548	1003	905.678	1172	1046	826	954	1017	807	933	131.999	237.788	60.074	968.35	1203	829	359.664	111.904	803.982	1554	1947	1828	1197	1874	1868	1711	1399	1766	1548	2026	1723	2625	2449.98	2486	2285	2503	2488
LOC103696549	1	1	1	1	0	0	0	1	2	21.73	5.13	72.055	2	0	0	10.695	11.797	4.484	0	0	0	0	1	0	0	0	0	0	0	0	0	0	0	0	0	0
LOC103696552	0	0	0	0	0	0	0	0	0	6.999	1	27	1	0	0	3.054	7	4	0	0	0	0	0	0	0	0	0	0	0	0	0	0	0	0	0	0
LOC103696553	154.684	108.966	91	120.071	168.265	89.812	68.503	94.828	104.461	67.175	53.963	44.857	45.072	47.163	74.524	141.633	70.072	105.107	71.487	16	29	39	9.618	19	25	9.612	14.278	6	2	26.589	9	7	6	0	9	9
LOC103696555	579	755	568	775.456	404	637	824	1154	834	64.145	65.866	54.909	72.2	244	393	169.496	72.485	230.286	560	493	676	599	389.75	305	342	386	325	100	130	283	162	223	169.001	60.294	155	175
LOC103696556	1583	2055	1668.59	1334	2195	1559	2465	1418	1638	29.142	112.016	12.066	1722.65	1786	1175	304.958	121.467	1193.21	2681	2135	2832	2050	2134	2136	1785	2361	1911	1004	2731	2310	1709	2356	1807	1715.04	2066	2000
LOC103696557	28	24	16.985	23	53	40	40	89	63	35.484	13	76.133	6.1	36	31	5.512	13.131	20	12	0	2	2	0	1	0	0	1	0	0	3	0	0	1	0	2	2
LOC103696558	1740	438	318	2246	1849	1624	857.937	2280	3082	132.219	91.798	164.963	102.333	158	93	107.651	166.051	946.574	130	109	151	470	122	89	194	157	116	50	36	91	56	84	106.141	75	96	64
LOC103696560	89	188	66	45	50	125	77	53.267	72	86.748	36.08	62.858	32.999	6	31	36.667	140.262	48.834	57	1	33	19	0	1	3	0	2	0	0	0	2	3	1	2.014	1	4.992
LOC103696561	21	9	5	9	77.853	28.679	49.818	14.296	8.839	0	5.941	13.357	6	248.529	38	6.306	25.967	15.002	0	0	0	0	0	0	0	0	0	0	0	0	0	0	0	0	0	0
LOC103696562	0	0	0	0	1.147	2.321	1.182	2.704	1.161	23.953	5.104	13.789	0	2.471	0	14.54	15.732	0	0	0	0	0	0	0	0	0	0	0	0	0	0	0	1	0	0	0
LOC103696563	91	32	111	136	114	64	80	181	142	462.191	485.138	125.204	217.655	68	24	421.999	279.798	154.924	40	57	70	70	60	47	32	14	40	2	8	10	10	19	3	4	26	24
LOC103696564	25.795	21.327	12	23.499	32.872	41.689	52.67	38	47.135	0	173.373	0	76.842	21	21	0	288.138	63.448	1180.14	931.499	999.778	1412.95	1180.96	1100.01	1578.07	1723.45	1569.56	101.432	748.946	497.33	957.147	1305.86	1253.24	443.724	788.636	673.127
LOC103696565	44.663	44.741	30.893	38.893	46.859	38.603	46.124	47.598	39.885	10.526	5.081	21.94	27.833	24.514	25.467	10.784	14.085	18.705	89.824	110.435	71.111	110.126	102.111	119.853	121.231	111.534	146.777	162.225	102.534	112.594	91.805	123.673	107.101	145.102	122.181	98.299
LOC103696568	3	4	2	2	3	6	5	12	16	52.819	40.126	34.235	6	1	2	9.961	19.998	8	30.997	21	31	44	25	37	37	37	33	18	29	19	19	22	34	21.204	28	23
LOC103696571	710	1398.55	829	749	609	758	1115	877	862	76.554	123.897	125.063	442.141	633	796	124.057	119.888	323.233	1191	1238	1006	1199	1084	910	1187	1108	842	93	622	609	490	813	675	447	652	670
LOC103696572	401	567	540	485	375	396	593	608	440	293.591	451.197	254.495	310.106	282	318	1172.15	330.354	238.193	858	879	740	583	592	516	459	472	430	112	504	480	330	385	363	236	410	465
LOC103696573	2982	2469	2523	2691	3381	2310	2177	2063.71	2330	96.274	537.759	194.04	2401	3022	2379	814.386	241.972	2628.43	2420	2372	2141	2392	3096	3211	3711	2621	2716	2297	3263	2892	4377	4228	3573	3319	3379	3262
LOC103696574	1984.45	692	963.992	1270	2961	1138	823	1243	927	24.563	141.382	44.772	489	1404	1128	257.993	117.328	1276.38	512	294	421	334	268	394	353	285	295	414	317	385	567	495	536	484	483	570
LOC103696576	279	556	191.693	360	463	418	430	156	259	23.462	64.987	9.398	133	1759	985	28.186	31.27	446	55	110	35	19	32	56	30	11	14	273	237	191	137	40	51	167	293	173
LOC103696577	1072	1285	836	1033	973	1013	1037	1187	1226	122.304	204	41.947	1461	1654	1762	683.982	193.866	888	6348	6525.77	5622	5285	4680	4491	4087	5120	4446	2112	4090	3395	4346	4753	4498	2762	3677.12	3670
LOC103696578	347	211	335	524	452	406	317	498	581	268.634	207.226	678.141	179	234	218	200.898	204.45	303	318	304	355	292	332	278	287	274	323	33	186	200	364	235	284	207	310.075	329.937
LOC103696579	3582	7590	8130	2844	2996	2335	2993	3921	2400	88.565	664.998	27.888	3463	4088	5897	2716	114.546	1642	8132	9077	6335	5654	5144	3511	4319	4508	4001.01	473	5618	3451	5261	5448	4637	1963	3262	3069
LOC103696581	918.867	905.461	1522.43	1323.71	809.602	1026.55	1194.06	1283.09	1046.22	24.046	258.577	22.008	695.034	1068.48	1541.63	371.524	126.798	639.323	1109.15	1032.96	1283.95	1134.62	1428.1	1102.41	1256.52	1081.83	1230.26	493.645	947.036	923.644	1205.24	999.168	985.831	742.923	1067.4	1018.76
LOC103696582	1483	2580.89	1619	1425.79	1128.29	1739.27	2569.41	1786.21	2111	83.278	236.964	211.59	908.554	1159.41	1159	725.398	173.222	862.643	3196	3042	2549	2661	2528	2175	2325	2508	2522.51	4108.98	3229.85	3772	4221	4056.9	4101.52	5112.97	4768	5710.83
LOC103696583	712	595	788	840	676	617	730	677	661	151.938	166.63	310.372	510.408	734	634	318.788	104.953	568	1313	1443	1476	878	1039	1310	1005	903	1170	1567	1242.78	1272	1395	1103	1211	1400	1438	1554
LOC103696584	1075.18	1435.48	839.378	1031.78	1242	1104	2020	730.365	1107.78	655.984	799.871	255.991	1781.46	1114.92	798.296	672.112	1409.18	1330.77	1493	1148	1378	1266	1129	1533	1260	1284	1420	1219.14	1943.56	1526.41	1198.16	1627.14	1236.53	1246.71	1634.68	1639.46
LOC103696585	962	767	1146	838.999	814	798.225	845	831	797	93.579	176.285	105.658	726.099	824	1106	624.072	139.621	823.587	1197	1348	1178	910	1099	976	835	894	945	541	1050	923	1011	858.999	1041	770	1250	1233
LOC103696586	10	142	177	20	14	8	6	3	7	63.786	106.64	121.2	36.684	24	182	43	93.3	32.7	3	3	10	1	3	3	2	5	2	17	10.003	17	17	11	17	14	9	10
LOC103696588	1500	877	848	1191.54	1405	1218	756	782	961	171.675	213.737	373.022	263.489	444	438	115.921	153.055	856.583	403	182	341.001	402	267	466	355	296	399	356.999	345	356	534.001	587	485	677.999	687	659.999
LOC103696589	1588.05	1596	1410.77	1543.87	1699	1394.35	1613.61	1545	1332	102.191	200.557	64.549	1101.61	1456	995	421.569	149.456	1064.45	1680	1618	1797	1458	1610	2082	1719	1612	1653	1942	2534	2081	1812	2215	1890	2121	2356	2350
LOC103696590	1558.98	3566.76	1061.89	1082.99	1032.96	1386.99	2304.99	955.983	1828.91	32.293	37.487	39.64	222.844	944.938	669.769	135.241	67.418	671.276	1927.94	1176.92	1304.47	2010.98	1388.95	1230.96	1328.99	1254.64	1061.98	256.984	719.997	1361.91	1156.99	1200.94	1363.94	800.939	1260.98	1513.99
LOC103696591	300	233	216	210	441	200	245	144	193	55.746	47	39.528	193.095	284	258	144.737	50.653	257.323	410	214	220	155	153	290	178	154	158	190	229	252	183	181	152	220	227	211
LOC103696592	1423	1937	2380.72	1986	823	1417	1872.39	3311.73	1930.96	61.595	264.056	65.066	413	1082	1562	576.241	71.609	506	4273	4916	3722	3681	2813	2295	2204.69	2770	2264	754	2495	2110	1771	2462	2311	1022	1846	2050
LOC103696593	435	502.256	429	402.719	461	434	490.77	357	390	74.57	130.334	107.808	424.707	543	494	195.533	147.704	404.968	404	469	484	239	421	376	301	275	296	381.696	546.68	355	493.149	555	554	440	544.685	587.715
LOC103696594	255.338	215.723	324.059	292.622	218.687	263.919	216.015	339.999	316.177	27.784	34.515	25.5	172.392	256.97	574.307	90.841	19.984	165.528	388.234	414.674	433.73	344.553	300.491	293.916	290.311	341.585	351.79	142.631	238.6	274.631	366.068	241.743	346.669	248.158	355.107	363.418
LOC103696595	1631	1537.45	1815.39	1671.76	1498	1398	1834	1444	1867	81.937	316.585	69.045	2760.98	2367	3235	787.369	244.68	1385.43	1716	2062	1892	1736	1741	2290	1930	1678	2067	4640	3189	3406	3244	2970.39	2954	4581	4252	3765
LOC103696596	917	736	1018	1206	923	1157	3083	1500.99	1365	166.609	225.196	324.852	156	421	480	145.728	223.972	799.015	75	90	120	298	150	129	505	177	322	5	36	86	23	30	13	29	74	70
LOC103696597	270	382	294	293	327	250	354	236	338	24.938	40	21.849	229	258	185	59.64	56.002	220.7	521	619	460	638	558	607	724	632	621	232	617	470	668	737	648	556	714	714
LOC103696598	2921	2478	2424	2325	2869	2383	2430	2541	2367	46.572	398	16.229	2844	2758	1892	1187.24	178.152	1920	3717	3720	4483	3295	3264	4626	3543	3147	2758	7170	8331	6161	4812	5431	5110	9844.14	6632	6237
LOC103696599	27.278	15.176	15.162	7.477	30.646	31.799	33.355	4	7.468	130.831	46.998	124.476	17.342	18.122	7	74.46	120.234	63.994	1.002	8.382	3.566	1	3	4	1	1	0	0	3	2	2	2.086	2	1	1.113	3.136
LOC103696600	386.15	358	337	442.983	496	419	430	313	426	33.99	53.213	37.487	353.053	543	389	86.07	34.557	339.964	1025	1181	1295	880	1206	1018	937	1010	1111	785	926	905	1291	1055	1023	1064	1212	1059
LOC103696601	3	3	4.999	8	0	4	4	3	9	100.204	25.056	131.29	7	0	3	31.012	96.954	14	4	11	5	5	10	15	7	6	0	1	8	1	3	0	1	5	5	3
LOC103696602	6.722	1.824	2.838	4.523	7.354	11.201	21.057	0	3.532	1.818	0	1.672	10.66	8.878	3	0	5.197	21.797	3.998	1.618	1.434	0	1	0	1	1	3	2	3	1	0	2.914	0	0	0.887	1.864
LOC103696603	3	4	0	5	0	1	5	0	3	48.665	37.894	91.208	11.007	2	0	38.981	35.547	22	577	542	546	1211	1078	680	1671	1156	1272	0	163	145	390	533	488	68	275	211
LOC103696604	363	172.001	303	266	296	219	140	171.145	216	76.936	64.658	147.999	81.162	56	95	80.82	78.265	265.628	43	19.032	29	19	8	13	11	4	14	43.856	29.243	81	22	18	12	42	34	36
LOC103696605	2	0	1	1	1	1	0	2	0	26.55	33.881	10.281	114	19	16	76	54.281	21	0	0	0	0	0	11	0	0	0	370	715	450	115	41	50	738	590	478
LOC103696609	837	579	729	786	913	734.831	810	758	823	116.11	221.921	120.048	751.393	855	866.645	344.989	188.307	672.153	869	892	966	695	831	941	781	683	784	1137	1162	1090.96	1435	1174.63	1191.58	1411	1351	1456.64
LOC103696610	513.193	770	460	561	521	452	403.163	518	464	39.784	131.821	41.492	503	422	607	349.895	84.098	408.063	970	1058	772	506.93	525	649.955	433	458.98	508.555	1349	1444.99	1306.99	1450.97	1338.99	1310.98	2799	2168	1953.98
LOC103696611	2	1	0	2	0	0	1	3	1	38.997	6	50.683	6.039	1	2	8	35.004	5	1	2	0	1	1	0	2	3	3	0	2	3	2	0	0	2	1	0
LOC103696612	11	35	16	25	11	32	8	9	16	157.536	181.542	34.058	1698	774	908.503	925.89	568.893	443	11	5	2	3	1	77	4	62	29	2853	1172	1902	178	21	80	741	298	302
LOC103696613	327	452	432.973	474	581	362	456	236	447	83.381	76.339	133.702	313.778	695	390	143.346	92.969	463.316	808	762	1169	1210	1811	1364	1193	830	1359	689	866	744.363	1139	1876.51	1484	856	1168	1370
LOC103696614	602.338	603	547	607	516	711	594	553	542	1065.37	1191.47	3186.94	150.002	282	308.159	45.54	267.78	472.612	881	713	742	695	463.205	619	589	520	419	139	439.264	531	414	496	470	229	398	434
LOC103696615	2331	3300	1986	1855	1978	1892	1919	1437	1773	227.11	433.098	463.873	963.119	1120	1474.84	342.644	191.576	1496.03	2317	2206	2096	1794	1631.8	2365	1531	1607	1674	1665	2375.74	2098	1590	2059	1746	2002	1999	2230
LOC103696616	514.001	444	377	490	446	488	526.788	511.999	627	482.595	162.44	245.477	329.997	527.001	718	178.391	127.692	392.562	816	813	820	667.999	718.001	592	640	611.001	672	576.79	683.999	675	701	573	625	640	671	711.961
LOC103696617	25	37.002	35	33	21	21	49	37	32	445.27	443.292	924.345	239.292	57	82	506.743	436.867	158.993	27	25	47	9	6.992	394.001	18	23.001	89.999	3045	1693.16	2103	484	414.012	298	1816	787.999	678
LOC103696618	346.251	219	264.605	352.886	399	307	302	267	292	123.215	136.453	116.062	415.02	473	378.253	170.837	140.277	411.035	553	588	584	494	573	650	556	518	632	1236	639	766	1078	710	774	1014	856	849
LOC103696620	104	312	235	333.024	113	140	182	203	242.119	1119.44	194.063	864.686	698	936	695	318.924	131.58	194	149	162	104	65	48	154	48	60	74	567	343	283	188	187	208	397	313	398
LOC103696621	127	127	120	159	167	198	239	133	205	6649.36	3401.74	11522	834.127	197	237	2981.3	1837.82	570.138	1008	982	1048	1015	1164	1076	1369	1128	1182	365	774	631.999	1013	1147	1207	755	899	995
LOC103696622	56	115	48	40	49	57	101	33	56	83.25	40.886	42.046	39.776	74	83.45	67.647	105.466	57.838	62	37	43	13	12	47	17	19	27	89	45	63	45	28	31	62	50	59
LOC103696623	51	35	68	35	27	59	62	23	40	151.264	225.847	145.967	607	484	385	278.231	217.695	191	126	207	88	14	48	672	35	21	134	6684	1778	4294	1759	441	832	2941	1811	1349
LOC103696624	865	1416	636	869	1013	993.956	1311	848	1126	66.303	199.805	43.007	1216	1078	861	375.799	186.028	932.998	5013	4312	5607	5277	6476	5751	7213	8183	7679.17	4084	4943	4570	5657	6913	6332	5812	4927	4866
LOC103696625	0	0	0	0	0	0	0	0	0	0	0	0	0	0	0	0	0	0	146.232	149.141	73.686	118.983	305.461	206.887	76.094	362.684	175.967	30.736	127.415	46.716	125.654	437.277	77.849	13.07	148.953	14.301
LOC103696626	453	391.283	383	378	371.999	468.001	348.146	582.973	414	261.431	100.415	349.147	149.451	200.033	307	168.648	187.577	190.793	895	1016	970	1184	1036	712	720	877	931	369	766.739	505.294	811	839.999	778	610.197	555.001	578
LOC103696628	1216	1052	1188	1096	697	1115	1139.82	1541	1251	459.62	193.163	1404.21	622.042	814	1013	442.786	105	548.049	3576	3284	2851	2604	2213	1791	1669	2206	2028	1108	1918	1994	1561	1630	1716	1101	1449	1469
LOC103696629	152	173	274	138	345	103	91	102	137	70.973	49.869	172.204	42.798	37	62	39.194	53.409	106.836	1920	852	1256	1649	1475	1604	1019.25	2523	1577	85	491	599	963	993	1272	379	785	740
LOC103696630	4.479	7.315	19.418	9.927	3.677	7.027	15.93	10.382	12.336	15.696	12.114	31.982	6.954	28.619	17.439	73.872	35.555	20.6	2.446	2.448	3.538	2.238	1.124	4.729	5.276	0	0	5.304	0	7.276	5.565	9.45	7.812	4.304	7.367	3.809
LOC103696631	165	63	49	118	131	151	101	61	63.041	82.07	33.103	32.702	25	146	174	79.341	38.996	67.066	49	60	80	74	66	43	87	74	66	58	97	90	44	68	41	70	74	54
LOC103696632	272	174.154	259	239	197	222.121	187	260	280	17.723	33.179	62.335	94	165	315	55	24.525	120	443	486	371	280	242	301	197	248	262	260	381	293	293	239	339	218	278	310
LOC103696633	43	72.859	18.821	18.626	49.757	33.41	53.608	32.162	36.21	23.419	49.072	43.188	48.678	45.293	26.229	68.13	35.499	66.467	119.433	91.524	93.92	74.022	85.415	50.901	51.701	96.671	81.542	4.418	35.451	32.742	44.759	80.269	39.401	30.89	52.392	40.291
LOC103696635	1	0	1	4	5	0	2	1	1	9.461	9.376	8.333	4.146	1	1	3.181	12.326	3.492	0	0	0	0	0	0	0	0	0	0	1	0	0	0	0	0	0	0
LOC103696637	612.862	556.842	1041.24	793.863	634	668.363	636	728.857	679.421	74.061	149.774	462.297	485.967	698.464	865.534	379.773	80.577	484.07	982.119	1072.07	1077.84	772.857	935.629	763.849	939.195	757.857	866	407.593	564.497	686.826	1061	794.534	836.188	678.861	860.654	904.734
LOC103696640	1176	1584	938	1172	1184	1120	1114	1342	1324	17	128	11	451	710	609	151	63	564	2880	3413	2912	2224	2237	2627	2247	2373	2160	1377	3022	2007	3081	3223	3516	2193	2426	2292
LOC103696641	256	233	216	231.125	206	254.001	239	176	242	93.738	46.824	122.707	222.907	316	211	88.624	83.254	181.996	154	151	149	136	136	156	125	109	149.867	188	230.227	152	128	186	164	216	182	231
LOC103696642	254	328	258	231	185	258	252.171	166	210.003	164.157	109.09	227.405	336.001	250	250	286.234	136.993	224	460	551	414	643	631	729	661	542	581	369	539	410	855	823	830	868	794	756
LOC103696643	28.281	121	43	17	8	35	221.033	9	83	439.739	99.279	155.533	28.54	8	29	85.005	165.709	54.122	0	2	7	2.932	0	4	0	6.255	2	21	19	3	3.427	8	5	6.982	5	21.971
LOC103696644	135	150	120	130	122	130	138	137	149	82.141	62.801	78.947	54	89	138	92	82.887	69.788	691	734	711	1078	1005	749	1032	1365	956	29	291	274	355	564	454	116	252	249
LOC103696645	785	1345	952	962	641	869	953	926	1026	102.009	152.867	108.822	548	465	876	294.057	94.109	393.968	7698	7488	5802	5512	5296	4642	5141	5271	5490	1429	4505	3884	5090	5167	4705	3970	4017.91	4428
LOC103696647	616.007	487.598	874.557	778.575	760.044	552.372	743.34	475.334	405.046	56.459	86.704	118.113	575.454	1366.48	1194.95	708.816	153.322	603.546	570.967	275.423	347.235	80.361	225.909	366.703	31.25	75	159.818	837.821	469.164	1090.05	641.356	581.883	675.858	604.88	305.321	572.262
LOC103696649	11	7.006	5	3	8.987	7	15	3	5.005	325.684	183.702	281.66	104.998	6	5	308.239	531.11	129.445	250.005	463	332	116	142	156	43	113	166	1	72	62	5	33	9.016	4	14	12.074
LOC103696650	0	0	0	0	0	0	0	1	2	25.933	28.659	29.257	10.539	0	0	38.77	57.547	19	0	0	0	0	0	0	0	0	0	0	0	0	0	0	0	2	0	0
LOC103696652	467	284	386	513	684	503	615	285	512	143.272	100	68.302	724	995	717	179	237	659	1341	1968	1888	1027	1888	3258	621	719	964	10510	10324	7940	3586	1344	4074	7823	4886	3970
LOC103696653	849.002	229.925	1049.8	590.519	990.286	644.987	599.263	377.345	307.99	186.524	431.666	470.829	417.868	2601.28	1961.92	1241.08	495.632	895.987	0	0	0	1	1	1.98	1	0	0	38.076	15.24	54.55	0	9.238	1.63	30.25	6.931	0
LOC103696654	150.107	214	162	141	174	152	172	144	190	23.427	35.944	19.96	83.266	185	138	43.721	31.962	89.873	219	203	210	158	231	326	274.004	241	297	82	141	192	168	159	146	157.827	185	276
LOC103696655	1369	2967	1932	2181	1939	1636	1788	1324	2522	437.37	745.839	153.578	2634.41	4847	3155	1003	781.19	2187.08	1751	1997	1933	1028	2368	1241	365	613	851	2446	2543	1917	3386	4588	5196	1959	3268	2664
LOC103696656	465	224.042	185	479.04	342	350.465	464	550	678	202.637	134.39	250.344	61.913	138.423	137.147	106.167	249.405	257.003	51	22	33	81	14	5	21	11	23	14.178	35.521	24	1.018	4.325	6.069	15.554	24	29.247
LOC103696657	178	215	269.178	176	251	204	344	184	278	51.742	50.011	38.65	225	280	235	248.203	87.487	160.252	377	362	428	339	427	352	461	373	352	59	334	286	389	414	415	229	385	340
LOC103696658	3887	4558	3229	4863	2693	5575	6336	8315	5669	101.954	313.615	55.662	1261.33	1828	1537	615.304	182.109	1158.06	7389.26	7109	8793	9561	6693	5209	7739	7210	5745	1855	5677	3707.94	4186	5420	5279	2859	4206	4130
LOC103696660	720	1937	668	930	791	923	898	879	1132	166.426	104	288.029	367	565	509	75	88.312	465	1035	930	1071	849	1133	1157	1244	1096	1078	195	663	831	683	937	840	567	746	751
LOC103696661	204	119	87	220	132	179.266	251	179	207	194.783	43.309	99.348	30.687	61	46	52.014	78.281	90.143	34	10	18	10	14	6	13	19	19	0	5	16	0	3	9	4.401	6	5
LOC103696663	29	113	43	19	26	29	45	5	23	1214.38	70.842	454.826	15.745	17	37	56.823	114.554	55.272	1	2	2	1	3	2	1	0	1	3	1.004	6	1	1.998	2	0	0	2
LOC103696664	1016.53	514.754	577.612	1328.27	1251.23	1098.03	799.077	1267.02	1084.06	184.266	37.394	83.67	78.272	445	559	61.159	100.779	780.153	50	39	32	14	10	25	19	18	27	21	26.054	75.01	31	44	17	23	41	53
LOC103696666	860	1239	633	933	1023	885	1169	793	1009	99.901	184.937	144.187	1038.99	890	652	253.906	212.002	794.852	1783	1710.02	1800	1321	1660	2163	1679	1655	1489	1245	2179	1814	1780	2525	2222	2127	2105	2252
LOC103696667	3280.98	1737	1153.4	2348	5391	2617	1064	2234	1866	46.763	50.442	71.359	413	754	867	59.083	47.675	2634.59	266	103	303	184	179	320	271	154	141	368	544	360	560	542	496	1010	647	639
LOC103696668	1018	1590	878	864	1191	1071	1769	722	1106	11.057	101.453	20.38	1655	1494	910	167.01	69.275	860	2426	2103	2485	2093	2734	2954	2377	3090	2793	1450	2581	2106	1779	2391	2067	1776	2262	2137
LOC103696670	20	11	21	13	21	14	29	23	11	117.842	106.746	188.937	32.05	12	4	64.887	120.901	50.522	36	33	48	33	22	25	38	45	38	14.958	20	43	17	30.998	31	28	32	21
LOC103696671	22	13	9.652	28	23	15	13	6	7	88.437	21.24	137.749	11.485	9	13	47.825	32.006	20.176	5	4	11	3	6	10	5	2	5	5	7	5	13	11	6	10	10	11
LOC103696672	198	57.942	105.992	166	216	171	169.995	129	90	77.747	46.666	140.491	34.659	125.95	183	29.448	55.019	93.311	78	101.439	94	22	36	57	37	10	31	36	80	63	66	33	19.6	51	38	55
LOC103696673	697.8	283.088	982.703	1287.11	637.594	603.912	1680.45	966.335	803.641	89.899	100.378	165.889	387.41	1377.81	1059.51	228.287	92.149	456.217	1248.86	1787.71	2247.73	805.696	1176.6	785.469	801.657	586.097	627.935	134.429	1398.42	1582.78	1304.54	643.787	896.112	366.087	894.006	1059.08
LOC103696674	10.483	8.79	11.687	16.827	21.781	5.62	2.927	15.732	16.864	0	14.673	0	14.929	3.402	9.219	37.127	35.609	12.26	71.383	71.681	64.479	65.62	60.096	48.273	33.624	46.141	103.904	22.76	36.341	47.011	37.693	93.297	38.67	28.955	54.398	68.049
LOC103696676	247.999	180	254	278.999	244	256	338	241.081	245	195.527	138.857	488.424	177.599	196	185.999	160.75	249.446	237.101	254	246	276	307.928	318.044	277.975	354.995	293	318.978	111	206	196.991	461.001	360	422.97	287.009	403.999	367.014
LOC103696677	2	1	2	42	1	3	3	3	0	221.233	62.585	228.756	1122.84	206	75	86.272	235.785	369.03	1	3	1	1	0	12	2	0	0	562	62	166	249	68	160	722	874	363
LOC103696678	33.999	33	29	49	69	46	79	49	67	181.113	110.769	187.024	60	38	34.008	111	142.475	68.137	179	173	255	218	264	181	258	250	232	76	138	105	125	185	166	120	185	152
LOC103696679	926.999	777	939	1059	790	898.999	909	1048	950	188.562	210.222	173.874	655.051	775	883	512.414	173.949	598.04	1631	1540	1686	1384	1427	1375	1509	1249	1436	503	919	981	1660	1274	1472	891	1299	1527.88
LOC103696680	480	951	665	657	473	470	495	552	433	31.986	110.126	59.45	829.001	928	695	135	48.123	361	2239	2838	2825	1672	2093	1699	1495	1567	1504	377	1513	1156	1247	1461	1272	550	1038	1183
LOC103696681	462	445	394	419	488	429	575	421	460	217.673	242.061	189.572	404.003	524	494	155.316	135.68	359	719	818	1182	356	531	573	330	328	360	662	824	804	780	694	775	783	890	769
LOC103696682	25	36	20	29	21	61	72	43	44	6.106	22.017	2.03	73.003	81	59	72.175	14	79.184	103	140	58	104	63	160	120	111	110	414	296	428	183	234	235	492	294	296
LOC103696683	33	108	114	129	71	72.067	184	186	151	99.502	114.615	367.986	50.955	39	44	322.822	51.225	30.062	5957	6388	4859	4565	4490	3639	4788	3649	3143	212	2849	1798	1797	1692	1717	730.001	1134	1322
LOC103696684	170	121	89	74	105	97.991	101	68	103.99	114.225	57.436	197.344	33.759	57	44	71.027	84.784	91.507	338	270	262	117	79	144	148	150	107	115.073	117	118	116	99.999	152	110	107	167
LOC103696685	245.999	148	218.999	254	246	233	266	243.999	301.072	210.914	123.78	515.239	302.896	526	295	159.999	148.52	203.443	733.999	743	680	356.999	434.999	341	319	380	395.999	512	523.001	581	808.829	491.999	602	466	606.995	519
LOC103696686	67.43	79.845	136.457	70.736	47.776	42.908	73.704	31.83	55.934	12.731	43.669	19.957	153.795	234.153	176.73	114.388	56.991	172.258	218.11	194.538	424.699	101.131	214.327	203.257	70.784	62.869	87.416	251.804	243.121	262.69	259.968	207.685	220.606	298.313	210.566	190.773
LOC103696687	1022.99	499.978	647	268	480	513	64	21	184	66.71	35.481	102.603	19.58	277.002	193	17.997	80.091	334.968	0	0	0	0	1	0	1	0	0	2	0	0	0	0	0	0	1	2
LOC103696689	598	601	602	686	620	627.612	653	752	752	47.564	59.749	69.977	178.055	366	498	68.655	57.553	367.49	491	315	384	371	400	557	395	338	407	375	336	295	438	578	534	361	664	709
LOC103696690	1730.99	724	1602.61	2361.61	2713	2584	2598	3931	3080.68	118.086	62.14	236.649	231.126	321	338	64.653	122.835	873.329	510	315	407	340	356	376	442	388	468	39	72	230	378	191	207	102	328	213
LOC103696691	2231	2026	2439	2249	1431	2009.52	2558	3008	2181.91	202.15	342.123	187.548	909.994	1351	2296	600.044	297.64	969.403	3536	3664	3498	2565	2209	2400.02	1657	1630	1710	2717	2793	2775	1800	1889.51	1935	1955	2036.83	2016
LOC103696692	1331	616	987	800	1086	806	591	935	761	56.896	35.988	36.938	59.03	332	319	22.295	46.184	510.008	62	33	60	49	1	19	16	1	7	1	6	65	3	3	3	0	0	3
LOC103696693	856	631	1066	1020	760	775.471	845.506	956.428	990	186.591	206.89	207.41	646.782	810	1119.01	350.833	169.241	602.545	1605	1666	1924	1183	1577	1477	1310	1112	1558	1713	1133	1394	1781.98	1195	1348.97	1488	1677	1780
LOC103696695	1167	1042	1089	1092	1066	1153	961	996.999	1137	59.558	118.04	27.034	576.999	992	1135	204.792	77.999	697.734	1346	1281	1102	1188	1118	1180	1162	1033	998	818	932.999	1166	1673	1496	1597	1391	1574	2108
LOC103696696	244	180	134	214	207.926	282	371	254	340.804	77.318	81.05	78.319	277.655	563.177	331.86	143.61	149.702	202.789	445	398	397	209	318	288.427	262	225	232	322.722	373.741	442.436	402.224	324.437	477.682	368.748	471.11	276.107
LOC103696697	428.907	263	290	208.351	284	224	262	196	217	273.844	218.668	78.911	124.872	142.998	305	655.157	277.435	249.046	190	94	140	134	59	90	100	94	71	50	105.131	108	72	75	68	64	61.204	110.309
LOC103696698	0	0	0	0	0	0	0	0	0	2.628	7	12.453	1	0	0	2	14.706	7.23	0	0	0	0	0	0	0	0	0	0	0	0	0	0	0	0	0	0
LOC103696699	704	919	531	664	789	651	778	569	716	104.886	154.577	79.96	664.061	801	734	229.698	141.459	592.663	1835	1711	1554	1726	1686	1531	1500	1758	1375	493	1134	1115	1356	1453	1334	899	1164	1101
LOC103696700	496	205	278	413	688	418	222.34	262	316	46.128	93.599	54.297	161	378	357	76.734	90.196	377.646	305	186	242	87	75	70	32	36	45	349	166	346	211	93	108	259	213	174
LOC103696701	464	495	513	519	560	588	660	645	666	7.106	31	7.501	349	636	465	125	25.228	285	3356	2436	2984	3843	3438	3906	4409	4602	4156	1393	2715	2136	3086	3913	3641	2577	2909	2921
LOC103696702	5468	5816	4077	6496	6241	7561	7052	8427	9732	152.958	575.999	92.742	4042	6287	4670	1028.55	403.993	3133	8070	8690.01	8833	8430	8812	13154	12324	10586	11459	6856	10313	8307	12463	13377	12551	10854	12600	14057
LOC103696703	1	1	1	1	0	0	4	0	0	338.731	40	119.316	9	0	0	22	55.736	16	0	0	0	0	0	5	0	0	0	10	9	11	3	1	5	23	4	1
LOC103696704	2512	2638	2396	2646	2417	2154	3228	2941	2546	41.548	223.055	99.024	1579.4	2550	2483	810.465	126.22	1287.03	2977	3506	3054	3277	2798	2184	2821	2525	2023	598	1764.21	1606	1989	2042	1992	1471	1771	1859
LOC103696706	32.595	42.538	18	101.874	42.647	72.796	121.534	138	100.858	128.414	167.442	38.352	466.644	447.194	72.949	607.689	128.077	150.919	546	496.776	448	339.057	213.773	733	172.777	226	337	1850.63	1791.02	472.631	1244.78	1120.38	2378.93	1207.29	896.713	1689.14
LOC103696708	1273.45	1065.93	1400.01	1569.92	1023.51	1341.42	1494.27	1519.2	1498.39	143.524	292.226	23.631	1044.47	1236.45	1159.77	840.97	128.006	816.179	3906.14	3828.87	4266.28	3730.54	3814.43	3606.28	3870.98	3725.49	4015.08	4963.05	3156.53	3958.46	3942.71	3899.43	4121.88	3938.19	4166.91	4788.87
LOC103696709	387.994	223.136	363.267	441.766	302.302	399.558	303.814	369.972	417.572	52.866	62.235	104.598	323.651	426.65	356.057	183.429	38.956	315.833	1263.86	1326.42	1335.97	954.608	1049.24	1261.61	940.617	1027.87	1137.79	1887.57	1156.7	1448.95	1242.19	1043.87	1125.72	1365.92	1307.84	1649.04
LOC103696711	36.577	47.956	47.713	77.592	14	104.496	135.608	142.947	90.573	21.348	51.563	0	143.305	2.664	13	39.534	31.984	97.474	168.987	109	60.554	10.34	61.875	79.161	8	19	30	61.55	23.521	98.852	78.49	42.47	27.379	58.989	147.798	82.193
LOC103696712	195	100	328.98	321.987	229	238.001	202	296.999	341.982	391.012	104.369	223.396	105.983	339.001	375.994	112.444	176.602	203.916	550	670.001	716.979	588.94	804	657	713.994	553.997	817.963	232.999	390.001	419	937.999	530	712	562	675.001	655
LOC103696713	403	326	503	497	368	319	331	358	266	184.557	102.996	75.089	307.339	607.993	499	148.068	148.836	316.437	268	174	628	276	450	396	377	204	243	68	211	171	630	802	645	268	355	347
LOC103696714	115	196	68	84.586	117	152	86	68	66	1229.52	1204.96	215.679	208.646	38.819	27.29	480.788	1142.42	350.061	53	40	78	46	94	164	141	29	58	35	69.736	58	96.232	178	153	46.08	59.113	74
LOC103696715	0	1	0	0	0	0	1	1	0	4.947	7	18.791	0	0	0	6	8.387	2	0	0	0	0	0	0	0	0	0	0	0	0	0	0	0	0	0	0
LOC103696717	1291	1089	1488	1541	1401	1381	1568	1537	1596	83.165	206	95.81	1460.49	1663	1154	294.972	120.988	1061.61	1537	1498	1750	1238	1746	1647	1440	1284.96	1706	1136	1326	1479	1585	1365	1345	1297	1649	1670
LOC103696718	2409	2740	3430.98	1830	1121	1465	2316.86	1365	1303	167.052	242.407	52.117	2223	3121	10789	1623	170.033	1606.81	13	14	17	50	1	79	8	47	79	109.654	104.023	128	35	80	47	213	196	231
LOC103696719	798.334	666.449	786.674	770.694	689.757	635.773	652.669	575.544	787.481	105.095	140.973	156.563	470.526	621.992	827.436	193.016	130.024	500.461	776.355	601.353	679.998	429.001	476.366	411.084	488.489	362.315	554.641	132	377.519	458.001	787.72	538.063	596.696	370.667	501.71	607.357
LOC103696721	1571	2237	2084	1145	1150	1310	1294	996	1026	92.843	164.179	76.433	232.888	608	1098	166.878	160.791	720.122	1288	1010	1014	868	646	776	773	498	424	118	512	883	398	591	486.869	321.927	369	614
LOC103696722	10	941	44	19	11	214	262	12	368	22.336	14	31.318	3	7	302	13	6	36	0	0	1	0	0	0	2	1	0	0	0	1	0	0	0	2	0	1.015
LOC103696723	1629.98	1956	1828	1807.91	1890	1789	1943	1718	2063	89.949	347.027	45.564	2601.01	2112	2257	539.035	238.282	1983	3417.6	2625	2972	2597	2630	3232	3531	2644	2951	2364	2579	3031	3779	2839	3027	2736	3748	3329
LOC103696724	181	504	293	133	141	349	133	91	327	41.115	13	110.177	19	26	65	26.895	48.751	114.882	59	36	52	58	60	76	104	52	46	82	51.025	81	49	26	34	55	50	58
LOC103696725	1711.58	1894.72	1860.01	3452.26	1681	3371.82	5168.12	4519	5460.37	2715.44	3495.97	3322.01	3473.39	3601.22	2035.5	3263.69	5305.6	2680.33	1250	1737	2013.01	4620	3513	7658	6146	5791	8338	3935.1	4112.66	2422.07	4729.44	5696.34	7777.43	5327	6576.15	10451.3
LOC103696726	2534.45	2497.44	2790.95	2331.34	2876.28	2504.4	3104.3	2482.44	2617.61	33.683	524.184	17.604	2689.96	2687.83	2272.41	1145.78	222.487	2743.68	4575.93	4132.98	4443.52	3021.74	3763.34	4334.72	3160.66	3511.4	3809.47	6042.26	5585.12	5341.06	4294.6	4569.58	4432.91	4794.73	5162.99	5237.78
LOC103696729	224	118	249	267	182	284	176	281	365	143.022	119.163	314.651	191.972	143	199	324.624	125.008	208.015	1236	967	1099	1061	1081	867	1136	1211	1322	89	502	545	667	577	644.937	311	547	479
LOC103696730	52	122	105	82	26	91.999	117	109	151	220.098	160.009	682.254	51.672	25.832	40.999	168.903	238.548	74.707	4609	4670	5595	6359	6808	6059	9585	8787	7641	894.009	4674	1784	4022	5906	5995	2265	3209.89	3218
LOC103696731	4337	4970	4747	4626	4135	4718	6408	5553	5408.44	40.733	444.746	20.94	2306.33	5527	5613	687.871	141.471	1811	11308.3	15465.8	15405	9035	10503	8727	8030	7247	7239	4321	13248.5	10720	10197	10979	11718	9633	11426	12848
LOC103696732	5264	4192	4144	3900.73	3798	3082	3858	3382	3582	176.174	546.856	570.417	2231.5	4695	5024	1565.52	499.045	2672.52	2451	2398	2370	1503	1458	1434	1407	986	1133	1804.34	2171	2034	2995	2913.5	2590.66	2673	3472	3333
LOC103696733	771	442	695	848	973	699	642	806	859	101.381	53.352	174.326	322.492	809	767	179.064	52.272	652.486	944	1213	955	744	859	716	630	613	596	93	562	764	967	715	850	504	753	768
LOC103696735	170.106	83.422	183.973	126.242	127.478	36.258	200.984	187.26	70.557	92.624	82.336	0	25.308	200.885	86.818	95.257	0	42.006	568.73	688.626	482.899	314.521	713.181	446.601	378.16	616.974	440.029	131	491.334	405.414	363.643	457.887	266.504	340.858	243.88	257.427
LOC103696736	6751	6977	6136	4283	8123	5289	4736	6004	5359	61.43	795.596	67.39	7700	10168	9412	3609	220.46	4941	5489	5333	5378	6323	5456	11105	4989	3864	5611	13074	14407	7789	11445	10268	19435	12104.6	14136	13552
LOC103696737	1484	1040	551	1483	2440	1416	1178	1479.97	1773	124.11	435.378	42	4539	4112	1673	1410	366	2336	575	617	726	1020	597	4461	224	329	1071	14518	13193	6103	9328	7905.94	15155	12869	13185	8288
LOC103696739	132	284	181	151	265	160.095	420	97.068	156	52.509	48	37.537	404	291.164	115	50.006	42.596	217	16	17	19	11	8	6	7	9	5	9	9	46	2	5	1	14	42	17
LOC103696740	518	485	680	546	602	522	434	427	546	58.43	87.908	45.331	553.502	660	500	216	74.634	583.817	616.929	558	864	526	873	1178	674	446	483	1408	1047	1345	1568	1092	1409	1673.95	1426	1338
LOC103696741	169.001	54	41	193	437	257.001	244	215	361	77.269	17.631	48.894	52	286.001	109	27.702	32.531	195.997	348	259	497.335	348.999	273	408	308.999	277.001	241	584	915.999	510	403.001	396	436	545	530	491
LOC103696742	0	0	0	0	4	0	0	2.01	2.601	27.498	6.246	28.259	4.917	2.011	0	110.433	15.768	1.16	3.035	1.001	1	3.011	2.008	0	1.008	2.006	3	2.021	2.004	3	6.768	1	0	1.394	0	2.407
LOC103696743	109	107	102	121	97	120	132	127	130	159.84	96.27	100.659	70.061	98	116	118.205	168.842	111.913	223	226	233	305	266	262	284	273	280	151	186	179.988	200	228.894	201	156	183	216
LOC103696744	0	0	0	0	0	0	0	0	0	5.701	3.194	9.98	0	0	0	3.088	6.571	1	0	0	0	0	0	0	0	0	0	0	0	0	0	0	0	0	0	1
LOC103696745	179	287	199	123	199	151	215	72	145	43.104	141	75.066	667	442.006	423.001	295	99.105	421.736	190	224	180	75	138	570	161	166	233	2081	1031	1046	456	417	394	889	617	678
LOC103696747	308	292	284	339	339	307	376	276	378	127.897	94.001	171.634	361	458	346	173.009	124.033	284	596	619	698.999	467	771.999	641.001	694.999	559	663	209.953	594.001	469	1065	917	991	760	992	1039
LOC103696748	3411	762	732	2358	2673	2308	2765	2503	2021	46.859	95.988	72.201	316.287	3120	2544	86.871	111.506	1676.1	78	45	22	7	10	30	13	8	6.002	42.714	50	94	61	844	48	33	21	39
LOC103696749	1	4	1	3	6	5.991	8	4.003	5	48.438	34.221	54.781	7.101	6	9	44.552	62.346	22.1	2	1	2	0	0	40	0	0	1	613	42	303	80.988	64	116	527	247	139
LOC103696750	369	717	331	306	290	410	429	279	426	63.556	34.202	68.964	206	310.29	316	51.809	49.781	166.759	191	156	265	241	119	76	210	89	110	8	39	93	45	55	35	48	141	99
LOC103696753	109.988	90.72	71.264	120.228	86.135	120.057	108.286	79.903	100.714	63.646	51.475	114.33	339.491	144.327	163.77	169.067	36.294	148.327	306.348	225.342	309.964	158.607	137.044	319.984	97.938	135.182	175.241	973.906	951.6	603.916	399.207	522.166	490.776	891.015	604.111	688.138
LOC103696754	118	17	11	91	67	146	149	108	213	46.716	16.211	49.203	24.028	7	3	50.395	32.99	63	7	8	12	4	3	54	17	5	15	38	41	17	39	31	16	66	230	105.691
LOC103696756	49.239	56.933	40.077	16.681	42.512	28.196	29.912	19.763	12.317	24.151	20.276	55.442	89.075	86.159	158.009	86.751	16.199	68.687	42.653	26.783	49.5	18.533	44.464	136.354	8.355	20.372	48.408	503.062	359.341	276.401	281.042	194.089	452.009	446.391	331.066	292.171
LOC103696757	35.533	32.136	30.062	44.799	42.238	46.259	54.819	34.51	46.161	0	32.59	20.784	79.432	41.186	27.613	36.152	27.739	67.585	63.82	60.495	44.626	23.314	33.928	428.915	60.444	73.284	145.566	1501.98	1399.83	1007.99	415.537	396.11	415.421	1395.41	800.828	694.74
LOC103696758	76.677	57.198	62.744	68.543	68.493	78.969	51.03	62.179	109.34	11.017	24.503	22.516	42.678	42.539	46.017	39.562	17	61.534	372.417	294.522	231.728	376.122	300.822	284.041	334.963	376.513	310.233	128.983	243.709	165.247	236.863	262.719	347.396	171.726	219.503	251.703
LOC103696759	728.858	518.61	382.77	554.503	618.1	320.382	489.243	468.585	426.398	0	30.259	0	415.027	496.496	327.374	125.455	28.044	452.573	1157.03	1185.4	1089.68	829.187	991.32	964.483	879.569	1005.24	913.005	1027.14	1336.74	1342.99	1024.36	1050.84	1170.95	1439.65	1336.6	1409.26
LOC103696760	9.009	10	18.695	16	37	14.009	12.016	26.076	21.182	561.657	495.562	435.56	169.117	17.002	2	475.496	925.202	239.305	1	2	5	3	0	87	7	3	46	162.04	56.001	42.009	46	17	27	157.178	42	64.012
LOC103696761	82	62	53	91	72	55	100	63	52	139.47	48.684	188.027	49.379	67	89	102.6	88.983	55.764	62	76	72	48	66	167	50	54	53	395	404	287	225	133	161	423	237	258
LOC103696762	3	3	0	1.334	0	0.992	1	3.597	2	0	3.612	2.82	0	0	0	0	40.823	9.21	1	0	0	0	1	3.938	1	0	0	7	4.895	3.449	0	2	1.839	0	1	0
LOC103696763	1	0	0	0	2	0	2	1	1	10.743	9	6.235	3	0	0	13	10.008	3	0	0	0	0	0	0	0	0	0	1	1	1	0	0	0	1	0	1
LOC103696764	611.002	753.01	931	774	627	642	764	766	744	116.28	183	205.068	559	656	923	296.007	318.821	476	1705	1837	1608	1265	1605	1259	1354	1195	1415	442.999	1106	1055	1161	1028	1041	777	1169	1230
LOC103696765	1059.87	647.655	1283.38	1387.64	1129	1127.89	1041.99	1478.23	1416.96	217.853	190.643	210.774	605.457	1184.6	1384.18	272.363	107.078	685.81	1842.68	1659.95	1887.33	1988.92	2094.21	1645.62	2266.06	1559.34	2029.99	396.676	805.285	972.554	1563.74	1166.88	1283.78	695.802	1348.95	1337.14
LOC103696766	381.142	375.116	332.485	355.264	329.43	384.58	433.755	339.733	341.217	86.945	90.995	75.961	229.073	356.492	245.125	133.841	79.889	265.142	391.354	476.647	512.617	465.895	516.628	462.917	480.527	385.055	436.649	302.546	442.899	351.984	506.716	565.372	492.988	409.71	564.083	552.583
LOC103696767	28.688	17.215	37.354	66.609	25.596	48.744	28.311	71.292	61.221	63.933	19.901	331.913	10.709	31.172	48.269	17.898	47.601	47.149	116.617	148.028	91.145	129.264	115.984	103.197	107.829	111.477	128.935	13	34.493	65.918	56.216	54.355	34.038	19.617	52.38	67.197
LOC103696768	296	202.49	319	401.999	314.999	338	301	393	365	339.694	185.84	456.566	210.635	377	326.077	284.147	229.583	264.258	786	1031	844.999	824	1057	815	940	934	1032	175	482.001	493	1448	929.999	1047	555.999	814	985
LOC103696769	321	402	296	317	486	391	569	319	461.957	13.047	40	8.699	377	436	273	59.203	40.999	278	604	505	614	447	561	474	558	464	512	203	615	459	485	485	552	422	466	510
LOC103696770	57.387	97.382	33.315	52.367	60.548	55.764	68.674	11.584	33.602	152.217	118.869	14.516	9.191	254.8	126.26	29.447	84.268	114.593	15.582	12.942	8.405	0	1.021	8.384	3.08	1.009	7.359	6.167	25.207	15.888	14.068	14.237	33.099	17.815	37.119	18.566
LOC103696771	181	164	196	117	122	118.276	135.321	129	142	37.037	19.386	57.559	60.637	51	36	39.868	66.002	97.919	126	98	180	73	72	56	41	75	112	12	56.014	54	41	64	31	67	115	107
LOC103696774	29.668	62.835	31.083	29.8	27.607	41.803	59.555	27.456	45.461	413.801	352.773	851.935	150.973	30.979	32.695	205.27	424.333	111.142	72.756	54.73	62.205	51.269	29.194	65.782	28.222	31.882	44.384	112.963	121.556	84.642	62.879	83.14	80.2	109.629	105.021	97.769
LOC103696775	230	202.628	238	205	196	214	249.769	129	211	91.864	205.504	226.284	565.237	573.932	574.858	245.662	143.17	607.873	524	399	1265	432	641	982	498	295	354	1701	978	1198	1080	764	1235	1624	1215	1067
LOC103696776	69.966	90	39	81	68	82	79	49	55.884	57.807	50.783	103.154	35.103	88	47	41.406	59.821	61.892	32	10	27	22	7	25	60	28	19	0	12	35	17	88	22	4	33	28
LOC103696777	6234.87	6669.23	5252.29	11830.6	4587.57	6026.96	7639.7	8888.48	7980.99	79.603	590.453	7.942	2326.55	3679.48	4145.96	1025.68	226.081	2444.73	6669.5	7262.63	5907.54	14626.2	5895.84	5623.3	4725.35	6119.93	4663.87	3568.82	6568.71	5064.25	4252.61	5544.35	5316.56	3593.62	4642.57	4950.76
LOC103696780	433	389.957	402	426	452	412	565.287	341	460.003	231.793	186.481	239.749	505.764	519	345	241.253	260.819	371.448	733	711	830	415	607	685	561	465	509	513	837	786	781	836	845.001	706	937	907
LOC103696781	802	1534	870.695	964	1308	883.422	1472	747	1145	6.558	65.428	27.953	1038.92	1153	804	208.127	44.791	704.834	2663	2332.93	2714	2451	2952	2604	2646	2738	2394	1452	2870	2262	1998	2840	2285	2129	2663	2462
LOC103696783	290.268	227.614	570.759	440.822	280.16	336.863	482.151	342.198	288.661	110.368	60.823	171.14	64.164	180.145	119.852	99.657	169.791	212.789	35.337	22.086	12.882	0	3.85	33.505	4.271	1.454	9.814	82.777	35.171	31.86	19.251	20.018	2.831	75.077	14.586	32.465
LOC103696784	475.192	580.011	484.51	549.907	690.208	474.635	671.079	580.728	557.472	78.181	129.209	66.505	490.426	806.569	601.02	256.141	64.47	413.611	702.449	927.683	1071.98	979.974	1080.76	964.062	1211.51	1179.18	988.154	165.65	604.534	729.452	971.286	928.789	818.277	557.441	839.09	881.362
LOC103696785	1071	1421.51	1294	984	1196	1027	1940	1028.3	1101	106.958	132.194	50.289	1577.15	939	602.267	345.762	183.525	1133.47	1903	1438	1465.78	1238	1232	1562	1105.88	1348	1350	1591	2246.13	1898	1091.34	1425	1434.18	1378	1673	1760
LOC103696787	16	20	17	11	24	82	19.997	63	17	152.998	75.254	159.719	31.067	15	61	74.169	134.46	33.257	32	27	32	20	36	73	29	38	50	53	60	29	53	27	127	52	42	42
LOC103696788	31	32	45	30	12	21	47	17	13	214.553	359	63.688	1090.27	199	209	568.338	250.055	663	14	2	4	6	3	8	8	2	4	187	35	40	54	15	21	64	81	95
LOC103696789	227.067	58	102	111	538	109	32	49	47	63.989	39.377	95.437	10	9	100	22.932	40.473	279	1	0	6	1	0	1	3	1	0	1	0	1.998	0	7	0	0	2	1
LOC103696790	195	158	151.301	140	189	152	136	95	125	108.016	84.999	192.729	155	178	222	136.011	119	131	258	237	209	167	171	210	141	168	154	300	404	280	221	272	235	319	246	264
LOC103696793	285	257	243	247	399	317	254	182	276	22.295	26.001	9.001	100	189	196	38.305	50.396	207	2265	1101	2096	1827	1742	1837	2606	2266	1978	160	688	821	1057	1384	1187	618	721	894
LOC103696795	2251	1322.9	1502	1411.95	2130	1158	972	973	989.504	184.411	242.193	332.14	62.793	187	383	159.288	270.454	1032.2	244	100	135	216	106	189	189	86	65	9.912	29	182	27	52	45	39	56.942	45.069
LOC103696796	63	132	79	40	93	40	21.001	12	29	285.359	204.976	179.906	117.048	23	46	169.324	394.4	176.914	9	3	3	3	0	6	4	0	0	2	1	6	2	2	4	2	2	4
LOC103696797	6821	4678	3062	4922	2872	5823	7401	6726	5272	144.094	1299.61	37.143	3909.72	3338	3456	1456	384.081	2763	3171	2946	3685	2851	2532	1956	1985	2040	2244	984	2712	2039	2382	3750	2329	2251	3807	4140
LOC103696799	254.776	1713.6	770.478	1010.24	287.395	850.095	728.244	78.927	209.668	2042.92	48916.9	266.548	174208	37384.6	26562.4	105594	27374.7	95000.6	1795.86	6449.82	1373.85	655.932	1260.67	21145.5	1045.12	2090.83	3994.67	437156	147117	287219	133728	47139.6	65572.1	214493	117809	133621
LOC103696800	189	263	206	254	406	306.997	425	219	286	23.441	24	32.523	238	306	148	34	34.696	246	365	257	378	282	337	387	485	339	328	40	181	244	314	255.996	303	204	321	268
LOC103696801	81.373	132.184	57.439	82.944	35	112.047	122.668	54.869	109.09	80.042	44.672	51.285	48.276	35.143	56.964	67.704	78	51.641	73.96	78.082	59.705	33.937	47.379	49.91	43.524	39.726	39.146	5	34.401	43.779	28.021	45.483	19.822	21	43.522	50.87
LOC103696802	0	2	1	0	0	2	2	1	0	248.658	95.533	174.57	27.539	2	2	134.773	147.645	29.417	0	0	0	0	0	0	0	0	0	0	3	2	0	0	0	0	1	0
LOC103696803	904	901	844	1120	778	801	893	1387.48	1094	139.796	197.681	132.87	394.967	654	681	174.284	143.4	416.726	1507	1741.09	1572	1623	1425	1123	1280	1373	1340	431	911.972	739	993	1228	1169	593	991	1068
LOC103696804	77	26	60	144	100	85	37	139	47	23.006	15.202	59.262	59	23	18	11.005	19.004	52.787	15	3	15	30	3	93	37	11	21	295	161.942	391	1095	1080	558	3428	1588	1273
LOC103696806	0	7.572	2.805	3	5	0	5	12.487	0	2.698	9.922	5.597	1.334	1.371	0	2.187	1.365	1.084	2.956	0	4	0	1.63	0	4	0	0	1.998	3.32	2.989	5	2.76	0	0	1.314	0
LOC103696807	701	741	636	709	814	619	897	758	693	127.16	180.465	68.48	469.876	625	569	273.156	155.591	447.664	6008.06	3853	4777	6034	4880	4868	6603.03	6899	5575	1007	3025	2673	3261	5215	4674	2153	2674	3181
LOC103696810	704.024	904	1008	1084.33	700	1139.88	1022	1256	1409	312.993	202.365	211.878	726	992	762	500.624	120.949	712	1491	1234	1979	1382	1880	1500	1214	1236	1183	939	1701	1377	1833	1535	1980	1403	1509	1541
LOC103696811	31	64	43	32	33	35.967	50	15	30	3.754	12.42	7.607	35.997	55	47	20.184	21.488	43.714	56	42	50.989	22	24	27	28	35	27	20	44	53	61.991	34	41	28	49	40
LOC103696813	22	38	23	38	20	47	34	31	24	51.413	39	53.987	464	121	98	117.096	66.62	190	37	53	39	2	5	55	3	2	16	1070	564	594	394	68	155	806	744	427
LOC103696814	33	26	37	34	42	36	40	38	33	113.607	28	96.177	34.067	30	52	60.003	135.269	54.994	15	9	8	6	3	8	12	6	3	12	11	11	19	14	16	18	15	14
LOC103696815	184	123	239	207	173	240	110	202	285	173.571	80.572	96.407	69.799	167	234	162.711	115.985	151.755	3246	2975.42	3513	4407	4706	3681	5187	5620	6667	1564	2570	1511	3673	4479	4191.89	1875	2601	2474
LOC103696816	234.282	275	240	240.001	290	216	188	264.018	232	331.879	230.571	384.767	302.141	245.007	96.172	293.269	290.361	159.903	267	168	190	257	371.662	222	154	182	216	65	139	117	328	475.009	352	139	211	229.003
LOC103696817	289	187	272	264	339	183	307	161	185	126.245	169.94	116.393	451.998	467	302.938	116.471	167.567	399	1121	905.966	1405	807	974	854	860	1022	900	218	886	734	867	1267	890	493	655	696
LOC103696820	102.502	119.554	149.361	191.643	67.859	115.816	128.723	195.185	103.435	0	13.143	11.297	55.389	95.593	149.433	19.24	7.901	60.995	105.344	88.149	90.964	86.748	97.114	87.547	114.779	92.665	93.068	37.163	31.71	64.834	73.698	103.285	85.357	39.987	56.505	97.056
LOC103696821	508	423	796	672	481	530	398	640	659	131.641	147.727	109.497	462.435	773	696	213.176	113.827	509.272	929	1023	1043	732	1148	1305	920	750	1019	1387	1163	1122	1467	1157	1232	1573	1620	1735
LOC103696823	0	0	2	0	0	1	0	1	0.5	0	3.382	26.172	0	0.5	0.5	0	24.57	0	0.5	0	1.5	0	0	0	0	0.5	1	0	1.029	0	0	0	1.5	0.5	0	0
LOC103696824	0	6	3	1	0	3	0	1	1	9.014	3.975	7.475	2	3	1	4	7	2	0	0	0	1	0	4	0	0	0	8	3	3	0	0	3	3	2	3
LOC103696825	1248	1088.96	769	786	1212	811	539	919	748	63.299	64.238	85.912	84.47	164	275	83.391	90.02	396.226	880	364	445	729	268	395	443	277	316	13	93	390	83	121	113	31	106	137.091
LOC103696826	140	115.598	167	181.41	107	187	175	199	195	224.195	203.208	153.938	322.015	450	324.021	381.006	149.181	390.04	358	358.047	609	255	372	553	189	216	240	3074.37	900	1435	514	364	496	1563.6	803	821
LOC103696827	2	2.042	1.066	3	1	1.012	5.027	1.274	0	70.452	13.604	151.646	4.799	1.1	2	12.173	45.549	2.347	250.741	391.974	282.739	716.267	704.691	337.395	431.926	515.846	525.164	5	152.187	79.075	85.26	274.477	113.329	38	51.251	53.257
LOC103696828	40	39	34	48	38	68	88	47	71	83.064	78.4	104.147	140.495	72	49	74.902	136.222	43.025	263	307	225	204	263	273	154	248	318	89	164.065	149	256	400.223	301	317	277	242
LOC103696829	18	638	31	19	6	40	2	4	38	489.621	75.935	228.277	25.056	2.003	102	129.931	172.299	77.1	7	0	2	3	0	1	0	1	2	14	12	11	0	0	0	4	1	2
LOC103696830	314	331	229	307	287	312	500	237	363.132	113.057	108.221	122.905	179.996	201	152	145	150.986	209.168	285	137	378	166	111	143	133	88	87	171	206	208	183	146	172	178	189	222
LOC103696831	873	891	831	997	905	885	842	1045.73	971	56.726	103.3	116.486	379	624	513	78.121	96.353	440.001	1020	851	1028	1240	1034	984	1276	1104	999	117	530	581	714	754	728.003	380	596	693
LOC103696832	150	178	249	202	137	174	250	266	306	18.072	27	13.2	100	144	81	44	20.416	60	1095	1440	1406	1381	1419	1276	1576	1209	1252	388	1070	702	1133	1463	1361	865	1083	1210
LOC103696834	5230	708	942.48	4163.93	5673	3373	1527	878	455	53.902	23	77.458	20	4613	7635	18	37.901	2124.93	1	0	1	5	11	6	19	0	4	37	104	72	31	44	35	74	89	45
LOC103696835	145	125.004	148	111	122	106	93	92	112	179.372	180.3	361.571	118.51	110	156	173.279	147.782	146.133	148	117	134	75	101	108	89.999	88	85	181	128	127.274	116	115	142	148	116	149
LOC103696837	581.954	628.003	563.001	611	649.313	595.999	741	524.999	550	102.232	201.114	109.122	647.01	597	464	353.795	174.52	496.585	665	699.001	705	636.999	752	955.001	842	701	794	1533	1285	1339	1163	1277	1126	1560	1259	1281
LOC103696838	856	175	327	422	373	253	329	195	54	20.278	11.004	20.767	4.002	12	2	30.103	56.517	170	0	0	0	2	0	1	2	0	0	0	1	1	2	1	1	1	1	0
LOC103696840	4318	342	694	3742	6580	3011	1434	620	419	104.777	81.102	95.845	65	6817	11674	30	507.384	1917.7	3	10	6	9	7	38	30	6	21	425	942	276	279	111	76	631	273	381
LOC103696841	6094	4073	5291	5860	5692	4267.71	4900.69	4568	3547.98	131.708	467.933	159.032	983.313	4581.01	3942	490.301	209.169	2504.63	6857	5900	6065	3186	3124	2952	2620	2711	2837	529	2943	3999	2121.96	3288.97	2145.97	982	1722	2036
LOC103696842	387	63	127	503	954	384	192	101	59	97.041	30.507	211.796	7	1497	1898	9	50.954	312.055	0	3	0	0	4	10	3	0	2	74	263	50	19	21	12	124	26	110
LOC103696843	436.524	491.072	546.82	435.361	480.673	404.461	502.636	494.13	555.846	75.863	64.134	67.337	301.953	583.877	525.058	169.627	43.986	325.613	988.937	1093.65	1048.04	1081.73	1221.17	985.622	1021.26	1072.28	975.116	317.646	780.157	666.755	1038.23	1073.95	1040.5	620.736	845.946	946.275
LOC103696844	0	36.736	1.248	1	0	3.958	0	0	4.209	0	0	0	0	0	2.415	0	10.769	0	0	0	0	0	0	0	0	0	0	0	0	0	2	1	0	0	0	0
LOC103696845	391	427	274	318	440	335	478	333	440	244.351	169.797	90.798	680.819	481	313	170.516	188.685	385	1070	1211	1184	766	1036	779	748	883	819	607	991	738	602	733	778	641	751.99	757
LOC103696847	199	210	234	178	238	221	214	158	240.028	43.002	89.764	34.974	216.73	272	233	149.228	124.059	247.408	447	418	554	362	407	442	411	392	390	341.839	351.001	374	415	452	401	350	423	509
LOC103696848	8	9	7	4	1	2	8	6	3	389.018	193.754	170.577	49.779	0	1	170.987	280.049	37.926	4	4	1	0	0	5	0	3	0	0	6	2	2	6	1	2	0	1
LOC103696849	37	28	45.024	13	32	27.002	21	25	42	398.563	348.886	375.679	134.503	13	20	189.672	554.921	183.161	560	520	560	707	471	361	326	540	634	296	346	262	200	468.994	293	228.001	217.019	259
LOC103696851	4	4.023	6	3	4	6	8	2	11	33	43.177	75.396	5	4	5	15.299	130	60.608	590	230	286	576	281	439	516	435	351	21	51	132	128	201	220	50	135	108
LOC103696852	184	318	196	215	224	201	258	256	257	29.394	23.163	25.08	219.441	190	145	86.803	34.706	175	450	484	468	463	418	396	400	404	367	186	465	366	486	472	512	319	482	484
LOC103696853	289	232	282	349	340	294	436	344	433	60.506	138.055	44.33	263.963	333.618	375.683	104.579	163.97	201.992	2124	1860	2204	1608	2170	2161	2636	2664	2746	185.644	1197.06	992.218	1576.04	1869.85	1785.55	722.453	1216.7	1091.5
LOC103696855	126	85	502	100.073	68	67	52	90	83	39.611	49.101	57.426	35.93	57	106	124.811	58.937	95	388	248	347	218	245	251	283	250	265	27	133	177	232.003	201	208	83	150	127
LOC103696856	150	50	104	112	106	77	99	48	70	163.65	90.898	114.271	124.003	148	123	119	91.416	132.242	264	223	237	169	236	548	178	227	349	719	679	462	1054	859	955	1034	1094	1207.88
LOC103696857	215.39	223	231	194	237	226	310	245	247	225.569	185.665	224.435	319.002	307	285.317	352.156	241.91	251.338	408	468	431	239	266	309	219	294	267	230	306	249	359.372	370	361	184	376	437
LOC103696858	86	115	165	66	69	66	115	75	85	41.271	128.126	3.558	586	375	318	379.968	51.592	235.446	439	581	564	209	327	404	207	268	293	1053	1015	924	1117	802	914	1318	1088	1022
LOC103696859	127	112	109.324	129	111	103	189	156.91	173	118.217	109.481	44.33	184.904	111	123	56.359	143.245	148.164	191	228	208	164	210	394	196	145	306	251	295	270.211	164	244	210	233	279	354
LOC103696861	257	279.999	264	292	273	246	301	279	264	14.937	32	28.868	123.797	278	185	32.343	39.205	169	2107	1776	2429	2572	2849	2390	2930	3332	3141	193	1038	1037	1132	2080	1753	612	971	1039
LOC103696862	47	51	62	99	58	82	112	72	84	27.156	17.443	42.898	59	72	33	37	27.597	59	87	87	127	115	161	313	182	139	191	230	226	154	401	312	349	344	416	404
LOC103696863	301	204	453	309.426	379	294	427	239	263.194	47.212	54.188	73.383	136.839	605	480	71.056	60.599	236	794	521	1582	319	426	376	245	185	252	338	417	626	404	362	378	409	380	418
LOC103696864	49.999	46	33	51.012	52	45	66	44	54	384.089	40.664	794.461	42.434	64	27	93.603	55.278	50.008	196	175	241	169	214	136	221	178	180	10	59	95	90	73	97	37	99	72
LOC103696865	0	0	0	0	0	0	0	0	0	6.506	1.207	2.002	0	0	0	1.349	39.283	0	0	0	0	0	0	0	0	0	0	1	0	0	0	0	0	0	0	0
LOC103696867	11.183	50.524	31	8.028	23	17.096	23.048	8.607	21.3	32.637	29.194	30.496	65.49	56	36	27.4	40.327	46.811	42	104	80	71	201	72	79.155	47	51.008	46	61	47	177	247	210.248	49.991	111	71
LOC103696868	0	1	0	0	0	1	0	0	0	29.008	3.016	11.917	1	0	0	2.003	7.355	1	0	0	0	0	0	0	0	0	0	0	0	0	0	0	0	0	0	0
LOC103696869	61.407	108.955	78.181	80.167	75.115	68.176	51.168	51.959	108.548	404.728	199.059	1791.41	35.292	110.184	233.864	236.408	170.934	102.32	0	15.814	17.348	22	16	18.378	1.017	4	5	2	5.198	7	6	2	4	0	5.016	7
LOC103696871	605.206	596.143	573.541	781.292	537.833	794.288	884.644	824.278	743.593	653.26	513.361	175.749	383.162	419.328	577.055	315.923	517.511	381.332	2300.53	2453	2318.77	2343.64	2493.6	2151.68	2527.41	2222.66	2246.64	712.879	1351.22	1334.32	1521.19	1894.17	1931.48	1246.06	1602.87	1806.93
LOC103696872	310	26	21.178	24	57	31.648	21.271	19	28.422	188.453	66.403	257.511	4.382	26.493	21.81	68.992	114.855	238.432	699.168	87	201.511	143.993	12	74.45	36.073	53.518	41	20	4.104	134.865	79.258	60.082	141.994	9.003	14.21	40.255
LOC103696873	2	1	0	1	0	0	0	0	0	38.301	26.472	24.804	6	0	0	12.161	35.207	8.894	0	0	0	0	0	0	0	0	0	0	0	0	0	0.902	0	0	0	2
LOC103696875	298	222	276	361	305	270	394.999	323.022	337	144.68	91.633	140.614	241	342	285	164.641	57.48	212.55	1172	1135	1326	1570	1677	1361	1752	1558	1770	826	895.338	792	1462	1525	1497.74	857	1317	1256
LOC103696880	61	16	40	53.176	99	58.537	18	49	35	27.287	19.299	87.724	13.153	29	6	13.164	35.391	53.382	3	3	3	1	2	0	2	0	3	0	0	1	1	1	0	0	1	1
LOC103696882	0	0	0	0	0	0	0	0	0	3.278	6.688	6.026	1.004	0	0	2.674	11.744	5.831	0	0	0	0	0	0	0	0	0	1	0	0	0	0	0	0	0	0
LOC103696883	0	0	1	0	0	0	0	0	0	0	1.328	0	0	0	0	0	0	0	0	0	0	0	0	1.183	0	0	0	0	0	0	0	0	0	0	0	0
LOC103696884	2.743	2.327	3.001	4	0	4.371	6.375	4	1.913	90.797	16.57	167.609	6.084	0	0	21.221	33.556	8.039	98.175	89.675	139.064	71	78.465	54.008	55.553	53.759	101	1	55.643	32.843	35.458	92.351	62.464	29.884	61.519	69.534
LOC103696885	206	191	139	133	180	159	182	83	136	138.462	117.943	174.351	38.361	36	46	136.049	124.619	174	31	10	32	15	3	12	11	14	12	30	21	30	9	13	13	16	18	12
LOC103696886	543	589	465	366	262	383	407	330.791	362	48.3	77.434	61.31	238.058	334	480	179.316	62.485	333.997	1052	1581	842	788	1070	982	597	766	666	202	559	573	677	1200	831.91	300	416	531
LOC103696887	2277.74	1614.64	3479.08	3240.06	2479	2683.96	2276	2964	3288.57	179.206	422.896	99.678	2439.21	2745	2770	831.676	242.98	2073.59	4063	3886	3602	2817	2821	2980	2905	2397	2880	2288	3330	3559.68	4902	3143	3602	3702.03	4461	4554
LOC103696888	691	543	715	858.74	692	666.34	685	929.75	1048	42.043	114.458	44.644	404	596	643.999	359.109	96.539	469	1519	1667	1477	808	871	737	758.999	780	799	371	698	828	911.129	740	835	573	928	898.326
LOC103696889	111	137	75	83	84	87	100	83	88	33.516	24	26.892	30	45	116	55.178	44.392	52.992	107	136	106	73	94	42	43	36	37	16	61	93	51	29	36	34	36	49
LOC103696892	45.156	89.251	11.699	11.895	28.558	16.274	23.593	8.006	13.957	0	198.278	119.79	93.698	2.315	16.254	0	343.89	113.502	0	1	0	1	2.002	0.5	2	3	0	3	1.5	2	5.503	17	0	0	0	0
LOC103696893	2	0	1	0	0	0	0	0	2	5	2	2.724	0	0	0	2	5	4	0	0	0	0	0	0	0	0	0	0	0	0	0	0	1	0	0	0
LOC103696895	121	303.12	114.795	119.158	150.802	95.483	306.684	68	218.432	0	154.094	77.421	0	40	64.346	194.968	167.644	138.535	6	4	0	2	0	2	0	0	0	0	3	2	2	2	1	1	0	0
LOC103696897	9.941	17.676	2.597	0	3	5.641	32.634	1	4.142	26.3	4.327	6.213	0	2	4	0	30.843	15.589	0	0	0	0	0	0	0	0	0	0	0	1.631	2	0	3	1	0	0
LOC103696898	29	22	9	20.36	28	13	25.059	6	13	61.857	41.799	90.98	11	2	1	68.717	51.342	51.112	1	0	1	4	4	7	7	3	3	5	2	0	1	3	1	3	1	1
LOC103696899	636	425	624	689	1010	683	529	695	710	34.42	85.449	22	501.394	543	431	181.206	56.526	562	513	443	546	354	378	831	404	373	553	707	867	629	462	549	463	994	870	950
LOC103696900	622.173	1072	1063	453	483	442.12	470	265	327.19	66.627	186.506	31.244	1082.46	801	764	565.712	150.081	828.903	829	738	735	357	618	588	582	565	606	745	711.077	699.164	1211	1025	1031	1466	1211	1251
LOC103696901	1973	2559	2233.9	2420	1943	2310	2860	2806	2956	71.1	368.01	49.815	1388	1573	1725	768	170.999	1276	8297	9057	9650	6644	7251	7418	5851	5917	6555	6795	7895	6353.95	5514	7063.96	6458	6139	6299	7430
LOC103696902	1505	1120	1749	1964	1293	1591	1240	1586	1883	368.48	279.543	354.646	702.398	1383	1940	361.052	424.99	1221	2712	2221	2380	1563	1705	1690	1843	1391	1756	383	932	1206	1244	1184	1242	677	1275	1312
LOC103696903	876	878.873	570	627	687	930.952	843.763	566	873	128.003	169.024	92.19	347	448	493.561	261.537	200.626	528.599	655	555	555	668	456	848	602	553	650	977	1011	921	1109.44	1101	1147	1471	1498.05	1498
LOC103696904	353	384	307.479	345	311	311.764	357	357	345	9.534	36.296	20.036	236.247	563	462	51.114	54.815	201.298	2151	1766	2162	2705	3059	3018	3978.14	4060	3425	1658.49	2397	1675	2717	4253	3256	2667	2244	2436
LOC103696906	265.22	1103.99	216.353	293.157	146.991	441.383	973.678	164.488	138.398	18.429	80.13	4.669	399.111	814.784	944.895	51.351	84.503	142.105	19.987	59.036	27.365	15	17.074	23.138	12	3.051	8.013	37.156	36.528	76.745	41	4.008	11.067	58	58.424	51.982
LOC103696907	0	1.002	0	0	0	0	0	0	0	23.797	2.093	37.568	0	1.001	0	3.976	6.525	3.755	0	0	0	0	1.045	0	0	1.002	1.99	0	1	0	1	0	0	2	0	0
LOC103696908	2216	2776	2292	2400	2512	2169	2444	2149	2055	44.776	347	18.929	2105	2530	2061	724.014	261	1994	2551	2115	2005	1925	1974	2511	2002	1852	1852	2650	3052	3775	2750	2897	2961	3438	3190	3256
LOC103696909	437	284	268	613	555	379	406	549	479	116.035	38.731	63.626	20	140	255	67.231	85.122	170.904	270	336	306	476	332	333	402	331	352	48	105	121	178	173	158	79	179	179
LOC103696910	892	1566	982.741	707	1101	890	565	708	546	120.064	46.624	125.113	19	25	115	101.692	112.231	379.494	394.191	69	266	493	102	471.001	197	47.188	50	7	42.825	249	6	2.314	10	15	10.002	12
LOC103696913	5347	2930	2197.78	3666.47	5037	4171.95	3560.96	2949	3108.94	493.115	671.094	430.421	1989.22	3587	2498	650.829	463.957	3174.61	2852	2705	2656	2162.02	2684	3995	2762	2741	2985	6103	5187.55	5015	4227	5936	3523	5208.47	4958	5076.42
LOC103696915	15598.1	9840.34	5917.28	14378	22247	13393.6	14830	9456	11747.4	4008.37	3805.69	2186.21	8723.51	21832.7	8571.56	1576.95	3301.66	10715.5	8018	5897.53	6662	3153	4069	7684	4623	3453	3719	9008.99	8382.85	12647	7810.26	14957.5	5415	9724.99	11065	8636.59
LOC103696916	198.999	237.999	203	216.999	225.999	214	213	197	209	35.982	39.349	81.429	170.988	214	189	56.986	36.531	182	229	213	251	183.001	206	192.001	222	171.001	203	74	125.002	133	288	251.001	231	154	204.999	227.999
LOC103696917	0	0	0	0	0	0	0	0	0	6.001	3	9.074	0	1	0	10.933	15.94	4.992	0	0	0	0	0	1	0	0	0	2	0	0	0	0	0	0	2	0
LOC103696919	97.492	104.068	102.627	68.47	106.348	87.474	100.089	99.702	110.891	412.426	100.609	586.237	130.526	232.728	240.213	166.334	58.251	126.512	8.845	34.498	23.685	18.652	0	0	8.345	0	38.223	310.979	180.641	253.338	66.015	87.702	31.79	111.114	61.488	78.223
LOC103696920	165.218	312	208	360	174	318	322	498	367	68.513	59.224	36.549	212	314	79	129.995	95.518	103.681	55	33	32	36	49	47	49	38.998	25	1	9	67.104	6	21	0	5	42	47
LOC103696921	15204	1157	4945.82	7811	7958.01	5996.94	5825	1963	1070	126.026	78.73	223.208	35.201	533	1736	32.35	127.093	4247.86	10	5	5	11	15	5	36	4	8	0	5	5	4	3	1	5	7	1
LOC103696923	2743.78	3809.75	2611.01	2633.09	3644.73	2595.33	2537.48	2021.56	2332.67	220.219	381.853	119.179	2692.71	3274.18	3290.99	659.5	451.174	2594.9	3119.49	2503.4	5218.87	1733.61	2839.98	3260.88	1856.37	1416.9	1513.52	4626.25	4570.27	4061.52	3610.79	4376.81	3308.93	5550.01	4777.76	3841.26
LOC103696924	1636	1561.7	1529.56	2212.26	1212.95	1132.25	1800.59	2238.27	1668.26	72.669	113.519	49.717	500.404	1027.24	908.334	384.242	44.17	660.464	2136.25	2219.26	2028.02	2029.71	1458.76	1047.8	1396.91	1531.56	997.715	136.329	1034.7	1231.56	1287.74	1355.14	1069.3	725.374	1014.46	1177.79
LOC103696925	3	4.068	0	0	0	2.001	0	0	4	11.528	12.837	5.978	5.205	16.339	0	3.94	17.493	27.584	2	10.726	12	15.924	54.767	123.666	20	14.725	37	106.621	121.935	90.745	174.313	75.877	222.25	169.71	157.1	96.677
LOC103696926	212.383	174	206	270	159	206.417	263	211	240.155	401.085	153.501	178.478	130.147	109	131	135.649	151.289	158.638	174	323	203	86	145	337	168.063	94	234	388	247	305	359	196	173.055	365	402	372
LOC103696927	678.972	119.486	428.437	949.688	756.445	445.49	148.035	256.042	139.355	15.827	0	0	5	304.393	759.701	16.685	14.709	393.019	1149.06	13.105	804.526	300.114	5	110.999	39.243	11.293	32	14.735	22	45.069	325.719	41.25	57.334	507.567	81.007	262.344
LOC103696928	61.079	34	21.019	72.026	78	55	20	45	72	200.351	92.199	310.984	46.283	15	10	151.724	177.937	63.158	3	2	0	2	3	4.026	3	3	4	36	11	40	21	4	15	46	22	12
LOC103696929	1083	1038	1383	1226	1017	1022	1114	1494	1277	120.936	169	43.568	351	928.001	878	157.182	106.056	606	760	636	696	547	654	598	603	418	525	68	440	488	636	635.999	573	312	538	682
LOC103696930	1743	1948.41	1261.41	1973	2367.08	1878	2670.88	1579.43	2141.35	236.092	593.961	97.681	4328.77	2953	1965.13	962.692	304.588	2562	3758.46	4468	4676.44	2170	3410.66	4745	2447.15	2632	3295.82	10622	7322.74	7222	6326	6898.52	5958	9283.17	8502	8252
LOC103696931	37	12	42	19.002	2	144	18.109	27	24.702	825.427	718.255	265.351	124.824	3	4	438.026	563.417	149.714	3	0	1	1	1	1	0	0	0	3	7	24	6	12	5.006	12.031	4	9
LOC103696932	514	957	716	469	491	418	432	365	427	58.081	139.002	46.045	675	531	694	269	93	427	759	819	694	682	620	507	532	518	498	189	479	378	776	693	634	407	538	522
LOC103696933	399	336	337	440	440	404	369	401	460	96.03	113	99.82	361.998	409	337	102	101.019	309.835	566	543	649	627	794	1082	955	1111	1277	1504	1086	1050	1744	1775	1756	1829	1772	1548
LOC103696935	329.002	312	224	305	281	275	376	356	363	88.568	66.858	106.656	257	284	275	112.26	79.317	226.717	443	459	411	282	263.003	355.001	274	256.008	251	281	348	379.002	310	379	280	349	335	361
LOC103696936	475	559	561	320	457	286	326	273	247	113.3	175.635	121.721	246.016	307	360	225.53	159.02	392.988	308	213	263	198	268	257	221	153	156	210.857	240	262.948	245	434	282	233.164	254.699	203.857
LOC103696938	827	1133	875	761	868	719	786	795.808	739	20.265	135.976	40.968	385.421	526	615	113.494	101.107	527.993	7344	5546	7245	14723	13914	8802	15804	17902.7	15211	159	1637	2292	3096	6592.13	4888.03	822	2492.61	1843
LOC103696939	69	128.092	83.066	54.16	76.154	58.168	91.105	25.037	65.045	91.062	146.336	143.625	60.639	71.208	58.115	133.378	312.614	83.145	34.059	10.004	24.051	12.007	4.007	25.963	14.037	6.015	19.032	68.108	71.137	49.059	19.016	13.019	21.053	25.041	19.009	40.053
LOC103696940	1164	1195.91	1090.93	1220.84	1331.85	1254.84	1732.9	1249.96	1316.95	50.034	222.901	14.027	1144.05	1222.79	899.885	333.096	242.266	992.263	2118.94	2232	2596.95	1986.99	2312.99	3461.04	2061.96	2083.99	2725.97	5303.89	4349.86	3859.94	2645.98	3132.98	2827.95	4383.96	3747.99	4128.95
LOC103696941	0	0	0	0	0	0	1	0	0	8	4	1	1	0	0	4	3	5	0	0	0	0	0	0	0	0	0	0	0	0	0	0	0	0	0	0
LOC103696942	37	6.001	52	41	48	30	16	42	13	16.483	36.086	81.187	2.054	83	13	61.193	26.999	43	0	0	0	0	1	1	0	0	0	1	2	0	1	0	1	1	0	1
LOC103696945	238	386.989	367	430.821	322	237	296	615	372	378.437	426.63	1185.51	301.657	560	1083	657.806	371.984	202.999	0	1	0	1	0	1	2	0	0	2	1	6	5	6	2	7	0	9
LOC103696946	499	586	480	631	526	585.542	722	659	636.492	152.883	91.632	269.001	200.616	394.905	260	73.148	100.013	320.121	353	333	456	329	418	392	479	327	374	74	323	308	385	341	365	240	324	340
LOC103696947	112	172	72	94	100	123	125.996	144.095	117	184.342	93.686	330.367	131	70	103	213	236.999	119	183	154	98	201	82	141	218	155	155	44	88	148	144	123	131	65	142	129
LOC103696948	10	28	13	7	12	9	12	3	23	114.569	68.376	163.679	16.07	1	0	69.262	77.741	27.24	20	1	10	67	0	28	74	7	21	2	0	7	1	0	0	0	0	1
LOC103696949	2808	2313	2663	3230	2890	2817	2793	2425	2884	150.642	623.982	115.778	2769	2577	2789	967.426	295.221	2645.48	3860	3767	4541	2613	3515	3383	3202	2529	3252	4261	3585	3808	5838	4364	4707	5227	5309	5405.99
LOC103696951	382.011	151.51	225.104	105.46	289.926	157.135	71.992	14.515	62.483	81.863	39.033	123.412	10.746	51.907	43.298	28.273	76.06	230.548	1	0	3	1	0	0	0	0	2	2	4	1	0	2	0	5.405	0	0
LOC103696952	113	122	142	157	92	110	97	145	149	191.855	109.912	302.368	62.999	105	99	141.33	208.959	89.787	162	167	121	176	148	123	135	124	122	118	173	128	157	159	158	236	206	191
LOC103696953	0	0	0	0	0	3	0	0	0	116.59	0	54.99	43.228	0	0	95.833	231.805	40	0	0	0	0	0	85.658	0	0	13	6443.5	423.319	4463.95	387.747	20.632	204.889	4205.71	1139.62	496.41
LOC103696954	398	247	170	250	286	234	157	146	116.012	99.326	91	70.692	33	151	229	31	83.602	176.069	635	690	540	1041	898	779	904	991	949	12	160	282	480	559	397	121	263	190
LOC103696955	0	0	0	0	0	1	0	0	0	21.44	0	10.447	0	0	0	0	16.436	0	0	0	0	0	0	5.876	0	0	0	0	0	0	0	0	0	0	0	0
LOC103696956	2480.99	4190	4333	2426	2352	2449	2842	2155	2664	44.054	398	56.112	1499.91	2086	1686	714	174.749	1669	699	596	655	379	430	862	543	425	493	599	940	797	685	638	651	696.923	1001	1111
LOC103696958	3002	2922	5228	2283	1912	2164	2329.57	2057.53	2340	180.561	545.408	120.163	1718	3623	5726	1836.93	161.185	1745.01	3847	4529	3836	3010	3682	3327	3101	2840	3190	2447	3763	2965	3548	3297	3852	2655	3567	4107
LOC103696959	4456.9	4052	2353.8	2804	2554	3701	3666.88	1142	5961.92	146.711	85.551	62.353	377.855	562	985.584	119.09	203.219	3662.52	19498	2599	7750	13954	1403	8614	24232	3972	3634	968.001	539.993	6423	926	497.67	834	719.986	1004	951
LOC103696960	2505	2157.87	3110	1998.78	2487	1686	1775	1546	1598.78	47.267	215.589	149.552	914	1491	1842	331.866	88.082	1624.99	1398	1119	1295.97	932	954	877	883	710	668	384	990	936	1166	1156	1041	890	1099.97	1042
LOC103696961	181	159	160	160	127	212.999	247	252.001	263.001	11.748	25	29.752	118.999	193	215	68.861	23.363	79.47	4927	4289	5598	7253	7123	6761	9093	9746	9483	1359	4238	2575	6339	7080	7625	4212	4354	5508
LOC103696962	45	123	97	65.101	73	63.113	94	80	76	25.875	17	27.07	72.338	97	57	34.013	19.665	51	203	167	209	194	208	188	215	255	220	11	104.836	107	100	155	121	30	120	81
LOC103696963	69	34	54	83	55	77.103	90	86	75	27.213	31.013	36.491	30	39	45	21.002	25.015	36.008	94	90	103	94	118	85	107	97	117	18	72	62	140	97	100	51	127	116
LOC103696964	789	402	585	710	895	785	632	531	622	36.847	80	65.968	582.999	679.001	497	93.001	98	594	869.001	780	918	694	990	865	951	878	862	139	522	478	830	888	723.001	489.001	766	699
LOC103696967	1164	930	1383	1521	1094.89	1220	1359	1548.59	1645	148.228	245.937	182.12	946	1232	1156	497.329	154.439	815.318	2262	2419	2392	1972	2149	1928	2175	1798	2198	1361	1710	1834	2584	2041	2224	2095	2565.32	2604
LOC103696968	457	1245	2113	371	472	449	612	399	545	63.32	393.321	24.724	740.338	516	898	2142.9	61.898	1792.93	562	425	484	376	376.006	563.938	380	359.432	457.991	485	861	631	674	585	513	471.254	715	973
LOC103696969	477	1353	617.001	596	870	602	1002	421	747	43.301	82.343	154.939	841	618	425	125	64.822	682.278	1108	952	1180	697	850	877	748	733	668	644	1244.93	1048	714	1130	801	972	1310	1167
LOC103696970	1171	1825	1141	1410	1100	1477	1877	1636	1858	293.546	199.861	235.043	246.051	886	1110	255.859	279.562	700.521	1735	1259	1552	1485	710	867	926	619	640	199	549	1196	542	637	547.08	312	574	477.001
LOC103696971	20540	21324	14645	20331	13447	22146	26008	30238	26512	365.935	2838	69.65	8969	11814	13888.9	4667	804.715	8309	25026	24660	21820	26213	20676	18615	15422	19046	17489	12762.7	19392	16625	15512	17508	18731	11900	16468.9	19355
LOC103696973	1481	1167	1940	1680	1148	1505	1269	1777	1600	89.99	243.048	87.655	979	1613	1957.19	578.59	99.457	941.983	1836	1876	1728	1515	1657	1497	1435	1366	1419	775	1283	1223	1661	1263	1220	1099	1473	1464
LOC103696974	204	47.189	135	144.042	202	154	94.985	122	143	62.871	39.878	71.083	83	232	236	54.326	117.557	124	6056	5311	5834.86	6012	6413	5214	6629	7331	6973	327	2448.99	2667	3790	3488	4098	1405	2496	2068
LOC103696975	493	405	236	355	592	347.62	381	231	322	224.573	217.372	62.968	486.854	610	366	258.215	302.225	504.547	293	233	245	255	193	229	206	223	156	303	298	395	634	634	732	587	689	603
LOC103696976	542	93	202	424	459	317	325	118	75	19	13	21.062	5	63	133	17	16	229.743	2	1	1	1	0	4	2	1	0	2	1	6	2	0	1	4	6	0
LOC103696977	1432	1181.88	1485	1414	1404	1253	1910.94	1372.33	1368.02	184.409	311.195	198.495	1043.41	1313	1533	754.604	170.757	952.202	1802	2401	2021	1874	1970	1692	2131	1694	2014	969	1197	1174	1980	1704.46	1751	1541.74	2047	1901
LOC103696978	0	4.873	1.798	0	1.98	0	0	1.949	4.74	8.441	0	9.058	29	0	6.967	711.621	82.244	0	1.585	0	0	0	0	0	0	0	0	0	0	0	0	0	0	4	2	0
LOC103696979	972.999	1081.73	796.989	1200.15	808.674	699.419	996.798	869	854.663	134.098	300.389	8.422	673.976	1301.15	1520	1143.13	301.24	683.224	893.637	1158	808.021	941.652	718.999	665.053	577	563.832	629.878	521.505	791.913	713.077	879.213	1002.77	745.677	710	812.608	892
LOC103696980	546	586	749.789	650	660	651	614	642	752	88.749	182.991	106.492	554.971	719	762	213.129	123.872	401.11	3650	3562	3937	3754.12	4392	3401	3893	4717	4593	533	1899	1653	2291	2787	2631	1194	1896.4	1909
LOC103696981	0	0	2	0	0	0	0	0	0	3.318	2.013	7.444	1	0	0	3	0	1.001	0	0	0	0	0	0	0	0	0	0	0	0	0	0	0	0	0	0
LOC103696982	483	401	356	367	576	423	415	400	413	18.18	110	10.191	400	716	432	113	62	322.528	207	199	167	154	236	354	245	145	191	455	620	393	612	532	508	727	693	601
LOC103696984	0	0	0	1	0	1	3.447	0	2	70.072	48.239	62.02	13.887	0	0	54.856	39.547	13.63	1	0	1	0	0	1	0	0	0	1.015	6.141	0	3	3	1.061	4	3.785	4.581
LOC103696985	40.91	30.718	54.474	44.122	56.644	27.057	49.502	39.662	34.408	7.696	4.3	10.159	14.045	54.907	21.703	9.348	6.695	33.083	22.394	12.12	39.816	15.436	13.484	10.772	18.942	5.902	22.444	16.63	37.818	37.421	16.933	12.2	21.271	8.527	24.208	28.433
LOC103696986	113	109.999	73.001	116	201.001	109.001	173.999	64	131	274.457	81.013	63.71	994	744	547	153.001	97.999	366.001	548.999	394	560	116.001	256.001	376.001	134	135	136.999	1136	646	806.999	879	730	625.999	783	886	754
LOC103696987	24	28	28	31	8	17	25	25	27	352.371	235.145	465.885	71.996	159	196.875	363.153	328.364	72.338	355	338	381	540	371	200	446	260	482	17	112	107	261	451	160	178	403	301
LOC103696988	0	0	0	0	0	0	0	0	0	0	0	0	0	0	0	0	0	5.34	27.331	12.459	13.946	6.198	5.529	8.532	4.665	10.411	3.689	0	5.369	29.285	7.261	7.797	6.566	4.18	5.121	16.743
LOC103696989	12.419	0	8.34	40.463	5.185	16.08	0	8	11.399	70.308	31.593	17.447	0	9.354	0	0	23.08	15.715	5500.36	1723.35	5081.24	1544.38	1176.08	932.724	912.63	647.722	1310.36	10.26	1356.12	1962.12	937.752	1298.6	547.907	594.74	1829.7	1698.29
LOC103696990	452.298	381.917	653.898	856.399	585.407	744.124	732.428	899.78	792.763	35.899	108.003	48.268	493.211	980.236	1459	78.692	59.967	610.68	980.878	1046.27	1062.71	1342.18	1467.75	1091.38	1431.17	1156.02	1388.1	216.318	664.057	699.077	1039.2	779.694	1042.47	457.897	1153.58	1141.68
LOC103696992	1404.25	1840.35	1018.33	1221.12	1914.38	1363.71	1817.47	875.568	1371.71	59.861	567.186	15.418	2233.36	1701.91	1149.15	1024.66	385.999	1578.05	2958.49	2922.46	2892.35	2173.64	2278.62	3569.3	2421.09	2238.34	2399.58	10656.4	7505.42	7785.49	3848.98	4202.52	3777.17	7619	5291.89	5159.27
LOC103696993	241.266	199.474	307.673	264.307	323.745	256.972	208.429	288.116	310.138	0	13.377	0	112.16	207.864	195.658	11.378	24.946	133.795	204.718	174.967	228.215	133.507	149.792	192.835	157.278	144.136	141.476	125.626	221.767	227.714	190.548	204.905	191.287	157.389	198.067	179.519
LOC103696994	820.104	868.319	890.303	813.825	742.415	734.978	965.812	703.58	772.738	14.09	177.708	23.574	732.565	719.387	455.042	192.186	89.226	417.364	601.254	577.37	597.651	413.289	728.427	785.207	880.513	526.86	598.85	647.423	1086.48	1025.1	993.551	905.701	810.3	936.853	1026.82	1268.33
LOC103696995	174	102.134	190	171	147	183.085	180	200	207.999	594.301	464.136	576.207	149.505	194	203	277.919	348.888	160.559	1296	1069	1096	1123	1209	1063	1336	1248	1428	257	633	565	1221	908.001	1104	580	828	845
LOC103696998	422	506	699	503	409	421	518	395	445	197.53	335.173	73.091	997.012	1067	817	747.235	263.312	866.83	1463	1369	2719.76	818	1326	1884	711	699	964	2553.82	3267	2114	2036	1910	2119	2833	1969	2243
LOC103696999	420	389	413	402	631	365	579	337.999	415	99.145	124.788	224.434	805.037	916	486	192.895	172.254	563.965	745	501	814	295	388	436	289	316	346	291	496	482	532	519	446	381	504	492
LOC103697000	327	369	286.015	336.592	267	303	414	292	330	186.336	137.552	112.899	204.618	296.272	240.707	186.719	162.437	298.66	523	536	566	538	534	589	558	509	527	405	469.588	458	535	571.642	611.646	554.098	603	684.641
LOC103697003	430.27	518.678	622.199	586.977	342.9	506.999	510.101	616	637.123	135.004	208.831	152.047	327.322	325.896	580.59	229.71	212.044	342.526	1131.79	1268.08	1436.89	940.36	1110.08	1144.34	781.964	792.998	963.313	970	965.999	1126.03	1021.33	914.971	931.046	1058.61	919.557	1065
LOC103697004	78.732	103.924	96.73	70.174	100.434	77.757	129.036	74.244	86.233	3.017	24.323	0	56.373	93.22	90.378	23.222	5.653	52.668	74.549	70.923	69.516	72.535	62.57	83.873	88.967	76.311	72.901	35.421	96.312	69.124	96.428	88.332	90.019	53.025	75.855	99.47
LOC103697005	6	18.382	9.657	7.56	2	10.84	19.597	7	15	7.36	1.079	52.649	7.004	7	6	8.463	24.701	15.955	0	1	1	2	5	3	2	0	4	4	4	4.618	2	10	3	3	2	0
LOC103697006	844.067	1422.31	1336.18	936.816	917.327	861.039	1199.08	943.103	992.396	0	0	318.385	801.862	919.98	763.62	174.925	0	598.193	2130.7	1721.74	2133.24	1742.64	1641.33	1393.02	1796.19	1789.9	1519.78	341.892	1615.69	1228.32	1066.42	1254.96	1096.08	867.641	1188.83	1204.55
LOC103697007	100.724	78.486	137.393	94.521	101.638	108.403	115.447	117.888	112.869	31.22	15.407	19.054	83.626	91.864	154.405	22.162	8.037	79.996	93.356	95.962	140.806	107.048	104.423	96.432	113.925	79.062	107.739	21.05	69.667	88.237	116.502	93.302	111.317	68.081	116.839	139.074
LOC103697008	614.987	558	947	818.001	886.999	751.999	744.999	681.999	784	91.734	231.95	100.659	1118.42	1112	997.001	575.315	130.945	809.406	1240	1315	1574	744	1129	955	813	721	872	758.001	1142	948	1694	1364	1337	1148	1342	1383
LOC103697009	2	2	1.716	0	1	0	0	0	0	50.167	22.454	28.034	2.301	0	0	22.904	35.961	3.262	0	0	0	0	0	0	0	2.754	0	0	0	0	0	0	0	0	0	0
LOC103697010	392	458	378	435	305	331	435.519	402	431	62.372	86.023	51.465	180.77	293	278	220.606	79.987	222.785	637	642	633	674	611	539	593	619	592	107	344	318	474	603.186	554	315	446	439
LOC103697011	293	245.999	261	291	140	246.025	213	300	264	28.832	42.152	55.5	47.684	74	40	55.836	39.674	106.863	306	398	441	292	450	427	316	238	263	79	309.999	186	209	270	257	157	105	214
LOC103697013	790	803	745.993	813	758	910	668	700	998	94.2	94.714	241.17	156.958	367	437	73.745	98.079	498.529	995	621	923	1097	1342	1774	4222	1318	1374	121	643	821	651	887	975	421	682	976
LOC103697014	1592	1986.65	1028.91	749	796	777.616	562.199	539	627	934.618	750.045	507.736	355.475	380	903.721	694.509	998.126	1037.64	233	282	172	211	148	160	159	144	113	79	159.989	173.159	186.225	151.001	136.595	112.873	187.109	160.069
LOC103697015	737	816	913.249	882.296	876	829	971	668	875	237.605	248.597	168.467	759.94	765	694	277.442	233.629	701.321	911	711	864	543	874	687	846	622	759	96	434.19	509	537.349	526.797	482.176	331.131	538	558
LOC103697017	1129.87	912	550.935	1575.82	1165	3184.11	1800.56	380	748	20.734	21.079	45.307	244.737	992	860	39.993	25.57	461.394	935.887	155	29	39	71	139	120	61	54	12	15.553	456	40	161	13	4	139.973	56.891
LOC103697018	11	50	24	22	16	20	33	3	22	125.986	62.047	186.76	12.076	61	44	44.075	60.652	26	1	2	2	3	2	2	1	0	1	3	5	4	2	4	2	6	1	4
LOC103697019	497	479	660	803	420	521	488	501	607	117.645	105.154	177.01	290.013	524	688	189.136	87.356	317.977	784	769	836	1245	782	652	714	615	639	196	526	480	769	634.963	671	467	729	799
LOC103697020	6.599	8.687	11.008	13.773	3.041	13.698	4.039	7.656	13.557	47.798	27.105	42.75	9.867	4.478	8.459	17.76	43.93	15.798	21.32	17.013	27.081	23.217	12.733	28.177	28.475	16.462	29.227	6.106	5.639	18.159	15.527	6	6.551	15.569	11.504	13.79
LOC103697022	2	3.271	5	9.876	5	14.365	4	13.111	31.578	20.231	12.709	14.954	4.968	0	0	6.909	11.523	3.327	15.999	16.133	24.038	12.003	26	10.999	22.968	5	10	0	6	8	5	2.951	1	0	4.216	1.02
LOC103697025	52	14	31	47	45	38	44	35	30	99.018	37	99.511	48.341	55	54	80.208	61.826	50.325	26	15	10	7	10	8	16	4	10	16	40	29	88	33	63	42	59	62
LOC103697027	3238	3114.08	2613.15	2836.6	3065	2605.61	4131.98	2287	2509.62	96.449	734.157	123.33	3282.65	3574	2832	1101.75	350.503	2549.67	2999	3295	3817	2821	2798	2756.65	2803	2605	2638	2003.01	2722	2843.27	2627.25	3025.31	2519	2297.91	2772	2990.03
LOC103697029	66	43	75	88.813	102	34	77	23	48	14.868	26.335	203.609	66.75	93	89	36.915	24.161	15.241	122	75	109	113	183	101	183.019	49	53	0	208	69	215	183	191	165	32	2
LOC103697030	10.477	124.199	0	0	49.483	0	28.435	10.715	10.704	29.953	93.67	68.738	181.721	182.216	10.164	88.861	11.629	0	10.499	88.708	10.485	30.38	0	10.54	0	0	50.347	30.141	10.447	50.257	68.676	90.923	108.152	30.12	127.884	29.626
LOC103697031	569	367.001	617	581	529	481.001	473.999	499	533.999	76.366	82.821	59.833	291.999	697.001	732	170.658	69.206	338.557	1000	893	910	919.999	1109	955.001	1013	949	969.999	598	679	758.001	981	839.999	1044.84	688.999	859.001	965
LOC103697032	203.366	272.998	233.799	245.994	198.077	190.551	287.435	176.637	214.794	601.88	121.091	226.62	216.602	231.353	240.837	163.3	195.385	226.184	172.127	148.614	174.597	202.06	214.785	260.529	227.927	208.225	299.529	211.162	241.308	200.149	225.72	321.906	247.611	239.582	278.439	345.49
LOC103697033	12	19	10	21	18	25	22	12	21	145.264	90.359	107.537	42.202	45	19	100.462	123.292	40.045	82.001	90.999	99	66	85	47	74	83	62	63	74	61	139	53.001	92.001	72.085	104.999	107.001
LOC103697035	13	7	12.034	8	6	10	19	18	21	60.79	20.072	90.686	13.345	3	3	14.591	7.466	11.5	15	23	5	5	13	12	14	10	13	3.007	4	18	21.024	16	20.027	9.013	35	31.035
LOC103697036	43	34	31	25	28	27	38	30	30	444.75	559	501.861	163	69	88	243.803	648.918	135	37842	31908	31676	38586	34270	32009	42058	35340	30750	540	9934	14499	15200	18789	20856	4726.21	9632	8846
LOC103697038	4	38	30	10.453	3	14	35	5	28.87	121.468	83.711	110.159	49.562	15	71	125.416	160.832	51.47	3	4	2	4	0	6	3	5	1	13	43	17	38	31	41	61	36	44
LOC103697039	2	0	0	0	4	3	0	1	1	32.505	37.384	34	10	0	2	34	35.819	11	0	0	0	0	0	0	0	2	0	0	0	1	0	1	2	0	0	0
LOC103697040	120	163	101.626	130	129	156	201	131	218	85.045	29.794	50.574	77.637	291	423	37.322	43.66	80.632	242	447	151	121	153	174	107	100	108	110	107	163.728	152	93	132	82	142	124.112
LOC103697041	1049.94	1278	868.805	924.898	1140	849.976	1121.97	738.944	1039.95	79.733	238.277	44.128	858.576	859	745	513.956	199.12	869.363	1970	1982	1825	1492	1790	2159	1965	1808	1731	2390	3582	2312	2308	3130	2575	2842.6	2594	2882
LOC103697042	230	237	218	208	217	252	334	219	250.435	648.744	91.861	381.904	186.466	193	158	126.493	182.894	197.397	753	836	764	753	758	577	774	643	737	209	344	365	367	506	398	283	369.056	459.001
LOC103697043	238	64	106	83	309	104	118	57.018	112	102.32	33.03	133.242	10.244	381	441	21.737	69.309	264.484	11	7	10	3	3	9	4	11	14	1	1.062	19	1	0	0	0	0	4
LOC103697044	0	0	0	0	0	3	0	1	1	96.202	69.452	71.788	12	1	1	66	78.305	13	0	0	0	0	0	0	2	0	0	0	1	3	0	0	0	0	0	0
LOC103697046	29037	13499	34270	14849	28889	9091	6086	14059	6322	90.019	2147.87	68.634	1789	17434	20310	2579.09	115.668	12654	1333	134	545	286	419	240	176	385	379	761	1064	1085	681	1626	1806	2020	368	3144
LOC103697047	5393.98	3335.4	2856.96	2939.84	5199.85	3644	3601	2185	3255	271.522	221.423	226.815	333.953	3868	5145	161.932	302.931	1868.04	256	50	118	127	32	81	39	42	68	21	87	391	30	37	33	38	35	141
LOC103697048	1	2.017	2	3.047	0	2.031	1.014	4.008	2.026	72.866	22.229	72.564	6.892	2.224	1	33.206	42.739	11.875	1.041	6.352	4.338	3.472	4.309	3.129	4.205	5.361	5.21	3.329	3.064	3	1.019	2	2.113	3.424	2.064	5.034
LOC103697049	1320.93	139	577.927	1126.95	2195.91	708.991	295.985	346.987	272	46.62	5.432	172.236	12	168	124.963	5.382	14.377	1146.98	50	10	34	18	2	4	3	0	2	0	0	26	0	0	3	3	0	5
LOC103697050	578	458	474	588.501	448	548	601	433.19	578	283.997	166.877	289.427	493.126	522	527	269.656	222.627	496.887	922	856	990	903	1091.11	927	996	807	1094	1064	867.711	911	1308.37	1110	1142	1114.65	1222	1363
LOC103697051	94	72	78.119	100.308	107	129	92	121	137	64.682	30.063	63.302	45.24	42	56.128	43.39	33.78	71.015	182	165	153	184	199	225	243.001	174	203.393	23	162	140	300	195.387	229	203	244	340
LOC103697052	688	687	678.912	521	837	555	444	450	541	84.733	86.25	115.262	501.633	869	782	133.152	107.401	479.096	339	411	345	191	210	382	288	147	203	413	251	364.018	446	220	280	351	402	368
LOC103697053	87	139	38	24	36	38	47	6	81	18.159	11.001	16.265	31	156	108	27.267	18.6	64.044	133	57	204	10	3	137	24	18	65	27	90	166	320	257	320	266	444	335
LOC103697054	1032.01	1064.38	1267	891	1014	887.012	1093.98	845	963	62.678	219.885	160.321	873.859	955.939	719.264	482.381	167.444	799.002	2602.54	2460.83	2667	3505.58	3168.86	3636.66	3568.99	3522	3421.42	5124.65	3162	4012.3	2944.69	3480.68	3828.47	3823.62	3362.6	3605.96
LOC103697055	3	1	4	11	6	1	7	0	6	38.539	8	77.016	48	35	24	9	9.002	16	1	0	0	0	2	37	0	0	0	919	334	810	331	14	109	544	382	209
LOC103697056	81	79	73	103	110	96	117	135	130	1363.4	9.991	546.624	88	138	109	30.004	29.238	63.086	318	276	347	304	301	207	300	289	308	167	231	204	295	269	310	194	265	269
LOC103697057	561	402	674.968	616	463	511.965	527	559.477	530	82.474	124.583	176.576	256.506	523.985	684.649	212.824	104.972	382.037	819	756	1077	853	1037.89	784	1025	735	881	193.277	719.399	500.131	946.54	670.193	822.999	483.804	661.001	786.152
LOC103697058	3204.62	1446.08	2857.73	2843.26	3672.21	2446.44	1226.74	2450.03	2291.78	191.598	72.985	351.855	100.508	691.733	956.717	148.252	80.282	2037.24	714.89	192.471	458.488	609.171	223.443	503.238	527.699	211.745	331.271	8.589	47.539	329.352	68.069	85.764	87.881	36.472	127.659	236.06
LOC103697059	435.84	3535.72	3537.13	341.555	147.491	196.884	167.843	232.955	286.352	251.852	642.872	285.214	1750.36	690.697	3031.88	942.775	221.222	720.352	537.925	530.141	619.054	362.552	451.014	549.952	454.713	502.958	542.311	606.382	739.83	394.886	599.729	555.218	634.784	467.883	564.623	978.538
LOC103697060	5	11	202.306	1	0	0	5	0.5	0	0	0	0	11.732	1	15	15.152	0	0	0	0	0	1	0	0	0	0	0	0	0	0	0.5	0	0	0	0	0
LOC103697062	125	102	145	168.05	122	150.001	149.996	184	171	297.035	122.159	320.855	134.112	126	99	122.858	153.888	142.762	348.001	305	363	303	357.74	334	406.001	327	424.038	70	179.001	182.048	295.283	271	308	187	262	322.999
LOC103697063	902	510.623	791	900.28	953	742	661	1010.38	964	185.771	184.962	428.614	651.39	954	759	248.942	196.716	624.801	1468.42	1529	1547.44	1214.38	1677	1389	1754	1329	1509	735	794	943	1713	1480	1711	1612	1505	1587
LOC103697064	528	558	486	566	448	516.67	590	554	530	231.277	172.936	115.038	368	451	489	186.593	118.475	335.285	678	727.036	579	398	427	473	416	362	426	468	615	641	647	645	647	529	682	615
LOC103697066	625	602	579	596	757	639	623	546	558	222.374	133.461	91.541	493.454	627	632	371.941	412.658	578.34	552	602	632	330	490.68	470	355	321	391.746	620	691.208	615	647	620	633	654.255	675	707
LOC103697067	168	153	204	129	130	123	125	117	111	31.143	37.105	20.697	99.048	127	219	66.176	20.091	131.027	140	149	292	94	113	282	73	93	143	398	257	341	194	182	154	328	234	232
LOC103697068	2583	1857	3057.84	2958	1874	2529	2734.95	3466	2909	373.778	629.759	360.555	1793.19	1845	2510	1177	448.009	1762.06	5184.7	6133	4488	4203	4107	3493.73	3084	3552	4080	2533	3622	3481.01	3673	3401	3871.71	3055	4086	4676
LOC103697069	632	470	604	638	672.001	595.117	926.001	819	734.999	68.466	118.001	84.699	293.859	480	355	134.615	47.081	378.001	781	749	629.001	617	797.999	591.999	733	540	476.999	84	557.001	466.999	884	646	777	369.001	563.999	612.001
LOC103697070	779	708.999	536	662.001	911.001	728	726.999	516	661.001	77.748	178.401	88.731	1009	887.999	710	267.739	168.893	804.024	290.001	309	467	141	245	335	213	106	184	759	447	561	749	642	698	865.426	850	729
LOC103697071	2300.8	2208	1779	2466.11	1809	2372	2226.84	2439	2239	55.547	168.243	151.647	706	1915	1676	218.802	67.623	1437.53	2044	1762	1962	2110	1965	1575	2197	1685	1715	78	951	1218	962	1713	1122	472	876	971
LOC103697072	3	6	2	10	7	6	7	7	4	373.472	282.82	332.955	104.206	8	10	386.097	313.973	97.375	5	0	3	1	0	3	5.001	1	2	3	2	2	8	3.621	9	10.98	10.197	11
LOC103697073	508.465	591	555	503	498	527.838	702	554	492	130.626	144.84	141.798	566.172	546	512	397.871	114.976	442.217	1193	909	1098	1048	1167	1320	1107.05	1091	1116	870	1281.25	1280.2	914.195	1249	1119	926	992	1085.44
LOC103697075	0	1	0	1	0	0	0	0	0	10.169	8.107	10.449	3.078	0	0	13.612	14.9	6.002	0	0	0	0	0	0	0	0	0	0	0	0	0	0	0	0	1	0
LOC103697076	0	2	0	1	0	0	2	1	1	518.729	534.481	105.979	67.171	0	1	32.596	365.066	167.16	0	0	0	1	1	0	0	0	0	1	0	0	0	1	2	2	0	0
LOC103697077	45	55	54.76	66	47	67	53	67	73	25.563	38.323	48.67	85.734	83.654	49.365	74.379	34.194	47.157	184	240	196	194	223.246	159	186	185	185	151	192.454	151	272.996	268	224	230.992	260	238
LOC103697079	79	78	100	73	76	128	118	81	103	40.733	62.626	67.252	69	104	90	132.211	112.589	95.996	167	158	180	185	221	326	273	210	300	240	142	165	251	285	312	222	223	210
LOC103697080	4416	4884	4586	4595	4938	4448	5668	3881	4454	332.235	1195.21	112.832	5159.84	6025	4600	2063.22	604.958	3569.93	5022	5653	6678	3023	3912	4625	3602	3282	3699	6704	7180	6773	6392	6307	6100	7184	7962.01	8195
LOC103697082	2032	2420	2070	2207	2038	1827	2310	2196	2394	85.95	258	30	1336	1472	988	777.987	132	1353	4918	5378	4334	6012	5378	4500	5385	4629	4124	2662	5050	3907	3473.99	6137	5485	3791	3612	3948
LOC103697083	1705	1633	1527	1827	1657	1682.09	1791.63	1574	1693	121.209	243.384	117.228	1777	2273	1566	659.292	261.816	1306.12	3173	2811	3232.69	2435	2428	2251	2549	2617	2440	725.001	2103	1927	3109	3333	3363	2305	2762	2893
LOC103697084	4196	6698.97	1519.94	2870	6062	3678.66	3315	2279	3185	96.375	108.684	251.593	841.218	2967.96	2459.75	151.122	158.928	2884.3	1255	565	827	260	118	233	173	103	94	356	379.394	773	243.443	225	131.228	145.729	204	264
LOC103697086	943.254	921.486	1161.6	980.927	989.458	812.242	1408.11	788.977	1079.99	58.283	76.026	33.223	875.963	1043.64	695.122	209.951	47.451	760.481	1846.85	1691.24	1720.27	1433.32	1804.85	1685.28	1421.01	1551.34	1681.09	1003.14	1941.58	1675.38	1606.29	1781.37	1775.51	1377.22	1835.75	2182.05
LOC103697087	2010	1989	1803.97	1928	1964	1807	1794.38	1611	1687	811.501	1090.1	286.371	1355.88	1415	1642	525.624	1477.07	1595.85	1670	1604	1880	1397	1590	1415	1528	1271	1456	1168	1548.56	1428	1900.99	1949.95	1653	1630	1890	2013
LOC103697088	387	379	469	284	342	271	376	323	264	27	50.157	11.518	168	307	412	104	30.557	195	724	597	577	468	409	401	340	366	347	70	410	429	318	264	286	154	292	357
LOC103697089	371	452	275	307	523	335	575	224.715	340	17.012	64	16.218	541.797	644	366	120.289	53.537	451	344	326	457	303	354	464	309	253	297	673	605	516	629	648	591	628	732	625
LOC103697090	939	931.428	1078	988	933	950	1049	835.42	1039	250.408	267.028	221.772	848.461	1067	984.38	476.921	146.515	832.873	1542	1727	1820	1577	2106	1747	1860	1370	1716	1477	1442.38	1779	2479	1747	1922	2096	2343	2227
LOC103697091	157	127	148	155.188	104	116	103	86	145	48.728	42.976	51.958	93	101	151	49.131	55.055	111.949	2627	3560	1864	1618	1455	1546	1274	1507	1644	240	523	1063	1160.01	753	686	390	568	458
LOC103697092	70	118	36	43	77	75	75	62.998	58.023	87.242	44.863	98.057	38.849	6	5	37.534	44.039	81.158	181	85	190	196	146	160	102	189	122	204.986	125.986	159	176	208	184	330	203	205
LOC103697093	178	203	151	192	228	185	232	164	193	63.161	64.605	58.995	186	294	283	1060.59	85.55	216.411	282	257	391	242	318	322	274	281	295	160	326	311	434	514	394	369	396	404
LOC103697094	30	99	7	71	119	97	59.046	34	8	41.415	125	42.681	56.551	25	9	24	23	33.667	7	3	8	3	4	9	9	5	6	158	61	83	17	6	17	87	169	37
LOC103697096	0	35	3	17	1	156	52	16	10	351.515	72.626	136.373	25	5	2	77.962	113.79	21.002	2880	2454	4091	31085	29255	45457	57894	103626	121316	5606	15409	4251	47750	78103	69959	21576	45272.6	42835
LOC103697097	1892	3727	6086	1855	1384	918	1481	962.983	704	493.333	1142.41	405.248	5914.04	7226	4520	1106.27	733.414	1751.4	9092	13711	12443	6674	12808	10236	3338	5518	7611	14101	13353	10637	12859	15425	17184	12035	13874	12972.4
LOC103697098	1114	1216	1695	1049	1108	897	750	907	861	237.002	542.049	190.418	1768.31	1208	1284	1236.43	236.495	1286.78	1017	1020	1129	695	798	1272	746	569	831	3995	1967	2835	2411	1363	1905	3301	2286	2110
LOC103697101	76.493	76.953	92.216	98.992	70.969	46.327	95.399	53.726	139.751	40.461	15.779	120.669	67.832	76.597	90.497	20.126	32.734	67.876	164.053	182.14	221.374	121.715	135.151	134.598	144.012	132.347	121.057	53.766	72.155	75.527	106.97	124.848	87.981	51.264	110.142	100.103
LOC103697102	17	24	8	20	28	22	34	9	23	41.939	34.142	45.649	31.794	35	13	35.287	52.508	23.353	511	529.999	888	857	1298	1138	1605	1748	1577	126	318.001	198	571.987	726	993.999	284	423	377.001
LOC103697103	197.653	231	282.201	193.13	137.066	168.147	290.205	179	190.003	402.213	545.451	344.964	668.842	321	279	896.639	224.169	1115.44	844	849.996	685	732	686	1048	631.999	907	770	1929.9	3294.42	1891.99	688.268	1030.07	993.105	1669.37	916	1648
LOC103697104	107	51	115.028	130.999	107	84.001	66	107	122	171.349	111.144	225.775	77	90	167	128.549	154.843	105.41	150.11	141	130	119	139	126	130	101	168.784	22	77	118	147	52	87	64	106	87
LOC103697105	6	0	9.689	7	0	1	4.461	2	2	199.799	208.256	807.392	56.951	0	4	184.677	294.436	55.383	7	10.7	9	7	6	26	3.999	6	14	24	22	25.902	3	6	7.543	25	10	13.001
LOC103697106	253	164	231.001	219	244.999	240.033	231	234	283.001	16.764	23.788	41.88	110	224	296	52.982	29.963	146.001	970.999	861.001	987.999	1121	1088	888.999	1174	1262	1136	31	499	431	522	735	787	222	454	507.999
LOC103697108	446	416	695	527	426	493	522	554	637	159.367	150.966	346.21	439	487	636	315.025	354.419	417	1063	1064	968	695	893	804	696	711	835	733	844	825	793	719	658	842	904	990
LOC103697109	120	117	76	118	101	172	213	91	185	31.099	22	43.532	82	135	78	22	32.085	102	190	204	202	263	329	716	480	375	489	720	609	488	427	511	637	631	563	742
LOC103697110	5	5	4	5	0	4	2	0	2	1081.03	942.343	367.748	172.387	8	4	846.897	966.277	203	219	107	264	239	138	87	132	114	113	6	43.003	73	70	123	60	35	195	111
LOC103697111	43	178	131	53	46	61.002	75	15	41	123.255	360.694	168.015	1148.38	815	463	527.025	193.93	939.158	17	28	22	14	15	283	11	2	34	4666	1609.01	2987	1300	142	652	2228	1487	1133.26
LOC103697112	400	400	403	405.026	380	343	336	328.512	429	112.417	176.622	61.008	517.622	472	397	376.494	161.474	453.538	628	725	679	594	740	898	529	560	694	3341	1838	2401	1280	914	1084	2003	1509	1387
LOC103697113	101.999	108.047	90.636	76	78.999	81	75	70	63	107.183	85.991	158.055	44	60	93	85.001	119	75.001	89	50.989	71	78.999	37	76.001	88	73	66.999	13	29.999	40.999	56	70.999	73.999	46	47	56.999
LOC103697114	250.26	268.467	167.655	228.411	303.197	233.206	276.731	166.23	190.257	30.635	50.051	36.254	176.382	271.182	242.017	68.586	61.252	239.8	204.695	211.885	240.471	124.729	182.589	189.17	150.641	120.938	157.009	269.138	295.435	254.324	273.006	276.953	297.39	338.499	271.894	268.12
LOC103697115	117	92.999	43	100	132	129	147.723	107	110.687	350.862	266.321	329.229	222.323	134.788	162	371.845	358.965	166.015	6685	4493	4347	7158	5134	4428	5947	6076	5149	745	2267	2523.93	1682	2409	2490	983.849	1603.64	1278
LOC103697117	71	89	40	75	216	68	46	15.006	105	98.661	25.167	124.945	612	1049	124	60.343	70.773	326.576	109	269	129	183	411	271	57	61	144	185	264	159	954	1567	1285	197	963	172
LOC103697118	0	0	0	1	0	0	1	0	0	9	3.042	9.715	3	0	0	2	2	4	0	0	0	1	0	0	0	0	0	0	0	0	0	0	0	0	0	0
LOC103697119	19	40	9.141	14	18	17	6	4	12	55.883	30.878	33.311	3.024	9	26	28.532	28.47	30.901	0	0	0	0	0	0	1	0	0	0	1.003	1	0	3	0	0	0	0
LOC103697120	170.311	165.366	68.883	146.216	213.666	200.246	105.637	72.011	93.521	0	5.134	6.996	58.839	131.522	100.836	9.314	5.919	101.918	21.393	3.62	10.13	16.407	3.255	15.197	17.687	7.018	16.646	8.334	7.555	23.122	7.746	7.399	6.462	11.93	3.726	9.058
LOC103697121	80.031	47.4	69.432	195.808	101.738	116.253	101.198	276.614	264.993	66.938	47.665	85.823	23.305	66.133	19.998	49.705	66.874	69.597	115.615	134.474	135.785	295.882	301.429	233.631	324.491	280.091	327.053	45.173	98.573	83.996	129.1	265.574	218.663	187.945	236.573	183.628
LOC103697122	2	2	0	0	11	8	1	2	4	19.335	16.159	24.697	8.315	8	0	8.732	16.647	15.919	1	1	2	0	1	1	0	0	0	0	0	2	2	2	0	0	0	0
LOC103697123	1273.96	884	1204.99	966	1329	888	799	893	892	58.522	77.145	129.252	124.084	634	486	80.097	67.955	529	442	275	449	424	233	514	685	473	501	210	187	199.741	249.002	249	270	100	269	407
LOC103697124	964	928.999	1054	906	909.999	708	878.674	837	940	95.454	233.885	61.678	1001.58	1090	1228	553.534	114.417	756.197	1439	1708	1802	1081	1392	1389	1237	1055	1160	1590	1451	1581	1882	1561	1486	1457	1686	1728
LOC103697127	197	245	247	245	242	232	233	242	267	33.03	20	39.471	173	173	166	62.978	30.205	133	373	335	302	273	288	289	238	304	295	76	252	225	284	308	278	234	282	262
LOC103697128	700	697.999	881.001	1021	934	799.999	981.999	867.999	1026	196.399	286.51	212.828	622.997	1012	956	205.173	189.177	725.584	1492	1562	1559	1103	1567	1162	1279	1101	1236	470	1132	1107	1545.49	1270.02	1250	995	1342	1590
LOC103697129	923.627	1314.32	695.894	1118.87	1039.13	1271.9	1777.37	1504.03	1504.98	32.086	158.474	27.693	1076.79	1141.52	969.173	287.38	140.608	604.926	1502.26	1476.01	1252.83	1024.38	1054.92	1106.81	749.151	998.18	905.204	919.477	1739.58	1307.94	966.07	1325.23	1056.21	1090.87	1351.52	1514.8
LOC103697131	926.428	324.542	162.208	425.286	752.717	518.896	293.889	443.788	537.268	11.875	5.176	5.512	17.615	124.313	129.978	8.23	14.62	323.211	358.447	182.014	199.628	489.364	109.775	291.264	231.684	143.941	158.954	19.131	33.879	295.498	33.045	32.085	85.53	22.47	53.719	54.843
LOC103697132	432	439	470	515.001	427.999	487	636	513	597.001	185.6	186.999	907.997	355.469	548	548	209.945	183.182	296.062	600	620	675	461	588	505	542	472.001	490.999	167	440	525.999	539	484	474.999	360.999	554	631
LOC103697134	1178	1212	1298	1129	868	684	1010	748	653	78.363	512	48.809	2412	2322	1380	572	247.953	1750	493	1105	714	748	1896	5043	418	369	1316	19123	11221	14036	7348	5851	10140	14695	8056	5910
LOC103697136	2153	2088.75	1733	2719	1956	2998	3184.76	3405.7	2694	86.029	199.112	90.954	549.582	1123	1286	200.07	109.746	847.624	1007	1094	1323	1450	1419	1176	1595	1051	1012	157	613	611	766	986	828	470	796	920
LOC103697138	1974	984	1212	1276	2032	1159.83	1117	1442	1110	258.371	257.556	105.471	613.751	966	894	466.286	273.259	1246	1288	1157	1237	1133	913	1420	982	1001	1192	2647	1504	1766	1103	1478	1364	1741	1266	1501
LOC103697140	111	83.343	108	140	118	115	142.483	136	99	535.856	747.248	364.052	237.173	99	116	906.986	742.197	191.591	106	113	112	223	239	163	252	237	233	30	100	80	134	198	133.09	67	117	124
LOC103697143	484	1801	1165	654	97	364.443	1012	292	404	102.563	1172.71	46.636	1443	1649	1635	1119.79	309.33	2812.77	28188	23677	26006	37726	51375	36674	42345	64868	55760	7382	17999	13967	24036	42270	33349	15712.8	16349	16669
LOC103697147	1599	903.54	1972	1961.62	1417	1449	1237	1470	1681	294.246	374.713	256.873	1556.98	2391	2686	669.293	255.353	1427.17	2779	2623	3322	2702	3617	2585	3435	2653	3145	1057	1704	1684	3080	2136	2265	1904	2250	2520
LOC103697148	206	43	86	179	142	130	159	83	61	218.15	120.55	203.626	50	181	286	149.247	178.219	128	4508	3624	4708	2137	2773	1432	1412	1500	2451	112	1799	1580	1301	2992	713	949	2322	2586
LOC103697150	168.831	172.958	86.455	172.847	305.001	235.059	197.014	180.216	304.342	80.689	33.421	17.934	117.798	68.041	77.123	54.345	97.152	172.208	1541.78	1475.41	1517.49	1576.41	1845.97	1752.91	1565.85	2139.33	2284.07	68.404	406.434	417.93	1512.21	1488.36	1525.66	469.836	1081.48	724.789
LOC103697151	1120	1082	1136	981	1116.7	913	1191	924.305	1078.71	57.048	210	33.002	1093.65	1206.62	1176	567.015	121.153	897.621	2315	2451.69	2581	1587	1902	2144	1597	1469	1678	2457	1835	2280	2799	2348	2397	2716	2834	2756.62
LOC103697153	0	6	1	3	8	3	3	2	4	24.341	47.463	55.545	8.085	0	2	168.05	45.947	13.149	0	0	0	0	1	0	0	1	0	2	0	0	0	0	0	0	0	1
LOC103697154	79	28	39	68	93	39	47	45	42	48.031	37.982	220.553	127	22	5	26.055	34.36	98.448	36	34	62	61	21	105	160	119	113	129	254	159	940	405	737	951	908	1216
LOC103697155	400	486	455	413.001	469	428	693	392	498	94.871	71.65	151.014	489	515	473	137.857	76.289	380.949	590	509	547	381	429	302	303	320	331	167	562	506	364	437	376	298	439	490
LOC103697157	411	458.996	176	234	19	531	340	70	123	35.072	65.858	33.408	778.015	880	752	310.93	62.61	135	360	535	355	186	278	744	322	216	259	1953	1060	1862	1318	825	757.973	1301	1020	1226
LOC103697161	1407	2400	2933	1531	1243	1133	1228	1234	1192	155.544	632.675	98.845	1170	1370	2041	995.997	276.773	1155.97	1842	1919	1888	1657	1663	1900	1732	1466	1648	1680	1970	1834	1850	1783	1905	1881.49	1921	2172
LOC103697162	14.236	9.203	9.93	5.805	16.458	9.141	8.382	1.015	3.026	4.604	7.726	2.746	6.988	179.789	210.991	1.017	12.358	13.348	30	44	60	13	29	18	15	13	11	4	11	12	8.903	9	9	6	8	2.393
LOC103697163	714.788	500.552	290.818	558.189	360.474	789.981	613.324	190.653	1148.21	0	25.744	0	47.299	119.5	187.417	4.885	58.078	573.561	1749.59	377.069	1056.84	2521.47	532.136	1758.83	8128.97	973.18	719.018	85.066	103.971	550.321	236.602	130.552	229.49	184.073	291.905	211.225
LOC103697164	3058.95	4291.91	2792.03	2696.77	3573.16	2730.19	3632.72	1677.44	2963.33	364.443	575.775	203.131	2810.15	3045.1	2661.44	824.459	534.892	2273.37	3907.14	3355.16	3230.34	2944.08	2735.57	3040.02	2230.88	2743.66	2722.04	2177.72	3694.63	3209.99	2066.81	2686.38	2569.2	2133.81	3036.46	2845.84
LOC103697165	67	70	80	73	76	66	94	85	77	67.546	15.399	95.154	66	75	58	25.855	15.731	49.998	896	702	875.892	548	767	702	820	843.998	832	215	605	414	749	938.874	840	517	564	610
LOC103697166	179	69.354	64	70	106	126	256	94	205	153.233	131.145	58.014	38.171	37	53	88.494	202.762	99.76	1072	944	1171	1275	685	677	798	397	354	79	403.937	704	84	112.556	42	43	72	90
LOC103697167	0	0	0	1	1	2	2	0	1	63.396	34.08	85.413	10	3	0	45	43.423	13	167	159	85	38	61	104	27	69	103	16	117	35	152	284	164	52	92	103
LOC103697168	3	14	3	24	2	32	4	79.014	58	44.895	25	128.006	20.597	1	0	131.301	64.858	6.446	151	248	193	130	118	39	87	94	77	0	9	6	2	25	3	1	11	5
LOC103697170	99.999	91	43	41	45	63	57	17	47	588.107	176.355	127.098	75.111	39	62	114.573	331.024	104.396	38	33	42	19	26	36	36	15	29.999	42	50	47	57	38.999	45	57.094	46	40
LOC103697171	392.94	481.668	314.845	403.158	429.033	359.315	617.737	313.06	426.56	77.521	65.803	65.054	369.432	378.257	257.864	69.302	97.288	298.092	361.629	265.505	348.794	319.46	372.163	333.588	437.863	320.741	427.467	57.286	190.995	229.15	245.687	310.465	286.822	153.173	292.669	309.479
LOC103697173	307.976	149	209	193	175	116	231.994	187	199.997	9.972	22	4.009	164	259	205	32	18	163	355	102	267	381	186	207.001	255	362	290	34	230	259	421	301	446	213	282	299
LOC103697174	48	32	40.204	26.496	9	32	24	12	8	159.681	64.802	208.03	23.932	216	263	115.685	182.578	47.814	1611.72	1659	1200	1226.77	2729.93	1847.75	1587	1524	1914	42	638.876	471.938	708.999	1519	597	134.723	159.604	303
LOC103697175	31	49	34.592	26.739	23	24.69	28.344	20.918	37.456	434.238	437.389	419.253	138.858	19.093	39.836	254.942	923.314	224.787	13992	9779	12400	17181	16852	11747	17655	24795	23737	143.857	3490.58	3352.88	5162.85	12118.8	8506.92	1242.93	3597.88	2493.72
LOC103697177	3	33.051	128	7	3	24	90	15	18	119.329	131.984	106.787	164	198	338	376.271	163.309	122	1692	1627	1641	1341	1245	493	514	848	919	19	1087	994	389	585	281	200	580	594
LOC103697180	626	407	664	587	754	615	728	508	535.262	240.753	351.891	306.093	420.001	584	613	332.976	307.175	559.831	571	578	733	545	656	831	634	492	601	1223	812	858	846.122	813	837	960	957	956.118
LOC103697181	8	23	37.005	7	8	6	6	3	9	527.936	72.997	10531.9	49.031	14	23	116.267	93.783	55	18	5	5	5	6	7	9	4	5	15	16	16	11	5	5	7	22	24
LOC103697182	514	473.227	654	746	523	694	736	837	899.517	49.159	160.161	99.468	504.359	566.343	648	235.017	84.276	400.157	868	986	979	770	1100	949	910	738	981	430	759	603	1084	725	899.454	725	1042	1142
LOC103697183	0	2	0	1	0	0	1	0	0	19.741	11.038	72.637	3	0	0	16.577	23.002	4.225	1	1	1	1	2	2	1	6	0	3	4	0	0	0	0	0	2	0
LOC103697184	3.919	2.568	13.557	14.207	4.122	13.154	19.749	10.64	7.285	61.687	10.335	31.21	10.759	6.143	2.537	5.194	3.772	11.496	14.47	25.979	31.003	22.152	32.267	45.801	30.598	21.268	28.904	17.616	10.303	10.586	21.091	24.422	14.692	10.352	14.173	17.847
LOC103697187	1842	774	1092.95	2669.8	3432.34	2268.8	1561.52	3407.75	3063.32	169.296	149.027	276.997	76.053	841.064	631.565	144.639	214.352	1367.6	92.207	9.017	61.04	24.156	3.001	10.058	5.066	1.001	16.033	3.007	3.006	15.125	5.053	5.025	8.036	3.091	5.005	33.104
LOC103697189	125	78	194	220.967	140	148	121	172	158	68.096	67.847	71.668	105	245	308	108.939	101.346	129.678	253	199	192	259	246	195	246	200	313	76	111	112	295	205	255	134.017	185	241
LOC103697193	178	133.745	171	140.766	162	122.983	168.776	142	131.006	428.992	283.486	2973.53	96.548	142	134.048	106.676	256.5	117.857	156	146	145	190	191	151	158	147	162	125	146.799	149.739	214.798	189	182	150	175	200
LOC103697197	54.344	11	21	26	39	41	21	51.004	34	187.756	148.567	459.752	39.116	2	1	63.828	216.673	43.409	0	0	0	0	0	0	0	0	0	1	0	0	0	0	0	0	0	0
LOC103697198	0	0	0	0	0.5	0	0	0	0	0	0	0	0	0	0	0.333	1.312	0	0.5	0	1	0.333	1	1.5	0	0.5	1	1	0.5	0.667	0.5	0	0.333	0	0	0
LOC103697200	2715	2195	2231	2624	3263	2454	2873	2252	2649	222.509	597.229	317.831	1863.95	2965.85	1927	364.683	373.547	2083.57	2298	2768	3003	1664	2597	3106	2310	1697	2116	1972	2917	2709	4308	3666	3967	3078.53	3571	3714.49
LOC103697201	793	846	737	731	716	734	883	740.554	777	35.893	122.707	121.948	912.69	953	958	363.632	49.41	571.632	908	954	869	646	695	1181	560	613	689	2106	2138	1663	1516	1460	1436	1989	1688	1915
LOC103697202	1236.47	996.514	802.323	944	1059	1016.88	1462.93	958	987.439	403.794	358.833	780.093	806.023	918	779.368	515.28	474.808	905.863	876	882	1140	809	993	895.99	852	773	926	640	915	766	1085	1230.58	1141	863	1115	1227.08
LOC103697206	143.001	99.001	162	150	107	100	129.999	134.001	170	343.052	179.85	364.927	176.7	121.001	159.001	194.057	314.323	150	207	183	183	162	143	267	178.999	164	226	282	224.999	294.001	243	136.001	191	247	213	263.999
LOC103697207	720	531	547.999	646.001	692.999	498	532.001	609	722.999	100.989	136.585	73.312	509.79	704	629	218.822	105.02	441.161	1074	866.001	893	901.999	817.994	1045	655	986	1046	1028	1115	1078	1122	1144	1056.24	1012	1120	1099
LOC103697208	21.933	53.353	8.484	50.115	3.912	45.336	84.732	31.65	40.272	93.584	132.354	107.985	34.477	32.035	7	114.208	150.407	51.654	308.325	417.613	374.506	351.031	676.145	481.713	515.547	443.581	417.078	31.259	224.251	173.908	419.771	545.308	393.252	149.688	268.396	345.204
LOC103697209	67	97	51	38	69	57	70	38	78	99.266	41.932	74.571	63.361	149	63	85	70.999	57	27	13	24	4	13	41	11	9	25.057	53	38	59	14	38	33	37	44	54
LOC103697210	505	507	478	613	719	585	933	552	740	49.211	80.896	82.021	721	707	576	154.773	64.483	527.839	1450	1381	1517	1070	1271	1240	1287	1258	1194	403	1304	976	1226	1308	1297	908	1167	1465
LOC103697211	164	150	137	197	176	201	291	202	196	4311.93	299.999	1313.7	202.998	134	114	374.019	335.134	173.983	354	266	341	354	402	285	436	396	370	75	277	213	292	375	371	222	351	443
LOC103697212	201.999	210	253.001	253.005	165.001	257	278	268.999	251.999	119.859	58.025	195.729	109	160	221	64.019	78.784	143.279	400.999	459.999	482	376	419.999	276	358.001	344	348.001	81	311	258.999	399	429	409	255.999	364.999	420
LOC103697213	3	28	5	1	6	4.081	6	1	17.712	252.275	206.135	816.152	34.827	2	6	169.489	217.586	72.39	764	247	796	497	684	552	400	1854	1792	27	243	246	246	824	736	165.038	268	375
LOC103697214	227	308.999	273.001	304	319	262.999	478.001	290	316.999	19.106	47.677	12.262	341	399.001	264	89.699	36	277	715.001	702	750	556	638	797	627	591	681.001	498.931	768.501	673.001	656	788	732	735	830	820
LOC103697215	0	7.865	4	2.397	1	4.406	3.254	2	4	31.054	27.744	16.683	6.786	0	0	35.508	81.869	23.233	5	2	0	0	0	0	0	0	0	1.098	0	1	0	0	1	4.189	0	5.54
LOC103697217	0	12.578	10	3.635	1	4.78	16.876	2	5	19.39	200.778	37.264	326.434	43.355	23.273	197.831	58.605	184.513	1.362	0	0	0	2	60.695	0	0	0	1014.94	517.824	585.415	130.283	16.489	72.448	524.876	450.266	203.421
LOC103697220	34	43	22	68	54	82.092	79.008	77.22	99	110.412	32.006	249.102	38	33	14	71.605	54.176	26.07	98	87	86	290	266	203	455	269	235	1	55	86	160	235	180	55	111	119
LOC103697221	100	67	79	142	45	106	84	133	123	99.61	44.782	226.112	49.151	28	34	71.988	67.024	40	52	49	53	117	147	156	196	176	264	39	35	65	130	212	172	114	114	137
LOC103697222	1.021	0	1.024	4.557	1.028	2.105	4.176	3.12	2.091	43.673	36.373	60.375	5.372	0	0	22.12	60.194	8.333	0	0	0	2.056	0	1.016	1.029	0	0	0	0	0	0	1.049	0	0	0	0
LOC103697223	459	230	259	231.99	403	230	304	278	269	85.242	56.24	70.981	205.768	341	276	152.966	113.907	217.775	214	283	134	114	105	199	115	117	139	241	389	185	192	203	204	190	196	246
LOC103697224	916	1295	1120	1079	1087	1000	1839	869	1206	139.606	190.057	211.257	1437.06	1384	1076	471.466	121.704	952.002	2380	1933	2630	1299	1806	1746	1459	1477	1725	933	1682	1809	1362	1471	1259	1180	1740	1774
LOC103697225	0	0	1	0	0	0	0	0	0	5	1	10	1	0	0	3	4	2	0	0	0	0	0	0	0	0	0	0	0	0	0	0	0	0	0	0
LOC103697226	1659.52	1515.57	2286	2276	1386	1642	1429	2223.32	1924.78	255.802	146.528	103.073	735.739	1440	2721	365.095	108.032	920.748	2761	2851	2164	1887	2373	1914	954	1473.86	1877	494	1376	1563	1763	1616	1572	748	1074	1448
LOC103697228	466	209	262	390	442	473	294	345	408	162.488	36.474	184.854	75	234	236	22.228	80.725	298.403	112	52	60	48	57	68	89	37	53	18	31	66	71	48	65	40	67	69
LOC103697229	2	0	1	1	2	2	3	0	3	23.654	11.011	54.074	11.035	2	1	26.67	23.823	9.358	6	11	10	3	9	4	1	10	7	7	15	4	4	8.025	3	3	5	5
LOC103697231	37	32.111	37	34	41	42	89	39	45	100.385	64.928	80.29	47	55	22	68.198	75.709	50.78	59	51	84	58	57	47	67	60	50	15	29	30	34	41	35	27	41	41
LOC103697232	88	28	109.999	133.001	71	108	64.999	130	157.001	17.16	25.079	19.133	41	82	146	29.999	17.598	60	84.999	84.999	83	88	130.999	101	135.001	92	85	6	59	65	112.001	54	71.999	53	95.999	93.999
LOC103697233	84	118	74	57	101	81	43	43	80	77.528	33	212.851	18	30	104	27.014	43.968	79	33	13	22	34	36	38	59	19	31	1	8	18	5	16	14	7	12	18
LOC103697236	407	1856	353	238.136	196	506.418	1001	75	380	386.654	473.041	182.686	113.218	303	234.477	188.263	556.382	405.219	5	3	5	6	2	3	0	3	0	1	2	49	5	5.859	0	4	4	1
LOC103697237	120	148.289	83	103.599	106	85.616	139.391	57.48	81.48	183.841	80.421	129.635	24.634	70	122	179.302	108.703	99.897	5	0	3	2	1	3	1	3	6	1	6	7	5	6	3	7.198	5	4
LOC103697238	66	83.998	106	130.539	31	115.652	148	153	118	285.176	66.369	188.683	48.049	84	52	122.607	129.349	69.001	0	0	0	1.008	1	2	0	1	1	0	4	0	0	0	1	3.047	1.009	5
LOC103697239	0	0	0	0	0	1	0	1	1	60.667	67	70.501	9	0	2	30.032	49.59	14.007	0	0	0	0	0	0	0	0	0	0	0	0	0	0	0	0	0	0
LOC103697241	680	2630.53	1967	845	478	574	1497.64	495	571	267.571	1220.72	77.562	9172.72	5244	4368	2975.92	1213.66	2707.18	12669	16046	8959	2143	2747	15628	779	2759	7254	110375	66469	79692	36377.8	23400	31504	81707	46027	47005
LOC103697243	30.048	24.112	57.611	18.054	25.162	27.05	20.631	18.054	27.361	15.616	49.704	61.529	68.28	81.105	24.391	0	32.631	24.912	1191.81	498.255	1030.76	344.002	189.608	463.647	264.541	156.628	140.097	197.216	121.127	415.931	224.505	213.817	404.063	84.968	377.51	330.89
LOC103697244	499.205	226.761	254.178	217.881	423.045	240.093	130.38	248.736	157.965	58.794	7.579	4.68	37.649	60.905	92.899	0	19.095	178.945	104.968	29.177	81.164	48.977	14.362	55.914	19.988	10.161	15.427	32.03	20.339	46.636	25.636	44.702	8.144	35.147	17	32.144
LOC103697245	1	0	1	0	4	1	1.002	0	0	42.092	26.287	58.122	12.006	5	0	28.174	19.369	32.17	16	15	17	2	8	21	2	1	4	51	43.07	32	69	68.124	69	48	44	46
LOC103697246	51.245	31.683	67.135	29.655	20.252	42.839	32.96	7.269	26.387	43.289	14.297	27.508	24.111	85.702	164.207	13.36	30.536	33.843	34.771	46.392	42.639	36.693	37.484	48.712	32.282	20.841	51.538	70.989	108.804	72.266	63.427	64.793	28.718	104.456	80.736	90.715
LOC103697247	1441.29	1958	1398	1349.5	1315	1487.46	2215.47	1332	1953.64	180.663	230.004	70.078	1010.55	1735	1075	327.698	189.154	966.323	2036	1738	2159	2029	2118	1554	1802	1744	1646	537	1811	1803	2361	2075	2290	1772.01	2311	2475
LOC103697249	171	218	160.001	120	190	167	183	95	155	78.597	20.026	58.769	45	160	128	23.579	44.683	104.046	1711	955	2007	1766	2275	2167	2858	3102	2446	134	667	821	745	1661	1414	609	814	986
LOC103697250	0	0	0	0	1	1	0	0	0	31.979	21	3.141	6.013	4.014	6.042	1	6.002	16	0	0	0	1.013	0	1	1.014	1	0	1	0	2	2	0	0	1	0	1.004
LOC103697252	103.284	176.01	151.318	143	103	133	188	132	186	244.133	157.703	923.216	164.855	138	308	178.424	159.377	152.344	653	536	520	507	399	330	338	389	349.001	162	271	329	391	372	385.104	248.761	347	336
LOC103697253	532	514.319	586	432	199	328	764	472.999	516	53.601	25.093	49.26	139.177	171	334.779	25.344	42.089	189.17	46	20	65	34	11	79	35	20	33	1.002	6	76	13.045	13	10	11	34	36
LOC103697254	17.071	23	35.19	19	12	14	6.188	5	21	107.249	92.665	206.285	33.053	20	13	119.894	190.545	41.506	1	0	0	0	0	1	0	0	3	3	9	1.206	0	0	2	13.025	1.843	1.284
LOC103697255	183	179	159	244	209	267	307	219	204	30.488	30	38	221	330	448	62	56.283	176	150	134	166	110	127	221	158	120	139	161	297	271	424	277	345	338	374	414
LOC103697256	2146	1138	1391	1347	2872	1480	1741	1998	2436	29.856	32	21.267	2158	971	463	79	26	1185	1820	2003	2132	1354	1028	1282	428	567	698	745	2212	1748	627	643.138	421	2281	2644	1716
LOC103697259	11.001	17	8	18	3	23	6	11	13	264.385	29.461	165.627	16	1	0	44.233	66.074	27.953	0	0	0	0	0	1	1	1	0	0	3	0	2	0	1	0	0	0
LOC103697260	13	21	15	14	27	10	20	6	16	56.033	24.241	90.148	15.576	22	13	13.139	20.451	23.963	14	19	4	14	24	23	27	17	25	3	25	11	20	32	18	10	24	17
LOC103697263	62	223.763	119	49	50	116	169	92	92	133.9	105.889	246.311	73.441	166	127	184.534	148.565	84.482	403	272	306	516	474	442	189	118	218	78	90	161.612	716	536	809	79	391	204
LOC103697264	528	486	511	545	524	529	670.999	547	613.001	99.803	98.886	101.127	270.986	455.001	476.001	139.63	82.974	344.351	704.001	642	773	438	480.001	497	577	373	505.999	257.999	352	509	515.001	400.999	439.999	401.998	482	533
LOC103697265	3	4	1	4	0	2.936	5.062	1	2	107.325	61.515	185.258	20.008	1	1	55.997	110.767	17.755	21	1	4	6	3	4	3	5	4	20	22	3	2	2	4	14	6	2
LOC103697267	77.209	92	47	54	90	91	126.176	53	53	215.697	155.504	381.399	89.54	86	49	147.874	172.725	104.544	526	398	552	586	640.994	578	706	925	837.008	59	226	235	283	602.02	529	155	317	265
LOC103697269	264.001	320.999	284	285	280	287	274	252.999	235	225.401	150	251.353	244	328	238	129.547	125.021	216.999	292	246	288	307	320	437.001	372	289	314	319.001	518	469	392	413	430	439	403	495
LOC103697270	925	571	633.374	897	949	813.831	857	805	941.407	283.459	289.795	468.124	672.29	917.774	974.483	436.225	231.962	718.867	901	1022	927	713	729	653	578	515	593	865.635	851	801	1029	932	922	935	1060	930
LOC103697271	205	204	174	160	261	188	280	113	159.884	43.682	43.001	337.221	125	205	188	50.137	53.079	146.037	543	338	538	440	469	443	601	457	501	102	274	236	277	368	328	173	253	230
LOC103697272	174	165.534	195	229	253	220	232	229	265	323.519	140.951	208.641	192.953	208	177	201.557	323.111	225.302	608	405	564	441	585	578	510	604	628	204	349	351	563	537.465	542	394.646	497	409.101
LOC103697274	451.295	293.825	508.505	648.516	651.467	574.14	529.236	554.033	578.608	44.403	62.293	25.511	338.047	545.918	674.75	85.095	44.46	475.213	325.796	294.435	376.986	391.979	490.942	421.465	514.635	375.949	431.385	72.273	189.777	282.136	447.548	365.139	373.533	229.993	348.032	350.748
LOC103697276	1346	1934	1143	1387	1819	1382	1602	968.382	1214	108.507	397.757	96.463	2430.77	2270	1341	591.104	289.088	1646.77	1324	1182	1407	1271	1559	1707	1507	1770	1763	1241	1562	1478	1729	2330	1787	1895.42	2189	2044
LOC103697277	14.16	18.606	17.678	23.295	22.012	19.858	26.015	21.961	16.727	135.676	31.7	42.018	19.128	18.901	13.539	49.611	51.847	20.243	104.305	126.375	157.436	104.129	165.273	82.479	134.819	119.374	190.397	27.79	47.972	22.656	49.51	88.756	66.89	34.526	47.084	46.146
LOC103697279	948	934	1381	1229	993	916.469	1258	1171	1131	231.34	211.302	869.875	650.474	1096	1499	251.049	379.196	675.444	1443	1494	1378	980	1209	817	1103	833	1025	71	919	976	867	742	754	480.451	850	1060
LOC103697281	6	20	8	53	29	40	97	74	127	21	2	25.984	73	14	0	8	9	13	18	13	24	6	11	11	5	9	8	17	21	22	67	41	34	95	233	60
LOC103697284	283	133	136	218	205	379.001	193	237	324	60.895	18.483	58.071	57.046	50	18	65.465	29.206	143.936	20	11	23	26	2	16	13	12	12	17	22	28	13	17	12	20	28	15
LOC103697286	172	104	89	144	148	127	151	126	166	28.539	23	36.821	87	108	109	40.406	35.322	98.198	516	308	525	441	419	508	477	458	444	91	342	376	575	474	502	369	415	481
LOC103697287	229	280	171	190	233	279	293	229.243	281	59.944	46.96	39.693	279.938	173	127	114	49.434	222.67	649	584	723	414	537	542	447	538	428	529	677	523.028	697	687	720	666	723	650
LOC103697288	306	426.999	419.797	278.734	337	297	365	325	286.765	48.24	41.242	28.77	222.421	295	326	121.347	36.013	201.472	611.644	616.917	437.213	388.278	433.909	598.424	485.901	468.672	482.442	430.928	727.231	497.2	592.016	578.415	639.245	644.003	688.788	871
LOC103697290	3	1	2	3	0	2	0	0	1.001	190.812	75	82.189	16	0	0	57.47	70.663	17	5	5	10	5	3	10	1	0	5	44	28	16	3	4	5	26	4	16
LOC103697292	9	2.018	0	1	1	0	1	0	2	69.425	61.146	97.129	16.004	6	2	120	84	21.279	1	2	0	5	8	33	0	3	1	57	19	52	53	3	176	24	84	24
LOC103697295	132.036	198.446	143.143	150.304	155.071	119.224	167.727	86.862	109.641	49.954	53.222	28.006	212.801	187.639	115.364	130.811	48.78	191.889	160.956	120.541	158.082	84.82	136.89	170.923	102.179	82.099	94.927	418.563	290.769	299.2	246.956	282.933	244.407	291.283	246.272	225.626
LOC103697296	0	3	2	2.013	0	1	0	0	0	51.018	50.74	36.375	20.35	1	0	47.186	63.775	17.037	12.277	36.669	20.087	48.208	45.526	130.622	32.074	41.189	58.858	854.214	356.121	673.83	378.527	384.805	519.152	652.273	393.913	390.688
LOC103697297	0	1	0	0	0	0	0	0	0	10.003	9	8.651	1	0	0	2	7	6	0	0	0	0	0	1	0	2	0	0	0	1	1	2	0	1	0	0
LOC103697298	1369	1138	666	1158	1855	1295	1451	1022	1131	100.719	476.51	395.009	769.074	1283	1074	282.147	194.346	946.548	1158	1190	1242	1455	1368	1147	1314.04	1250	1122	428	802	808	1272	1423	1366	679	1105	1111
LOC103697300	194	228	234.999	213	146	153.999	198	207	199	72.19	72.922	66.992	107.622	148	178	95.61	91.016	107	342	304.001	286	262	256	301.999	255	262.999	217	81	214	204.999	212	252	224.999	158	210	255.999
LOC103697302	46	25.021	42.001	58	44	27	18	40	52	119.264	60.416	195.913	98.246	59	34	85.085	83.896	69	1	0	3	4	0	5	2	1	3	11	38	17	33	16	11	9	17	31
LOC103697303	626.714	803.866	428	620	427	503.615	437	476	509	276.296	210.583	162.813	467.309	806.09	704.519	513.327	645.357	500.361	906	920	690	644	635	441	441	393	416	22.019	355	328.475	394	561	382.003	116.055	376.943	353
LOC103697305	262.384	443	228.643	255	405	331.479	563	227.566	339	52.978	64	22.194	366.653	425.055	310	112.916	69.73	267.106	517	660.803	641.269	348.669	612.389	595.595	557	526	494.616	326	628.554	597	682	819.283	722.078	644.351	637.456	811.515
LOC103697306	6.796	0	0	10.467	20.478	10.141	2.391	7.007	2.432	145.491	68.014	75.141	2.747	0	16.147	0	0	6.686	0	0	0	0	7	0	0	0	0	0	3.035	0	0	0	0	3.149	0	0
LOC103697307	797.376	1388.97	141.03	1008	1110.23	1804.92	1062.2	1305.1	1553.62	74.38	134.431	95.645	376.158	276.137	69	57.486	136.874	431.149	1393.26	1118.89	1888.3	755.455	573.271	983.231	928.253	839.303	726.64	2819.67	3093.48	2923.64	2127.73	1940.81	2427.92	4130.32	3848.39	2709.75
LOC103697308	221	347	219	199	196	197	279	220	266	156.192	112.213	187.229	215.282	227	397	195.413	210.091	161.871	1949	1494	1550	1462	1552.87	1178	1779.28	1825	1506	84	788	821	840	999	1049	484	803	812
LOC103697310	359.477	241.514	85.937	246.196	153.013	189.19	171.415	249.471	236.727	0	0	134.834	35.731	117.786	110.551	28.191	0	194.544	1925.97	1656.38	1497.57	1604.07	1091.44	737.539	919.816	1212.56	1136.55	132.664	694.288	671.409	698.401	706.134	775.991	258.406	497.234	521.503
LOC103697311	337.989	318	476	329	315	368	415	457	479	47.322	76.314	111.954	178.438	404	513	102.004	48.469	238	881	750	1056	1091	1159	959	1415	1090	1011	111	765	509	907	959	1013	456	693	638
LOC103697314	79.269	416.833	137.087	78.892	29.837	150.684	71.093	64.537	128.615	41.6	63.275	70.063	23.923	22.112	133.5	19.141	50.928	34.617	132.049	26.289	122.377	36.395	0	81.472	5.917	17.932	45.418	103.052	73.153	57.96	4.994	40.4	67.108	53.296	46.496	160.039
LOC103697315	2	2	0	2	1	2	2	0	0	0	1.029	11.588	1	0	0	3	5.522	7	0	0	0	0	0	0	0	1	0	0	0	1	0	0	2	0	0	0
LOC103697316	154.669	545.605	593.325	143.848	155.754	101.983	224.766	55.923	131.94	37.894	153.711	3.79	2273.5	1630.88	812.063	885.294	81.742	684.289	510.361	705.504	694.386	182.429	400.62	367.442	51.776	121.769	173.207	1541.84	1523.11	1161.26	1274.21	903.466	1069.71	1046.06	1432.15	983.978
LOC103697317	3.978	18.98	15.979	29.304	4.202	11.342	18.389	1	7.812	51.486	91.099	13.008	443.926	276.308	169.775	69.246	62.946	170.578	0	5.186	0	0	2	4.185	0	0	0	52.005	13.109	52.458	42.693	34.737	18.984	92.62	80.052	41.143
LOC103697320	696.409	748	929	634	663	631.463	716	648	607	23.539	116.13	19.284	680.232	869	856	264.236	45.664	495.576	1148	1331	1150	964	1192	1155	1043	1063	1069	702	1107	904	1360	1249.95	1248	1124	1329	1337
LOC103697321	8	20	13	19	15	19	12	10	12	174.08	174.381	87.909	52	19	18	157.224	225.231	49	12	31	23	51	68	59	56.059	82	54	20	23	29	70	96	71	67	38	53
LOC103697324	64.457	23	71	126.734	81.899	87.591	61.703	78.828	88.404	83.117	41.076	109.199	24.465	63	52.848	24.429	44.515	87.309	23.682	14	12.04	9.791	9	17	28	6	14	4	3.731	24.927	24	6	8.596	4.325	27	14
LOC103697325	235	300	319	356.327	426.49	331	404	391	429	188.275	79.798	213.303	350.372	424	390.198	158.63	59.472	264	570	633	538	969	1043	1552.03	995	1006	1288.14	2611	1666	1901	1489	1422	1484	2355	1619	1740
LOC103697326	189	586.974	133.123	80.036	98	189.644	759	30	188.806	399.157	277.59	766.864	96.168	79.375	77.899	359.736	478.865	182.908	10	6	8	11	0	8	1	7	2.001	9	12.57	43.489	8	5.606	4.108	5.544	4	1.084
LOC103697327	1286.93	986	743	1295	1178	1217	1520	1300.93	1593	337.878	258.117	306.478	711.983	783	610	360.553	278.347	785.308	8	10	5	8	1	5	9	1	3	0.995	2	4	7	3	3	8	12.642	12
LOC103697329	9	7	2	10	27	38.032	77	40	19	117.091	120.453	380.135	24.644	16	2	82.1	307.325	28.009	11	7	11	5	4	5	20	4	3	7	16	13	7	4	3	11	10	9
LOC103697330	308	249	300	263	290	286	297	274	283	150.112	110.833	121.078	280	386	293	281.334	132.736	265.301	457	390	508	311	404	414	357	373	380	233	286	394	569	482.98	536	484	486	516
LOC103697331	3	19	1	6.816	9	10	5	1	16.013	132.706	31.754	83.214	12.885	1	4	17.272	40.947	10.015	0	0	0	0	0	1	0	0	0	1	0	0	0	0	0	0	0	0
LOC103697332	10086	8470	6975	14527	7301	13791.6	13749	21095	18116	356.877	1397.98	185.847	4541.77	7455	7349	2321.44	1198.19	4813.27	46290.6	43683.8	49055	54198.7	45538.1	36190	50772.1	50740	44564	10342	25292	22821	27016	28929	30028.4	13416.4	24636	23451
LOC103697333	0	0	0	0	2	0	0	0	0	10.897	1.07	13.684	0	0	0	3.212	1.156	3.336	0	0	0	0	3	2.307	0	0	1.52	0	0	0	0	0	0	0	0	0
LOC103697335	1.007	2	6.245	7.072	2	2.347	5.288	1	1.313	85.594	22.705	52.381	8.082	6.499	6	23.765	65.062	15.377	10.726	7.314	21.217	16.19	16.473	24.299	10.18	8.472	14.657	1	8	9.046	3.704	18.196	4.242	1	4.998	4.262
LOC103697336	213	106	225	305	79	481	613	178	264	755.027	515.981	75.581	6085	5003	3305	1355.99	2140.99	1075.97	16	47	14	17	5	647	105	14	50	58330	11327	30320	6662.78	1404	5888	35503	13374.9	13932.1
LOC103697337	1215.61	1055.56	1680.2	1264.28	3534.66	879.214	755.097	252.023	793.996	70.424	86.45	64.782	417.458	1844.61	1617.78	80.264	84.122	1030.04	249.063	95.428	327.384	169.868	93.648	126.629	231.407	111.773	179.054	167.866	180.293	151.03	143.704	227.957	155.782	407.116	279.922	330.453
LOC103697338	910.488	497.994	743.491	1110.78	1105.74	1017.99	850.529	1143.18	1311.25	176.708	228.073	216.593	547.352	729.815	959.959	206.014	162.566	899.377	1137.76	948.119	1144.73	987.78	1179.63	890.91	1115.07	812.67	970.951	169.252	580.674	651.749	908.057	644.856	744.065	450.168	732.627	721.446
LOC103697341	196	314	230	226	187	160	242	211	276	226.733	113.098	456.322	48.06	80	180	137.732	135	158.047	259	188	183	234	178	160	227	128	174	24.005	87	123	66	69	67.003	46	72	132
LOC103697342	1111	1090	1053	885	998	864	1156	930	915	50.397	385	15.017	1973.01	1743	1446	1276	207.991	1362	1075	1170	1144	927	1048	922	922	918	806	1647	1181	1321	1580	1345	1522	1621	1847	1752
LOC103697343	0	0	0	1.871	0	1	1	0	0	35.617	14.864	31.644	2.494	1	1	13.299	25.061	4.6	0	0	0	0	0	0	0	0	0	0	0	0	0	0	0	0	0	0
LOC103697344	3273.29	3644.68	7156.03	4074.18	2138.72	3233.73	3283.86	3399.28	2543.6	123.026	440.146	50.831	181.513	821.238	4583.88	595.896	115.354	1833.43	121.609	181.306	157.281	192.011	266.248	204.538	228.7	102.836	112.148	342.818	133.999	293.934	85.54	95.381	65.03	298.33	117.037	101.217
LOC103697345	9	70.138	24	9	9	10	25	5	19.003	76.669	17.169	24.289	6.009	1	1	117.55	19.649	13.047	1281.76	1297.87	1775.75	4140.98	4365.49	3144.22	6373.14	5613.94	5536.88	7	220.963	321.708	691.507	1558.99	1173.71	190.19	655.023	505.842
LOC103697346	38.79	37.194	47.725	53.281	42.324	35.093	25.213	36.081	38.291	23.792	13.275	33.293	34.447	33.666	40.717	12.006	42.591	24.101	225.409	269.188	309.392	335.384	524.885	258.006	430.263	213.976	197.064	60.759	137.605	181.048	81.326	97.049	58.824	41.821	74.604	64.213
LOC103697350	0.5	0	0.5	2	1	0	0	1	0	30.867	12	16.051	5	0	0	14	27.715	6.715	0	0	0	0	0	0	0	0	0	0	0.5	0	0	0	0.5	0	0	0
LOC103697351	3.874	5.931	5.152	3.521	0	9.372	16.184	0	1.897	90.242	79.764	62.483	5.901	8.481	13.075	6.451	97.533	9.108	48.917	105.924	67.74	73.208	113.764	48.567	38.812	61.277	70.719	4.616	28.501	11.392	22.471	32.694	64.773	7.55	30.993	22.505
LOC103697352	129.752	114.388	140.521	117.668	100.024	105.933	102.045	106.668	112.121	17.292	31.353	41.312	20.758	107.717	141.229	44.488	37.331	79.164	58.938	74.669	83.675	51.385	99.744	58.536	67.238	59.252	62.813	15.735	25.239	35.553	62.555	53.737	39.168	28.768	33.364	49.66
LOC103697353	311.854	240.647	258.539	300.783	295.023	270.395	341.311	257.498	281.343	583.919	323.266	238.11	424.479	314.524	258.387	340.63	530.838	375.149	349.369	274.274	375.227	274.138	369.222	400.368	424.42	460.218	436.319	280.982	334.02	338.13	552.159	448.175	477.496	384.583	447.113	478.682
LOC103697358	0	0	0	0	0	0	0	1	0	0	0	0	0	0	0	0	0	0	0	0	0	0	0	0	0	0	0	0	0	0	0	0	0	0	0	0
LOC103697359	380	312	361	344	339	301	414	427	336	83.627	85.169	65.122	113.446	282	373	79.532	87.217	183.498	777	857	660	946	754	566	806	718	622	62	528.993	414	424	482	516	213	376	429
LOC103697362	13.968	37	30	2	0	8	64	1.155	10	733.162	123.795	940.464	60.802	4	15	247.973	249.05	55.287	4	1	9	1	1	10	2	0	10	165	17.999	104	8	17	18	159	190	70
LOC103697363	0	5	1	0	0	2.205	3	0	10	72.476	25.939	144.151	13	0	0	13.519	45.428	11.194	0	0	0	0	0	0	0	0	0	0	2	0	1	0	0	0	0	0
LOC103697364	1.007	3.073	2.056	2.011	0	1.006	4.034	2.034	0	77.108	38.341	80.784	7.091	7.134	1.005	33.904	62.717	12.92	33.33	35.445	71.374	38.793	33.802	19.052	45.724	50.403	36.669	3	12.142	18.318	17.693	56.526	19.382	8.794	11.86	20.113
LOC103697366	262.379	135	123	291	293	288	255	277	541	45.341	40.866	35.379	321.971	549	173	107.563	95.427	278	569	485	509	586	419	1021	906	710	1121	1900	1087	919	1940	1767	2563	1692	2224	2402
LOC103697368	887.16	1207.88	1060.73	817.381	1094.75	788.12	1099.36	790.312	1009.26	111.212	373.479	25.284	2389.48	2559.58	3077.71	1226.49	302.584	1206.57	5484.24	5556.6	5530.35	2632.4	4282.5	3235.04	2638.45	3521.41	3402.87	891.298	3045	2642.96	3572.93	3647.32	3343.95	2540.66	2790.78	3076.65
LOC103697371	215	245	168	91	169	98	153	70	68	49.999	48.999	97.001	145	163	174	82	46.001	120	570	299	431	633	597	478	750	767	788	98	394	335	349	742	610	242	274	395
LOC103697372	635	649	603	632	678	599	808	546	562	194.757	250.097	150.822	651	656	489	439	242.965	511.978	1369	1402	1447	1526	1497	1376	1554.95	1364	1400	1190	1220	1255	1536	1773	1676	1557	1512	1756
LOC103697373	252	124	273	294	237	329	266.289	399	392	46.171	52.037	24.095	87	204	289	48.799	27.867	140.003	498	439	461	294	320	246	254	254	297	72	260	245	215	186	207	112	214	253
LOC103697374	47	8	14	7	20	13	5	8.241	4	2.171	0	0	9.633	19	7	2.212	2.194	9	0	0	0	0	0	4	0	1	4	2	2	2	0	0	0	1	1	1
LOC103697375	333	48	192	242.999	427	182	161	62	30.441	125.2	36.308	134.299	5	318	431	55.023	52.409	142.967	2	5	6	3	4	0	4	3	2	2	1	5	8	4	13	1	5	3
LOC103697376	309.841	2280.92	138	549.739	259.006	790.7	925.575	98.953	1571.58	145.238	66.269	99.321	30	27.845	67	105.974	0	303	159.103	22	92.555	131	3	24	25	20	18	10	6	21	3	4	2	1	1	6
LOC103697377	227.995	380	156	128	213	227	161	129	202	56.923	16.388	39.236	45.483	160	292	16.819	37.141	106.337	139	96	105	152	140	249	196	304.001	304	52	90	101	302	246	344.001	117	236	175
LOC103697378	56	426.203	28.917	65	82.367	103.037	70.725	29.421	117.176	18.594	15.355	19.427	3.188	22.313	37.716	12.411	31.522	103.251	309.061	55	107.734	292.639	48.881	302.629	244.225	161.896	152.681	109.08	84.185	144.559	144.706	93.472	151.545	105.741	132.664	144.017
LOC103697381	1	0	1	0	0	0	0	1.195	0	252.337	34.908	7.937	5.241	0	3	539.995	67.979	11.529	0	0	0	0	0	4	0	0	3	3.831	0	0	0	1	0	0	0	1
LOC103697383	87.107	86	60	73	94	72	130.999	80	98	514.812	455.241	342.019	197	86	56	305.608	638.034	174.038	293	272	340	292	302	271	265	273	309	73	154	176	144.13	221	178	131.149	183	197
LOC103697384	551.001	392	710	455	452	453	389	439.001	429	35.204	87	49.646	223	417.999	772	119	52.519	346	394.999	475	512	309	446	540	269	357	391	355	534	410	538	404.001	422	546	536	555.001
LOC103697385	34	29	39	30	28	30	44	39	58	135.688	120.551	61.711	33	20	26	35.772	119.831	43.072	132	176	76	81	80	91	90	72	76	37	107	60	115	107	99	47	85	102
LOC103697388	1119	1045	886	905.778	1045	903	1166	788	906	1011.41	930.137	1508.65	1064.93	867.806	777.727	1450.67	983.557	1027.28	1832	1566	1878	1925	1894	2072	2170	1950.97	1827	1934	2544	1929	2395	2786.91	2536	2316	2365.02	2337
LOC103697389	290	471	511	198	190	209	390	198	254	53.797	148.117	94.627	275.016	199	262	251.144	66.959	182.773	2494	2321	2817	2386	2389	1865	2168	2860	2455	290	1625	1067	1631	1820	1749	957	1502	1271
LOC103697392	1528	1262	1257.02	1385	1532	1233	1149	1074	1157.56	209.881	172.209	114.832	512.621	781	663	265.736	317.546	965.001	850	447	905	650	590	619	749	363	414	131	515	651	603	788	558	344	529	543
LOC103697393	1692	1188	2067	1761.55	1522	1308	1041	1657	1319	343.187	248.944	437.02	612.856	1077	1991	355.459	295.207	903.005	2799	3088	2524	2202	2450	1853	1816	1857	2097	657	1569	1559	1574	1580	1656	935	1529	1893
LOC103697395	1	0	2	0	0	1	0	1	3	72.361	34.5	102.403	7	0	1	27.145	55.378	17	1	2	0	1	1	0	0	0	0	0	0	0	0	1.001	0	0	1	1
LOC103697396	2552	2861	2211	2403	2789	2390	2806.95	1897	2443.9	104.95	531	119.407	3039	2988	2361	1057.12	304.1	2138	3241	3009	3546	2043	2626	3595	2307	2415	2907	5955	3920	5011	4062	4551	4005	5518	4692	4678
LOC103697397	1859.99	1200	2203.29	1915	1865	1686	1403.73	1830	2056	373.795	412.978	532.918	1238.16	2069	1956	617.315	395.077	1305	2541	2752	2437	2105	2429	2250	2632	2231	2338	559	1631	1630	3940	2626	3105	2508	2944	3255.01
LOC103697398	235	236	170	243	252	275	374	293	260	174.225	56.844	283.325	267	211	131	63.959	78.846	162.437	206	223	225	153	212	188	236	159	193	16	192	138	138	185	137	95	192	220
LOC103697399	195.724	163.779	184.128	157.306	221.385	164.821	303.358	199.293	267.538	43.95	39.142	76.351	181.907	219.349	234.297	92.352	31.17	147.535	1882.07	1280.77	2091.34	1533.82	1860.7	1614.39	2080.51	2388.22	2050.33	194.308	970.861	930.092	1020.08	1514.52	1413.93	752.866	830.816	1090.98
LOC103697400	959	864	339	1035	907	1176	922	1083	1458	35.276	146.674	36.1	1224.04	1649	1024	187	135.518	827	4717	4712	3480	4057	3015	2832	3421	2692	2150	920	1616	1962	2019	1740	2075	1081	2401	1526
LOC103697401	1054.8	1354.14	876.082	1350.52	826.284	1474.75	1413.65	1345.81	1651.63	217.103	357.649	272.915	565.326	2186.5	857.869	320.79	356.663	856.476	5840.19	8550.16	5926.78	6984.06	9982.61	7927.92	5661.6	6140.03	6436.63	2753.6	5382.86	3777.62	7391.68	10806.5	10746.3	3743.86	5212.6	4456.14
LOC103697402	490	392	253	467	363	895	760	967	1394	573.817	756.288	149.922	292.347	173	122	304.203	987.255	470.165	1266	1564	1198	1542	1712	1357	1248	1144	1210	340	907.012	593	1269.82	1272.82	1589.98	520.032	934.359	826
LOC103697403	26	145	32	19	12	36.436	72	7	35	230.382	171.032	317.205	40.391	28	33	121.338	206.082	62.753	2	0	0	0	0	1	0	0	0	1	1	5	0	0	1	0	1	1
LOC103697404	381	208	190	527	526	413	534	510	480	47.02	29.258	93.046	551.055	823	580	38.011	57.183	181.043	713	246	453	415	140	342	162	305	322	181	370	444	408	535	420	276	557	647
LOC103697407	266	600	343.319	224.277	426	273.078	550.334	89.774	153.053	427.616	2612.31	116.799	2715.44	2531.09	982.988	2364.61	602.137	1945.35	1018	1963.31	919.824	266.387	641.211	3667.79	111.893	367.106	689.743	22897.8	18226.2	18593.9	5848.35	3424.91	6568.95	18651.3	7500.14	7796.41
LOC103697408	803	1308.88	425.681	585.948	750	793.972	1101.67	296.13	425.559	146.832	517.477	356.448	1113.27	3414.91	2360.01	584.555	518.306	796.364	1512	1859.69	1296.09	2029.61	1977.68	1593.21	1998.11	1847.89	2161.2	386.149	1297.57	1131.11	2679.54	2568.82	2488.95	1806.7	1774.86	1909.59
LOC103697409	0	0	1	0	0	0	0	0	0	203.315	13.204	157.023	6.368	0	1	16.353	19.155	2.146	0	0	0	0	0	0	0	0	0	0	0	0	1	0	0	0	0	0
LOC103697410	37.789	87.211	61.996	71.779	26.886	62.117	114.595	74.73	113.023	63.767	156.496	94.788	148.76	200.505	160.469	88.43	116.026	111.031	217.029	264.234	246.697	50.261	110.348	349.502	17.219	34.623	81.529	1094.94	812.206	845.856	775.664	274.959	737.721	1011.98	678.863	550.504
LOC103697413	369	341	341	337	328	331	354	321	381	263.106	202.624	329.243	548	523	637	333.853	126.695	359.577	431.999	429	376	361	463	508	420	306	417	523.999	433	635	797	505.999	655	708.029	757	819.001
LOC103697414	159.204	473.705	247.757	162.435	787.865	214.155	396.026	181.671	408.341	93.268	78.54	286.545	304.274	651.591	1017.54	101.143	69.036	210.145	166.09	183.777	55.387	15.798	58.414	145.1	3.126	44.249	87.36	217.799	188.88	228.361	186.223	96.462	130.676	262.533	304.982	223.895
LOC103697415	4.126	5.127	3.004	3.221	2.114	4.855	6.269	6.714	8.977	32.894	34.081	42.012	22.426	17.278	5.432	86.066	41.623	50.013	1453.18	1694.23	3360.9	1018.68	2137.69	2364.68	952.781	1371.35	988.723	294.045	1270.23	888.538	2429.49	2734.73	2397.45	1020.35	956.533	1184.8
LOC103697416	3	12	2	1	8	3	4	2	4	6.005	1	2.027	2	2	28	5	5	6	5	3	3	11	1	8	10	1	2	0	0	2	0	0	0	3	1	1
LOC103697417	820	919	835	780	705	940	817	881	1127	123.545	136.999	91.755	396	390	621	124.157	60.021	367	723	776	1089	792	736	681	1255	274	389	21	757	605	482	388	232	162	369	367
LOC103697420	1877	2381.79	1110	1199	2174	1468	734.52	961	739	168.683	172.205	253.606	79.875	86	204.16	128.309	163.659	1115.19	75	20	45	58	14	47	38	13	13	16	6.256	33	1	4	7	8	4	9
LOC103697421	266.999	259	403	322.121	298	286.943	319	277	298	128.732	199.089	55.269	845.938	615	469	395.377	113.827	484.974	537	729	769	413	650	936	427	477	618	3836.87	1427.76	2117.97	1813	1316	1332	2719	2128	1750
LOC103697422	164	148	212.003	173.714	163	166	267	220	236	240.353	132.801	263.968	163.211	188	154	208.943	190.788	165	409	444	439	415	483	358	381	452	405	137	284.022	245	380	440	416	181	382	400
LOC103697425	543	415	446	576	507	445	406	464	460	74.248	119.425	180.134	417.641	492	468	220.979	110.51	401.323	940	1074	858	959	1003	930	828	924	1086	1242	817	1045	1177	1270	1261	1457	1155	1045
LOC103697426	2.056	2	2	0	0	1.029	0	1.153	1.013	64.48	19.942	48.369	11.771	0	0	23.751	40.291	6.902	3	0	0	1	3	2	3	0	0	0	1.001	0	0	2.007	1	0	0	1.112
LOC103697427	599	512	576	576	709	594	641	512	693	21.492	76	33.419	477	658	450	108	56.295	430.693	1290	1133	1295	1132	1544	1681	1645	1220	1221	1723	1781	1539	2557	2418	2248	2444	2327	2453
LOC103697428	603	990	505	954.988	556	1048.99	957.643	1483	1338	50.458	60.474	26.52	351	580	684	284.989	45.955	195.926	1044	1351	792	1210	867	607	483	773	559.862	282	1364	960	2285	1023	1812	1390	1589	1830
LOC103697429	598	323	511	408	482	428	268	284	382	239.725	371.475	1054.5	138.122	204	287	420.192	164.97	401.866	652	559	498	577	527	471	566	553	617	179	280	259	262	362	325	198	260	325
LOC103697431	254.603	431.741	202.097	226.641	304.186	252.004	295.354	235.71	246.344	17.627	51.764	29.273	159.792	181.771	128.915	56.224	38.618	215.819	247.115	168.645	274.963	123.203	138.091	377.463	238.492	119.942	186.029	1134.5	760.776	894.049	280.177	450.832	299.242	926.724	466.582	449.052
LOC103697432	462.003	373.509	625.453	652.493	453	614.549	570.163	802	717	242.639	203.864	192.808	841.631	851	1155	497.454	138.245	522.281	917	979	884	670	704	644	676	608	732	365	499	658	1345	764	981	671	892	1117
LOC103697433	14	8	2	15	1	20	25	0	1	63.258	21.026	102.086	63.734	128	24	38.98	53.721	27	10	9	6	0	1	3	1	0	0	40	22	78	22	21	40	52	105	68
LOC103697435	84	164	90	50.188	75	65	271	57.036	140	14.799	25.103	12.481	119	119	41	15.064	16.061	66.613	213	160	194	74	156	104	151	141	138	18	187.397	130	88	159	53	46	180	205
LOC103697436	298	233	150	279	259	382	473	416	409	90.261	85.865	85.303	146	233	181	68	79.323	170	1858	1667	1910	2558	2848	2532	3102	3049	2635	176	951	870	1552	2285	2018	1032	1195	1270
LOC103697437	941	600	866	1121	973	1098	913	1120	1346	115.898	179.547	136.825	1183	1322	1153	290.814	139.055	821	1764	2271.02	1787	1114	1466	2898	1012	1570	2189	8273	4706.26	4716	4926	4237	4747	6844	6283	6091
LOC103697438	252.942	344	355	225.829	325.934	220	390.917	221	245.932	91.417	46.171	7.112	323.811	283	226	298.609	112.061	304.54	399	240	307	252	258	307.9	214	298	280.929	122	332	338.743	158	284	207	158.906	276.926	282.918
LOC103697440	316	421	383	311	264	268	319	302	271	12.904	66.682	18.046	152	359	479	94.483	26.914	162.949	750	699	760	850	996	928	955	1077	990	543	646	557	672	966	793	607	624	691
LOC103697441	150	144	109	145	157.999	135	224	151	181	54.076	53.089	58.828	240	242	159	107.003	68.128	122	970	1034	729	1012	1209	1017	1023	1340	1470	312	505.999	508	1038	1059	1209	722	889	887
LOC103697442	1401	1820	1478	2110	1119	1687	2912	2157	1556.61	761.047	556.466	1133.44	1533.81	1994	3263.98	1264.86	554.682	855.201	8015	8305	8237	9936	9540	6865	9104	9809.78	9108	1087	3460	3563	4340	6090.62	5080.73	2077	3651	4020.55
LOC103697443	42	28	30	32	19	29	32	19	20	232.077	36.569	41.871	18	17	25	12.94	75.988	24.293	14	87	40	39	30	52	34	16	18	34	38	45	48	22	20	34	21	29
LOC103697445	4.999	4	3	2	3	2	0	1	1	44.259	52.93	68.156	10.087	2	0	126	55.767	12.24	0	0	0	0	0	0	0	0	0	0	0	0	0	0	0	1	0	1
LOC103697446	1804.41	1357.46	1204.79	1321.76	1563.86	1363.94	1740.45	1236.2	1317.66	153.457	143.156	160.379	971.121	1122.75	1170.93	357.858	115.269	1161.27	959.956	580.661	1212.04	568.653	608.364	748.176	755.544	568.253	561.502	602.538	615.212	804.605	813.082	777.089	822.404	843.281	1022.29	1050.27
LOC103697448	22	12	26	30	20	17	14	35	21	2.106	1.04	0	12	30	32	2	1	8	31	35	22	35	28	20	27	19	23	3	11	20	25	18	17	8	11	15
LOC103697450	278.999	148	496	272	210	239.504	279.983	359	393	109.889	74.375	181.772	334.864	350.714	301.619	120.216	96.757	271.339	591	653.662	523.001	2539	3153	2718	3424	3690	4515	1616	1086	1267	1983.58	1824.62	2436.6	1472	1970	1805.3
LOC103697451	4	10	3	6	4	8	14	5	20	117.05	140.942	149.805	66	11	14	96	99.741	34.002	389	331	454.999	406	435	361.001	423	605.982	622	31	153	162.999	334.918	370.999	459	203	237	220
LOC103697453	330.19	417.282	433.641	272.7	239.703	258	449.613	127.795	125.762	101.519	471.906	149.088	766.447	996.13	574.713	196.945	114.068	1376.12	436.221	616.466	764.083	101.219	280	474	158	177	111	2320.32	1060.4	1542.09	1024.02	894.557	1051.11	1713.43	1297.28	993.282
LOC103697454	5178.99	5188.43	3796.41	5359.97	3279.59	8081.98	6601.4	7350.98	5466.95	199.596	871.371	73.277	2098.26	4459.9	3253.97	888.885	285.372	2416.02	3512	2273	2020.01	3012	1562.98	2931	1601	2027	1872	1708	2537	3272	1542.01	1964	1808.99	1683.57	2528	2538.99
LOC103697455	97.129	192.027	70.093	101.028	114.405	179.246	259.739	60.024	116.618	9.172	49.598	16.709	31.127	205.097	121.092	10.061	12.63	39.129	13.009	20.01	13.005	8.007	9.665	23.175	12.027	21.013	5.033	22.002	35	29.008	49.005	22.019	11.012	27.02	47.009	22.023
LOC103697457	393.904	480	265.996	407.588	975	412.432	374.597	90	150	26.338	563.435	12.002	261.671	1321	534	20.311	30.071	301.828	263	1030	387	54	530	329	46	180	69	97	72	233	118	102	46	76	87	100.766
LOC103697458	2503.98	2838	1771	1952	1917	1944	2590	1903	2467	119.377	406	71.234	2010.66	2075	1895	762.001	275.327	1494.74	5177	5201	4164	4337	4449	5273	4193	4607	4997	5065	6459	5401	4690	5194	5127	4729	5084	6170
LOC103697459	1126.94	926	852.899	1274.48	1251	1105	1533	1311	1156.47	193.827	186.669	85.646	682.776	1202.4	887.377	380.136	129.275	728.659	1777	1908.99	1924	2040	2005	1941	2106.27	1967.22	2022	715	1294	1361	1747	1856	1621	1208	1688.13	1898
LOC103697460	216	173	153.002	170.999	238	230.999	271	257	330	32.005	25.286	37.009	79.719	172	268	68.002	41.746	129	187	201	207	179	210	207	239.001	321.999	428.999	33	152	142	191	241	217.001	113	183.965	190.084
LOC103697461	53	164.807	80	48	104	70	53	32	80	685.399	135.931	1897.35	230	231	46	143.188	215.313	98.072	180	528	346	98	458	531	24	106	220	410	277	280	178	288	146	504	312	642
LOC103697462	303	489	720	282.304	217	194	205	204	210.225	317.279	348.947	1298.01	356.173	209	283	463.93	258.568	334.771	268.384	253.422	304	233	265	289	314	255	310.298	339	228.45	314.44	504.551	316.923	440	468	449	453
LOC103697463	86	97	80	75	82	77	78	95	101	76.147	22	82.192	54.001	66	82	46.564	27	50	165	139	145	199	196	158.999	222	224	224	81	160	112	206	212	238	128.001	178.001	215
LOC103697465	2147.89	1898.81	2499.08	2850.01	1616.34	2314.94	2590.11	3264.04	2585.15	85.118	263.492	92.148	917.92	1825.34	1859.16	346.897	105.195	1137.45	4292.86	3812.72	4590.38	4283.47	3892.3	4461.33	4504.11	3508.21	3826.2	1692.74	3344.97	2860.07	2458.67	2795.49	2901.85	2463.48	2914.7	3413.28
LOC103697466	71	31	33	60	50	25	25	33	64	46.848	16	63.621	7	18	20	21.356	29.633	37.88	0	1	1	0	3	0	2	0	0	2	0	1	0	0	0	0	0	0
LOC103697467	3076	1847.83	1423.9	3510	4085	3745	4173	3787.93	3815.92	224.639	312.867	208.697	1292.84	1947	1569	479.993	327.957	1958.77	6837	8038	6570	7237	7250	9142	8184.99	8340	8540	9282.02	10877	7671	5701	8945	7725	8546.1	7613.97	10198
LOC103697468	12	2	11	17	34	11	3	8	4	9.698	8.37	16.133	5	0	0	11.412	19.322	15.376	0	0	0	1	0	3	0	1	1	2	2.584	4	21.357	22.369	2.123	46.861	2.39	7.143
LOC103697470	435.64	622.031	587.118	496.312	684.138	387.861	603.215	340.809	392.044	78.268	243.603	42.892	754.423	928.11	755.363	191.914	121.912	657.174	593.035	506.866	692.608	372.64	511.561	537.839	500.308	459.256	467.217	1243.58	624.734	1002.79	351.08	470.446	373.706	684.76	525.069	497.206
LOC103697473	399.993	453.858	323.953	540.037	452.112	584.45	506.14	535.622	468.141	44.76	62.358	32.134	88.834	422.687	490.493	68.073	94.555	245.386	226.677	258.135	162.348	75.364	168.916	178.114	183.455	115.96	164.434	16	249.871	195.005	385.173	269.502	272.329	254.846	260.787	394.235
LOC103697474	1373	1249	1882	1272	1277	1409	1028	1370	1218	96.603	110.626	50	300	599	925	112.145	50.1	757.987	386	256	274	176	122	223	178	98	102	53	194	300	159	142	125	119	186	219
LOC103697475	1	8	1	4	0	0	3	1	0	54.927	46.094	102.504	11	0	0	58.689	102.599	13.005	0	0	0	0	0	0	0	0	0	1	0	0	0	1	1	1	0	1
LOC103697477	83	67	33	76	107	101	126	70	87	114.674	44.092	61.397	85.001	102	46	69.235	88.07	89.841	201	201	259	140	231	166	217	193	224	111	126	135	209	235	223	194	249	218
LOC103697478	357	255	355	373	445	414	350	343	388	49.535	57	71.77	183.077	356	361	78.059	49.678	256.767	426	351	373	216.002	229	376	284	237	315	384	419	444	490	344.14	424	572	588	502
LOC103697480	345	441	399	414	354	330	643	287	398	103.841	118.793	102.245	478	485	354	166.682	130	363	730	884	1010	686	890	753	835	670	812	591	725	689	1029	801	910	699	989	1035
LOC103697481	191	177	184	198	233	155	198	211	199	25.425	23.269	36.679	116.821	238	190	32.874	31	151.45	235	186	276	311	307	320	343	261	232	88	216	174	251	268	220	163	224	225
LOC103697482	12	16	14	15	9	21	24	16	30	6	10	14.321	6	12	28	4.959	11	6	20497	16634	23966	28774	30677	24347	32573	37936	32425	755	7360	5975	13858	20708	19673	4671	8833	8614
LOC103697484	1	2	3	1	0	4	7	0	3.009	269.375	45.992	604.154	31	1	2	87.973	93.887	42.216	0	0	0	0	0	0	0	0	0	0	3	0	1	6	2	1	1	0
LOC103697485	1528.23	680.539	997.37	1110.76	2072.28	1128.3	1388.26	851.274	885.445	61.646	26.618	68.811	19.157	194.541	326.08	23.808	15.549	1116.86	159.178	102.411	108.607	111.109	26.511	41.052	57.55	45.244	23.909	7.625	13.901	128.095	34.066	19.261	31.56	2.035	23.201	26.761
LOC103697486	1468.23	668.008	757.942	870.736	2043.57	664.471	903.467	538.216	566.199	15.572	0	0	22.699	256.606	523.173	9.241	7.198	981.707	140.502	25	89.751	173.642	11	76.56	35	14.944	16.393	2	2	105.121	2	1	3	5.013	2	7
LOC103697487	1738.66	702.82	947.123	1191.94	3059.8	1055.42	982.227	770.149	849.443	16.252	15.713	4.221	5.912	281.693	480.329	13.171	23.007	1270.63	192.424	90.282	59.534	130.012	12.871	43.196	58.217	10.51	27.14	0	0	110.492	3.072	2.219	3.726	2.153	0	1.363
LOC103697488	607.246	394.647	262.653	491.04	1011.39	520.73	684.919	423.289	611.533	77.88	15.134	37.057	9.752	131.01	183.937	5.896	0	196.967	350.718	164.976	269.507	515.414	143.857	175.893	326.102	117.142	116.367	0	97.821	293.047	39.296	54.56	62.378	9.034	31.841	22.311
LOC103697489	1163.64	533.606	716.736	800.754	1675.3	842.033	1244.26	896.221	814.611	3.857	5.989	3.605	11.937	323.304	484.324	2.931	5.541	801.944	618.292	406.495	549.443	773.191	276.297	245.739	545.862	256.49	216.507	0	67.587	267.483	64.283	81.063	51.233	4.093	44.051	38.031
LOC103697490	1456	970.048	568.795	1666.96	2271.76	2093.32	2019.95	2189.41	1908.21	0	54.625	0	62.721	206.938	225.101	39.936	13.371	923.129	1263.06	1099.45	552.335	1895.6	1384.56	961.003	2218.17	1714.37	1678.3	189.82	806.611	1140.84	1157.17	1386.56	1433.67	545.179	833.663	1387.92
LOC103697491	208	229	33	218.4	384	163	85	113	179	38.259	60.824	79.869	244.614	266	243	57.398	55.429	252	127.001	80	7	60	115	143	24	90	87	344.999	38	198	245	158	175	324	250	204
LOC103697492	1277.51	1215.58	1228	1127	1398.78	1185.45	1435.44	1140	1014	50.465	232.909	57.985	1220.96	1255.58	871.464	631.998	132.032	1049.32	1107.4	1156	1156	767.548	977	1869.47	866.454	751	1001.09	2748.19	2751.41	2211.43	1536.37	1482.21	1453.27	2220	1733.31	2125.23
LOC103697493	197	1121.95	201	91	143	243	267.065	43	563.07	164.159	111.573	244.969	34.057	34	52	160.618	159.305	132.813	27	22	25	46	17	10	22	20	15	1	1	12	8	11	6	10	6	9
LOC103697495	264	296.34	114	406	282	380	341	282	455	118.049	186.221	44.718	1583.65	991	1107	529.98	273.218	416.267	495	526	527	200	277	501	319	304	364.378	3093	1430	2127	2370.56	1704	1633	3594	2457	2247
LOC103697497	0	1	0	0	0	1	1	1	2.523	7.913	1.659	12.104	1.126	0	0	3.177	7.178	2.349	2.018	4.287	3	2	2	0	3	1	5.021	0	0	1	2.036	0	0	2.023	1	2.165
LOC103697498	445.453	471.175	439.991	636.602	437.525	517.429	643.309	736.222	637.494	42.994	86.796	29.216	272.847	454.749	583.005	143.673	76.152	261.571	1169.57	1180.46	1055	1146.67	1052.35	835	925.154	876.408	1038.33	439	616.748	710	1001.61	805.83	838.007	582.899	817.187	907.652
LOC103697499	3.019	6.166	3	3.011	0	8.008	2	10	4.477	380.064	190.307	399.878	41.859	3.008	1.003	231.984	284.195	57.167	205.017	269.138	382.527	185.57	192.175	100.175	167.442	95.258	249.838	6.022	89.856	74.306	103.98	185.672	63.729	52.529	198.762	124.379
LOC103697500	163.37	152.917	142	301.53	334.426	510	193.638	0	275	168.368	81.593	122.84	718.806	1234.59	3678.37	0	335.01	0	0.5	0	0	0	0	2	0	0	0.5	0	194.891	0	0	37	64	216.991	123.98	150.812
LOC103697503	262	237	279	290	362	263	308	255	287	23.263	43.896	23.027	144	303	227	53.015	35	217	317	269	288	242	257	346	332	249	261	102	314	297	586	474	497	357	422	488
LOC103697505	343	328	199	326	259.352	361	292	173	356	169.609	65.917	122.775	21.99	81	111	282.546	125.639	277.001	445.203	75	235.999	191	72	116	245	76	72	1	2	142.001	5	5	7	2	9	4
LOC103697507	210.37	214	235	211	231	202	194.005	161.001	204	194.154	87.059	481.276	166.893	318	363.786	112.721	67.045	198.022	197.696	175	248	155	229	247.884	244	200	199	74	138	175	147	131	121.844	137	147	160.47
LOC103697508	739.983	686.961	584.986	453.98	570	694.953	694.946	424	523	433.427	395.978	1095.77	121.942	158.983	232	236.163	221.485	348.99	115.964	39.967	97	45	34	83	80	38.955	39.931	8	30	96.975	25	51.742	31	20	20	50
LOC103697509	41	43	37	35	60	36	60	33	42	171.744	66.976	242.38	58.999	31	26	115.036	113.65	68.702	154	130	136	133	99	72	75	111	121	33	45	60	80	119	63	38	79	73
LOC103697510	267	212	284	338	287	298	287	333	397	65.708	61.537	67.968	180.126	270	321	63.049	52.947	190	1602	1305	1418	1255	1625	1322	1559	1680	1730	79	712	765	852	885	889	442	744	778
LOC103697511	2	2.476	1	2	0	0	0	3	1	53.233	40.835	36.245	10	1	2	43.289	69.995	13.026	9	8	3	3	2	67	2	13	14	172	177	88	56	49	71	138	80	91
LOC103697512	1364	1310	1610.31	1895	1959	1621	1688	1283	1714	145.542	376.957	163.993	2279.56	2087.55	1727	507.162	330.27	1916.86	1442	1347	1960	933.998	1538	1838	1424	915	1431	3630.8	2534	2637	3479.56	2860	2354	3956	3576.61	3207
LOC103697513	0	0	3.043	3.632	0	4.179	0	3.544	0	0	0	0	0	0	0	0	0	0	4.106	3.841	0	16.129	3.61	9.672	3.957	3.968	13.005	3.256	0	0	3.632	0	0	0	10.17	0
LOC103697514	14.175	7	6.677	12.076	5	18	23.898	8.23	3.968	210.459	65.362	200.894	56.913	7	8	47.135	135.684	42.748	15	8.022	21	13	27.215	26	20.378	11.194	12.057	11	18	13	35	19.67	29.924	12	32	21.849
LOC103697517	3	36	3	0	21	3	2	1	35	35.327	186	32.764	11	3	0	17	96	40	10	117	10	2	75	113	5	1	5	3	6	78	48	23	10	10	21	10.746
LOC103697518	3525.12	2244.06	4097.94	3864.61	15275.8	4258.07	3159.62	2236.34	2787.51	236.407	60.122	0	54.603	4216.45	2676.01	109.47	126.974	6915.13	0	10	0	0	13	0	0	9	0	0	0	0	0	0	0	0	0	3
LOC103697520	93.814	59.853	80.72	108.922	134.551	83.976	112.256	92.899	130.284	0	22.571	0	50.837	83.43	85.584	15.751	0	84.955	76.277	94.075	113.699	80.151	98.507	87.202	104.981	61.018	94.504	11.337	78.193	50.523	106.871	85.599	86.407	60.181	100.178	103.289
LOC103697522	803	431	272.908	663	927	405	263	283	458.996	142.7	88.929	102.045	1175.96	485	298	314	103.047	675.881	7321	6348	4936	2462	1233	3557	1535	1581	1974	2999	2975	1601	9107	5084	10252	3018	5274	6144
LOC103697524	0	3	0	1.001	1	2	2	3	3	102.644	28.686	116.464	9	2	0	15.362	51.184	15	3	5	2	2	0	2	0	2	1	6	5.086	1	1	10	10	4	11	4
LOC103697526	0	0	0	1	0	1	0	2	0	41.707	4	44.028	1	0	0	13	14	2	1391	924.001	1750	1916	1731	1381.19	1583	2545	2326	6	447.999	534.999	530	1319	999.001	116.999	461	289
LOC103697527	69	109	88	70	79	55.372	81.375	57	65	73.761	56.261	99.629	182.744	135	186	142.706	60.745	130	609	659	578	556	443	1410	723	614	563	6513	3759	3643	2995	3406	2772	6418	3396	3308
LOC103697528	8	8	11	7	16	10	13	9	9	64.339	36	43.042	8	19.001	8	33.175	40.999	11	217	83	283	300	225	222	233	247	320	21	10	96	16	57	19	4	26	15
LOC103697529	245.873	162	240.156	327.659	254	200.539	240.2	307.597	259.736	112.516	102.009	45.983	151.141	207.657	328.202	78.174	54.919	161.37	252	216.101	270.107	283.011	263.263	239.917	336.041	230.266	263.608	68	154.874	198	227	198	194.109	151.242	199	226
LOC103697530	234	414	153	286	354	340	884	383	514	69.884	62.865	54.838	144.376	183	52	74.942	135.453	145.461	1055	1702	732	1574	1533	1364	1250	1383	1510	24	315	423.995	563	601	578	82	492	277
LOC103697531	2.618	0	0	0	1	0	1	0	2	1.472	3.605	0	3.413	0	0	0	22.771	5.003	0	0	0	0	1	1	1	0	0	0	3	0	0	2	0	4	3	1
LOC103697532	5	2	3.264	4	1	8	2.998	2	5	223.914	145.045	508.022	73	1	4	201	146.787	49.323	2	1	1	3	0	5	2	1	0	2	1	2	2	4	1	1	0	2
LOC103697533	1042	1100	912	1380	1036	1248	1449	1317	1291	212.217	273.321	114.399	934	1165	1301.03	311.888	159.832	746.3	1530	1350	1626.05	1388	1569	1563	1416	1306	1370	725	1285	1157	1366.91	1517	1474	985	1291	1480
LOC103697534	186	294	233	268	253	257	284	222	339	75.472	67.894	108.447	130.562	255	248	50.661	46.283	150.187	452	463	490	249	331	284	364	253	301	71	266	207	262	282	241	189	339	287
LOC103697535	11	4	17	22	15	9	13	39	32	115.85	43.127	89.466	15	17	15	41.523	52.86	20	10	15	10	2	8	9	7	4	8	4	6	6	14	13	11	7	3	16
LOC103697536	29	28	33	47	43	29	29	24	28	22.185	39.087	37.454	356	146	70	92.481	42.159	137.297	1	2	5	1	6	2	2	0	1	89	38	75	58	8	35	118	76	47
LOC103697537	17	17	19	17	23	25	26	28	36	137.501	95.414	26.036	54	14	10	63.433	173.727	20.175	37	19	34	47	38	33	27	51	32	7	17	21	22	33	36	13	12	26
LOC103697538	0	0	0	0	0	2.335	0	0	0	85.663	33.311	35.145	5	0	1	7	22.3	2.07	1	0	0	0	0	0	0	0	0	0	1	1	0	0	0	0	0	0
LOC103697540	2334.69	1731.03	1994.88	3876.17	2602.55	1796.27	2043.11	1810.17	1621.76	5.16	271.993	88.716	1420.17	2720.93	2964.99	227.061	152.965	1358.76	640.28	477.795	529.526	532.716	202.858	531.623	457.212	145.764	241.174	2519.25	1459.02	2113.79	1106.73	557.575	407.528	1387.14	1663.38	987.063
LOC103697541	222.911	252.215	253.685	518.848	276.71	290.477	272.256	269.471	348.556	0	52.32	0	149.184	289.944	245.562	40.035	44.175	160.2	435.865	481.992	394.647	1106.69	545.667	775.398	546.092	553.709	588.528	504.026	610.704	480.871	351.658	519.099	481.715	572.744	456.132	589.932
LOC103697542	22.646	25.947	11.939	59.437	52.973	24.432	32.971	78.035	108.093	72.362	53.164	33.358	34.922	32.511	2.763	82.528	71.059	39.647	52.529	140.367	77.399	138.675	125.699	256.428	133.231	160.43	208.441	275.761	238.178	105.625	145.076	156.056	250.253	365.595	167.178	387.628
LOC103697543	340	490	434	276	348	279	380	295	399	24.767	50	36.377	199.989	283	240	54.54	46.529	195.302	858	986	903	485	634	543	455	543	518	102	644	633	421.984	492	457	277	416	379
LOC103697545	0	1	2	2.125	1	2.062	1.13	0	2.003	24.372	21.634	7.543	9	8.786	2	28.266	33.224	30.973	1278.75	1182.4	1190.88	262	558.073	1048.4	196.389	377.745	488.937	165.906	482.381	368.953	794.168	1266.73	740.865	343.745	397.484	459.839
LOC103697548	723	772	656	691	813	690	993	671	787	58.913	182	48.218	778	780	625	314.751	94	662	926	980	1219	710	798	1315	826	704	968	2565	1949	1753	1402	1464	1413	1985	1832	1967
LOC103697549	1963	883	918	2323	2073	1747	2844.04	2689	2971	289.946	453.91	54.631	1285	3287	1714	369.891	352.314	1079.61	2906	2567	2985.6	3571	3494	4721	4741	2942.97	3284	1776	3723	2207.04	7042	5765	9462	3162	5451	5600
LOC103697551	632.175	462	608	859	656	503.244	598.338	455.135	436.002	114.776	205.87	94.984	1294.47	1194.23	486	243.275	171.146	667.542	454	675	639	269	545	418	435	319	378	361	437	583	1028	684	657	764	946	934
LOC103697552	109	62.016	95	106.332	112	130	137	88	116	129.569	128	308.004	126	130	157	61	150.691	121.583	140	127	150	85	117	221	156	95	133	947	406	628	277	200	294	733	408	302
LOC103697553	1833	1353.07	2039.71	1769	1259	1634	1742	1834	1690	229.651	339.468	243.642	1082.64	1471	2231	484.043	180.126	1040.83	2103	2260	2417	1901	2105	1743	1810	1546	1820	634	1350	1386.61	1943	1704	1728	1237	1722	1834
LOC103697555	240	185	232	152	178	174	172.925	128	135	108.204	53.46	106.136	79.339	181	212	62.853	44.493	139.478	308	271	281	200	199	222	258	262	221	29	86.042	165	238	150.123	199	123	171	190
LOC103697556	948	2775	1125	1161	1712	1423	827	864	3421	199.542	258.605	106.315	4153.31	3411	832	554.427	224.867	2878.99	1829	5606	1818	3167	6546	3238	2215	2280	4261	4617	4787	2371	14168	14574	21027	4884	13482	6035
LOC103697557	1364	899	1011.79	923	1027	842	647.941	942	937	237.606	250.403	221.425	92.998	430	1070	163.275	384.375	605.748	2341	424	2432	3221	2179	1529	1922	2851	2468	31	257	743	63	595	335	78.162	119	165
LOC103697558	365.939	489.354	0	107.436	189.954	432.425	290.223	119.09	64.461	210.12	0	109.055	1359.98	233.625	211.571	142.93	0	538.551	767.737	375.445	487.182	340.53	188.141	3711.43	360.596	734.604	1980.39	8401.18	9741.44	4177.26	8532.86	6217.79	6737.27	13778.4	10493.8	10929.3
LOC103697559	548	472	488	597	665	595.011	658	618	689	38.265	52.111	14.749	453	524	346	63	46.821	372.016	1044	1115	1163	730	902	1271	1014	884	942	1003	1392	1146	1593	1347	1373	1546	1446	1548
LOC103697560	272	458.793	214.292	180.415	296	259	126.567	77	244	317.981	105.955	748.19	80.431	65.205	103	186.603	135.068	272.241	77	8	60	38	14	54	53	14	11	32	23	47	15	11	36	19	28	24
LOC103697563	11.021	5	6	19.035	18	13	21	15	20	3.064	8.074	2.786	7	14	11	5	9.466	19	16	10	12	18	20	12	18	11	11	1	8	6	15	14	15	17	9	20
LOC103697564	0	0	32.723	0	0	0	0	0	0	0	0	35.152	0	0	0	0	0	0	149.083	82.367	141.495	69.784	64.733	56.431	49.172	49.971	32.621	0	4.938	86.142	2.553	12.809	0	0	7.654	3.81
LOC103697565	708.001	577	925	824.28	667	697	801	733	793.999	1278.1	1223.75	359.075	814.929	864.42	861	504.258	1058.93	888.803	1795	1664	2007	1121	1570	1186	1389	1264	1427.84	690	1218	1154	1704	1161.99	1305	1259.02	1479	1553
LOC103697567	135	127	123	117	106	86	108	119.999	120	130.539	55.058	134.905	48.001	108	180	91.262	36.544	66.714	1364	1164	1519	1406	1555	1304	1867	1522	1607	40	491	464	571	712	797	227	499	487.023
LOC103697568	665	641	699.224	747	576	627	848	819	814	123.756	207.755	116.075	565.701	648	767	369.695	124.773	548.586	1463.99	1439	1471	1294	1339	1313	992	1031	1243	1952.02	1140	1394	1480	1106	1367	1374	1351	1570
LOC103697569	1764	2316	1599	1596	2281	1779	2021	1362	1997	67.816	278	54.45	1655	2135	1684	633.899	169.677	1525	1741	1790	1814	1000	1301	1899	1414	1291	1339	3310	3737	3218	3055	3152	3248	4090	3216.1	3425
LOC103697572	3798	4351	3115	3681	3440	3494.32	4363	4237	5016	170.593	881.856	136.167	4213.16	3086	3120	2133.48	569.976	2962.09	13639	12032.2	11625	13208	10354	8409	10970	11491	9762	6291	8891.83	9714	13768	14387	15905	9854	12445	12560
LOC103697573	1144	1666	1165	1271	678	1199	1353	2020	1788	42.07	150.351	37.549	225.292	450	642	178.488	101.921	353.754	3149	3606	3327	4256	4131	2144	4415	2972	2911	185	2247	1582	2669	2798	2307	1428.02	2675	2772
LOC103697574	18	27	19	25	19	24	37	18	37	439.674	357.315	3923.49	43	18	8	91	344.106	96	73	42	48	42	56	30	59	55	47	5	29	22	26	28.989	28	14	30	26
LOC103697576	2	4	1	0	0	2	0	0	1.021	159.839	170	351.508	105.046	3	6	570	373.404	107.942	0	0	0	0	0	0	0	0	2	13	1	2	3	2	4	4	1	7
LOC103697577	0	0	1	0	0	0	0	0	0	25.418	15	26.28	9.009	0	1	14	27	13	0	0	0	0	0	0	0	0	0	0	0	0	0	0	1	0	0	1
LOC103697578	184.111	215.756	235.402	293.055	226.164	245.952	273.497	248.603	315.244	39.97	16.293	6.923	190.104	224.619	245.449	49.344	25.437	143.431	329.826	288.014	370.757	238.992	308.369	232.79	266.9	276.723	280.435	21.706	181.412	190.6	246.396	233.637	213.16	107.875	249.576	255.106
LOC103697580	700	598	852	930.13	864	838	835	741.728	740	86.248	106.486	40.214	457.095	732	748	119.771	107.783	590.995	524	454	625	370	448	477	573	333	439.31	208	566	461	894	757	739	575	770.003	824
LOC103697581	260.428	140.066	263.07	286.02	222.664	246.644	198.735	248.11	278.461	114.322	132.748	115.368	170.682	336.77	249.094	172.55	153.2	236.492	632.876	512.034	813.851	1164.84	1295.92	732.603	1161.31	777.911	904.2	149	742.541	565.974	1229.16	981.328	1055.54	593.126	716.95	851.466
LOC103697582	91	84	77	44	40	45	36	66	52	78.852	63.38	77.475	24.926	30	53	22.001	63.407	35.346	5	8	7	4	2	7	1	3	7	2	5	6	3	5	5	12	10	17
LOC103697583	25	17	21	14	15	18	12	28	11	105.099	48.725	127.225	28.036	10	10	117	148.417	21.001	6	6	7	22	13	20	20	25	57	20	10	10	16	22	20	36	25	53
LOC103697585	569	419.521	569.001	545.999	566	588.006	502	509.978	676.001	444.801	101.975	251.061	391	441	714	158.313	105.647	450.523	975.999	916	1064	640.001	712.999	601.001	671.001	619.999	705	136	356.001	548	895.001	487.001	519.999	351.065	621.999	549
LOC103697588	394	459	385	419.996	458	413	549	434	497	66.549	94.404	100.793	413.349	474	417	131.578	95.418	366.804	3584	2823	3260	2847	3182	2675	3022	3573	3321	327	1513	1286	1891	2529	2320	977	1571.01	1590
LOC103697589	142	115	127	124	136	119	153	71	102	80.465	26.43	76.901	74.01	96	63	24.584	36.172	102.99	23	13	15	12	8	20	20	19	23	82	34	39	53	44	38	66	72	87
LOC103697591	46	40	27	14	31	33	21	7	29.2	36.963	11.292	12.985	6	32	19	18.997	35.571	23	2	0	0	0	0	2	0	0	0	3	2	0	0	0	0	0	0	1
LOC103697593	3260	2400.04	5257.93	2880	2425	3611	3189.84	5329	3586	170.554	430.154	508.161	961.376	976	1905	702.272	196.112	1088.4	2522	1480	2458	1750	1457	1839	1953	1488	1975	276	676	1571	977	914	979	483	971	1269
LOC103697595	314	346.001	254	329	295	285	393	266	284	260.456	180.111	255.284	209.825	253	277	154.218	365.033	266.879	811	644	832	889	1135	818	1185	1078	1021	132.001	531	403	639	865	851	357	455	481
LOC103697596	0	3	6	7	3	6.161	4	5	9	8.561	6	61	2	1	7	6.001	36.009	9	5962	5263	7224	7668	8079	6408	8510.99	9397	9071	134	2291	2201	3453	4964	4756	1192	2333	2126
LOC103697597	1211	896	1277	1231	1080	1281	1179	1314	1200	394.937	513.177	386.046	796.01	1287	1448	319.06	511.853	1272	2039	3173	1752	1298	1688	1362	1530	1238	1287	544	1098	1280	1652	1401	1347	934	1389	1646
LOC103697598	75	152	98.096	64	54.199	70	60	107.091	126	136.239	214	93.029	683.648	264	288.183	303.215	198.17	246	301.182	306	326.256	668	530	926	921.82	833.366	943.768	1344	767	747	1269	785	1495.54	1012	1218	1262
LOC103697599	412.999	293	460.109	517.999	428.001	451.328	400.999	534.143	593.999	68.856	110.734	101.168	229.871	380.001	574.999	274.413	143.803	312.26	680	549	594	656	686	635	647	616	597.001	269.001	573.001	574	710.999	511.999	692	427	647.999	740
LOC103697600	53	97.493	37	36	48	56	107	54	90	82.192	55.357	164.225	59.942	39	40	87.509	96.947	73	535	461	737	921	870	693	1108	1059.27	906	151	438	384	446	578.001	726	359	449	395
LOC103697601	741	1027	712	836.35	586.999	810	1041	951.001	932	53.753	178.914	90.882	661	786	886.001	196.999	127.254	428.876	4131	4679	3764	3271	4315	3124	3817	4618	4421	250	2108	1765	3115	3957	3632	1319	2406	2628
LOC103697603	156	28	57	23	93	30	17	14	17	54.714	59.221	59.001	42.999	50.476	26	61.004	131.591	78	10	3	15	26	14	31	68	23	6	12	22	11	8	9	11	56	45	41
LOC103697604	1351	1011	847	1423.02	2040	1365	1248	1091	1228	99.334	207.815	47.98	914	1396	1270	299.967	210.492	1396	1636	1751	1407	1553	1799	1874	1517	1689.99	1559	3191	2234	2708	2900	3018	2625	2866	2521	2152
LOC103697605	231.947	172.701	142.6	228.166	222.367	300.685	263.352	195.227	264.803	15.721	26.089	22.475	266.843	357.309	178.374	36.657	22.9	128.123	1170.79	1263.55	1159.49	1601.29	1827.01	1766.41	1686.77	1760.75	1621.88	258.248	495.046	649.529	1083.43	1139.24	968.494	669.735	894.556	770.913
LOC103697606	3	17	7	7	1	3	5.04	1	5	87.69	27.974	39.975	9	14	31	21.651	68.47	11.507	118	143	126	415	457	337	440	622	643	89	73	99	102	271	140	152	79	51
LOC103697607	1	14	2	12	3	16	9	14	15	43.372	20.636	35.606	6.223	0	2	18.422	37.968	7.07	202	261	229	332	412	279	393	322	382	3	62	58	162	148	127	74	77	94
LOC103697608	192	151	173	170	153	145	195	157.962	164	31.248	66.757	39.684	125.032	153	148	104.688	49.726	102.893	7174	6600.84	6845	6887.99	6932	6312	6891.64	9742	7966.19	1098	5005.89	3089	3243	6135	5407	2222	2552	3148.14
LOC103697609	321	246	258	233	388	261	308	181	208	56.298	55	105.233	287.092	425	369	65.523	38.634	443	359	413	398	1018	944	585	956	744	715	60	237	140	683	851	626	228	364	290
LOC103697610	20	30	11	10	9	14	73	5	9	427.686	77	304.15	19	4	12	69.169	118.214	40.009	4	5	8	3	3	8	4	2	3	13	21	9	2	4	1	7	2	14
LOC103697613	302.024	297.268	353.427	274.216	425.268	328.029	395.098	244.813	196.376	67.159	59.347	87.998	538.622	587.093	540.075	498.898	88.016	396.756	780.476	856.543	1202.43	496.602	733.317	672.794	544.975	711.072	672.217	582.606	613.305	524.031	1127.91	823.717	985.121	721.501	897.291	782.863
LOC103697614	1869	1098	1951	1559	1232	1322	1232	1589	1218	284.838	278.135	185.092	581	1329	1350	589.47	229.214	931.415	1643	1607	1725	1738	1576	1331	1642	1376	1541	335	987.999	811	1068	1179	1198	540	930	1033
LOC103697615	77.023	145	122	108	92	62	128	83	208	22.706	31.594	36.395	57.206	17	9	28.221	60.038	88	22	11	12	12	16	31	16	5	18	18	3	3	7	9	1	18	22	12
LOC103697616	500	550	518	432	430	551	652	637	520	308.287	81.715	188.877	277.878	479.995	425	288.808	112.779	268.435	7481	5614	6430	6991	6092	5332	6131	7941	7078	577.005	3132	3126	2894	4916	3714	1694	2539	2478
LOC103697618	2222.28	2011	1760	2412	2359	2454	2943	2657	2520	184.877	404.631	93.745	1294.92	2579	2404	789.973	274.582	1277.17	3053	3644	3295	3352	3161	2837	2581	2709	2571	2526	3305	2476	2408	2788	2408	2143.44	2522	2789
LOC103697619	8.047	65	14	18	9	99	42	27	28.204	94.928	75.006	139.716	17	16	16	56.044	161.32	29.018	313	700	166	114	789	300	44	593	356	0	61	143	100	141	90	17	31	76
LOC103697620	820	962	971	897	779	831	956	885.056	866	79.842	218.603	59.511	629	695	615	555.966	138.318	541	1705	1989	1838	1600	1961	2047	1765	1716	1765	1804	1638	1597	1924	1892	1727	1793	2013	1987
LOC103697621	159	94	134.165	135	113	127	61.999	34	44	365.466	388.747	182.716	81	65	80	197.116	327.035	165.003	3	1	0	1	0	4	1	3	1	8	12	6	8	17	7	25	3	13
LOC103697626	238.32	326.282	155.725	316.81	323.29	401.133	359.562	213.632	179.632	137.559	146.4	76.059	136.781	403.446	249.291	103.21	128.612	253.771	118.673	124.507	89.705	182.059	196.695	213.574	215.259	109.242	213.041	216.571	129.625	176.432	281.627	318.143	272.062	447.811	255.293	344.261
LOC103697629	477.001	577	762	445	325	442	847	370	540	162.69	113	187.34	236	289	267	214.821	65.093	256.729	5460	5897	7034	5308	7470.77	6487	6825	8692	8735.7	5495	4335	5060	4869	7239.01	6345	6491	6921	6717
LOC103697631	266	290	410	179	311	294	353.864	188	169	169.698	392.849	99.82	952	1637	1179.96	511.853	195.056	848.951	1326	1478	2070	1162	2211	2128	1061	1015.79	1220	7380	4745	5988	3927	3126	4125	5465	3803	3162
LOC103697632	280	624	505	271	178	190	309	256	258	564.287	503.994	328.11	294	322	642	862.473	446.485	286	286	376	420	165	255	172	129	141	176	389	356	390	314	309	309	246	239	362
LOC103697633	98.975	51.943	31.592	98	12.862	172.915	139.952	164.98	132	73.868	48.914	87.549	32.11	9	5.348	40.102	50.13	24.818	236.513	278.832	446.034	99.649	139.119	116.826	200.121	105.143	128.916	12.684	120.825	174.365	129.303	256.037	85.707	111.479	285.687	253.098
LOC103697634	232	143	192	192	249	134.009	129	142	159	89.44	182.272	145.717	255.004	254	268	316.266	130.375	204	524	675	581	567	706	615	466	565	806	1331	581	801	741	829	817	690	625	735
LOC103697636	215	684	157	265	160	329	430	362.996	377	21.337	84	19.033	289	544	536	131	61	165	7445	8188	6510	7352	6462	5558	6474	8492	6938	521	3509	3276	3972	5240	4834	1520	3118	2418
LOC103697637	662.416	635	550	431	556	491	469	349	428	61.559	39	41.122	239	435	673	84	32	345.739	170	144	150	50	43	79	59	43	53	143	194	189	231	145	179	187	240	236
LOC103697638	46	56.413	78.001	61	72	73	84	71	84	78.737	64.165	105.347	69.537	46	40	61.37	83.135	66	141	173	170.999	135	231	167	222	142	188	86	100	127.001	128	128	97.001	102	124	116.999
LOC103697639	0	0	1	0	0	0.5	0	1	0	59.255	39	0	2.564	1	0.5	29.723	45.129	12	1.283	1.216	0	0	0	0	0	1	0	0	6.283	0	7.825	4.886	12.032	15.931	12.01	53.779
LOC103697640	69	75.849	64	75	61	93	95	103	113	124.214	42.46	92.398	56	59	66	40.014	64.823	57.117	16369	19066	19614	28905	32303	17976	27893	30226	25257	759	8493	6329	9522	13674	12618	3436	6748	5918
LOC103697641	59	39	28	82.097	53	69	32	74	191	67.333	34.179	127.137	112.017	117	60	23.687	61.073	31.06	16892	20400.4	12187	19245	12898	12481	10945	13872	13361	12291	11354	7178	10077	11658	12961	6658	8263	11227
LOC103697642	1057.85	912.948	1106.53	1217.09	1076.85	1156.82	1367.68	1272.01	1466.38	355.747	297.259	348.323	884.635	1079.78	1039.12	557.065	356.671	787.26	2342.91	2463.74	2640.82	2641.05	2724.85	2587.45	2681.93	2215.11	2701.72	1607.52	1721.46	1894.38	2405.59	1944.72	2160.68	1978.83	2356.8	2487.25
LOC103697645	686	783	859	727	862	662	914	681	800	9.347	55	12.564	541	899	616	93.398	24.256	488.525	307	215	334	179	208	192	255	169	167	27	197	224	259	315	221	119	201	207
LOC103697646	49	40	19	10	28	23	20	4	21	119.253	89.97	161.709	32.043	29	40	57.775	122.146	51.136	3	1	2	7	4	8	2.004	5	10	14	8	21	33	26	26	19	29	54.005
LOC103697647	51.772	34.922	74.189	69.714	67.214	64.17	58.66	56.616	63.449	0	7.854	39.373	51.466	70.996	83.756	43.927	19.943	52.841	105.191	51.841	90.938	216.359	104.515	231.043	120.471	57.959	107.034	169.925	110.607	124.867	227.09	131.632	408.567	216.236	183.934	233.408
LOC103697650	2430	2586	2531	3315	2021	2585	3306	4690	3244	195.868	261.659	95.336	1073.82	2554	2114	607.084	217.146	1154.83	8349	9243	6883	9091	6206	5906	6933	6699	5608	2257	5389	4697	4277.72	5086	4602	3063	4232.01	5250
LOC103697651	62	45.811	117	87	76	78	77	81	94	56.651	69.344	42.316	72	106	86	87.2	79.782	74	849	712	1001	1127	1320	1002.46	1375	1400.88	1379	209	456.102	428.798	755.285	994.887	850.167	433.097	617.392	663
LOC103697652	0	0	0	0	0	0	0	1	0	9.021	6	19.68	2	0	0	5	18.942	3	0	0	0	0	0	0	0	0	0	0	2	0	0	0	0	0	0	2
LOC103697653	296	276	262	255	229	248	372	249	329	143.114	86.846	201.25	157.005	193	147	123.108	184.242	208.038	448	483	427	442	520	312	414	322	412	35	308	259	291	310	324	244	348	405
LOC103697654	1834	1627.64	2600	2233	2080	1844	2203.73	2324.76	1850.72	220.997	425.935	363.111	1982.47	2209	2225	718.703	234.1	1491.09	2518	2170	2367.73	1842	2332	1898	1521	1716	1783	1064	1827	1799	1893	1668	1680	1469	1813	1879
LOC103697656	480	655	354.991	388	550	387	548	429	504	447.39	48	118.444	349	536	463	134.354	50	276	468	484	489	380	433	741	555	443	479	499	926	552	705	720	765	652	727	665
LOC103697657	20	7	12	9	12	15	10	6	9	66.825	36.748	78.204	42.038	15	13	52.195	57.922	27	366	167	339	234	310	566	351	752	705	2208	941	1066	800.583	1042	1245	1219	1087	1040
LOC103697658	61	80	54	111	126	112	112	255	269	27.305	16.916	34.112	2	4	2	10.805	21.941	14	310.999	136	230	213	221	292	260	289	212	14	55	217	50	128	76	16.057	104	69
LOC103697660	222.032	245.006	265.238	330.097	181.395	271.169	381.636	392.264	299.482	92.891	97.658	66.136	110.596	195.332	248.504	126.56	102.183	157.713	4360.82	3614.65	4602.42	5277.13	5613.22	4067.05	5371.4	6302.83	6139.14	262.942	1584.69	1463.74	1912.24	3119.77	2675.44	952.677	1842.11	1613.97
LOC103697664	10044	7044	9136	5467	15580	5945	2910.32	2926	4068	20.998	16.548	23.479	195	3687	6074	11.24	35.631	10453.3	430	231	600	352	102	169	181	188	128	15	13	243	75	69	94	40	56	243
LOC103697666	20	10	5.307	4	9	6	2	2	2	28.315	25.487	58.596	9.057	9	1	26.944	51	13.106	1	0	2	0	1	2	0	0	0	21	21	20	3	1	4	11	12	10
LOC103697667	605	525.448	807	742	657	628	554	668	673	109.893	161.624	74.704	646.093	860.32	876	264.211	146.637	580.361	1382	1348	1607	865	1119	1190	872	787	1070	1093	1342	1075	1421	1016	1177	1221	1282	1433
LOC103697671	55.547	50.666	61.507	47.322	58.541	45.733	33.517	16	14.641	41.499	68.131	78.744	104.27	92.247	99.619	103.057	69.482	92.065	10.256	33.289	17.375	26.614	22.609	108.492	29.06	45.478	62.277	551.164	219.736	232.449	191.737	102.749	127.668	287.67	221.792	247.923
LOC103697672	417.978	485	496	589	683	508	518	481	568	38.238	82.597	47.134	455.247	625	499	189.153	86.608	429.048	463	457	576	341	464	502	542	382	462	266	390	366	603	645	590	473	536	573
LOC103697673	1237	1273	1494	1530	1365	1389	1821.81	1686	1485	44.002	226	28.798	831	1240	1133	320.641	106.216	796	3267	3038	3377	3154	2991	2623	3206	3472	2808.94	522	2051	1542	2083	2298	2522	1088	1872	1939
LOC103697676	0	0	0	0	0	1	0	0	1	45.716	78.017	189.238	7.359	0	0	34.986	53.554	6.079	0	0	0	0	0	0	0	0	0	0	0	0	2	0	0	1	0	0
LOC103697677	914	3086	524	1358	1357	1589	2005	1003	3352	81.387	198.665	101.679	1099.69	1431	1211	300.07	168.335	843.059	955	486	684	274	272	654	338	172	400	1481	1021	1511	1139.46	680	639	1106	1491	1361
LOC103697678	2857.14	3075.01	3059.3	2959.24	2737.7	2827.46	3982.77	2580.37	2764.1	84.482	884.562	75.601	3276.53	4458.52	4113.94	1228.41	516.783	2719.01	2485.33	2941.32	3349.22	696.845	1316.84	2081.66	678.889	766.397	1159.81	6325.96	5177.19	5614.09	2688.58	2134.68	2231.01	4861.31	4244.93	4316.68
LOC103697680	51	85	64	48.394	59	80	63	45	72	5	10	9	49	57	54	7	12	37	74	43	45	40	69	71	65	42	69	61	94	49	83	77	97	92	107	141
LOC103697681	16	187	48	102	36	91	90	34	23.224	359.138	297.246	306.404	504.025	277	282	127.056	199.877	990.038	152	150	275	55	107	82	19	36	51	100	55.218	176	445	297	121	235	761	310
LOC103697682	1425.2	1892.08	1476.45	2248.68	2022.02	2111.17	2540.35	2180.5	2479.62	434.098	412.793	872.682	1437	2673	2489.11	745.468	338.229	1613.6	2703.94	4391.1	3687.92	3666	3902.87	3055	3287.25	2841.69	3253.32	1005.45	2457	2383.34	4153.3	3371.53	3530.19	2209.42	3416.74	3652.65
LOC103697683	380	269	372	304	385	387	401	271	327	47.847	65	66.001	342.684	318	344	106	39.518	315.999	347.999	298	324.001	235	280	349	324	317	384	182	317	345	387	461.001	448.001	330	425	487
LOC103697684	1	2	3	0	0	0	0	1	3	63.767	7.874	96.794	10.762	16	40	10.755	24.08	0	990	866	806	1277	1030	686	828	1236	1266	79	361.986	272.797	468	788	527	171	259	259.859
LOC103697685	870	805	500	542	832	953	616.417	509	904	107.074	65.174	366.355	120.923	663	270	68.052	60.72	236.431	4613	3602.93	3139	4007	4101	7502	6259	4021	4350	1413	1850	3513	5217	4336	6391	2530	4861	5222
LOC103697686	320	362	746	308	546	307	387	192	365	65.44	55.916	111.851	229	958	439	220.597	56.418	376.941	750	493	769	715	767	940	1298	719	685	268	587	565	675	557	647	620	639	767
LOC103697687	13.385	86.12	76.754	89.163	86.614	79.779	144.942	112.878	77.216	74.346	5.892	57.636	78.823	30.071	52.987	0	9.667	54.33	183.13	205.161	140.529	174.678	210.52	182.822	246.123	186.705	174.092	53.476	253.196	126.742	154.559	325.248	246.376	111.832	181.869	158.845
LOC103697688	432	254	798	202	509	460	352	118	204	2128.15	3115.46	160.89	21053.9	7774	12786	9127.34	11325.5	3520.95	1106.99	2662	1066.99	249	880.91	5134	234	899	1403	86573	41378	55367	38358	13911	21301	63034	32271	32849
LOC103697689	773	535	643	540	721	460	403	498	516	43.569	84.039	15.553	298	466	568	139.063	82.304	436.045	1202	1403	1141	1088	856	733	849	861	782	670	1036	771	1073	1243	1288	873	1063	1085
LOC103697690	400	151	520	159	435	104	84	24.991	52.107	125.643	197.989	246.478	335.137	1302	2199	259.544	252.038	522.695	3428	3530	3098	4477	3882	2397	3764	2674	2385	824	4773.97	2204	3881	2146	2457	2107	2977	2650
LOC103697691	30	35	17.098	24	32	23	36	29	32	676.971	585.7	1797.88	92	14	20	510.948	292.28	128.562	164	112	191	141	164	126	177	175	185	6	52	80.769	51	103.007	92	29	79	57
LOC103697692	1	7	2	1	0	5	8	1	0	116.544	57.026	854.878	12.016	0	0	50.118	56.2	17.808	0	0	0	0	0	0	0	0	0	1	0	0	3	0	0	1	2	0
LOC103697693	960	1484	1659	1928	661	1758	2444	3463	2259	503.422	269.009	466.055	541.451	694	790	847.999	120.183	460	2767	3729	2638	2212	2068	1927	1776	1739	1820	1966.2	2855	2129	2371	2230	2062	1957	2110	2669
LOC103697695	390	286	337.231	472	527.999	530	535	463.999	509.296	248.929	244.053	166.267	447.189	528	324.001	172.091	160.543	395.009	573	594.999	638.999	510	523	592	520	499.001	635	441	456	509.001	674	576	607	478	704.999	686.491
LOC103697696	478.995	480.461	453	486	361	407	518	432	449	87.616	125.363	187.522	245	333	345	135	54.484	267	900	946	966	859	730	914	764	789	796	942	1023	718	847	824	950	779	929	1211
LOC103697697	546	587.502	534	559	671	632	676	613	665	62.426	94.218	80.382	461.001	424	384	206.039	65.489	438.856	720	702	911	534	632	716	701	553.006	694	771	939	784	961	979	1007.5	1025	925	963
LOC103697698	23	94	46	48	34	75	56	298	79	87.526	43.321	613.736	193	123.999	80	78.295	90.197	47.423	519	541.999	379	396	447.001	467.001	359	562	290	447.001	200	479.999	844.999	327	442.646	458	1275	313
LOC103697699	5	5	13	12	6	3	3	8	3	72.564	25.413	54.168	14	0	1	69.335	81.546	17.208	0	0	0	0	0	0	0	0	0	1	0	3	3	2	1	0	0	0
LOC103697701	861	114.736	411	177	444	307.127	91	107	116	322.844	196.141	924.311	129.158	461	264	326.392	224.388	367.586	185	171	111	50	37	51	36	59	51	105	89	120	70	81	98	62	73	111.968
LOC103697702	0	7.86	1.223	1.246	2.826	3.146	2.871	1.339	2.666	0	0	16.747	11.588	4.494	2.605	0	3.586	7.578	3.291	0	0	0	3.067	6.357	0	0	1.38	9.728	5.987	6.613	6.437	5.395	10.595	5.391	9.079	3.567
LOC103697703	26.053	3.032	9.12	24.538	13.086	7.908	13.702	3.101	22.633	60.668	0	90.816	16.974	5.61	2.072	0	0	14.649	18.749	33.377	37.476	68.098	102.252	62.968	95.797	92.635	41.947	4.254	20.608	4.342	42.908	126.345	75.255	53.099	34.724	33.801
LOC103697704	13.134	13.275	6.335	13.311	14.831	15.86	15.19	9.408	12.901	220.609	51.957	240.233	17.753	10.251	16.211	67.008	168.793	18.622	23.619	22.893	41.631	27.338	28.252	25.191	40.755	16.419	19.905	12.865	20.588	24.19	34.083	17.483	25.476	32.017	25.62	26.376
LOC103697705	10	7	3	6	3	2	2	1.998	5	188.155	156.247	502.995	15.681	6	2	24.495	88.883	47.03	2	0	0	1	0	0	0	1	0	0	0	0	0	3	0	1	0	7
LOC103697707	809.084	933.787	679.589	661.827	857.917	708.558	1227.8	635.075	718.733	398.429	310.193	184.149	586.398	792.882	757.876	392.512	336.059	619.096	1596.78	1523.36	1660.65	1384.37	1488.44	1218.4	1401.32	1551.42	1530.96	341.221	969.336	833.79	909.183	1315.38	1171.88	653.077	1018.64	1187.48
LOC103697708	66	27.999	51	49.432	65	45	50	38	47	266.283	112.521	549.193	55.082	6	31	82.845	129.197	54.706	2	1	2	1	2	10	2	1	2	21	16	17	4	13	8	16	3	8
LOC103697709	3.916	1.213	5.095	1.173	0	2.442	1.201	4.925	1.267	25.565	52.716	34.13	4.47	5.118	0	15.659	105.559	15.638	1.222	2.643	6.347	2.631	2.558	2.602	2.685	2.582	4.039	0	6.645	1.21	4.116	2.624	4.123	3.923	7.36	5.524
LOC103697710	391.466	404.085	414.833	409.245	501.873	400	501.025	433.468	443.037	72.839	109.017	38.489	348.178	449.827	453.48	167.868	79.438	308.054	1001.85	1052.02	1092.97	871.4	1014.75	1319.38	1034.34	888.013	1030.09	1168.55	1343.95	1059.7	1006.87	1141.35	971.296	1163.72	1002.14	1180.5
LOC103697711	106	232	113	96	149	52	238	14	104	316.127	43	33.348	124	645	451	16	28	34	732	1505	554	197	464	552	79	189	180	57	127	580	382	566	144	84	220	138
LOC103697712	234	324.999	249	228	209	197	275.001	222	223.618	106.749	74.414	103.419	85.084	148	302	92.618	111.549	145.325	662.999	659	651	438	394	372	337	386.001	455.001	98.001	231.999	296.07	225	244.001	293.999	114	248	341
LOC103697713	146	173	90	101.02	148	102	130.579	92.06	114.735	82.58	124.314	97.917	619.132	603	428.329	213.034	184.956	248.96	393	305	493	421	645	550	305	414	380	2131.52	1500.67	1349	618	588	873	1396.26	770	738
LOC103697714	0	0	0	0	0	0	1	0	0	26	5	12.289	3	1	0	13.629	17.017	5.05	3	31	5	5	5	6	1	1	1	0	0	3	4	2	1	0	0	1
LOC103697715	1784	529	760.995	1188	1241	1234.99	1183	1571	1057	139.065	48.483	58.383	116.009	409	454	111.425	60.062	466.094	67	8	54	53	0	22	29	27	24	5.151	1	23	5	0	4	3	6	2
LOC103697716	63	186	205	131	109	112	181	58	151	341.89	353.308	652.086	2056.84	1902	313.936	1440.97	508.014	1068.29	187	583	341	128	364	632	32	37	151	6256	4245	3564	2100	2273	2364	3580	2393.99	1737
LOC103697717	8	13	6	6	5	3	6	6	5	224.042	69.41	132.048	36.555	8	12	90.792	107.845	38.876	30	14	23	10	15	21	8	22	25	24	26	10.002	19	34	50	20.99	18	85.615
LOC103697718	122.048	157.293	115.319	169.592	134.143	136.505	163.757	152.361	190.938	20.824	25.557	20.874	86.883	152.837	136.373	37.436	45.627	91.075	323.282	328.908	389.807	348.324	424.311	425.019	515.931	386.471	365.715	110.843	393.866	235.494	514.38	527.692	590.635	282.437	369.301	432.389
LOC103697719	5010	1557.83	2407.77	880.049	2492	1864	246	102	521	67.057	55.037	47.151	83.727	739	651.9	29.054	79.909	1595.76	6	3	4	4	2	4	0	0	3	0	1.198	3	0	0	0	2.311	1	8
LOC103697722	10.64	2.93	3.148	0	0	2.78	2	1.753	0	4.86	0	166.997	6.648	0	0	26.303	29.616	2.539	0	0	0	0	1	0	0	0	1	0	0	0	0	0	0	1.139	0	0
LOC103697723	912	798	721	864	1005	871	940	787	838	174.737	255.631	103.14	765	940	750	346.639	224.819	703	1523	1616	1620	1564	1781	1914	1901	2250	2462	2022.32	2105	1716	2009	2825	2435	2308	2150	2570
LOC103697724	68	72	155	61	15	19	80	3	66	36.933	41.156	84.119	154.197	235.69	215	78.35	49.536	118	71	118	90	59	308	1640	33	113	69	10400	5092	9345	1280	111	2040	6730.98	1955.95	3172
LOC103697725	1237	946	713	1107	1132	1038.96	1082	1096	1294	88.676	123.701	221.655	1337	1437	1031	403.195	99.364	843.395	5521	6936	5043	5463	5634	4317	3490	5090	4885	4761	2672	3483	4814	4570	4006	5230	5442	4279
LOC103697726	561	88	117	377	431	388	346	214	215	33.119	16.691	162.379	21.011	166	203	33.147	17.532	240.438	8	9	2	2	3	15	20	5	12	15	21	19	30	11	14	41	18	21
LOC103697727	0	0	0	1	0	0	1	0	1.307	9.741	5.116	10.565	3.429	0	0	13.843	6.842	2.511	0	0	0	0	0	0	0	0	0	0	1	3.085	0	0	0	0	0	0
LOC103697728	2311	2462.01	2906	1592	1197	1050.01	801	1093	855	80.58	338.875	208.393	1415.06	1476	1723	510.087	139.231	885.323	1319	1170	1229	995	1284	1089	1350	1104	1117	1065	997	1158	1432	1582	1262	854	1027	1209
LOC103697729	298	516	355	317	252	374	444	243	335	56.03	91.001	34.364	645	875	596	265	113.515	467	876	1294	839	285	500	581	222	299	248	414	958	702	750	682	621	433	469	584
LOC103697730	160	177	227	147.999	71	87.127	200.001	163	221	134.183	95.952	187.553	56.41	59	112	161.607	154.047	151.845	498	585	465	744	989	562.001	1331	825	921	274.063	616.999	357	1032	845	1248	374	1081	1292
LOC103697731	35	73	60.092	30	28	45	49	31	32.011	22.29	30.49	13.155	53.664	57	58	21.524	22.49	103.619	25	50	50	21	22	28	19	22	23	21	46	39	27	32	48	23.029	30	40.053
LOC103697732	331	193.79	213	271.989	337	122	121	129.002	71	540.386	120.771	169.875	102.946	83	66.456	271.182	307.524	235.788	17	11	17	4	10.001	29	13	8	13	37.716	10.679	28	41	31	32	68.314	46	26.623
LOC103697733	110.693	56.975	130.208	115.9	140.388	108.497	79.088	124.322	132.563	13.464	11.397	19.693	30.818	113.404	81.059	59.92	12.26	81.017	132.993	116.81	99.56	97.615	104.3	143.791	85.087	94.183	116.06	246.269	522.15	175.023	126.198	139.213	111.225	199.667	129.042	132.215
LOC103697735	3034	1364	1382.48	2700	2938	1775	1748	2111	2129	76.544	172.296	144.372	1588.01	2223	2085	332.606	73.224	2116.12	4813	5020	3335	1831	1625	2380	1088	1040	1294	3344	1866	3206.4	3026	1900	1963	2365	2583	2263
LOC103697736	1185	7510.98	4897.92	1097.62	405	254	95	483	202	463.648	807.527	380.313	2608.93	922	4458	980.04	411.999	796.436	691	509	785	231	217	193	156	129	129	76	539	243	70	161.393	101	50	100	223
LOC103697737	3213	3094	7364	3037	3820	3065	3089	2521	2905	263.585	3334.73	289.44	3435.01	2949	2359	12487.6	427.445	8716.81	3968	2709	4310	2549	3156	3547	2791	2660	2733	2969	4457	4121	2443	3182.05	2652	3215	2931	4474
LOC103697738	327	355	434	407	326	263.416	384.368	349	406	170.84	172.732	320.908	435.211	428	411	322.577	136.401	307.618	684	726	557	468	493	587	480	495	561	973	956	730	851.41	807.915	822	847.89	868	958
LOC103697741	102	175	103.003	72	152	76	192	61	93	159.759	159.919	185.061	225.992	285	244	269.5	137.158	236.807	375	304	442	59	135	146	74	82	112	215	438	327	294	240	202.822	262	356	265
LOC103697742	415	422	584	607	370	530	571	704	767	125.931	167.087	81.813	318	534	630	262.174	159.836	333.056	1199	1337	1256	1197	1443	1238	1376	1176	1388	650	939	842	1282	933	973.326	872	1095	1187
LOC103697743	569.001	533.008	814	596.999	390.999	498	364	516	621.001	388.341	146.319	174.588	298.731	353.999	510	243.421	240.205	415.829	989	956.02	1035	616	685	580	695	544.999	661	372	672.383	577.991	914	563	643.001	540	734.001	769
LOC103697744	43	113	67.001	48	62	30	50	37	21	61.164	38.097	135.546	87	91	174	278.694	80.974	34	2142	2624	1622	1987	2288	1726	1788	2432	2425	179	989	864	1026	1315	1254	331	561	601
LOC103697745	432	726	557	718.672	885	623.001	1007	770	771	51.263	99.146	72.55	580.338	1002	966.999	361.22	109.917	528	547	519	627	1017	1376	1286	1028	941	1063	1029	1173	956	1162	1294	1211	1175	1261	1254
LOC103697746	35.973	15.997	20.825	54.493	17.383	37.834	19.139	33.798	10.948	54.483	63.295	117.747	144.08	65.916	110.794	93.656	78.17	48.128	32.326	69.759	43.5	38.651	40.774	25.194	29.648	26.698	25.41	21.276	51.561	40.868	59.083	22.788	58.745	17.2	37.551	33.927
LOC103697747	2	4	0	3	0	0	1	2	0	58.083	39.531	48.027	9	0	0	36.72	57.07	10	0	0	0	0	0	0	0	1	0	0	0	0	1	0	0	0	0	0
LOC103697749	142.108	199.172	80.816	457.385	121.249	133.516	915.415	48.929	127.474	160.958	1052.91	100.259	8325.84	3896.04	2080.14	1274.35	1816.94	4095.6	1732.25	696.449	655.079	34.247	345.958	381.516	38.639	142.436	30.692	3329.75	1376.28	3256.66	2695.33	560.632	1687.07	2768.06	3489.45	1719.87
LOC103697750	3	3	0	6.592	4	9	16	4	3	117.827	81.413	63.064	19	7	2	36.002	94.082	29	1	1	0	0	0	4	0	0	0	2	4	2	0	1	0	2	0	1
LOC103697751	194	128	113	155	192	186	206	148	206	21.008	13.702	19.195	106	118	61	21.001	24.379	130.761	462	422	330	477	405	411	488	482	456	241	499	353	375	334	387	398	388	379
LOC103697752	34	27	20.051	28	16	21	28	15	52	89.454	64.007	176.073	12	10	10	44.095	73.197	35	360	329	398	545	432	329	709	572	600	45	150	143	165	253	231	86	197	132
LOC103697754	75.02	27	30	207.001	139	231	129	128	190	135.21	82.023	295.58	26.156	44	22.012	86.086	148.634	104.646	5	1	4	2	1	3	1	1	10	3	10	2	5	4	2	3	3	5
LOC103697756	267	259	202	263	208	258	254	271	310	49.962	33.612	83.569	42	138	195	40.892	44.39	119.628	309.292	263	293	255	297	238	288	289	250	32.528	176.767	168.765	229.772	216	238	90.422	167	172.475
LOC103697757	59	64	80	74.002	86	53.696	55	96	207	75.107	72.913	82.193	15.302	38	6	39.333	112.905	86.365	14	10	24	22	13	10	14	11	18	3	8	6	7	10.761	4	2	13	5
LOC103697758	243.135	382.977	211.179	242.66	279	282	279	157	295.158	280.628	68.25	1265.29	56.953	254	168	86.643	119.905	273.798	118	46	97	68	44	91	109	47	64	15	28	48	59.047	61	50	72	64	77.072
LOC103697760	1	0	0	0	0	0	0	0	0	33.387	12.561	48.975	2	0	0	12.316	11.184	6	1773	1393	1682	1560	1387	1198	1830	1807	2006	9	576	498	774	1067	1066	235	444	417
LOC103697761	1750.98	1611	990	1965.98	2470	2409	2698.93	1956	2351	177.17	283.585	223.732	1485.92	1785	1674	315.602	207.39	1373.66	2409	2239	2614	2166	2745	3369	2079	2297	2952	3917	4173	3599	2534	2977	2490	3713	3463	3704
LOC103697763	957	783	702	1289	1537	1077	1109	1148	1291	120.027	147.437	390.01	672	832	715	290.779	171.205	653.548	2291.04	1878	2323	1884	2076	2344	1869	1674	1882	2451	2734	2517	2356.92	2929.62	2194	2815	2656	2470
LOC103697766	273.28	220.437	327.558	244.379	331.028	205.374	242.666	261.447	297.012	52.302	58.312	93.441	262.407	283.497	302.484	130.065	54.742	213.826	485.187	532.153	499.466	418.68	501.982	418.22	463.494	362.166	430.421	146.399	356.799	332.238	537.603	458.71	481.102	376.628	533.967	484.81
LOC103697769	535.999	820	586	561	581	598	657.001	563	593	21.803	129	16.117	488	500	497.001	167	52.992	446	989.001	989	1050	878.999	795	976	869	726	795	235	689.968	696	753.001	743.001	857	592.19	766	646
LOC103697773	52.275	47.004	49.245	24.623	48.813	32.774	45.095	23.765	73.762	41.897	10.445	66.09	9.559	31.85	44.432	11.098	36.814	57.483	18.14	12.107	4.831	20.825	7	2.446	2.214	4	2.945	3	1.57	14.649	9.573	9	8.331	4.557	15.374	17.506
LOC103697776	3	3	7.817	3	0	3	2	0	3	80.585	41.01	65.547	7.659	1	0	44.83	56.104	8.663	6	3	6	1	5	3	3	12	5	35.118	39.986	17	8	15.964	15	39	9	16
LOC103697778	125	105.001	129	87	109	69	39.396	67.999	78	59.008	30.985	41.27	87.374	74.001	76	63.273	52.106	90.862	103	100	100	104	83.001	116	109.001	120.001	114	155	121	142.001	208	168	186.999	164.319	169	190
LOC103697779	1.664	0	0	0	0	1.499	0	0	0	0	29.699	45.565	11.04	0	0	55.531	84.599	8.923	37.817	13.088	43.902	9.96	19.59	32.903	27.551	23.72	36.024	0	34.161	14.19	35.545	103.046	38.32	57.725	38.177	74.213
LOC103697780	101.001	130	95	86	116.001	96	96.999	77.001	113	25.046	15.003	103.324	10	21	76	16	35.999	80	29	21	2	49	44	20	39	33	26	4	17	27	19	0	24	14	21	30
LOC103697782	1452.97	146	330.958	873.954	1097	730	512	194	97.954	111.11	50.397	132.115	18	743	838	66.518	91.985	488.942	6	3	5	6	4	25	8	3	8	72	87	58	66	58	36	77	76	54.936
LOC103697783	74	28	48	90	55	98	39	50	71	156.99	156.2	285.555	50.028	25.011	74	76.148	135.091	63.275	60	42	41	104	120	86	184	92	108	3	22	29	66	42	63	21	45	44
LOC103697785	30.389	65.462	35.423	50.506	34.525	30.475	32	21.308	29.25	113.976	88.701	154.723	52.643	64	37.059	118.219	93.62	69.855	32.444	16	24.044	14.702	10	48.28	12.184	11.455	30.843	148.808	85.293	64.147	51.828	59.381	48.936	130.256	86.564	116.792
LOC103697786	13	1	6	7	17	17	17	6	10	74.542	31.964	246.429	17.105	13	25	70.371	60.17	19	3165	3233	2969	3799	4196	3727	4351	4696	4888	491	3477	1603	4447	4296	4444	2201	2613	2945
LOC103697787	31	7	4	10	29	15	7	11	19	111.842	47.061	49.067	12.001	11	9	107.765	98.195	27.72	7	2	3	6	1	3	4	2	3	0	8	3	7	3	1	3	7	4
LOC103697788	1438	1714	1874	1859	1573	2073	1965	2331.01	2354.84	1432.25	263.844	169.05	416.003	868	1081	285.977	206.11	707.049	2597	2131	2721	1958	2078	1851	2441	1358	1506	233	1805	1243	1185	1619	1190	743	1083	1196
LOC103697789	14.975	6	7	23.947	7	12.638	12.93	58	31	45.434	54.995	48.444	8	15	1	28.576	39.575	17.481	0	0	0	0	0	1	0	1	0	1	3	2	0	0	1	0	0	0
LOC103697790	199	156.414	177	223	193	194	208	191	237	43.522	63.087	54.195	123.091	162	110	104.328	100.932	151.127	857	760	718	890	892	813	882	804	764	264	649	465	534	816	620	475	604	602
LOC103697791	0	22.591	0	16.313	5.872	13.995	70.718	22.384	7.934	71.028	13.993	0	33.03	23.78	0	36.609	91.821	11.302	41.799	65.986	24.389	96.409	88.061	101.91	139.865	169.367	114.248	23.905	13.282	17.111	27.191	31.594	75.788	15.687	23.282	59.72
LOC103697792	0	0	1	0	0	0	1	0	1.019	5.443	5.812	16.036	1.001	0	0	6.075	15.2	6.892	0	0	0	0	0	0	0	0	0	0	0	0	1	0	0	0	0	0
LOC103697793	1063	732	1476.62	1116	1174	906	980	1113	1171	143.749	165.63	65.533	806	1877	2036	307.741	94.031	771	1245	1158	1292	901	1056	957.999	1007	771.999	986	418.999	788.999	833	1270	750	950	663	1063	1014
LOC103697794	119	77	114	191	216	115	95	204	206	23.855	27.943	77.859	18	76	39	10.001	70.767	45	2	3	5	0	0	0	1	0	1	0	1	1	1	0	2	1	3	2
LOC103697798	877	473	661	671	1234	635	825	723	607	100.594	281.999	185.671	1412.97	1231	794	1105.99	205.246	903.418	2737	2362	2402	2273	1518	1744	1549	2421	2255	1962	2278	1999.12	2248	2906	2968	2019	2177	1966
LOC103697800	40.778	74.352	18.792	320.789	48.427	90.136	393.487	12.175	57.863	18.724	361.691	10.609	188.989	1450.77	320.973	92.469	751.542	731.54	4667.54	2675.32	3242.61	897.864	2899.41	4166.26	1299.07	1847.13	1551.77	6786.89	3533.19	5637.01	10376.1	12136.8	15205.9	13435.6	9437.42	12580.7
LOC103697802	8099	5823.94	2918	5215.01	3699.96	4858	6247.92	2696.24	4301	330.885	1439.02	553.792	6112.44	5504	3422	1025.1	1280.74	5458.37	4685	4438	5260	4767	4657	6369	2093	2846	3046	16663	11006	14645	19463	13418	21982	13551	17051	10780
LOC103697803	2194.74	2018.93	1691.54	1691.64	2214.03	1669.48	1810.3	1498.56	1706.25	5.33	153.439	34.109	1532.67	1475.4	1294.95	381.338	107.066	1333.27	2452.03	1943.59	2235.71	1591.42	1649.68	1510.3	1390	1752.62	1305.19	1250.56	2044.85	2054.82	1717.84	1916.46	1543.51	1569.55	1683.21	1588.23
LOC103697804	5	5	5	8	6	13	9	11	5	156.736	73.021	100.304	44.916	11	3	50.22	83.002	26.018	3132	3682	3559	3402	4146	3083	3633	5574	5769	375	1074	884	1817	2943	2624	617	1360	874
LOC103697806	0	0	0	0	0	1	0	0	0	111.24	102.405	207.754	14.001	0	0	80.243	57.765	29.995	0	1	0	0	0	0	0	0	1	73	0	6	9.996	1	2	25	3	33
LOC103697807	1	1	0	0	0	2.021	0	1	1.006	9.883	8.741	21.92	4.089	5	0	9.286	20.05	3.296	0	0	0	2	1	0	0	0	1	1	2.013	0	1	0	1	0	1	0
LOC103697810	79	176	85	62	75	75	134	37	137	91.494	40.003	83.771	26.005	19	45	67.016	69.381	96	99	36	42	11	75	46	59	49	28	3	8	24	32	29	29	16	31	40
LOC103697811	104	71.034	138	87	76	63	62	44	34	79.768	64.044	80.794	36.015	42	103	62.219	78.228	85.986	0	2	0	0	1	2	0	4	1	6	33	4	3	0	0	12	2	10
LOC103697812	1	0	0	0	0	0	0	0	0	4.171	5.29	4.175	3.437	0	1	6.29	4.188	1	0	0	0	0	0	0	0	0	0	0	0	0	0	0	0	0	0	0
LOC103697814	466	665	680	462	672	446	551	380	438	92.299	292.153	37.056	1019.85	739	675	355.31	166.679	935	327	247	373	122	262	284	206	153	206	379	333	335	475	381	352	458.474	514	455.434
LOC103697815	206	334	133	160	231	194	310	139	244	24.264	44	20	207	197	103	32	42.028	198	533	398	419	348	442	391	476	416	386	139	397	345	263	424	352	310	381	373
LOC103697816	1429	2227	1930	2668	1357	2252	2991	4391	1777	390.93	233.363	86.532	2972	2431	1830	967.755	381.302	768.272	1957	2141	2171	1030	1133	4303	471	962	1596	39020.6	12682	27942	6246	3319	4289	21298	10549	8119.87
LOC103697818	53	52	47	64	34	62	45	86	83	136.02	94	74.304	64.959	27	30	158.022	137.129	69.971	81	78	34	96	54	61	44	73	63	19	63	77	63	70	80	44	63	51
LOC103697819	492.001	432.999	536.001	521	458	466.314	596	575.999	523	147.903	154.051	133.686	307.395	452	494.999	292.678	165.575	368.097	978	1058	1213	1045	1020	832.001	902	909	881.001	588	761.015	749	1078	938	953.999	733	1013	1057
LOC103697821	452	540	469	570	585	481	676.923	737	655	55.534	57.527	51.587	436	588	317	175.817	88.708	339.732	1387	1589	1334.89	1205	1394	1719	1258	1206	1287	935	1410	1196	1137.98	1253	1101	1096	1242	1296
LOC103697822	444	202	473	248	247	203.744	106	141.068	199	128.115	45.581	226.539	53	105	141	48	111.306	153	282	212	237	251	215	242	224	215.028	217	73	98	146	137	137	180	71.142	115	134
LOC103697824	3.426	5.787	6.888	11.404	2.236	9.536	8.405	8.834	36.337	15.728	1.389	11.664	14.229	6.232	2.358	13.228	22.064	33.098	536.525	425.079	532.945	567.129	574.473	367.613	452.625	500.325	453.483	14.207	227.723	237.533	183.495	239.483	211.86	59.356	152.15	100.284
LOC103697825	0	0	1.618	0	0	0	0	0	0	8.603	0	131.733	0	0	1.612	8.97	2.012	1.888	0	4.329	0	0	0	4.254	0	1.603	1.584	6.562	0	4.072	4.296	1.734	4.402	6.671	0	1.802
LOC103697828	137.571	179.41	101.442	117.85	77.474	108.411	173.914	89.692	65.725	24.952	43.735	90.94	93.611	84.2	116.344	17.056	36.346	122.758	47.256	55.375	99.706	75.795	64.024	35.088	51.638	24.962	67.299	12.471	22.176	33.882	24.398	33.462	3.861	35.452	43.78	53.554
LOC103697829	26.769	25	18	29.841	32	16	26	25	35	21.991	20	37.045	21	22	15	29.005	23.166	15	94	75	141	109	111	54	97	99	104	3	26	23	25	59	54	11	34	32
LOC103697830	54.691	45.424	88.013	84.475	70.11	82.963	81.363	103.606	83.477	42.248	28.088	10.621	113.578	144.685	84.959	41.086	33.993	40.083	779.16	800.052	1066.85	980.01	1224.36	1082.48	1405.36	1767.48	1792.14	378.348	1019.88	557.383	945.446	1508.41	1269.8	749.039	828.783	875.571
LOC103697832	178.589	117.987	106.294	169.889	160.599	122.486	159.124	119.716	156.617	517.596	217.811	342.534	153.334	142.678	123.757	188.565	412.527	191.262	187.989	162	204.022	185.124	198	170.995	236.544	211.797	190.329	57.195	135.186	112.098	234.401	291.051	247.431	162.037	211.502	211.464
LOC103697834	236	288.202	193	139	185	172	248.944	119	217	48.409	59.903	49.945	200.003	120	116	147.053	50.372	217.742	218	136	240	134	162	443	154	163	263	796	606	491	219	316	263	500	301	397
LOC103697835	1	3	5	8	3	8	3	2	2	53.055	43.769	77.854	10	1	9	22.019	70.175	11.001	1	0	1	0	0	2	0	0	0	2	0	1	1	0	1	2	0	1
LOC103697836	2153.05	2253.78	2011	1644	1961.14	2137	2154.32	1502	1934.83	80.773	227.365	456.077	1820.14	1918.22	1593.26	388.359	144.071	1825.94	1501	1420.25	2049.18	919	1259.33	2060	959	904.654	1306	3796.7	3129.12	3566.63	2646.22	2315.9	2357	3992.31	3006.7	2924.18
LOC103697838	245	206	356.999	263.999	207.999	231	232	218	230	142.73	100.515	75.8	145.019	230	230.959	89.772	67.754	200.807	290	254	236	157	195	224.001	146	158.001	163.999	118	210	185	190	144	254	150	181	203
LOC103697839	2.009	5	0	1	1	0	0	1.999	0	24.563	0	57.961	1.298	0	0	7.072	13.605	0	22.141	91.107	25.31	148.963	50.172	15.481	24.852	12.18	11.153	1.454	1.011	22.404	12.044	10.425	4.029	5.53	8.255	1.189
LOC103697840	413	165	194	437	466	273	201	186	282	99.412	53.991	305.617	375.341	966.001	250	129.926	119.768	242.235	147	82	98	113	123	104	114	100	133	14.014	20.015	41	48	56.083	48.547	30	63.053	101.173
LOC103697841	211	321	231	214	264	213	331	262	319	1189.45	157.692	2797.59	254.224	236.382	196	180.301	128.403	200.833	342	363	389	259	300	382	328	320	336.61	217	433	288	434.664	477.505	447	327.295	492.442	564
LOC103697845	1	22	9	2	0	0	1	0	1	1	13.029	5.892	2	1	1	6	9	5	8	1	1	0	1	8	2	0	0	3	0	0	0	0	0	0	1	3
LOC103697846	15.587	12.568	4.272	8.237	22.072	14.615	10.929	12.865	9.366	6.908	7.44	33.065	14.322	20.177	17	0	22.064	16.35	17	13.892	1.928	13.372	7.438	4.26	6.124	10	4.958	0	5.317	9.511	7.94	5.921	12.217	3.518	5.52	4.882
LOC103697847	2	2	1	1	0	3	2	0	0	57.868	20.153	48.768	2.683	0	0	8.907	25.375	7	5	1	3	1	0	0	2	0	0	0	0.986	2	0	0	0	0	2	0
LOC103697848	150	109	139	142.986	155	111.939	111	135	152	489.808	384.887	381.221	124.768	144	100	629.742	530.587	208.822	39	78	27	59	50	65	33	37	52	72.573	65	32.239	109	84.943	137	62.31	67.507	47
LOC103697849	1926	1889	2431	2348.84	1889.41	2049.91	2585	2020.92	2382.89	122.775	414.776	159.564	2170.14	2616.57	2957	915.902	272.849	1708.33	6243	6477	6057	4831.3	5662	5169.07	5183	5749	6260	2581	3626.21	3968.13	4385.47	4402.25	4219.73	3565.76	4258.7	4553.12
LOC103697850	193	233	229	155	191	149	235	127	137	92.899	121.445	57.639	271.789	225	275	214.48	125.176	214.598	223	215	286	103	178	179	102	96	95	1493	376	869	308	255	255	558	362	399
LOC103697856	101	132	189	102	185	105	49	59	109	127.482	130.508	278.562	115.32	528	235	81.272	103.689	148.732	22	23	11	25	6	153	13	16	46	571	251	457	89	68	84	364	238	181.784
LOC103697857	725	935	302	846	1117	897	1389	765	1217	66.564	141.991	42.168	639.351	927	468.116	145.252	179.474	632.912	252	244	282	141	198	231	135	135	192	529	455	429	415	454	308.388	555	694	551
LOC103697860	18.061	19	17	10	12	12	24	4	15	80.778	63.296	85.917	20.006	14	21	105.497	113.572	33.038	33	28	42	22	50	56	27	91	104	13	10	8.989	11	45.001	25	3	9	3.004
LOC103697861	999	1317	877	948	675	804	903	1031	1051.6	204.636	451.795	370.09	586.138	648	461	588.575	450.362	678.296	2462	1759	1762	2739	2277	1710	2506	2982	2012	642	1578	1906	5496	4582	5381	3852	5355	5381.98
LOC103697862	138	145.382	63	258	86	309.217	329.043	295.456	478.912	47.17	62.767	817.547	520	569	310	40.849	69.483	158.538	287.007	567.002	246	457.682	448.327	1531.47	515	437	961.395	1541.56	1582.17	1064.33	3601.96	2275.41	2940.4	2623.59	3272.1	2882.7
LOC103697863	95.997	116	102	116.013	75	143	189.999	178	163	221.734	92.065	412.33	77.067	56	88	132.313	186.553	101.067	1548	1181	1432	1349	1414	828	1390	1313	1285	35	578.999	608	535.999	706	835	241.001	521	531.999
LOC103697864	0	0	1	0	0	0	0	0	0	3.09	0	6.291	0	0	1	0	1.068	0	0	1	0	0	1	0	1	0	0	0	0	1	2	0	0	0	0	3.017
LOC103697865	399	294	331	388	389	291	429	319	344	60.242	71.91	70.326	326.668	339.997	291	128.248	91.619	273.232	242	123	165	155	145	276	264	116	163	163.987	143	265	173	163	183	157	240	274
LOC103697866	341	250	288	360.974	287	218	278	230	297	369.237	312.142	474.806	240.898	323	393	394.495	458.519	361.449	467	512	444	416	400	348	335	323	404	292	367.776	321	453	482.759	372	343.054	417	430
LOC103697867	348	451	412	377	597	419	602	349	443.963	19.113	23	47.835	542	483	275	71	18.471	306.431	1266	1065	1160	1080	1316	1128	1124	1377	1008	483	1096	894	964	1154	1024	686	1079	1018
LOC103697869	354.751	790.003	647.174	651.089	328.025	550.861	465.604	633.281	613.982	0	107.655	0	174.283	302.117	487.73	207.311	5.78	182.673	742.829	1046.79	961.927	1145.84	1029.48	605.59	638.489	545.582	457.529	133.733	353.042	453.481	341.845	422.845	319.37	205.527	310.131	342.741
LOC103697870	0	3.004	3.012	4.051	3.003	2.012	6.01	3.01	4.005	13.829	4.292	9.117	1.006	0	1.001	5.211	7.392	2.403	0	3.004	2.002	4.015	0	3.003	1.003	2.002	0	0	1.002	0	0	0	0	0	1	1
LOC103697871	274.291	226	162.962	243	351	276	264	182	271	194.966	68.055	290.088	74.402	157	128	101.5	132.712	268.008	295	266	288	273	335	265	427	337	312	69	184	151	289	346	331	172	262	284
LOC103697872	56.364	161	58	65	96	101.042	62	33	63	46.809	55.338	83.704	32	159	99	53.194	75.998	84.138	96	98	152	61	150	97	58	70	49	17	40.145	59	52	94.663	57	13	40	40
LOC103697873	79	51	46	58	102	100	38	132	78	62.525	41	73.729	24.915	41	41	37.002	48.639	79.999	17	1	10	1	2	3	1	3	1	3	3	6	2	3	2	5	0	2
LOC103697874	158	206	114	175	225	153	232	125	181	37.096	10.314	295.847	279	243	120	17.389	23.547	189	357	284	341	262	335	358	308	329	346	147	296	328	303	421	381.618	295	368	297
LOC103697875	107	91	155.001	160	111	131.209	126	180	141.999	46.386	63.643	35.261	189	170	232.001	185.398	82.966	152.923	211.001	219	197	178.973	192	285	215	228	255	425.997	419	403	688.999	577	640	964	722	709.999
LOC103697877	1722	2067.89	1660	1426	1791	1536.88	2044	1121	1273	88.691	363.397	65.939	1783.62	1332	1314	712.912	269.627	1603.69	431	396	497	234	324	468	264	245	364	976	1001	888	443	557	366.327	910	792	789.554
LOC103697878	204.777	164.733	262	272	208	262.515	229	332.333	338	31.654	34.198	91.052	136.712	190.121	246	81.764	26.444	154.786	542.74	476.361	475	511.999	496.196	445.009	514.55	469.532	508.03	114	315.301	294.81	538	309.029	405.533	282.33	464.478	454.262
LOC103697879	1	2	0	0	0	0	0	0	2	6.044	1	37.53	0	0	0	8	7.556	3	0	0	0	0	0	0	0	0	0	0	0	0	0	0	0	0	0	0
LOC103697881	251	308	241	220	256	260	186	175	165	35.935	34	131.668	131.916	150	196	98.375	35.398	239.247	189	178	137	51	61	49	35	28	22	27	104	114	86	62	69	100	85	132
LOC103697882	758	485	583	526	753	460	580	330	291	265.566	205.809	154.436	269	876	634	198.483	235.058	454.132	1323	1407	1573	979	1112.01	890	756	802	788	193	798	813	1134	1231	1018	671	747	835
LOC103697883	23	37	28	44	34	44	32	35	43	39.823	47.102	83.208	25.15	19	25	53.481	73.347	40.113	76	71	103	117	139	88	145	135	153	13	52	50	66	75	83	41	72	70
LOC103697884	29	35	21	25	15	19	37	30	27	53.878	24.787	56.599	30.707	24	19	39	44.975	25.342	59	48	85	66	52	51	62	59	68	8	26	21	23	67	30	14	27	26
LOC103697885	21	1	4	3	3	8	5	5	5	47.807	31.282	85.242	24.003	7	19	56.437	58.455	14	8	29	14	11	9	6	9	7	9	4	13	3	19	7	9	7	1	5
LOC103697887	236	273	369	350	236	296.684	303	405.548	400	302.548	139.898	237.004	234.883	341	510.994	183.715	95.462	284.137	520.001	548	533	492	504.001	372.999	485	471	564	282	337.458	366	565.999	500.001	517	347	536.001	634.999
LOC103697889	802	1059	723.058	435	726	565	510.112	317	361	42.601	59.104	83.617	213.104	338.161	444.183	93.409	55.555	420.366	100	68	51	57	42	78	49	34	59	113	87	79	95	77.019	39	90.12	107	112.032
LOC103697890	160	125	97	157	152.001	160	193	144	165	80.138	40.665	163.896	172.74	196	128	64	45	180	245	304	303	215	316	392	301	203	212	616.999	395.999	572	485	362	328	590	566	470
LOC103697891	369.189	169.75	587.75	616.578	372.528	419.522	317.824	591.365	614.579	41.556	102.058	44.198	155.09	355.744	699.85	102.608	61.159	355.667	640.542	607.197	493.2	574.861	593.468	417.125	597.247	492.968	630.065	54.149	240.653	384.734	491.865	241	343.99	172.315	332.176	399.424
LOC103697895	364	241.108	337.004	326	420	157	132	268	146	181.416	144.438	337.374	442.916	753	1060	367.497	107.008	261.971	352	208	203	165	115	181	116	189	204	847	217	509	228	270	272	393	238	260
LOC103697896	113	131	152	126	123	105	110	186	130	46.207	46.993	55.86	81.185	118	184	63.075	36.376	80.128	192.884	176	234	140	187	139	168	105	136.001	79	133	119	125	110	126	72	125	171
LOC103697897	923	550	1068	884	940	899	882	1068.02	861	18.152	92.001	24.904	531.017	1066	1109	167	40.137	599.749	2456	1365.03	2305	2441	2955	3115.01	3267	3834	3573	1427	2676	1749	1752	2675	2383	2514	1919.41	2182
LOC103697898	1631	2607	1612	1950	3203	1989	2962	1533	2364	61.246	231	90.872	3420	2564	1275	404	287.585	2281.85	3691	3332.05	3857	2799	3356	4730	3272	3518	3439	4735	6793	5014	3432	4435	4099	5580	5188	5130
LOC103697899	1065	1325	854	1229	1370	1000.92	1582	591	1182	93.893	148.023	51.336	1884.96	1257	844	357.803	149.353	1140.19	2045	1824	2293	1343	1753	2028	1724	1842	1794	2760	3066	2657	2224	2971	2439	3041.48	2840	2916
LOC103697901	0	0	0	0	0	0	0	0	0	24.798	7	24.806	3	0	0	42	11	6	0	0	0	0	0	0	0	0	0	0	0	1	0	1	1	1	0	2
LOC103697906	373	426	479	459	582	364	619	368	453	150.21	390.048	208.17	1230.77	1088.8	1082	390.603	223.428	1118.99	1003	1099	1784	493	825	801	416	465	392	3351	2151	2099	1811	1203	1245	1882	1918	1555
LOC103697907	1309.83	567	749	934	1173	988	895.835	1000	1237	119.228	225.849	133.998	773.962	1302	812	361.741	233.247	977	822	1317	1169	1576	1860	2873	1576	1956	2105	1622	1896	1367	1199	1649	1290	1419	1435	1345
LOC103697911	2	0	0	0	0	0	1	3	0	34.539	17.135	32.543	9.81	0	0	19.582	20.004	1.546	0	1	0	0	0	0	0	0	0	0	1	1	0	0	0	0	0	0
LOC103697912	84	178	27	95.12	32	73	145	13	45	140.985	82.463	46.131	41	107	70	88.717	107.777	43.159	1850.6	2403	1776	1993	2907	2480	2519	3228	2865	352	1285	953	1304	2544.98	1655	770	1257	1225
LOC103697914	169	183	176	188	265	183	257	168	196	16.35	18.009	17.001	128	252	201	37.994	25.659	132	172	231	212	267	289	257	234	312	266	39	148	115	159	184	111	73	111	85
LOC103697915	3	7	4	2	3	8	4	1	3	94.182	27	64.235	13.215	3.97	1	25.068	54.201	10.008	3	1.016	11	5	6	6	3.272	3	5	3.464	4	2	4	6.816	5.251	3	9	4
LOC103697917	103.161	67.037	105.045	141.042	119.142	163.153	108.379	135.105	203.159	64.881	36.56	192.185	82.052	96	37.001	22.261	238.841	114.625	417	542.186	531.657	459.586	314.277	357	257	115	260.999	95.078	275.146	300.204	217.222	136	81	237.292	516.001	310.207
LOC103697919	1308.04	1337.96	1349.87	1388.49	874.306	1412.56	1296.93	1609.22	1452.78	82.042	258.52	43.224	488.137	625.967	891.863	464.438	168.272	608.547	1271.35	1322.88	1303.65	1040.53	938.999	1014.03	775.681	873.795	929.857	739.761	1084.67	1016.67	988.344	1022.44	1026.76	897.36	1062	1537.64
LOC103697920	709	103	86	602.536	722	711.905	399	236	222.212	129.233	111.694	109.314	109.322	289	188	109.529	173.781	489.003	412	457	389	592	652	490	555	759	881	144	254.971	273	295	611	367	195	283	254
LOC103697921	0	0	0	0	0	2	1	0	0	26.005	27	64.292	5	0	0	35	38	7	0	0	0	0	0	0	0	0	0	1	0	1	0	0	0	1	0	0
LOC103697922	42	85	61	31	63	44	41	8	21	95.351	17.549	48.732	9.246	113.035	102	70.84	47.194	41.62	0	1	1	0	0	2	0	0	0	7	7	8	1	0	2	4	2	4
LOC103697923	218.001	170.019	355	310.001	261	305	262	347	395	76.27	58.235	101.254	135.999	270	525.999	101.896	63.218	221.062	588	733.999	488	294.001	362	404	320	347.999	504.999	166	403	376.999	707.001	350.999	524	356.001	600.999	691
LOC103697924	1627	288.269	1119	1030.32	1855	885	756	173	152	149.266	106.251	109.928	25.695	1966	3624	80.157	95.491	730.305	2	6	1	3	3	9	14	0	4	265	1062.46	162	59	26	15.232	423	186	388
LOC103697926	202.089	89.559	64.196	228.792	189.304	287.079	257.76	261.973	306.894	23.818	74.495	238.538	196.986	207.413	64.342	156.166	110.166	196.454	105.769	88.206	131.289	182.592	113.879	69.899	67.847	67.944	81.121	60.534	112.451	93.027	154.155	295.519	278.946	253.725	254.727	242.09
LOC103697927	0	0	0	2	0	0	0	0	0	0	0	0	0	0	0	0	0	0	0	0	0	0	0	0	0	0	0	1	0	0	0	0	0	0	0	0
LOC103697928	1416.91	2288.51	1042.22	996.573	1569.14	1140.27	1019.94	610.555	1046.64	140.813	145.416	103.796	894.527	715.34	837.462	201.712	119.699	1015.77	327.786	111.74	253.056	165.553	85.636	223.361	231.657	136.797	111.755	394.279	435.458	412.365	267.777	248.956	255.16	285.988	314.347	354.939
LOC103697929	350	100	165.879	222	332	171	460	215	267	46.878	57.434	115.86	200	185	213	76.042	44.995	203.072	301	367	376	128	248	282	262	245	200	1921	514	1115	530	352	484	1244	748	700
LOC103697930	641.858	550.409	409.753	505.569	459.834	494.668	543.739	588.859	662.68	41.365	90.226	41.494	388.165	618.124	549.084	127.205	67.997	297.366	247.22	252.949	231.007	194.487	171.474	189.314	123.553	197.019	128.367	83.416	283.106	278.671	352.304	231.773	387.678	149.454	215.723	277.501
LOC103697931	104	90	96	121	100	104	125.045	116.091	165	23.408	24	34.551	98.999	110	116	66	32.104	80	286	206	322	270.02	256	279	251	264	277	189	288	243	353	301	344	286	337	316
LOC103697932	75	18	23	23	31	29	9	6	15	61.298	40.954	93.322	12	28	14	36.161	54.291	33	5	1	1	0	0	0	2	0	0	0	3	3	1	0	0	1	0	1
LOC103697933	152	306.47	235	181	156	168	189	158	213	210.372	349.877	156.777	1361	495	346	970	445.439	554	557	760	561	1169	1145	1527	1466	1315	1584	3944	2538	2385.16	4620	4271	4805	5073.01	4619	3763
LOC103697934	299.176	221.903	0	213.724	354.425	207.368	166.759	19.924	339.777	72.122	0	211.424	308.401	30.956	57.453	54.072	198.667	404.276	86.543	148.963	235.395	85.562	191.96	109.608	134.584	83.595	143.073	0	10.297	106.319	180.945	100.565	80.869	114.22	0	83.484
LOC103697935	631	586	737	808	643	701	849	349	414	172.04	1700.62	82.913	16833.8	3384	2738	6025.09	806.819	8560.41	1178	857.913	1177	761	738	1860	742	901	935	20073	4710	8275	6542	2979	3931	9480	6745	6650
LOC103697936	4.494	0	5.908	6.434	0	0	0	7	0	265.128	89.71	542.226	1.463	0	0	128.788	259.459	10.87	0	0	0	0	0	3.057	0	0	0	0	0	0	0	0	0	0	3.12	0
LOC103697938	385	165	431	350	324	347.943	214	365	394.961	183.84	109.448	400.591	178.569	266	452	183.082	98.359	295.949	332	221	262	164	157	163	208	152	162	147	131	365	465	209	270	691	334	421
LOC103697940	2	5.262	13	1	3	1	0	1	6	141.462	28.827	163.081	72	25	119	159.713	70.584	27	145	143	189	85	146	117	57	59	117	3	38	70	15	45	23	31	62	82
LOC103697941	50	51	26	57.328	47	47	86	44	57.001	44.167	16	23.001	60.001	98	34	25	33.327	34	4802	5565	4226	3019	3634	2374	2210	3439	3018.03	727.001	1672	2103	2577	2466	2200	2071	1923	1632
LOC103697942	3	8.034	4	6	3	3	3	6.014	0	188.355	70.812	115.261	111.946	6	3	231.513	447.963	98.022	13	20	20	5	4	5	4	8	16	18	11	12	12	10	5	10	13	14
LOC103697943	810.23	1336.09	876.458	675.505	944.851	486.862	876.721	270.218	610.388	154.117	189.039	50.899	904.706	941.406	889.079	334.199	298.649	798.818	1818.49	1908.17	1650.93	4143.83	3438.01	3562.93	3982.77	5845.64	6024.43	2777.39	3733.36	2293.95	2426.69	4255.84	3875.46	2909.51	2323.36	2459.97
LOC103697944	17	22	10	18	14	11	17.046	11	22	37.864	26.005	21.593	8	6	7	1.058	37.924	15	609	435	760	619	809.999	596.001	744	1052	974	52	241	167	324.999	653	601	177	197	219
LOC103697945	100	61.001	130.109	118	94.001	97	82.999	118	132	49.676	30	37.697	60.001	106.001	101.001	73.62	33.794	69.581	136	125	134.001	116	141.001	166	156.001	133	173.999	156.999	202	170.999	206.999	158	225	202	169	238.001
LOC103697946	283	246	227	342.24	299	304	376	294	321	21.116	61	27.076	125.927	243	425	60.181	26.234	190	61	89	70	55	81	66	67	60	78	32	41	47	95	65	80	64	88	119.165
LOC103697947	651	710	791	1065	776	893	972	921	1091.95	72.252	136	87.759	482.723	740	1100	148.243	92.297	616	1311	1229	1401	944	1139	1058	1209	908	1048	212	596	695	882	733	818	699	841	936
LOC103697948	0	1	0	0	0	0	1	0	1	18.506	6.659	11.202	3	0	0	9	7	3	0	0	0	0	0	0	0	0	0	0	0	0	0	0	0	2	0	0
LOC103697949	867.41	906.852	1102.79	1033.61	1021.57	1069.71	972.687	1271.52	1051.52	9.112	129.258	26.443	644.522	1228.24	664.968	381.12	43.791	660.768	468.891	435.795	523.573	316.042	306.286	292.634	346.163	263.664	362.356	71.421	295.314	172.579	271.019	381.44	284.596	237.559	298.626	299.248
LOC103697950	229	292	182	172	145	237	255	287	396	410.434	139.266	1039.79	114.572	75	27	403.817	287.883	183.055	299.999	276	230	228	164	418	358	259	344	255	173	222.069	499	453	620	406	518.001	388
LOC103697951	954.12	240.155	327.613	765.765	1200.78	661.433	508.433	354.922	486.564	0	194.931	597.164	197.316	548.889	689.389	123.514	95.805	536.865	348.041	396.573	369.766	405.814	545.268	568.379	667.057	595.85	654.589	476.214	457.391	386.03	927.012	1039.66	1230.88	436.061	763.13	586.737
LOC103697952	1	0	0	1	1	0	2	1	1	20	16	47.74	2.035	0	0	12	30.704	8	500	527	556	635	664	575	650	916	573	21	260	382	468	601	455	196	313	382
LOC103697953	604.521	938.715	621.811	815.452	1102.55	800.476	849.214	724.572	622.447	206.969	169.351	160.647	1148.86	757.999	654.738	430.748	91.612	659.448	694.444	897.038	580.134	563.832	667.982	1132.25	667.431	676.184	887.012	1979.68	1610.27	1098.94	2325.92	2218.97	1970.14	2322.31	2631.28	2499.67
LOC103697954	412	192	236	251	430	276	287	281	302	51.053	51.005	14	20	81	105	36	58.878	232	2	3	1	0	0	7	12	6	2	0	1	1	5	1	0	0	0	2
LOC103697955	4	1.709	4.472	6.003	0	6.7	5	3.401	10.107	3.57	2.624	19.447	4.035	4	0	5.056	4.825	0	3	7	5	0	4.455	0	3.608	0	0	1	0	0	0	1	0	0	0	5.614
LOC103697956	2.023	1.207	1.084	1.044	0	1.003	2.002	2.023	3	85.513	41.683	62.458	13.98	2	0	58.766	157.814	32.239	154	217	280	225	542	605	297	246	474	235	227	189	835	1080	1344	416	664	548
LOC103697957	93.869	234.917	120.829	104.906	50.702	135.215	167.866	86.478	84.218	151.688	158.598	45.693	403.572	410.001	279.514	267.423	121.491	142.543	4498.6	5639.27	3415.06	3970.8	5345.9	4635.32	4291.99	4575.67	4218.95	206.795	2489.52	2050.62	3387.66	4821.98	3003.88	1058.41	1822.78	2693.83
LOC103697959	0	1	2	0	0	0	0	0	1	40.462	14.06	23.782	14.461	2	0	20.12	68.279	7.887	5.286	6	20.526	31.001	6.58	42	28.672	14.645	41	121.238	68.102	57	17.763	62.494	19.692	94.357	103.752	110.659
LOC103697961	5137.75	3722	2781	4162.84	5732	4068	3688	3431.29	3792.06	41.371	341.888	18.988	2495.62	5426	4185	378.931	212.083	3153.61	2731	1875	2161	1089	1348	2458	2503	1187	1308	4610	3567	3595	4432	4117.24	3631	4726	4531	3506
LOC103697963	187.81	168.655	91.981	86.042	241.004	104.338	79.068	23.366	20.266	0	46.944	22.733	11.237	202.281	135.997	19.434	22.992	85.853	67.736	209.834	59.306	21.779	68.468	135.427	26.593	13.131	20.274	2.001	8.482	67.693	55.58	68.543	18.104	0	33.608	8.866
LOC103697964	683	1146	758	829	853	896	1339	956	1054	51.818	136.092	100.187	511.706	633	628	97.235	76.108	560.059	1814	1397	1806	1640	1850	1508	1948	1474	1489	109	856	969	732	1074	841	499	933	968
LOC103697965	2446	2658	2977	2391.99	2412	2529.86	2365	2412	2557	90.793	348.991	173.053	2120	2373.88	2044	591.98	136.944	2030	1676	1573	1595	1025	1395	1872	1237	1385	1565	2116	2393	1797	1734	1955	1712	2065	2108.49	2472
LOC103697967	165	97	57	155	323	113	127	101	68	104.325	28.218	76.138	11.009	158.599	110	20.959	37.136	134.988	32	4	5	4	0	10	0	1	3	5	2	7	7	10	5	8	22	30
LOC103697974	2153	1772	1938	2465	2348	2051	2455	2244	2576	104.839	273.818	76.603	1404.38	2266	1818	435.191	190.231	1612.05	1394	1585	1439	723	902	1025	893	916	1068	751	1413.91	1247	1215	1113.4	971	1135	1209	1376
LOC103697976	728.601	156.161	222.136	320.959	470.134	246.332	107.258	33.86	124.682	25.236	51.336	150.719	8.895	25.924	58.187	25.658	89	469.587	14	20.629	3	9	4	1	22	1	0	0	1	5.499	0	0	1	4.499	0	3.499
LOC103697977	2	0	5	1	2	5	1	3	3	31.511	13.626	26.045	4.455	1	1	40.579	24.876	1.065	272	426	358	1273	1359	1024	1382	1339	1198	16.429	97	105	430	798	560	122	276	266
LOC103697978	460	288	524	475	445	443	426	538	555	63.974	123.277	37.945	427	517.001	593	228	83.026	373	513	613	638	365	473	503	367	398	522	707	748	548	723	598	662	688	763	952
LOC103697981	2	0	2.163	0	0	1	0	0	0	303.836	53.722	599.649	20.129	0	0	124.625	154.161	19.263	0	0	0	0	0	0	0	0	0	2	2	0	0	1	1	4	0	1
LOC103697982	46	31	44	71	42	71	80	78	96	116.684	86.252	53.807	31.048	26	31	37.406	70.254	37.688	1604	1363	2084	2819	3176	2287	3624	4372	4399	95	980	478	1175	2012	1803	454	823	851
LOC103697984	272	386	247	254	186	341	559	324	429	128.273	48.618	86.82	162.368	256	215	30.372	40.461	146.102	398	321	422	493	579	427	643	501	502	13	188	221	325	375	356	175	368.979	340
LOC103697985	0	0	2.319	0	0	0	0	0	2.878	0	2.083	0	2.426	0	0	0	20.324	0	0	2.567	2.842	6.589	7.924	4.47	10.403	10.565	7.24	2.66	0	0	6.943	2.635	5.612	2.288	0	0
LOC103697986	0	0	0	0	14.725	0	0	0	2.757	0	0	0	0	3.4	0	0	106.835	0	0	0	0	0	0	0	0	0	0	0	0	0	4.697	0	0	0	0	0
LOC103697987	1853	1286	1396	1703	2026	1714	1891	1529	1514	67.925	253.391	85.064	784.37	1998	1246	283.131	101.665	988.386	1918	2362	2025	2380	2758	2912	2641	2470	2460	1475	2070	1750	2623	4060	3061	3422.06	2894	2774.31
LOC103697988	8	14.135	25	4.603	0	8.594	11.972	6	16	113.801	20.611	265.527	14.349	9	2	20.715	54.423	10.248	5	8	0	1	1	9	0	1	0	11.902	3	7	6	19	7	22.811	7	12.46
LOC103697990	315.069	159	122	358	513	327	445	251	380	62.029	93.919	32.028	428.41	415	237	125.5	107.812	331	371	256	279	219	111	275	175	91	98	301	389	437	427	363	367.552	379	532	462
LOC103697991	0	2	1	0	0	1	5	0	2	8.032	6.08	24.497	2	0	0	5	11.003	5	0	0	0	0.997	1	0	0	0	0	1	0	0	0	0	0	1	0	0
LOC103697992	131	138	304	105	97	71	152	82	65	138.68	94.496	122.022	46.704	66	103.058	73.527	196.925	107	572	143	594	45	83	164	17.999	35	15	31	91	276	47	156	125	29	31	87
LOC103697993	205	185	188.999	204	229	208	259	228	274	33.078	30.536	20.768	136.403	193	167	59.224	33.456	145.212	356.999	380.001	464	245	347.001	367	332.001	281	280	111	386	211	351	351	311	246.318	360	419
LOC103697994	1337	833.022	1188	866	1543	1090	644.659	488.324	508	675.934	578.4	214.126	202.874	210	295	233.113	822.692	884.763	331	73	377	183	79	218	311	68	87	57	82	193.795	94	128	68	61	70	112
LOC103697995	4256.61	7370.02	8873	4055.2	3548	3811	4674.76	3262	3982.81	241.377	792.189	188.777	3246.97	3024	3618	689.801	390.555	3330.94	3590	2988	3684	2480	2391	2559	2689.49	2166	1906	1045	2482	2462	1950	2298	2049	1976	2488	2877
LOC103697996	124.408	52.455	95.976	66.689	128.558	116.812	37.168	61.234	53.678	29.034	2.686	15.094	3.019	16.45	28.785	2.233	1.367	48.343	47.598	10.033	18.457	25.227	6.021	24.347	12.234	4.006	8.058	8.042	5.055	30.632	8.014	5.014	3.014	7.011	6.08	9.124
LOC103697997	5	24	10	2	2	10	7	0	9.05	33.109	14	58.016	4.498	3	2	8	27.816	11	3	1	4	4	1	1	1	1	0	0	0	0	1	1	1	0	2	2
LOC103698000	315	557	318	317	361	273	441	249	353	390.841	120.155	736.787	264.993	503	492	212.969	134	203.92	308	402	469	219	371	369	306	254	289	243	407	319	385	396	404	300	350	501
LOC103698004	1551.57	1229.61	2388.38	1526.15	2091.53	1268.81	1547.46	1401.11	1504.28	133.474	508.07	46.5	1109.75	2054.32	1097.61	262.877	192.355	1024.25	898.529	1095.76	1490.05	264.076	593.743	979.081	190.265	413.933	668.807	3364.83	1478.65	2314.29	1280.81	970.505	667.906	2823.51	1737.96	1952.21
LOC103698005	116.754	148.855	63.192	182.906	156.746	142.627	188.601	222.288	170.796	21.917	12.23	0	30.725	34.57	27.195	15.482	22.094	33.776	85.948	134.606	103.301	75.62	75.204	58.759	47.432	44.558	60.203	14.933	32.337	41.026	19.172	32.57	13.998	37.165	67.627	31.363
LOC103698006	612.908	1728.38	1595	347	386	503	529.43	212	633	148.99	146.478	404.363	70.553	144	983	137.327	192.66	388.32	124	91	105	152	74	109	127	94	110	27	52	82	23	38.295	36	40.016	49	57
LOC103698010	235.934	712.595	125.904	571.001	507.98	238.804	486.196	111.907	359.119	356.306	572.999	62.508	6047.97	3210.66	526.126	547.051	409.773	1235.91	4549.21	5380.91	3067.16	907.75	2736.62	2381.85	460.387	2026.67	1492.68	2887.47	1873.83	3238.67	4145.62	4923.12	3446.95	2931.77	2288.85	3094.69
LOC103698011	293	203	164.999	208.001	309.001	210	200	189	215	10	14.976	14.102	118	157	112	18	18	122	1256	957	1276	1114	1027	1051	1267	1354	1054	406	934	590	737	937	942.999	482	602.001	506
LOC103698013	730	507.521	734	764	581	622	566	593	633	240.493	241.323	241.658	491.235	819	702	327.135	225.924	549.217	1015	1057	1127	1091	1127	961	1066	964	1092	452	761	668	1289	938	1059	708	1085	1084
LOC103698014	573.908	427	642	606	643	514	500	515	476.73	64.732	117.684	93.011	317.007	496	506	97.485	125.459	401.828	676	457	605	415	494	550	557	427	432	238	623	541	728	618	704	622	645	750
LOC103698015	336	384	310	251	284	362	348	360	466.474	143.529	220.981	239.754	930.77	265	279	617.114	174.261	268.967	503	971	340	427	562	664	429	350.158	500	784	694	794	1073	860	819.292	866	969	1181.39
LOC103698016	62	53	32	46	42	56.824	55.038	40	55	33.803	45.722	70.542	28	23	26	56.665	92.407	50.981	157	161	145	153	162	136	156	116	170	32	81	75	60	113	79	48	83	115
LOC103698018	307	277	313	272	253	316	347	367	315	426.77	128.637	80.595	191	198	266	176.502	184.979	207	450	424	328	375	349	388	311	301	383	393	544	406	334	365	407	333	399	545
LOC103698019	407.362	452.332	345.535	416.784	608.448	396.896	502.453	384.198	349.239	387.793	437.486	139.997	524.903	1020.65	772.976	421.758	585.467	477.035	602.041	658.268	532.89	573.388	498.981	369.354	288.855	417.235	345.34	343.661	562.938	454.964	460.488	479.767	466.185	342.25	406.74	456.464
LOC103698020	18	93.507	63	33	0	45.972	32.834	8	12	1103.43	2849.6	315.835	17839.9	1065	1396.88	7015.59	7762.2	3572.78	44	168	62	20	31	380	147	84	30	73275.9	8012.98	45083	40631.9	1317	6783.97	36366.9	61767.7	16202.1
LOC103698021	113.048	105.954	215.392	122.854	98.867	139.601	123.208	66.787	75.851	3.702	116.655	8.784	440.086	218.582	251.088	163.317	44.288	137.307	98.258	142.647	249.183	111.726	125.64	244.434	101.569	77.434	95.94	1407.94	268.662	598.36	262.318	229.783	238.855	358.282	241.079	252.191
LOC103698023	0	0	0	0	0	0	0	0	0	18.455	12.429	19.908	0	0	1	13.403	29.803	5.535	0	0	0	0	0	0	0	0	0	0	0	0	0	0	0	0	0	0
LOC103698024	9.727	101.542	23.004	9.094	18.415	9.614	11.065	3.391	13.714	93.36	65.722	96.205	27.282	11.102	13.623	97.373	153.826	25.338	5	4	0	0	2	0	2	0	4	3	1.997	5	4	0	2	9.006	6	11
LOC103698025	85	77	58	58	59	61	74.736	55	95	21.417	10	21.512	41.227	62	80	26.006	28.195	35.875	38	32	34	16	8	18	10	13	13	92	55	73	92	52	69	89	77	81
LOC103698027	14	34	8	20	13	17	12	18	27	108.358	44.889	93.086	23.54	10	2	42.842	78.458	28.952	14	5	11	2	11	16	13	7	3	0	0	2	7	6	5	9	12	14
LOC103698030	130	466	283	181.319	447	177	230	66	47.268	88.095	512.654	21.71	157.437	301	173	18.119	41.873	184.738	75	93	55	41	100	209	121	69	72	130	264.585	147	493	275	324	705	809.738	687
LOC103698031	566.542	1022	687.536	505.539	697	571	856	508.528	611.864	196.153	211.534	36.512	742.657	603	552.908	248.518	331.927	645.771	585	487	598	449	518	554	484	550	492.559	407	651.481	594	412.991	542	521	485	616	653.965
LOC103698034	26.021	134	15.012	43.04	22	17	145	1	34	63.883	70.051	82.674	323.163	885	800	82.408	46.495	224.936	39	47	38	1	4	9	1	3	1	113	81	139	87	21.039	36	117	244.239	443
LOC103698035	751	586	740	863	896	787	691	683	855	92.566	160.047	137.501	571.162	699	709	346.769	99.344	717.238	909	939.012	1053	759	1026	898	1016	829	951	1034	901	908	1543.05	1111	1223	1222	1324	1259
LOC103698036	67	108	113	79	41	111	91	49	66	122.384	48.726	118.871	75.649	137	238	88.782	61.767	73.34	292	176	96	15	57	102	6	29	87	89	84	178	419	143	180	331	103	373
LOC103698037	1685	1774	1970	1949	2430	1929	2259	1990	2170	172.445	418.93	63.768	1935	2352	1742	918.982	254	1555.93	2318	2354	2790.97	1893	2269	2529	2196	1799	1962	1972	3574	2259	3088	3636	3010	2494.09	2822	2827
LOC103698038	569	930	870	664	601	746	1003	760	834	84.526	117.583	35.248	591	685	769	248.006	102.102	458	1248	1320	1115	1120	1189	1151	1049	1214	1184	912	1315	977	1094	1213	1249	947	1229	1354
LOC103698040	515.458	776	640.452	465.461	741	550	873	488.472	547.136	264.696	272.656	217.573	1305.72	948	572.092	257.035	380.786	777.587	558	369	525	273	471	429	297	355	419.441	319	747.519	646	442	547	414	433	565	629.008
LOC103698041	1021	1259	1044	1075	1251	980	1200	960	1110	272.617	398.973	567.799	1003	1355	962	430.994	344.168	910.302	1809	2021	1667	1466	1663	1874	1632	1669	1494	938	2283	1491	2030	2388	2214.47	1830.09	2038	2373
LOC103698043	1	1.109	0	0	0	2.804	0	0	0	15.267	11.136	10.64	7.303	0	1	1.1	8.483	0	0	0	0	0	0	0	0	0	0	0	0	0	0	2.293	0	0	0	0
LOC103698044	0	0	0	0	0	0	0	0	0	0	0	2.11	0	0	0	1.305	2.273	0	0	0	0	0	0	0	0	0	0	1.146	0	0	0	3	0	0	0	0
LOC103698045	98.229	62.012	59.046	71.525	83.58	63.479	72.956	77.004	67.698	19.302	33.644	8.574	104.849	110.081	138.526	58.356	54.229	59.419	489.236	425.374	342.882	322.538	321.946	409.782	365.646	461.558	406.063	88.944	259.766	269.08	314.947	460.591	353.725	269.173	289.827	255.091
LOC103698046	5122.03	4673.15	5554.17	5000.31	9031.3	5454.37	4726.65	4073.23	5115.76	27.651	356.039	26.999	4323.47	4597.65	4477.73	397.765	355.326	6999.18	5509.44	3370.22	4749.54	3384.32	3378.84	4454.18	4780.02	2981.81	3209.89	5437.67	4573.82	5153.64	4606.14	4074.2	3303.93	4507.35	6130.48	5321.8
LOC103698047	1721.36	553	459.48	2072.52	3132.18	3209.36	2614.48	2932.49	3615.23	16.772	31.863	14.195	363.969	1846.81	1500	45.226	47.224	1241.69	1994.79	1419.98	1358.93	1198.88	843.999	1266.96	905.984	1062	908.968	309.993	1023	1190.95	1531.99	856.975	1331.9	964.985	1422.99	1148.9
LOC103698048	1706.66	1159	693	1595	1225	2015.38	2357	1757.48	2409.51	373.498	232.158	334.463	481.03	964	451	204.451	349.882	693.944	1774	1517	1896	3411	2812	2055	3350	3144	3406	412	939	869.975	2258	2916	2551	1016.98	2011	2070
LOC103698051	933	242	582	1162	1013	788	764	872	1078	179.989	186.286	110.036	343.436	645	942	261.713	149.516	937.594	526	423	524	355	268	326	379	275	316	273	243	423	565	324	380	433	501	468
LOC103698052	903	736	776	875	854	935.002	856	696	854	66.407	75.917	48.54	412.488	484	443	129.099	84.719	572.645	869	814	876	547	668	750	697	578	592	668.001	976	889	900	914	857	839	1039	861
LOC103698055	18	32	13	21	21	33	51	32	49	50.829	56.553	35.405	19	19	21	99.91	58.986	31.654	115	84	117	101	128	176	168	126	145	21	56	76	67	88	90	48	74	100
LOC103698058	4589	6668.72	4158	5025.82	3879	5277	5333.47	4739	5201.82	156.441	627.865	104.991	2285.07	2688	2986	805.193	322.568	2979.15	2336	2196	2846	1637	1654	1877	1712	1434	1398	2773	3066	2912	3233	3236	2927	3618	3436	3043
LOC103698059	1446	779	1173	1621.12	1196	1480	995	1383	1449.37	105.706	60.007	78.565	132.061	394.001	474	103.966	57.029	814.001	1092	606	1216	1066	676	601	993	590.999	608.999	41	138	332	214	390	236	178.999	244	254
LOC103698060	317	219	217	263.999	289	275	247	242	250	45.995	62.835	58.981	109.999	268.001	266.999	67.427	38	208.243	145	129	131	154	121	148	125	109	115	195	216	224.001	254	213	176	271	263	244
[truncated: 27,241 more rows]
