# Supplementary material for: Time-resolved transcriptome analysis reveals molecular signatures of Fusarium proliferatum DSM106835-induced sudden decline syndrome in date palm (Phoenix dactylifera L.)
Source: J Exp Bot. 2025 Dec 16;77(6):1676–96. doi: 10.1093/jxb/eraf540 (PMC13017883; doi:10.1093/jxb/eraf540)
Supplement: eraf540_Supplementary_Data [file eraf540_supplementary_data.zip › jexbot316454-file004.xlsx]

## Sheet: Root (4 dpi)
Table S3A. Deseq2 results for each sample, showing comparisons for root samples of date palm seedlings during Fp infection at 4 dpi.
	baseMean	log2FoldChange	lfcSE	stat	pvalue	padj
ADH	561.365	-2.42424	0.90593	-2.67597	0.00745142	0.0284873
KEH32_p01	73.9719	1.012	0.522159	1.9381	0.0526104	0.1263
KEH32_p02	9.64291	2.40672	0.747676	3.21894	0.00128666	0.00722944
KEH32_p03	5.40833	2.69007	1.0549	2.55007	0.0107702	NA
KEH32_p04	128.556	1.86821	0.576771	3.23909	0.00119913	0.00683556
KEH32_p05	5.63891	0	4.08666	0	1	NA
KEH32_p06	5.15333	1.09018	1.05222	1.03607	0.300168	NA
KEH32_p07	4.89982	2.32932	1.22776	1.89721	0.0577998	NA
KEH32_p08	22.75	-0.477159	0.532635	-0.895846	0.370335	0.531913
KEH32_p09	508.892	-0.148325	0.433982	-0.341776	0.732519	0.846498
KEH32_p10	14.9901	0.637974	0.76878	0.829853	0.406622	0.568852
KEH32_p12	9.75253	1.51108	0.709892	2.1286	0.033287	0.0892228
KEH32_p13	53.3326	0.0903274	0.938697	0.0962264	0.923341	0.975184
KEH32_p14	19.068	1.70589	1.47302	1.15809	0.246827	0.397105
KEH32_p15	4.43994	0.0633749	0.946428	0.0669622	0.946612	NA
KEH32_p16	9.7132	2.60514	1.29414	2.01302	0.0441121	0.110399
KEH32_p17	16.5056	1.47655	0.595138	2.48102	0.0131006	0.0437601
KEH32_p18	39.3295	1.33785	0.498263	2.68503	0.00725235	0.0279168
KEH32_p19	9.28448	0.896612	1.0576	0.847781	0.39656	0.55906
KEH32_p20	24.401	0.744563	0.650097	1.14531	0.252081	0.403006
KEH32_p21	393.328	0.195326	0.304229	0.642037	0.520849	0.674682
KEH32_p22	7.70188	1.32377	0.803165	1.64819	0.0993145	0.203661
KEH32_p23	9.07621	1.90212	1.01553	1.87303	0.0610645	0.141019
KEH32_p24	50.5921	2.58703	0.453217	5.70814	1.14e-08	3.23e-07
KEH32_p25	45.1933	1.24405	0.476053	2.61327	0.00896808	0.0327142
KEH32_p26	4.02464	0.838003	1.06318	0.788205	0.430577	NA
KEH32_p27	38.6244	0.976367	0.344271	2.83604	0.00456769	0.0195365
KEH32_p28	1405.07	0.361562	0.327304	1.10467	0.269304	0.422323
KEH32_p29	28.6763	1.5268	0.657482	2.32219	0.0202226	0.0610437
KEH32_p30	0.130959	3.034	7.20925	0.420848	0.673866	NA
KEH32_p31	5.97089	0.767921	0.738236	1.04021	0.298242	NA
KEH32_p32	14.8192	1.43639	0.611362	2.34949	0.0187991	0.0577376
KEH32_p33	46.2205	1.86209	0.683048	2.72615	0.00640775	0.0253301
KEH32_p34	6.26336	0.646894	0.769308	0.840878	0.400416	0.563008
KEH32_p35	91.781	0.382984	0.5721	0.669434	0.503218	0.658877
KEH32_p36	19.1155	1.40466	0.640129	2.19434	0.0282107	0.0786507
KEH32_p37	18.4066	1.46409	0.670322	2.18416	0.0289504	0.0801106
KEH32_p38	5.4846	0.66991	0.722891	0.926709	0.354078	NA
KEH32_p39	15.071	0.925806	0.890063	1.04016	0.298267	0.454724
KEH32_p40	35.6027	1.42163	0.362798	3.91852	8.91e-05	0.000827403
KEH32_p41	32.3977	1.0555	0.43013	2.4539	0.0141315	0.0463215
KEH32_p42	276.905	2.02846	0.523956	3.87143	0.000108199	0.000973828
KEH32_p43	10.4729	-0.185741	0.597387	-0.310922	0.75586	0.863687
KEH32_p44	27.6111	1.65055	0.799508	2.06445	0.0389749	0.100654
LOC103695438	108.404	0.365551	0.60858	0.600663	0.548064	0.697509
LOC103695440	1013.93	0.582524	0.402736	1.44642	0.14806	0.274346
LOC103695441	726.899	0.233264	0.210862	1.10624	0.268624	0.421583
LOC103695442	463.68	0.436705	0.392672	1.11214	0.26608	0.418936
LOC103695443	2711.07	1.70712	0.474751	3.59583	0.000323363	0.00236192
LOC103695445	86.5066	-0.46132	0.600397	-0.768358	0.442274	0.603495
LOC103695446	427.609	-0.545939	0.258163	-2.1147	0.0344554	0.0915427
LOC103695447	70.9814	-2.56161	1.20932	-2.11822	0.0341566	0.0910203
LOC103695448	319.179	-1.55724	0.493174	-3.15759	0.00159078	0.00853788
LOC103695449	491.971	-1.0337	0.417217	-2.47762	0.0132263	0.0440215
LOC103695450	582.825	1.17289	0.289999	4.04448	5.24e-05	0.000531995
LOC103695452	606.95	-2.81061	1.04641	-2.68594	0.00723259	0.0278706
LOC103695453	262.04	-0.466653	0.233699	-1.99681	0.0458459	0.113629
LOC103695454	119.866	8.61759	1.2013	7.17357	7.31e-13	6.17e-11
LOC103695455	638.265	0.171141	1.09111	0.15685	0.875363	0.942964
LOC103695456	46.4012	2.61763	1.07186	2.44215	0.0146003	0.0474829
LOC103695457	160.037	2.01486	0.552337	3.64789	0.000264408	0.00201496
LOC103695458	430.692	-0.178974	0.194437	-0.920473	0.357325	0.517999
LOC103695459	1242.97	-0.704136	0.464213	-1.51684	0.129307	0.24823
LOC103695460	12.4974	0	2.63256	0	1	1
LOC103695462	188.737	1.45802	0.609876	2.39068	0.016817	0.0530696
LOC103695463	124.934	-1.45508	0.631254	-2.30507	0.0211627	0.0632692
LOC103695464	268.977	-0.423851	0.255693	-1.65765	0.0973876	0.200669
LOC103695465	169.601	2.14254	2.03262	1.05408	0.291847	0.447656
LOC103695466	16.8084	0	3.30664	0	1	1
LOC103695467	1405.36	-0.428508	0.248302	-1.72576	0.0843914	0.180293
LOC103695468	344.163	-0.0131595	0.405817	-0.0324272	0.974131	1
LOC103695469	54.4191	-2.03485	0.941325	-2.16168	0.0306426	0.0837293
LOC103695470	213.948	-0.523987	0.580958	-0.901935	0.367091	0.528638
LOC103695471	116.653	-0.771841	0.290485	-2.65708	0.00788207	0.0297074
LOC103695472	184.376	1.45759	0.481967	3.02424	0.00249257	0.0121905
LOC103695473	1247.8	0.629884	0.481555	1.30802	0.190866	0.329438
LOC103695474	5344.95	1.56389	0.65038	2.40458	0.0161912	0.0514674
LOC103695475	2182.41	0.485329	0.300729	1.61384	0.106563	0.214611
LOC103695476	154.317	0.208343	1.11185	0.187383	0.85136	0.925938
LOC103695477	54.5543	1.14345	0.840849	1.35987	0.17387	0.308227
LOC103695478	61.134	2.99784	1.77501	1.68892	0.0912355	0.191048
LOC103695479	893.976	1.22349	0.430944	2.83909	0.00452417	0.0193922
LOC103695480	634.762	-0.553149	0.208747	-2.64985	0.0080527	0.0301641
LOC103695481	3.4914	-0.681213	2.02795	-0.335912	0.736937	NA
LOC103695482	131.037	1.73784	0.598007	2.90605	0.00366027	0.0164368
LOC103695483	606.147	0.507704	0.424257	1.19669	0.231427	0.378883
LOC103695484	153.432	0.771349	0.359002	2.14859	0.0316667	0.0858694
LOC103695486	1306.85	0.934675	0.466665	2.00288	0.0451899	0.112399
LOC103695487	2811.85	-0.310549	0.290735	-1.06815	0.285453	0.440918
LOC103695489	874.187	-0.253659	0.389842	-0.650672	0.515258	0.670001
LOC103695490	189.384	-0.0475015	0.953886	-0.0497979	0.960283	0.998867
LOC103695491	1293.16	0.549321	0.46511	1.18106	0.23758	0.386353
LOC103695492	388.164	2.39672	0.5624	4.2616	2.03e-05	0.000237421
LOC103695493	534.987	-1.07207	0.350658	-3.05729	0.00223345	0.0112069
LOC103695494	217.266	1.27946	0.417074	3.0677	0.00215716	0.0108938
LOC103695495	188.556	0.77726	0.647431	1.20053	0.229934	0.377089
LOC103695496	2905.47	0.0752541	0.617393	0.12189	0.902986	0.961239
LOC103695498	926.43	-0.284239	0.27649	-1.02803	0.303938	0.460903
LOC103695499	352.923	0.0550751	0.160603	0.342926	0.731654	0.845962
LOC103695500	196.496	3.33619	0.742594	4.49262	7.04e-06	9.39e-05
LOC103695503	133.281	0.419633	0.16327	2.57018	0.0101645	0.0360615
LOC103695505	765.829	0.18342	0.473894	0.38705	0.698719	0.820093
LOC103695506	1364	-0.184798	0.182601	-1.01203	0.311525	0.468944
LOC103695507	356.3	1.53295	0.339193	4.5194	6.2e-06	8.48e-05
LOC103695508	181.416	-0.733769	0.390389	-1.87958	0.0601647	0.13967
LOC103695509	113.018	3.36905	1.94209	1.73475	0.0827842	0.177565
LOC103695511	258.768	0.734708	0.211634	3.4716	0.000517369	0.00346353
LOC103695513	110.806	-1.71906	0.616716	-2.78744	0.00531261	0.0218836
LOC103695514	13.6721	1.09654	0.763401	1.43639	0.150892	0.278184
LOC103695515	1592.76	1.32924	0.744694	1.78495	0.0742692	0.163532
LOC103695516	655.391	1.09399	0.537031	2.03712	0.0416384	0.10578
LOC103695517	932.929	-0.157423	0.204937	-0.768153	0.442397	0.603572
LOC103695518	222.464	-0.0177489	0.410457	-0.0432417	0.965509	1
LOC103695519	289.347	5.05885	0.673714	7.50889	5.96e-14	6.7e-12
LOC103695522	432.959	1.71793	1.05637	1.62626	0.103895	0.210521
LOC103695523	111.59	-1.12427	1.56058	-0.720415	0.47127	0.629752
LOC103695525	696.417	0.577477	0.163416	3.53378	0.000409663	0.00286066
LOC103695527	18.7047	9.31693	2.23312	4.17215	3.02e-05	0.000334831
LOC103695528	732.761	0.394992	0.310247	1.27315	0.202964	0.344939
LOC103695529	1280.36	9.41509	1.27976	7.3569	1.88e-13	1.83e-11
LOC103695532	13.4203	2.15428	2.37798	0.905929	0.364974	0.526251
LOC103695533	3169.33	0.648415	0.284257	2.28109	0.0225432	0.0663483
LOC103695534	71.6663	1.38303	2.04557	0.676112	0.49897	0.655123
LOC103695535	273.022	-0.815894	0.303972	-2.68411	0.00727226	0.0279738
LOC103695537	75.3847	3.19529	1.23597	2.58524	0.00973103	0.0348085
LOC103695538	69.0917	-0.118541	0.365373	-0.32444	0.745605	0.85571
LOC103695539	169.24	0.80412	0.414666	1.9392	0.0524773	0.12608
LOC103695541	334.029	-0.212379	0.307502	-0.690658	0.48978	0.646802
LOC103695542	138.33	-0.276777	0.824027	-0.335884	0.736958	0.849767
LOC103695544	1596.09	-1.09153	0.275781	-3.95796	7.56e-05	0.000721042
LOC103695545	575.73	0.072899	0.250332	0.291209	0.770891	0.874863
LOC103695546	1870.42	0.092488	0.54146	0.170812	0.864371	0.935148
LOC103695547	185.028	-1.1939	0.312969	-3.81476	0.000136314	0.00118116
LOC103695548	1637.8	-1.1236	0.405247	-2.77264	0.00556038	0.0226998
LOC103695549	172.179	-1.5979	0.63587	-2.51293	0.0119732	0.0408872
LOC103695550	194.297	0.212005	0.359852	0.589144	0.555764	0.703927
LOC103695551	12.41	1.38303	2.60194	0.531539	0.595045	0.734924
LOC103695552	1163.31	-1.04942	0.470555	-2.23017	0.0257361	0.0732928
LOC103695553	609.68	-0.667062	0.197551	-3.37666	0.000733728	0.00461282
LOC103695554	1428.8	2.46731	0.564753	4.36884	1.25e-05	0.000155032
LOC103695556	1723.5	0.502752	0.365238	1.37651	0.168665	0.30189
LOC103695557	37.8427	1.23467	1.92658	0.640862	0.521612	0.675206
LOC103695558	22.1319	1.38303	1.88689	0.732971	0.463576	0.622716
LOC103695559	149.295	-1.35154	0.703788	-1.92038	0.0548097	0.130137
LOC103695560	221.249	0.284233	0.286146	0.993313	0.320558	0.478214
LOC103695562	710.343	-1.36297	0.419361	-3.25012	0.00115357	0.00662319
LOC103695563	471.016	-0.104887	0.206484	-0.507967	0.611477	0.748913
LOC103695564	2624.12	-1.66489	0.756663	-2.20031	0.0277849	0.0776844
LOC103695565	327.296	-0.905575	0.464843	-1.94813	0.0513994	0.124113
LOC103695566	302.355	-0.862957	0.347158	-2.48578	0.0129269	0.0433826
LOC103695568	287.284	-0.590355	0.384449	-1.53559	0.124639	0.241397
LOC103695570	180.201	3.13953	1.78204	1.76176	0.0781096	0.169659
LOC103695571	3.82089	0	7.26121	0	1	NA
LOC103695572	646.932	0.431839	0.262065	1.64783	0.0993868	0.203779
LOC103695574	1455.03	-0.0977384	0.294082	-0.332351	0.739624	0.851589
LOC103695575	25.2468	1.20524	1.18475	1.0173	0.30901	0.466413
LOC103695576	111288	-0.116961	0.778994	-0.150143	0.880651	0.946506
LOC103695577	77.6759	0.491819	0.741527	0.663252	0.507169	0.662279
LOC103695578	1232.91	0.0776039	0.229737	0.337795	0.735518	0.848641
LOC103695579	117.066	-1.34506	0.902756	-1.48995	0.136237	0.25741
LOC103695581	1467.17	-0.307412	0.31696	-0.969876	0.332108	0.490644
LOC103695585	2407.92	-0.810625	0.550936	-1.47136	0.141194	0.264629
LOC103695586	1177.68	-0.110503	0.426815	-0.258903	0.79571	0.892645
LOC103695587	704.56	-1.91937	0.498333	-3.85158	0.000117359	0.00104293
LOC103695588	30.2147	3.54467	2.26976	1.56169	0.118361	0.232318
LOC103695590	18.482	2.95316	1.0472	2.82005	0.00480161	0.0202717
LOC103695591	21.3858	1.08982	0.69041	1.57851	0.114448	0.226715
LOC103695592	1190.4	-1.59129	0.475298	-3.34799	0.000814011	0.00501051
LOC103695593	24.12	1.2772	1.69746	0.752416	0.451801	0.611508
LOC103695594	2673.35	-0.1921	0.483578	-0.397247	0.691185	0.814334
LOC103695596	1368.51	-0.273779	0.437407	-0.625914	0.531371	0.683403
LOC103695597	284.235	-0.300068	0.689155	-0.435414	0.663262	0.791416
LOC103695598	306.079	-0.721494	0.64297	-1.12213	0.261809	0.414406
LOC103695599	958.745	1.17961	0.359388	3.28227	0.00102975	0.00606406
LOC103695600	182.734	-0.231773	0.855992	-0.270765	0.786572	0.885906
LOC103695601	137.125	-5.50369	1.25902	-4.37141	1.23e-05	0.000153561
LOC103695602	9667.17	-0.253597	0.758564	-0.334313	0.738144	0.850422
LOC103695603	92.3263	-0.717608	0.339038	-2.1166	0.034294	0.0912358
LOC103695604	129.916	3.90213	1.84999	2.10927	0.0349211	0.0925213
LOC103695605	2051.04	0.836062	0.274554	3.04517	0.00232551	0.0115288
LOC103695607	47.5939	-0.999339	0.60215	-1.65962	0.0969912	0.200033
LOC103695608	43.2794	-0.0519281	0.565919	-0.091759	0.92689	0.977743
LOC103695609	49.5993	8.18268	1.43624	5.69728	1.22e-08	3.41e-07
LOC103695610	220.27	-1.10753	0.447734	-2.47364	0.0133744	0.0443906
LOC103695613	0.933433	0	7.26121	0	1	NA
LOC103695614	0.09515	0.421228	7.26121	0.0580107	0.95374	NA
LOC103695615	130.172	3.36152	0.510948	6.57899	4.74e-11	2.55e-09
LOC103695617	693.735	0.355959	0.269332	1.32164	0.186289	0.323881
LOC103695621	171.839	-1.0903	0.695977	-1.56658	0.117213	0.230743
LOC103695622	372.489	-0.0043826	0.232196	-0.0188746	0.984941	1
LOC103695623	53.7347	-0.698001	0.486177	-1.43569	0.15109	0.278399
LOC103695624	1328.48	-0.474254	0.343646	-1.38006	0.167567	0.300548
LOC103695626	570.634	0.389232	0.190835	2.03963	0.0413876	0.10529
LOC103695627	760.869	0.433178	0.213304	2.0308	0.0422753	0.106973
LOC103695628	2304	-0.175921	0.350347	-0.502132	0.615575	0.752119
LOC103695629	93.5508	0.487832	0.729814	0.668433	0.503857	0.659363
LOC103695631	54.4821	-0.380009	0.6675	-0.569301	0.569152	0.713931
LOC103695633	187.122	0.451381	0.342694	1.31715	0.187787	0.325928
LOC103695634	395.324	0.268216	0.509827	0.526092	0.598824	0.738232
LOC103695636	53.2546	-0.676421	0.494883	-1.36683	0.171679	0.305532
LOC103695637	442.552	-1.07833	0.389638	-2.76751	0.00564855	0.0229607
LOC103695638	1084.61	-2.34308	0.697264	-3.36039	0.000778326	0.00483559
LOC103695639	204.252	-0.0288129	0.195126	-0.147663	0.882609	0.947771
LOC103695640	2901.33	0.610815	0.301889	2.02331	0.0430412	0.108381
LOC103695641	644.101	0.719682	0.316613	2.27306	0.0230224	0.0673757
LOC103695642	120.967	0.283267	0.340858	0.831043	0.405949	0.568363
LOC103695643	4.3202	0	7.26121	0	1	NA
LOC103695644	147.655	-0.569043	0.398158	-1.42919	0.15295	0.280733
LOC103695645	266.808	1.06848	1.36197	0.784512	0.43274	0.594923
LOC103695646	3.91526	0	4.01165	0	1	NA
LOC103695647	101.148	0.855729	0.873043	0.980168	0.327003	0.485401
LOC103695648	380.579	0.500261	0.297132	1.68363	0.0922533	0.192738
LOC103695649	13.3913	-1.53106	1.6487	-0.928647	0.353072	0.51327
LOC103695652	154.323	0.945945	0.841573	1.12402	0.261005	0.413563
LOC103695654	27.5945	1.38303	1.90782	0.724928	0.468496	0.627154
LOC103695655	1537.66	-0.181796	0.174538	-1.04158	0.297606	0.45402
LOC103695656	204.475	-0.0546388	0.388319	-0.140706	0.888102	0.950815
LOC103695657	1220.53	-0.156318	0.248501	-0.629045	0.52932	0.682043
LOC103695658	584.907	-0.343374	0.202386	-1.69663	0.0897668	0.18862
LOC103695659	41.6917	-0.967392	0.768923	-1.25811	0.208351	0.351527
LOC103695660	207.539	-1.45737	0.359731	-4.05129	5.09e-05	0.000519814
LOC103695661	402.108	8.25363	1.25332	6.58539	4.54e-11	2.46e-09
LOC103695662	39.9269	-1.34413	1.18917	-1.13031	0.258346	0.410368
LOC103695665	76.7316	3.98781	2.06902	1.92739	0.0539306	0.12848
LOC103695669	186.331	2.82013	0.733496	3.84478	0.000120662	0.0010671
LOC103695671	1537.94	-0.938676	0.344017	-2.72857	0.0063609	0.0251775
LOC103695672	443.285	0.191937	0.27583	0.695853	0.486521	0.64383
LOC103695673	89.4949	1.01943	0.6335	1.60921	0.107571	0.216103
LOC103695676	1310.46	-0.693606	0.439302	-1.57888	0.114363	0.226629
LOC103695677	204.235	-0.749211	0.418036	-1.79221	0.0730985	0.16172
LOC103695678	24933.6	0.169402	0.532534	0.318105	0.750405	0.859243
LOC103695679	494.781	1.11157	0.286269	3.88296	0.000103195	0.000938678
LOC103695680	88.2754	-2.69665	0.834057	-3.23317	0.00122427	0.00693715
LOC103695681	203.995	-0.718693	0.480392	-1.49605	0.13464	0.255235
LOC103695683	449.371	0.650805	0.270174	2.40884	0.0160034	0.0510181
LOC103695685	91.4333	-1.79397	1.54323	-1.16247	0.245043	0.395092
LOC103695686	421.058	-0.691945	0.579434	-1.19417	0.23241	0.380045
LOC103695687	2391.94	0.207859	0.423145	0.491224	0.623268	0.758749
LOC103695689	317.966	0.642575	0.244364	2.62958	0.00854894	0.0316087
LOC103695690	721.386	0.441669	0.64245	0.687476	0.491783	0.648604
LOC103695691	282.141	-0.702656	0.980156	-0.716882	0.473447	0.631524
LOC103695692	327.211	-0.884151	0.323057	-2.73682	0.0062036	0.0246938
LOC103695693	2695.74	0.146627	0.47514	0.308598	0.757628	0.865035
LOC103695694	61.1919	-0.519457	0.580688	-0.894554	0.371026	0.532682
LOC103695695	844.686	1.04986	0.439741	2.38746	0.0169654	0.0533843
LOC103695696	1018.11	0.137691	0.342014	0.402588	0.687251	0.811233
LOC103695698	54.4883	1.74489	0.688029	2.53607	0.0112105	0.0388384
LOC103695699	195.336	-0.822039	0.788017	-1.04318	0.296867	0.453147
LOC103695702	1545.35	-1.87143	0.643235	-2.90941	0.00362112	0.0162903
LOC103695703	363.87	1.25537	0.587206	2.13788	0.0325269	0.0875701
LOC103695705	201.916	3.0063	0.746524	4.02706	5.65e-05	0.000565257
LOC103695706	13.7594	0	2.06967	0	1	1
LOC103695708	69.6304	-1.09314	2.18148	-0.501097	0.616303	0.752729
LOC103695709	166.27	0.219698	0.430938	0.509814	0.610182	0.747627
LOC103695710	495.356	0.456634	0.65505	0.697099	0.485741	0.643308
LOC103695711	26.7163	-1.6288	0.649949	-2.50604	0.0122092	0.0414764
LOC103695712	143.577	-1.47204	0.736049	-1.99992	0.0455089	0.113014
LOC103695713	28.1452	-0.199235	0.59348	-0.335706	0.737093	0.849815
LOC103695716	861.257	-2.00174	0.751998	-2.66189	0.00777032	0.0293878
LOC103695718	637.299	11.0261	1.12652	9.7877	1.27e-22	1.31e-19
LOC103695719	849.122	0.74702	0.197978	3.77325	0.000161133	0.001351
LOC103695720	1847.4	0.352175	0.263503	1.33651	0.181382	0.31803
LOC103695721	255.202	-0.579607	0.387055	-1.49748	0.134269	0.254778
LOC103695722	651.034	0.75336	0.30745	2.45035	0.0142718	0.0466524
LOC103695723	229.763	-0.779413	0.716338	-1.08805	0.276572	0.430696
LOC103695724	2484.26	-1.66824	0.521764	-3.19731	0.00138715	0.00766228
LOC103695725	3888.61	1.37152	0.486937	2.81663	0.00485303	0.0204353
LOC103695726	1205.47	-1.25103	0.379782	-3.29407	0.000987468	0.00585778
LOC103695728	20.489	-0.407294	1.01297	-0.40208	0.687625	0.81157
LOC103695729	1061.2	0.0803279	0.285047	0.281805	0.778093	0.879931
LOC103695730	894.63	0.0534749	0.453222	0.117988	0.906077	0.963071
LOC103695731	332.898	-0.51876	0.419278	-1.23727	0.215987	0.360436
LOC103695732	690.722	-0.768076	0.139101	-5.52172	3.36e-08	8.42e-07
LOC103695733	287.639	-0.79186	0.514901	-1.53789	0.124076	0.240714
LOC103695734	337.548	3.56829	0.502256	7.10451	1.21e-12	9.44e-11
LOC103695735	88.8413	1.38303	1.87885	0.736105	0.461667	0.620971
LOC103695737	75.9491	2.12734	1.06077	2.00546	0.0449142	0.111937
LOC103695738	38.7323	0.421238	2.01964	0.20857	0.834784	0.917021
LOC103695739	2695.46	0.269915	0.538357	0.501369	0.616112	0.752682
LOC103695740	141.095	-0.999449	0.425935	-2.34648	0.0189515	0.0581209
LOC103695741	7.10138	2.10761	7.10982	0.296437	0.766896	0.872411
LOC103695742	42.1959	-0.836548	0.78981	-1.05918	0.28952	0.445028
LOC103695743	384.254	-0.60025	0.274372	-2.18773	0.0286896	0.0795734
LOC103695744	2278.37	0.563887	0.284771	1.98014	0.0476878	0.117294
LOC103695745	1225.08	1.72189	0.323895	5.3162	1.06e-07	2.31e-06
LOC103695746	457.11	0.118235	0.167627	0.705347	0.480594	0.638512
LOC103695747	37.2389	0.968927	0.702821	1.37863	0.16801	0.301047
LOC103695748	82.302	-1.51336	1.103	-1.37204	0.17005	0.303553
LOC103695750	241.798	1.59162	0.394392	4.03563	5.45e-05	0.000549008
LOC103695751	696.117	1.1781	0.317759	3.70754	0.000209283	0.00166724
LOC103695752	98.2656	-1.04523	0.651561	-1.6042	0.108671	0.217675
LOC103695754	659.607	-0.50746	0.341114	-1.48766	0.136842	0.258285
LOC103695755	6.91362	0.618515	2.21627	0.279079	0.780184	0.881534
LOC103695760	17.4238	-0.789451	1.31413	-0.600739	0.548014	0.69749
LOC103695761	1148.75	-0.215128	0.217309	-0.98996	0.322193	0.479964
LOC103695762	2268.16	-1.49576	0.330815	-4.52146	6.14e-06	8.41e-05
LOC103695763	100.581	0.328914	0.68112	0.482902	0.629166	0.763659
LOC103695764	3.10157	1.38302	4.43862	0.311588	0.755354	NA
LOC103695765	109.166	-1.30663	0.467297	-2.79616	0.00517143	0.0214307
LOC103695767	610.735	-1.06969	0.289156	-3.69934	0.000216158	0.00171143
LOC103695768	34.7874	0.241439	1.07806	0.223956	0.822792	0.910005
LOC103695769	124.009	-0.679323	0.506695	-1.34069	0.18002	0.316168
LOC103695770	78.3504	1.27859	0.808837	1.58077	0.11393	0.225967
LOC103695772	33.5377	3.12987	1.85128	1.69065	0.0909031	0.190507
LOC103695773	1295.45	2.25895	0.840029	2.68914	0.00716367	0.0276513
LOC103695774	75.2267	-1.47118	0.808649	-1.81931	0.068864	0.154486
LOC103695775	252.626	1.37028	0.322546	4.24831	2.15e-05	0.000249714
LOC103695776	46.3123	1.80764	0.857355	2.1084	0.0349967	0.092674
LOC103695777	1989.95	0.39602	0.647716	0.611409	0.540929	0.691634
LOC103695778	198.139	-0.0555463	0.310007	-0.179178	0.857798	0.930754
LOC103695779	129.767	-1.3916	0.585316	-2.37753	0.0174292	0.0545462
LOC103695780	83.2665	1.81715	1.25537	1.4475	0.147757	0.273933
LOC103695782	252.255	-0.656407	0.336342	-1.95161	0.0509847	0.123423
LOC103695783	98.012	-0.841811	0.656816	-1.28165	0.199964	0.34113
LOC103695784	141.759	-0.671486	0.599207	-1.12063	0.262447	0.415177
LOC103695785	67.3725	2.45248	2.00998	1.22015	0.222408	0.368157
LOC103695786	907.555	-1.13796	0.360189	-3.15934	0.00158127	0.00849515
LOC103695787	34.3509	0.340891	0.839701	0.405968	0.684766	0.809176
LOC103695791	116.626	1.73965	0.994359	1.74951	0.0802021	0.173212
LOC103695792	828.457	3.6572	0.524375	6.97439	3.07e-12	2.16e-10
LOC103695793	1495.26	0.877209	0.247605	3.54277	0.000395946	0.00278389
LOC103695794	552.735	0.566237	0.442608	1.27932	0.200784	0.342299
LOC103695795	28.0638	6.34488	1.44243	4.39874	1.09e-05	0.000137311
LOC103695796	218.162	2.14824	0.709272	3.0288	0.00245525	0.0120402
LOC103695799	115.645	-0.956892	0.475212	-2.01361	0.0440503	0.110285
LOC103695800	751.048	-1.04105	0.261139	-3.98657	6.7e-05	0.00065096
LOC103695801	13.4809	3.15524	1.73293	1.82075	0.0686446	0.154127
LOC103695802	34.3945	4.83557	0.895574	5.39941	6.69e-08	1.54e-06
LOC103695803	237.899	-0.450815	0.517756	-0.870709	0.383913	0.545829
LOC103695804	120.315	1.9133	0.455926	4.19652	2.71e-05	0.000303967
LOC103695805	299.252	-1.41258	0.733866	-1.92484	0.0542489	0.129026
LOC103695806	28.464	0	2.33799	0	1	1
LOC103695808	934.365	0.33141	0.401304	0.825833	0.408899	0.570989
LOC103695809	99.953	-2.98929	0.970605	-3.07982	0.00207128	0.010522
LOC103695810	53.0347	-1.72509	0.927828	-1.85928	0.0629874	0.144415
LOC103695811	18.3577	2.16685	2.28674	0.94757	0.343348	0.502596
LOC103695812	594.932	4.84002	0.687795	7.03701	1.96e-12	1.48e-10
LOC103695815	145.171	0.380865	0.518841	0.734068	0.462907	0.622091
LOC103695816	272.021	0.696365	0.516887	1.34723	0.177907	0.313378
LOC103695817	252.363	2.68996	0.714762	3.76344	0.000167594	0.0013944
LOC103695819	245.229	1.54772	0.453652	3.41169	0.000645613	0.0041533
LOC103695820	157.886	10.8465	1.72902	6.27322	3.54e-10	1.5e-08
LOC103695821	9094.33	6.83763	0.881094	7.76038	8.47e-15	1.16e-12
LOC103695823	68.5821	1.73673	0.703103	2.47009	0.0135078	0.044704
LOC103695825	27.366	2.16852	2.25391	0.962115	0.335992	0.494995
LOC103695826	114.748	5.50428	1.11197	4.95004	7.42e-07	1.31e-05
LOC103695827	14.6662	8.46454	1.82695	4.63315	3.6e-06	5.22e-05
LOC103695829	511.658	-0.148848	0.294547	-0.505344	0.613317	0.750363
LOC103695830	14.096	3.3564	1.46441	2.29198	0.0219067	0.0649594
LOC103695831	962.982	0.876101	0.288586	3.03584	0.00239869	0.0118305
LOC103695832	2061.83	-0.556797	0.738972	-0.753475	0.451164	0.611159
LOC103695833	2720.85	3.22465	0.391894	8.22837	1.9e-16	3.98e-14
LOC103695834	66.4875	1.64258	0.83346	1.9708	0.0487467	0.119353
LOC103695836	8.41766	1.38303	2.52701	0.547299	0.584173	0.726102
LOC103695837	295.121	-1.2607	0.330959	-3.80924	0.000139392	0.00120365
LOC103695839	3087.09	0.532971	0.515306	1.03428	NA	NA
LOC103695841	370.304	1.73412	0.392807	4.41468	1.01e-05	0.000128877
LOC103695842	158.277	9.37284	1.36376	6.87281	6.29e-12	4.03e-10
LOC103695843	593.345	-0.276441	0.566722	-0.487789	0.625699	0.760565
LOC103695844	87.6812	5.73127	1.345	4.26118	2.03e-05	0.000237661
LOC103695845	5185.35	0.702435	0.701689	1.00106	0.316796	0.474563
LOC103695846	204.806	-0.373495	0.381883	-0.978034	0.328057	0.48644
LOC103695847	456.839	0.72558	0.292202	2.48314	0.0130229	0.043593
LOC103695848	6076.32	-1.47585	0.843886	-1.74888	0.0803121	0.173375
LOC103695851	57.2102	-0.465245	0.960138	-0.484561	0.627988	0.762567
LOC103695852	951.94	1.82552	0.353587	5.16287	2.43e-07	4.88e-06
LOC103695853	268.196	0.886261	0.24394	3.63311	0.000280026	0.00210765
LOC103695854	453.312	-0.617538	0.273023	-2.26185	0.0237066	0.0688654
LOC103695855	96.9285	0.330269	2.79434	0.118192	0.905915	0.963041
LOC103695856	864.361	-1.23618	0.668764	-1.84845	0.064537	0.147281
LOC103695857	616.99	-1.75174	0.390852	-4.48185	7.4e-06	9.8e-05
LOC103695858	271.702	0.341974	0.539516	0.633854	0.526176	0.679127
LOC103695860	237.576	-1.30995	0.45711	-2.86571	0.00416076	0.0181496
LOC103695861	316.188	-0.932709	0.392905	-2.37388	0.0176024	0.0549538
LOC103695862	3450.86	1.23949	0.922982	1.34292	0.179298	0.315221
LOC103695863	27.896	2.86861	2.13201	1.34549	0.178466	0.31406
LOC103695864	1806.34	1.80379	0.490703	3.67593	0.000236981	0.00184384
LOC103695865	625.305	1.82631	0.28442	6.42117	1.35e-10	6.58e-09
LOC103695866	85.6922	1.2585	1.68557	0.746632	0.455286	0.614799
LOC103695867	35.075	5.58626	1.12938	4.94629	7.56e-07	1.33e-05
LOC103695870	663.259	-0.734212	0.380482	-1.92969	0.0536454	0.128068
LOC103695871	68.6046	-0.503251	0.24922	-2.0193	0.0434556	0.109134
LOC103695872	33.664	0.26455	0.757585	0.349201	0.726938	0.842746
LOC103695874	105.93	-2.06755	0.837882	-2.4676	0.0136023	0.0449061
LOC103695875	186.539	0.380234	0.488847	0.777818	0.436676	0.598386
LOC103695876	21942.7	1.79368	0.446384	4.01825	5.86e-05	0.00058381
LOC103695877	69.315	-0.0294675	0.825593	-0.0356926	0.971528	1
LOC103695878	54.9293	-0.936681	0.663484	-1.41176	0.15802	0.2873
LOC103695879	201.11	0.168974	0.215617	0.783674	0.433231	0.595407
LOC103695880	143.857	-0.74676	0.503762	-1.48237	0.138243	0.260285
LOC103695882	205.612	0.441938	0.67687	0.652914	0.513811	0.668913
LOC103695884	301.914	-0.29196	0.241218	-1.21036	0.226141	0.372361
LOC103695885	162.281	-0.842753	0.442274	-1.9055	0.0567153	0.133629
LOC103695886	1065.91	-1.61625	0.623817	-2.59091	0.00957225	0.0343644
LOC103695887	690.577	-0.414161	0.521011	-0.794918	0.426661	0.588749
LOC103695888	58.3334	0.673867	0.521266	1.29275	0.196098	0.336143
LOC103695889	1230.43	1.61167	0.448776	3.59125	0.000329101	0.002393
LOC103695890	990.245	-0.0663188	0.167132	-0.396806	0.691511	0.814579
LOC103695891	209.695	-1.08442	0.367431	-2.95135	0.00316391	0.0146451
LOC103695892	14.3696	4.12634	1.56076	2.6438	0.00819813	0.0305798
LOC103695893	253.976	0.136199	0.250614	0.543461	0.586812	0.728525
LOC103695894	1304.87	-0.0369055	0.447171	-0.0825311	0.934224	0.981997
LOC103695896	303.122	-0.506478	0.330428	-1.53279	0.125327	0.242403
LOC103695897	469.801	0.0323325	0.149114	0.21683	0.828341	0.912685
LOC103695898	1365.07	-0.963062	0.269046	-3.57955	0.000344185	0.0024836
LOC103695902	568.617	-0.0565801	0.615934	-0.0918606	0.926809	0.977722
LOC103695903	664.076	-0.31835	0.189241	-1.68225	0.0925208	0.19315
LOC103695904	261.289	-1.46614	0.758936	-1.93184	0.0533788	0.127587
LOC103695907	611.185	-1.37429	0.87195	-1.57611	0.114999	0.22761
LOC103695908	484.387	-0.882465	0.79936	-1.10396	0.269608	0.422656
LOC103695912	583.289	0.151439	0.344839	0.439157	0.660548	0.789292
LOC103695913	1866.6	0.0630722	0.287853	0.219113	0.826562	0.911897
LOC103695914	114.496	-0.0305128	0.375387	-0.0812837	0.935216	0.982701
LOC103695916	564.439	-1.07899	0.275293	-3.91942	8.88e-05	0.00082487
LOC103695917	14.2926	6.08417	1.70104	3.57674	0.000347906	0.00250518
LOC103695918	417.054	1.62342	0.279043	5.81783	5.96e-09	1.84e-07
LOC103695920	421.122	-2.11244	0.494379	-4.27292	1.93e-05	0.000227425
LOC103695921	123.769	0.271007	0.241507	1.12215	0.2618	0.414406
LOC103695922	394.501	-1.01153	0.615038	-1.64467	0.100038	0.204565
LOC103695923	16.0143	5.1421	2.93279	1.75331	0.0795484	0.172091
LOC103695924	1627.37	0.831699	0.764105	1.08846	0.276392	0.430633
LOC103695925	2491.74	1.26712	0.552389	2.29388	0.0217973	0.064757
LOC103695926	1154.23	-0.15518	0.41126	-0.377328	0.70593	0.825364
LOC103695928	315.595	0.728406	0.332048	2.19368	0.0282586	0.0787341
LOC103695930	31.8299	0.547579	0.640704	0.854652	0.392744	0.555036
LOC103695931	1014.89	-0.421527	0.404276	-1.04267	0.297101	0.453401
LOC103695932	703.093	0.0443843	0.282496	0.157115	0.875154	0.942804
LOC103695933	1136.33	1.27648	0.433781	2.94268	0.00325386	0.0149619
LOC103695934	1373.58	0.254536	0.328603	0.774599	0.438576	0.59996
LOC103695935	659.337	-0.46255	0.325164	-1.42251	0.154877	0.283173
LOC103695937	21.9523	-1.05939	0.973408	-1.08833	0.276448	0.430662
LOC103695938	1819.12	0.188911	0.25283	0.747186	0.454951	0.614468
LOC103695939	18839.9	-0.642108	0.618843	-1.0376	0.299459	0.456143
LOC103695941	745.602	-0.347965	0.426288	-0.816268	0.414347	0.576247
LOC103695942	1740.96	0.40881	0.487564	0.838474	0.401764	0.564325
LOC103695943	658.056	0.215589	0.18318	1.17693	0.239225	0.388336
LOC103695944	884.351	-1.04283	0.306697	-3.40018	0.000673407	0.00430359
LOC103695945	54.1405	1.72473	0.723879	2.38263	0.0171896	0.0539598
LOC103695946	2143.63	1.38467	0.421544	3.28476	0.00102068	0.00602355
LOC103695947	96.1103	0.699134	0.580475	1.20442	0.228428	0.375309
LOC103695948	2391.06	0.192972	0.426511	0.452443	0.65095	0.781424
LOC103695949	402.658	0.850091	0.356055	2.38753	0.0169621	0.0533799
LOC103695952	3701.11	3.19564	0.647622	4.93443	8.04e-07	1.4e-05
LOC103695954	236.79	-0.396712	0.479304	-0.827684	0.407849	0.569951
LOC103695955	406.764	0.629541	0.264114	2.38359	0.0171446	0.0538556
LOC103695956	23.6739	0.365208	0.958844	0.380883	0.70329	0.823291
LOC103695957	78.7195	-0.873673	0.966042	-0.904384	0.365792	0.527181
LOC103695958	155.527	-1.24186	0.604472	-2.05446	0.0399314	0.10244
LOC103695960	697.719	-1.37982	0.530715	-2.59992	0.0093246	0.0336869
LOC103695962	83.0289	-1.73792	1.04136	-1.6689	0.0951364	0.197185
LOC103695963	33.5907	-0.925661	1.52804	-0.605784	0.544658	0.694702
LOC103695964	570.036	-0.533775	0.326469	-1.635	0.10205	0.207672
LOC103695965	1399.99	1.88284	0.467541	4.0271	5.65e-05	0.000565257
LOC103695966	1961.56	-1.83748	0.871108	-2.10936	0.0349139	0.092517
LOC103695967	91.6614	1.23951	0.583305	2.12498	0.0335886	0.0898819
LOC103695968	17.4968	-2.22944	0.987569	-2.25751	0.0239764	0.0694298
LOC103695969	112.648	-0.599899	0.428423	-1.40025	0.161439	0.29203
LOC103695970	42.285	1.38303	2.25032	0.614595	0.538822	0.689791
LOC103695971	639.924	0.227871	0.233229	0.977026	0.328556	0.48697
LOC103695972	41.3177	-0.666909	1.15878	-0.575529	0.564934	0.710523
LOC103695973	120.102	-0.510191	0.245523	-2.07798	0.0377116	0.0981768
LOC103695974	275.747	-2.18802	0.724034	-3.02198	0.00251126	0.0122601
LOC103695975	431.224	-0.247421	0.465927	-0.53103	0.595398	0.735225
LOC103695976	82.4233	-1.03953	0.652926	-1.59211	0.11136	0.22196
LOC103695977	1430.15	-0.672642	0.408629	-1.64609	0.0997443	0.204145
LOC103695978	1319.18	3.21856	0.40452	7.9565	1.77e-15	2.93e-13
LOC103695979	184.32	-0.665429	0.32699	-2.03501	0.0418495	0.106159
LOC103695980	1589	-0.947758	0.307758	-3.07956	0.00207308	0.0105292
LOC103695981	94.6697	0.115459	0.376085	0.307001	0.758842	0.865869
LOC103695982	22.9302	1.34186	1.34737	0.995913	0.319292	0.476896
LOC103695983	98.2728	0.163274	0.411411	0.396862	0.691469	0.814565
LOC103695984	176.037	-0.366997	0.235417	-1.55892	0.119015	0.233253
LOC103695985	534.977	2.67661	0.494611	5.41155	6.25e-08	1.45e-06
LOC103695987	630.218	-0.644536	0.530649	-1.21462	0.224511	0.370433
LOC103695988	192.959	-0.805258	0.399625	-2.01503	0.0439011	0.109981
LOC103695994	75.2302	1.19957	0.381154	3.14721	0.00164838	0.00876644
LOC103695995	406.753	4.77972	0.670158	7.13222	9.88e-13	8.07e-11
LOC103695996	607.412	-0.611626	0.655244	-0.933431	0.350597	0.510322
LOC103695997	1946.48	0.20909	0.338666	0.617394	0.536975	0.68839
LOC103695998	1403.61	0.0374578	0.302565	0.123801	0.901473	0.960093
LOC103695999	35.6268	-1.03261	0.789467	-1.30798	0.19088	0.329442
LOC103696000	723.009	2.00655	0.676248	2.96718	0.00300545	0.0140864
LOC103696001	16.8732	1.38303	3.31654	0.41701	0.676671	0.802692
LOC103696002	111.117	-0.925764	0.615376	-1.50439	0.132482	0.252329
LOC103696003	1215.53	0.3276	0.427073	0.767082	0.443033	0.6042
LOC103696004	452.293	0.6936	0.581684	1.1924	0.233105	0.380811
LOC103696005	1570.02	1.04285	0.470419	2.21686	0.0266325	0.075229
LOC103696006	332.137	0.0437876	0.386478	0.113299	0.909793	0.965563
LOC103696007	507.165	-1.50581	0.638616	-2.35793	0.0183773	0.056747
LOC103696008	4723.29	-0.61767	0.393783	-1.56856	0.116752	0.230099
LOC103696009	20.0639	1.17762	1.46888	0.801718	0.422716	0.584716
LOC103696010	43.972	0.224785	0.889806	0.252623	0.80056	0.895851
LOC103696011	1001.77	-1.04866	0.295602	-3.54754	0.000388846	0.00274171
LOC103696012	1295.64	0.174853	0.421559	0.414776	0.678306	0.803681
LOC103696013	405.812	1.77294	0.398923	4.44433	8.82e-06	0.000114558
LOC103696014	54.7139	0.792662	0.495253	1.60052	0.109483	0.218983
LOC103696015	352.177	1.30475	0.646811	2.01721	0.043674	0.109562
LOC103696016	537.839	-1.06809	0.325276	-3.28365	0.00102472	0.0060435
LOC103696018	261.637	2.17548	2.13212	1.02034	0.307567	0.464926
LOC103696020	934.823	1.00422	0.320163	3.13661	0.00170916	0.00903366
LOC103696021	197.715	-2.04461	0.691527	-2.95666	0.0031099	0.01445
LOC103696022	97.4591	0.954704	1.34653	0.709012	0.478317	0.636195
LOC103696024	81.0337	0.142712	0.525642	0.2715	0.786006	0.885524
LOC103696025	1415.08	0.352282	0.250006	1.40909	0.158807	0.288455
LOC103696026	115.66	6.01548	0.732736	8.20962	2.22e-16	4.54e-14
LOC103696027	1390.8	0.0190537	0.223227	0.085356	0.931978	0.980594
LOC103696028	145.754	0.719078	0.392365	1.83268	0.0668505	0.151099
LOC103696029	276.914	-1.55206	0.379107	-4.094	4.24e-05	0.00044717
LOC103696030	25.6363	4.49442	2.02289	2.22179	0.0262978	0.074506
LOC103696032	51.0509	-0.498803	0.483876	-1.03085	0.302612	0.459644
LOC103696033	306.425	1.12399	0.364762	3.08144	0.00206004	0.0104843
LOC103696034	191.479	-1.21244	0.626528	-1.93518	0.0529684	0.126849
LOC103696035	856.081	0.727341	0.629569	1.1553	0.247968	0.398425
LOC103696036	273.471	2.8594	0.706758	4.04579	5.21e-05	0.000529609
LOC103696037	85.4364	0.865554	0.281383	3.07607	0.0020975	0.0106336
LOC103696038	3.40422	-1.27174	1.20856	-1.05227	0.292674	NA
LOC103696041	3574.7	0.374988	0.332185	1.12885	0.25896	0.41113
LOC103696043	301.663	-0.852919	0.420171	-2.02993	0.0423634	0.107107
LOC103696044	5.57466	1.38303	2.59913	0.532114	0.594647	NA
LOC103696045	51.0682	0.864775	0.469799	1.84074	0.0656604	0.149163
LOC103696046	37.7573	-0.575581	1.20083	-0.479318	0.631712	0.765632
LOC103696047	246.533	-0.168473	0.223834	-0.75267	0.451648	0.611362
LOC103696048	143.686	1.70086	0.49192	3.4576	0.000545005	0.00361518
LOC103696051	228.096	-0.311418	0.746878	-0.41696	0.676708	0.802692
LOC103696054	253.143	-0.635967	1.0969	-0.579785	0.56206	0.70882
LOC103696057	86.4027	-2.88866	0.601022	-4.80624	1.54e-06	2.46e-05
LOC103696059	208.711	0.427764	0.51987	0.822828	0.410606	0.57264
LOC103696061	51.9981	-2.68697	0.865374	-3.10498	0.00190289	0.00984524
LOC103696062	210.324	-0.648325	0.386503	-1.67741	0.0934616	0.194581
LOC103696063	185.946	-0.459765	0.450676	-1.02017	0.307649	0.464973
LOC103696064	151.278	-0.592529	0.24949	-2.37496	0.0175509	0.054812
LOC103696065	1.1046	-1.48572	2.14178	-0.693683	0.487881	NA
LOC103696066	186.714	-0.123907	0.308891	-0.401136	0.68832	0.812114
LOC103696067	22.2385	0.329498	1.74763	0.18854	0.850453	0.925392
LOC103696068	101.434	-0.801974	0.338563	-2.36876	0.0178478	0.0555306
LOC103696069	1286.6	-0.980601	0.297759	-3.29327	0.000990291	0.00586945
LOC103696070	259.257	0.863382	0.245024	3.52366	0.000425636	0.00295554
LOC103696071	358.482	-2.0669	0.550469	-3.75479	0.000173486	0.00143398
LOC103696072	103.289	-0.46646	0.302088	-1.54412	0.12256	0.238367
LOC103696073	1431.81	2.22853	0.453493	4.91415	8.92e-07	1.53e-05
LOC103696074	6122.85	1.7891	0.484854	3.68998	0.000224272	0.00176498
LOC103696076	580.946	0.893713	0.316529	2.82348	0.00475053	0.0201179
LOC103696077	252.551	-2.45213	0.896405	-2.73552	0.00622824	0.024756
LOC103696078	195.836	2.01394	0.507821	3.96586	7.31e-05	0.000702452
LOC103696079	1525.41	-0.780911	0.433687	-1.80063	0.0717611	0.159403
LOC103696080	48.3285	1.61977	1.46854	1.10298	0.270035	0.423059
LOC103696081	58.0991	0.36599	1.48104	0.247117	0.804818	0.898711
LOC103696082	326.905	-0.146288	0.287545	-0.508748	0.610929	0.748351
LOC103696086	41.1505	7.88384	2.21731	3.55558	0.000377141	0.00267567
LOC103696087	998.808	-0.160556	0.302607	-0.530577	0.595712	0.735468
LOC103696089	32.8889	0.961304	0.545844	1.76113	0.0782162	0.169811
LOC103696090	38.8184	0	1.75828	0	1	1
LOC103696091	885.7	-0.974518	0.934232	-1.04312	0.296892	0.453156
LOC103696092	684.426	0.811756	0.845423	0.960178	0.336966	0.495879
LOC103696093	37.9989	1.38303	2.23927	0.617627	0.536821	0.688289
LOC103696094	45.746	1.58897	2.14911	0.73936	0.459688	0.619039
LOC103696095	95.6487	-3.29176	1.29661	-2.53873	0.0111255	0.0386316
LOC103696096	80.3375	2.1324	0.69032	3.089	0.00200833	0.010288
LOC103696097	685.963	0.629565	0.198588	3.1702	0.00152334	0.00825827
LOC103696098	1339.97	0.0526557	0.178453	0.295068	0.767942	0.873089
LOC103696099	1605.05	-0.792421	0.293465	-2.70023	0.00692924	0.0269414
LOC103696100	23.1911	-1.42411	2.37337	-0.600038	0.548481	0.697729
LOC103696101	818.016	-5.03873	1.21238	-4.15608	3.24e-05	0.000354818
LOC103696102	2145.47	-1.09635	0.751447	-1.45898	0.14457	0.269499
LOC103696103	807.197	-0.318893	0.330062	-0.966161	0.333963	0.492708
LOC103696104	15.7454	2.36868	2.47631	0.956536	0.338802	0.497906
LOC103696105	55.9338	-0.22377	0.473975	-0.472114	0.636845	0.770255
LOC103696108	1531.24	1.38336	0.433924	3.18802	0.00143251	0.00785591
LOC103696109	376.02	-0.237648	0.156815	-1.51547	0.129654	0.248645
LOC103696110	110.043	-1.16827	0.317435	-3.68034	0.000232924	0.00181898
LOC103696112	30.2371	1.37923	1.48288	0.930102	0.352318	0.512415
LOC103696113	729.897	6.06146	0.789224	7.68029	1.59e-14	1.97e-12
LOC103696114	52.2364	1.58789	1.70145	0.933258	0.350687	0.510425
LOC103696119	284.482	3.29912	0.605868	5.44528	5.17e-08	1.23e-06
LOC103696122	481.767	3.30546	0.525134	6.2945	3.08e-10	1.34e-08
LOC103696123	438.566	-0.615216	0.30584	-2.01156	0.0442664	0.110735
LOC103696124	304.332	-0.790205	0.548932	-1.43953	0.15	0.276875
LOC103696125	240.199	-0.968904	0.459061	-2.11062	0.0348051	0.092309
LOC103696127	3400.46	0.91169	0.348977	2.61246	0.00898927	0.0327688
LOC103696128	250.358	-0.262821	0.412633	-0.636937	0.524166	0.677379
LOC103696129	470.105	-0.315405	0.233368	-1.35153	0.176525	0.311604
LOC103696130	234.786	0.146972	0.421827	0.348417	0.727527	0.843044
LOC103696131	1091.65	0.777308	0.234647	3.31268	0.000924082	0.00556844
LOC103696132	182.705	-1.53582	0.938616	-1.63626	0.101785	0.207257
LOC103696133	562.551	0.413864	0.239876	1.72533	0.0844687	0.180388
LOC103696134	590.941	-0.420402	0.464502	-0.905061	0.365433	0.526803
LOC103696136	328.493	0.299801	0.243554	1.23094	0.218344	0.363204
LOC103696137	230.349	-0.260304	0.291875	-0.891834	0.372482	0.534353
LOC103696138	510.41	0.53683	0.31675	1.69481	0.0901121	0.189201
LOC103696139	1017.42	0.721608	0.283154	2.54847	0.0108197	0.0378187
LOC103696140	220.971	0.230331	0.258838	0.889864	0.373539	0.535366
LOC103696141	481.701	3.63485	0.409859	8.86855	7.41e-19	2.82e-16
LOC103696142	905.953	-0.764848	0.264254	-2.89437	0.00379924	0.0169059
LOC103696143	36.2249	3.08784	0.906337	3.40695	0.000656933	0.004215
LOC103696144	236.032	0.77253	0.513253	1.50516	0.132282	0.252043
LOC103696145	15.5971	5.29164	1.58263	3.34359	0.00082703	0.00507272
LOC103696146	120.245	3.63782	0.710897	5.11723	3.1e-07	6.07e-06
LOC103696147	124.389	5.19118	0.878047	5.91219	3.38e-09	1.12e-07
LOC103696149	44667.6	7.02253	1.19652	5.86911	4.38e-09	1.41e-07
LOC103696150	14.203	3.86539	2.95987	1.30593	0.191575	0.33039
LOC103696151	1902.08	0.00116488	0.303909	0.003833	0.996942	1
LOC103696152	2122.71	-0.774932	0.332834	-2.32828	0.0198971	0.0602934
LOC103696154	112.318	0.599647	0.474133	1.26472	0.205971	0.348538
LOC103696155	799.271	-1.06925	0.354192	-3.01886	0.00253729	0.0123542
LOC103696156	799.256	3.30096	0.594414	5.55331	2.8e-08	7.16e-07
LOC103696157	550.766	1.51362	0.397722	3.80572	0.000141394	0.00121749
LOC103696158	29.9255	3.48291	1.62721	2.14042	0.032321	0.0871343
LOC103696160	745.143	0.616981	0.425399	1.45036	0.146959	0.272802
LOC103696161	1640.02	2.73669	0.391717	6.98638	2.82e-12	2.01e-10
LOC103696162	287.03	0.12026	0.729316	0.164894	0.869028	0.938485
LOC103696163	25.9264	0.421238	2.53645	0.166073	0.868099	0.937889
LOC103696164	21.2416	2.27736	1.60722	1.41695	0.156496	0.285316
LOC103696166	147.52	-0.95853	0.619746	-1.54665	0.121948	0.237397
LOC103696167	125.006	-0.620589	0.595093	-1.04284	0.297021	0.453303
LOC103696168	242.389	9.60446	1.24994	7.68392	1.54e-14	1.94e-12
LOC103696169	143.969	1.74937	0.648863	2.69605	0.00701667	0.0272004
LOC103696170	1885.63	-0.368207	0.570653	-0.645237	0.518773	0.673019
LOC103696172	1152.66	0.56331	0.232646	2.42132	0.0154642	0.049599
LOC103696173	84.9502	2.17358	2.16314	1.00483	0.314981	0.472437
LOC103696177	71.4076	-1.38087	1.66256	-0.830567	0.406218	0.568544
LOC103696178	21.3642	2.86423	2.01392	1.42222	0.154963	0.283255
LOC103696181	211.542	0.147	0.273769	0.536949	0.591303	0.732163
LOC103696182	1401.86	-0.446166	0.519695	-0.858514	0.390609	0.552558
LOC103696183	972.515	-1.67944	0.337978	-4.96909	6.73e-07	1.2e-05
LOC103696185	5342.09	-0.393616	0.330336	-1.19156	0.233434	0.381189
LOC103696186	79.5062	3.83385	1.23699	3.09934	0.00193951	0.00999137
LOC103696187	8731.7	-1.18133	0.973678	-1.21327	0.225028	0.371129
LOC103696188	281.611	-2.31975	0.781842	-2.96703	0.00300687	0.0140899
LOC103696189	15.1791	0	4.4687	0	1	1
LOC103696190	0.127153	0	7.26121	0	1	NA
LOC103696191	1893.97	-0.704223	0.389723	-1.80698	0.0707649	0.157778
LOC103696192	38.0974	1.3698	0.762535	1.79638	0.072434	0.160544
LOC103696193	35.8587	3.08068	1.10746	2.78175	0.00540659	0.0222174
LOC103696194	86.7893	6.6381	1.24135	5.34748	8.92e-08	1.98e-06
LOC103696195	322.241	-0.107472	0.267674	-0.401502	0.688051	0.811967
LOC103696196	659.899	-0.765966	0.424413	-1.80477	0.0711113	0.158267
LOC103696197	515.867	0.666004	0.43363	1.53588	0.124568	0.241354
LOC103696198	2288.25	2.1041	0.655642	3.20922	0.00133098	0.00741769
LOC103696199	854.431	2.25782	0.387075	5.83302	5.44e-09	1.71e-07
LOC103696200	24.1861	0	2.0288	0	1	1
LOC103696202	60.6519	0.111188	1.07722	0.103218	0.91779	0.971757
LOC103696203	337.667	-0.0590466	0.155237	-0.380364	0.703675	0.823571
LOC103696204	116.169	0.95078	0.578183	1.64443	0.100088	0.204619
LOC103696205	1752.01	-1.96674	0.585697	-3.35795	0.000785227	0.00487367
LOC103696206	125.942	0.453187	0.359019	1.26229	0.206843	0.349649
LOC103696207	6.99525	0	5.31291	0	1	1
LOC103696208	1417.46	1.89039	0.495732	3.81334	0.000137103	0.00118718
LOC103696209	1835.17	-0.540862	0.246145	-2.19733	0.0279968	0.0781567
LOC103696210	268.391	2.54999	0.887747	2.87242	0.00407335	0.0178478
LOC103696211	982.508	0.835076	0.542699	1.53875	0.123866	0.240358
LOC103696213	24.8432	2.00966	1.92985	1.04136	0.29771	0.454153
LOC103696214	125.011	-0.141843	0.271717	-0.522023	0.601654	0.740323
LOC103696215	421.659	-0.461174	0.277413	-1.66241	0.0964311	0.199156
LOC103696216	567.735	-0.731335	0.301464	-2.42594	0.0152687	0.049102
LOC103696217	599.197	-0.951549	0.255654	-3.72201	0.000197641	0.00159609
LOC103696220	917.186	0.477261	0.195103	2.44619	0.0144373	0.0470533
LOC103696221	1663.99	1.3128	0.800875	1.6392	0.101171	0.20622
LOC103696222	58.5293	-1.65296	0.620224	-2.66511	0.00769633	0.0291837
LOC103696223	90.365	0.0540056	0.555538	0.097213	0.922557	0.97475
LOC103696226	54.8212	0	2.16403	0	1	1
LOC103696227	629.988	-0.389394	0.464001	-0.839209	0.401352	0.563948
LOC103696229	885.081	1.28403	0.532242	2.4125	0.0158436	0.0505971
LOC103696230	69.0893	0.214325	0.461915	0.463992	0.642654	0.774821
LOC103696231	1232.07	0.908097	0.582351	1.55936	0.11891	0.233098
LOC103696232	255.206	-0.803272	0.284663	-2.82184	0.00477491	0.0202056
LOC103696233	87.9955	3.536	0.773749	4.56996	4.88e-06	6.86e-05
LOC103696234	441.497	-2.84081	0.600624	-4.72976	2.25e-06	3.44e-05
LOC103696235	442.202	-1.22649	0.409243	-2.99698	0.00272666	0.0130653
LOC103696238	166.559	10.7788	1.54366	6.98266	2.9e-12	2.06e-10
LOC103696239	37.8441	10.5969	2.05559	5.15516	2.53e-07	5.06e-06
LOC103696241	1.89366	1.38302	4.04328	0.342055	0.73231	NA
LOC103696242	1.69537	0	7.26121	0	1	NA
LOC103696243	22.7151	1.38303	3.7675	0.367093	0.713549	0.831863
LOC103696246	649.391	0.224967	0.27495	0.818209	0.413238	0.575083
LOC103696247	191.729	0.355989	0.256248	1.38924	0.164761	0.296794
LOC103696248	133.413	2.35704	0.648526	3.63445	0.000278572	0.00209958
LOC103696249	2681.18	-2.04162	0.315755	-6.46585	1.01e-10	4.97e-09
LOC103696250	130.614	0.349376	1.15855	0.301562	0.762986	0.869187
LOC103696251	986.057	-0.172175	0.46655	-0.36904	0.712098	0.83063
LOC103696252	129.859	-0.039728	0.570863	-0.0695929	0.944518	0.989028
LOC103696253	1228.69	-0.689307	0.291446	-2.36513	0.0180236	0.0559212
LOC103696254	730.389	-1.39206	0.367352	-3.78946	0.000150978	0.00128271
LOC103696255	74.9472	-0.879941	0.360084	-2.44371	0.0145371	0.0473124
LOC103696256	2387.53	-1.33812	0.368637	-3.62991	0.000283519	0.00212635
LOC103696257	240.474	-0.497146	0.265338	-1.87363	0.0609813	0.140921
LOC103696259	734.409	0.944682	0.462664	2.04183	0.041168	0.104832
LOC103696263	248.976	-0.0529858	0.805765	-0.0657583	0.94757	0.990901
LOC103696264	312.998	0.346127	0.409646	0.844942	0.398143	0.560699
LOC103696266	1547.31	-0.0377542	0.234928	-0.160706	0.872325	0.940918
LOC103696267	304.796	-0.545779	0.358768	-1.52126	0.128195	0.246406
LOC103696269	1441.74	0.676479	0.355079	1.90515	0.0567604	0.133713
LOC103696270	443.211	0.249587	0.184928	1.34964	0.177131	0.312333
LOC103696271	3594.18	0.758728	0.305239	2.48569	0.0129301	0.0433827
LOC103696272	266.478	-0.600937	0.349727	-1.7183	0.0857413	0.182495
LOC103696273	774.61	-1.79599	0.430195	-4.17483	2.98e-05	0.000331452
LOC103696274	1407.59	0.215184	0.476579	0.451519	0.651616	0.781895
LOC103696275	437.233	-0.204099	0.27977	-0.729525	0.465681	0.624717
LOC103696276	992.674	0.630812	0.38916	1.62096	0.105027	0.212219
LOC103696277	159.348	-0.677889	0.404444	-1.6761	0.0937187	0.194968
LOC103696278	217.739	0.451464	0.295385	1.52839	0.126415	0.243896
LOC103696279	985.089	0.305738	0.20926	1.46105	0.144003	0.268606
LOC103696280	534.547	-0.151924	0.310092	-0.489933	0.624181	0.759288
LOC103696281	689.564	0.0357465	0.520657	0.0686566	0.945263	0.989393
LOC103696283	236.027	-0.777735	0.445146	-1.74715	0.080612	0.173869
LOC103696287	57.3493	-1.13012	1.00008	-1.13002	0.258467	0.410513
LOC103696288	370.678	0.0571901	0.207709	0.275337	0.783057	0.883377
LOC103696289	492.822	0.715253	0.327024	2.18716	0.028731	0.07964
LOC103696290	107.769	1.63015	0.489502	3.33022	0.000867775	0.00528366
LOC103696291	393.776	-0.54046	0.378245	-1.42886	0.153044	0.28085
LOC103696292	1449.57	-0.663765	0.2354	-2.81973	0.00480644	0.0202858
LOC103696294	168.422	0.241927	0.580617	0.416673	0.676918	0.802764
LOC103696295	295.418	-0.157157	0.28591	-0.549673	0.582544	0.724832
LOC103696296	834.149	-1.04452	0.396519	-2.63424	0.00843266	0.0312746
LOC103696297	697.463	-1.13102	0.506157	-2.23453	0.0254483	0.0726984
LOC103696298	323.554	-0.635299	0.56697	-1.12052	0.262494	0.415203
LOC103696299	743.5	-2.33447	0.993909	-2.34877	0.0188353	0.0578072
LOC103696301	219.064	1.25388	1.68093	0.745948	0.455699	0.615145
LOC103696302	502.896	0.0996759	0.144379	0.690378	0.489956	0.646956
LOC103696303	141.199	0.0239185	0.158467	0.150937	0.880026	0.946266
LOC103696304	32.4405	1.38303	2.43619	0.567702	0.570237	0.714845
LOC103696307	657.695	-0.584397	0.243545	-2.39954	0.0164155	0.0520748
LOC103696308	617.014	0.579215	0.311969	1.85664	0.0633624	0.145079
LOC103696309	92.7498	-0.294867	0.467044	-0.631348	0.527813	0.680459
LOC103696310	0.560894	0	7.26121	0	1	NA
LOC103696311	1004.07	0.414557	0.496462	0.835022	0.403705	0.566193
LOC103696312	1186.76	-0.882465	0.709666	-1.24349	0.213686	0.357996
LOC103696313	237.313	-0.0163718	0.351099	-0.04663	0.962808	1
LOC103696314	309.014	1.50047	0.481267	3.11774	0.00182243	0.00950964
LOC103696315	110.961	-0.647981	0.683909	-0.947467	0.343401	0.502646
LOC103696316	1855.74	0.703375	0.397742	1.76842	0.0769906	0.1678
LOC103696317	13.6559	2.94036	0.967664	3.03862	0.00237662	0.0117343
LOC103696318	11.2017	0.8741	2.02948	0.430701	0.666686	0.793959
LOC103696319	450.525	-1.17898	0.340263	-3.4649	0.000530419	0.00353467
LOC103696320	283.124	-0.14355	0.14397	-0.997079	0.318726	0.476388
LOC103696321	255.41	-0.569363	0.263977	-2.15687	0.0310161	0.0844975
LOC103696322	308.627	-0.676772	0.334787	-2.0215	0.043228	0.108782
LOC103696323	519.786	0.869016	0.614739	1.41363	0.157469	0.28667
LOC103696326	361.465	-1.28265	0.606843	-2.11365	0.0345451	0.0917356
LOC103696327	263.528	0.533189	0.276751	1.9266	0.0540291	0.128659
LOC103696328	745.27	-0.0721294	0.206119	-0.34994	0.726384	0.842352
LOC103696330	110.587	-0.107836	0.441555	-0.244218	0.807062	0.900547
LOC103696331	621.471	2.82001	0.674233	4.18254	2.88e-05	0.000321306
LOC103696332	445.577	0.620305	0.229177	2.70666	0.00679638	0.0265489
LOC103696334	1251.57	-0.178028	0.143101	-1.24408	0.213472	0.357746
LOC103696336	896.9	-0.51288	0.224928	-2.28019	0.0225963	0.0664544
LOC103696337	684.413	1.00079	0.432043	2.31642	0.0205354	0.0617571
LOC103696338	425.339	0.10952	0.283459	0.386372	0.699221	0.820457
LOC103696341	14.2752	0	1.96744	0	1	1
LOC103696342	513.297	0.539234	0.279483	1.92939	0.053682	0.12811
LOC103696343	97.2847	0.653519	0.392641	1.66442	0.0960292	0.198526
LOC103696344	221.561	8.68564	0.963178	9.01769	1.92e-19	8.24e-17
LOC103696345	199.186	0.664091	0.488613	1.35914	0.174104	0.308502
LOC103696346	1851.51	-0.0652139	0.29283	-0.222702	0.823767	0.910424
LOC103696349	8.28553	1.38303	2.15566	0.641583	0.521144	0.675
LOC103696350	148.111	-2.77711	1.07029	-2.59473	0.00946661	0.0340565
LOC103696351	557.862	-0.515037	0.256641	-2.00684	0.044767	0.111651
LOC103696352	204.052	1.94908	0.594455	3.27877	0.0010426	0.00612001
LOC103696353	82.3309	-0.850915	0.359427	-2.36742	0.0179126	0.0556943
LOC103696354	5846.31	-0.239876	0.553787	-0.433156	0.664901	0.792694
LOC103696356	1129.89	0.432354	0.283521	1.52494	0.127273	0.245114
LOC103696357	93.6163	1.34728	0.397385	3.39036	0.000698006	0.00443806
LOC103696358	122.869	-0.622178	0.295676	-2.10426	0.0353559	0.0933841
LOC103696360	99.0637	3.3603	1.86564	1.80115	0.0716788	0.159246
LOC103696363	711.843	-0.671011	0.461742	-1.45322	0.146163	0.271749
LOC103696364	100.951	-1.64865	0.905567	-1.82057	0.0686721	0.154164
LOC103696365	275.16	1.88251	0.542158	3.47226	0.000516106	0.00345834
LOC103696366	3189.68	0.289504	0.391803	0.738903	0.459966	0.619326
LOC103696367	272.546	0.252729	0.338603	0.746387	0.455434	0.614891
LOC103696369	58.0186	0.889531	1.57945	0.56319	0.573306	0.717403
LOC103696370	390.608	1.49448	0.823646	1.81447	0.0696053	0.155749
LOC103696372	354.886	-0.684255	0.244427	-2.79942	0.00511947	0.0212861
LOC103696373	50.2169	3.98816	1.82767	2.18211	0.0291017	0.0804158
LOC103696377	2598.69	-0.132335	0.4763	-0.27784	0.781136	0.882053
LOC103696378	303.245	2.35995	0.70069	3.36803	0.000757068	0.00472169
LOC103696379	960.444	-0.464876	0.409193	-1.13608	0.255923	0.407487
LOC103696380	974.426	2.83743	0.37348	7.59728	3.02e-14	3.59e-12
LOC103696381	666.613	-0.401512	0.383068	-1.04815	0.29457	0.450641
LOC103696382	251.614	-0.286441	0.279006	-1.02665	0.304585	0.461562
LOC103696383	791.198	-1.20094	0.129734	-9.25696	2.1e-20	1.18e-17
LOC103696384	122.162	2.71121	0.703435	3.85424	0.000116089	0.00103332
LOC103696385	1093.14	1.94494	0.469185	4.14535	3.39e-05	0.000369481
LOC103696386	1373.38	0.650474	0.57609	1.12912	0.258848	0.411047
LOC103696387	1151.87	2.36834	0.440989	5.37053	7.85e-08	1.77e-06
LOC103696388	199.092	2.06338	0.64357	3.20614	0.00134529	0.00748226
LOC103696389	10.6858	2.73738	1.90719	1.43529	0.151204	0.27854
LOC103696390	144.511	0.530154	0.372668	1.42259	0.154855	0.283151
LOC103696391	659.705	-0.76587	0.37739	-2.02939	0.042419	0.107198
LOC103696392	885.078	7.89043	0.977287	8.07381	6.81e-16	1.27e-13
LOC103696393	244.271	0.530479	0.300875	1.76312	0.0778804	0.169239
LOC103696394	227.846	-1.63694	0.393176	-4.16338	3.14e-05	0.000346132
LOC103696396	558.256	0.993699	0.257201	3.86351	0.000111771	0.00100236
LOC103696397	468.057	3.05388	0.45565	6.70224	2.05e-11	1.18e-09
LOC103696398	803.377	0.260922	0.281787	0.925957	0.354468	0.514834
LOC103696399	1812.45	1.20137	0.269287	4.46129	8.15e-06	0.000107022
LOC103696400	2322.33	1.43153	0.30758	4.65416	3.25e-06	4.76e-05
LOC103696402	7641.56	0.0414032	0.412936	0.100265	0.920134	0.973037
LOC103696405	232.321	-0.188745	0.20398	-0.925309	0.354805	0.515189
LOC103696407	764.204	0.232374	0.180972	1.28404	0.199129	0.340068
LOC103696408	385.733	0.496223	0.320764	1.547	0.121862	0.237308
LOC103696409	98.5874	1.44352	0.57047	2.53041	0.011393	0.0393267
LOC103696410	2256.65	-0.467202	0.224289	-2.08304	0.037248	0.0971791
LOC103696411	2964.32	-1.60644	0.722471	-2.22354	0.0261794	0.0742617
LOC103696412	71.3488	-0.593649	0.4865	-1.22024	0.222373	0.368144
LOC103696413	74.744	-0.349101	0.963915	-0.362169	0.717225	0.83474
LOC103696414	123.132	-1.7149	1.08983	-1.57355	0.11559	0.228373
LOC103696415	380.169	-0.015074	0.125234	-0.120366	0.904193	0.961963
LOC103696416	541.125	0.693265	0.400177	1.73239	0.0832034	0.178224
LOC103696417	131.662	1.15701	0.302547	3.82424	0.000131176	0.00114313
LOC103696418	16721.9	-0.795715	0.776417	-1.02485	0.305432	0.462564
LOC103696419	115.947	-0.769999	0.409794	-1.87899	0.0602457	0.139799
LOC103696420	2489.9	0.648697	0.298287	2.17474	0.0296495	0.0815844
LOC103696421	491.802	1.91354	0.442702	4.3224	1.54e-05	0.000187074
LOC103696423	154.751	-0.902738	0.491005	-1.83855	0.0659812	0.149666
LOC103696424	606.538	-0.727754	0.525927	-1.38375	0.166434	0.299101
LOC103696425	1254.59	-1.64147	0.53264	-3.08177	0.00205777	0.0104747
LOC103696426	1609.72	0.290582	0.304449	0.954452	0.339855	0.498886
LOC103696427	1866.7	0.97774	0.530891	1.8417	0.0655196	0.148916
LOC103696428	45.0496	-0.498641	2.07055	-0.240825	0.809691	0.901767
LOC103696429	198.541	5.3691	0.979569	5.48109	4.23e-08	1.04e-06
LOC103696430	1544.5	0.493211	0.30046	1.64152	0.10069	0.20559
LOC103696431	292.354	-0.907383	0.361798	-2.50798	0.0121423	0.0413052
LOC103696432	2396.46	0.161958	0.486467	0.332927	0.73919	0.851339
LOC103696433	544.871	0.60355	0.177044	3.40904	0.000651929	0.00418681
LOC103696434	621.523	0.973703	0.331111	2.94071	0.00327457	0.0150395
LOC103696435	274.612	-0.220977	0.517575	-0.426947	0.669418	0.796348
LOC103696436	343.322	-0.0849335	0.422207	-0.201166	0.840569	0.919953
LOC103696437	442.409	0.266488	0.819988	0.32499	0.745189	0.855483
LOC103696438	270.109	0.154984	0.308505	0.502372	0.615406	0.752014
LOC103696439	45.297	1.44828	1.02058	1.41907	0.155879	0.284531
LOC103696440	3007.85	-0.183477	0.461738	-0.397361	0.691101	0.814276
LOC103696441	484.194	1.84247	0.705058	2.61321	0.00896952	0.0327142
LOC103696442	2970.28	0.33558	0.323424	1.03759	0.299463	0.456143
LOC103696444	353.92	2.46498	0.418669	5.88765	3.92e-09	1.28e-07
LOC103696445	870.988	-0.190183	0.163785	-1.16118	0.24557	0.395664
LOC103696446	88.8919	0.872305	0.588087	1.48329	0.137996	0.259929
LOC103696449	635.157	0.243718	0.311504	0.782391	0.433985	0.595991
LOC103696450	805.283	0.467315	0.34035	1.37304	0.169739	0.303244
LOC103696451	193.017	-1.87159	0.539953	-3.46621	0.000527854	0.00351928
LOC103696452	368.521	0.271381	0.475156	0.571142	0.567904	0.712921
LOC103696453	274.524	-0.0395049	0.286063	-0.138098	0.890163	0.952241
LOC103696454	423.301	-1.46993	0.668971	-2.1973	0.0279993	0.0781567
LOC103696455	1334.34	0.0284038	0.451405	0.062923	0.949828	0.992393
LOC103696456	380.441	0.556616	0.447359	1.24423	0.213416	0.357696
LOC103696457	250.651	4.9257	0.795607	6.19113	5.97e-10	2.42e-08
LOC103696458	442.193	-0.694117	0.299404	-2.31833	0.0204313	0.0615047
LOC103696460	202.153	-0.47528	0.518527	-0.916597	0.359354	0.520253
LOC103696462	411.811	-0.42324	0.182481	-2.31937	0.0203751	0.0613826
LOC103696464	33.0249	-0.678688	0.65843	-1.03077	0.30265	0.459644
LOC103696465	12.2543	-0.540556	2.48645	-0.217401	0.827896	0.912598
LOC103696466	19.4102	-3.48551	2.0322	-1.71514	0.0863197	0.183361
LOC103696467	360.6	-1.19728	0.349174	-3.42889	0.00060606	0.00394672
LOC103696468	395.426	0.370499	0.721542	0.513482	0.607614	0.74558
LOC103696469	395.285	-0.339898	0.303733	-1.11907	0.263111	0.415833
LOC103696470	59.9979	0.497569	0.790987	0.629049	0.529317	0.682043
LOC103696471	215.123	-0.738407	0.540184	-1.36695	0.171639	0.305503
LOC103696472	59.9903	-0.66741	0.462702	-1.44242	0.149185	0.275852
LOC103696474	589.059	-1.51986	0.359918	-4.22279	2.41e-05	0.000275447
LOC103696475	809.763	-0.493001	0.275854	-1.78718	0.0739083	0.162972
LOC103696476	4554.14	-0.281066	0.35919	-0.782498	0.433922	0.595991
LOC103696478	97.296	-1.20704	1.02744	-1.17481	0.240072	0.389319
LOC103696481	616.943	0.627611	0.289424	2.16848	0.0301219	0.0826439
LOC103696482	23.738	-0.0373685	0.69925	-0.0534408	0.957381	0.996981
LOC103696485	419.489	-1.57518	0.809092	-1.94685	0.0515525	0.124397
LOC103696486	2151.61	-1.79292	1.55285	-1.1546	0.248256	0.398796
LOC103696487	40.312	-0.30675	7.06798	-0.0433999	0.965383	1
LOC103696488	632.982	0.191803	0.477764	0.401459	0.688082	0.81197
LOC103696489	272.181	0.285817	0.816855	0.349899	0.726414	0.842352
LOC103696495	1842.08	0.539852	0.331853	1.62678	0.103784	0.210332
LOC103696496	17.7874	-1.52738	0.583936	-2.61566	0.00890554	0.0325587
LOC103696497	549.851	1.10586	0.692011	1.59805	0.110033	0.219841
LOC103696498	395.011	1.89272	0.419017	4.51706	6.27e-06	8.55e-05
LOC103696499	1589.82	1.08502	0.261727	4.14563	3.39e-05	0.000369171
LOC103696501	885.531	-0.330418	0.225529	-1.46508	0.1429	0.266983
LOC103696502	58.4575	-1.29344	0.82735	-1.56336	0.117969	0.231682
LOC103696506	133.701	0.903961	0.858903	1.05246	0.292588	0.448375
LOC103696507	387.054	-0.436957	0.486365	-0.898414	0.368965	0.530529
LOC103696508	135.27	2.97911	0.7316	4.07204	4.66e-05	0.000484051
LOC103696509	178.717	-1.21644	0.356041	-3.41658	0.000634126	0.00409067
LOC103696512	282.193	3.21459	0.687118	4.67837	2.89e-06	4.3e-05
LOC103696513	8.9814	-2.04262	2.63614	-0.774851	0.438428	0.599857
LOC103696514	267.013	0.453313	0.3067	1.47803	0.139399	0.261781
LOC103696515	117.504	0.534631	0.563126	0.949399	0.342417	0.501607
LOC103696516	163.638	-2.00768	1.39708	-1.43706	0.150702	0.27789
LOC103696517	505.467	0.149846	0.230251	0.650793	0.51518	0.66995
LOC103696518	199.903	0.0667017	0.215582	0.309402	0.757016	0.864719
LOC103696519	281.333	-1.0134	0.340428	-2.97685	0.00291223	0.0137245
LOC103696520	1413.36	-0.484123	0.823839	-0.587643	0.556772	0.704878
LOC103696521	1531.36	-0.465524	0.320673	-1.45171	0.146582	0.272324
LOC103696526	1073.32	0.239021	0.256992	0.930071	0.352334	0.512415
LOC103696528	541.266	-1.56992	0.470095	-3.33959	0.000839031	0.00513142
LOC103696531	55.128	3.0844	0.570518	5.40631	6.43e-08	1.49e-06
LOC103696534	13.7947	2.01061	1.53115	1.31313	0.189138	0.327465
LOC103696536	448.741	0.428576	0.210554	2.03546	0.0418042	0.106099
LOC103696538	59.7712	-0.566003	0.37339	-1.51585	0.129557	0.248503
LOC103696539	1033.56	8.1788	0.835767	9.78598	1.29e-22	1.31e-19
LOC103696541	205.333	-0.945401	0.414202	-2.28246	0.022462	0.0661873
LOC103696543	32.4431	4.59318	1.07718	4.26407	2.01e-05	0.00023541
LOC103696545	3.77582	0.0953332	1.6585	0.0574815	0.954162	NA
LOC103696546	1663.94	0.710496	0.309751	2.29376	0.0218041	0.0647704
LOC103696547	1092.96	0.924113	0.397871	2.32264	0.0201982	0.0609903
LOC103696548	1103.12	0.42111	0.288464	1.45984	0.144335	0.26917
LOC103696549	12.1829	0	2.53135	0	1	1
LOC103696552	4.5486	0	7.04026	0	1	NA
LOC103696553	74.3517	-1.36315	0.65802	-2.0716	0.0383026	0.0993666
LOC103696555	349.594	-1.39238	0.404872	-3.43907	0.000583722	0.00382414
LOC103696556	1380.12	-0.0106142	0.419719	-0.0252889	0.979825	1
LOC103696557	27.6867	-1.8776	1.26442	-1.48495	0.137558	0.259316
LOC103696558	542.517	-0.709448	0.615457	-1.15272	0.249026	0.39969
LOC103696560	62.7444	-6.92204	1.59059	-4.35187	1.35e-05	0.000165881
LOC103696561	19.505	0	2.31427	0	1	1
LOC103696562	7.21757	0	3.27806	0	1	1
LOC103696563	213.29	-2.75442	0.803235	-3.42916	0.000605461	0.00394563
LOC103696564	410.008	-0.965959	1.18732	-0.81356	0.415897	0.577759
LOC103696565	60.175	1.00317	0.3735	2.68586	0.00723424	0.0278706
LOC103696568	27.2464	0.0810576	0.551243	0.147045	0.883096	0.948082
LOC103696571	616.391	-1.13524	0.34698	-3.27177	0.00106878	0.00623235
LOC103696572	527.072	-0.908211	0.438147	-2.07285	0.0381867	0.0991502
LOC103696573	2165.69	0.70054	0.363971	1.92471	0.0542653	0.129049
LOC103696574	650.295	0.365687	0.495907	0.737409	0.460873	0.620182
LOC103696576	233.757	2.30218	0.740099	3.11063	0.00186686	0.00969536
LOC103696577	2055.27	-0.576711	0.293652	-1.96392	0.0495389	0.120743
LOC103696578	369.061	-0.961216	0.38268	-2.5118	0.0120116	0.0409776
LOC103696579	3292.34	-1.09308	0.712139	-1.53493	0.124801	0.241642
LOC103696581	822.062	-0.169185	0.486808	-0.347539	0.728187	0.843307
LOC103696582	1903.88	0.833397	0.318116	2.61979	0.00879833	0.0322915
LOC103696583	781.942	0.45252	0.253792	1.78303	0.0745809	0.163994
LOC103696584	1288.8	0.631008	0.4178	1.51031	0.130964	0.250307
LOC103696585	752.025	-0.20061	0.231703	-0.865806	0.386596	0.548381
LOC103696586	63.3017	1.96154	0.900671	2.17786	0.0294165	0.0810814
LOC103696588	572.044	0.669272	0.359609	1.86111	0.0627285	0.143869
LOC103696589	1265.23	0.800286	0.258421	3.09683	0.00195602	0.0100632
LOC103696590	926.937	-0.630548	0.463345	-1.36086	0.173558	0.307871
LOC103696591	190.922	0.096396	0.299579	0.321772	0.747625	0.857169
LOC103696592	1520.72	-0.970671	0.502042	-1.93345	0.053181	0.127236
LOC103696593	369.398	0.349228	0.187301	1.86453	0.0622472	0.143086
LOC103696594	227.023	-0.54097	0.315332	-1.71556	0.0862426	0.183239
LOC103696595	1812.94	1.51399	0.367286	4.12209	3.75e-05	0.000403723
LOC103696596	526.811	-0.924346	0.540731	-1.70944	0.0873697	0.185057
LOC103696597	324.276	0.0538526	0.214152	0.25147	0.801451	0.896337
LOC103696598	2869.65	1.32733	0.57617	2.30371	0.0212388	0.063455
LOC103696599	55.9535	-1.08036	1.07903	-1.00123	0.316715	0.474494
LOC103696600	532.652	0.017275	0.231801	0.0745248	0.940593	0.986461
LOC103696601	41.1114	-0.714131	1.15468	-0.618464	0.53627	0.687839
LOC103696602	4.42477	0.209757	1.41558	0.148177	0.882203	NA
LOC103696603	238.13	-2.26057	0.92679	-2.43913	0.0147225	0.0478067
LOC103696604	126.174	1.18995	0.443757	2.68154	0.00732847	0.0281353
LOC103696605	94.4323	11.8302	1.53132	7.7255	1.11e-14	1.45e-12
LOC103696609	736.693	0.779502	0.192041	4.05904	4.93e-05	0.000506257
LOC103696610	644.531	1.00896	0.347153	2.90638	0.00365636	0.0164273
LOC103696611	14.9175	0.998234	1.55923	0.640211	0.522036	0.675422
LOC103696612	463.304	8.9478	1.01386	8.82545	1.09e-18	3.99e-16
LOC103696613	600.339	0.189403	0.290771	0.651383	0.514799	0.669598
LOC103696614	925.876	-0.780954	0.455008	-1.71635	0.0860976	0.183041
LOC103696615	1490.07	0.306089	0.264706	1.15633	0.247544	0.398041
LOC103696616	529.626	0.096939	0.262771	0.368911	0.712194	0.830671
LOC103696617	548.874	6.67241	0.89594	7.44738	9.52e-14	1.01e-11
LOC103696618	448.523	1.18251	0.289255	4.0881	4.35e-05	0.000456581
LOC103696620	457.268	2.09283	0.548245	3.81734	0.0001349	0.00117075
LOC103696621	2965	-0.418249	0.531759	-0.786538	0.431552	0.593648
LOC103696622	69.5438	1.02515	0.57392	1.78623	0.0740624	0.163193
LOC103696623	679.576	5.5242	0.820376	6.73374	1.65e-11	9.7e-10
LOC103696624	2456.81	0.307955	0.34288	0.898143	0.369109	0.53068
LOC103696625	50.257	-0.546286	1.05978	-0.515469	0.606225	0.744308
LOC103696626	501.833	-0.438854	0.36691	-1.19608	0.231666	0.379182
LOC103696628	1306.58	-0.579353	0.402094	-1.44084	0.14963	0.276434
LOC103696629	469.333	-1.52525	0.492031	-3.0999	0.00193587	0.00997523
LOC103696630	20.194	1.06466	0.993993	1.0711	0.284125	0.439538
LOC103696631	83.9827	0.762087	0.504261	1.5113	0.130713	0.250072
LOC103696632	199.412	-0.0618925	0.314087	-0.197055	0.843784	0.921964
LOC103696633	55.5196	-1.81487	0.509508	-3.56201	0.000368028	0.00262254
LOC103696635	4.72598	1.38303	2.31548	0.597299	0.550308	NA
LOC103696637	633.628	-0.522009	0.383107	-1.36257	0.173019	0.307373
LOC103696640	1278.64	-0.159938	0.441723	-0.362078	0.717294	0.83474
LOC103696641	182.344	0.78103	0.27116	2.88032	0.00397269	0.0174934
LOC103696642	391.745	0.303156	0.28071	1.07996	0.280159	0.435021
LOC103696643	114.333	2.82914	1.14209	2.47716	0.0132433	0.0440462
LOC103696644	289.964	-1.62179	0.431086	-3.76211	0.000168487	0.00139855
LOC103696645	2053.16	-0.791743	0.257816	-3.07096	0.00213372	0.0107893
LOC103696647	508.313	1.49611	0.511287	2.92616	0.0034317	0.0156277
LOC103696649	199.421	-2.77468	0.954917	-2.90567	0.00366464	0.0164537
LOC103696650	17.818	0	3.71497	0	1	1
LOC103696652	1691.28	2.9573	0.421949	7.00867	2.41e-12	1.77e-10
LOC103696653	563.346	8.0935	1.45249	5.57215	2.52e-08	6.5e-07
LOC103696654	139.616	-0.245582	0.233626	-1.05118	0.293176	0.449003
LOC103696655	1902.53	0.762484	0.407834	1.86959	0.0615406	0.14188
LOC103696656	219.188	-0.1612	0.646452	-0.249361	0.803081	0.897502
LOC103696657	241.29	-0.517556	0.329707	-1.56974	0.116475	0.229652
LOC103696658	3480.39	-0.726784	0.398143	-1.82543	0.0679357	0.152836
LOC103696660	672.015	-0.560697	0.385932	-1.45284	0.146268	0.271887
LOC103696661	99.1568	-1.28077	0.6988	-1.83281	0.0668312	0.151095
LOC103696663	206.933	1.41771	1.14179	1.24165	0.214364	0.35876
LOC103696664	358.045	0.353647	0.621946	0.568614	0.569618	0.71431
LOC103696666	1057.7	0.372221	0.246376	1.51078	0.130843	0.250251
LOC103696667	906.098	1.36302	0.678233	2.00967	0.0444664	0.111043
LOC103696668	1261.91	0.195167	0.468877	0.416243	0.677232	0.802895
LOC103696670	75.9917	-0.22328	0.608928	-0.366678	0.713859	0.832083
LOC103696671	38.8466	0.18079	0.749117	0.241338	0.809293	0.901569
LOC103696672	99.6614	-0.25415	0.541588	-0.469268	0.638878	0.771659
LOC103696673	708.356	-0.548663	0.513044	-1.06943	0.284878	0.440379
LOC103696674	30.4758	-0.594786	0.793826	-0.749265	0.453697	0.613349
LOC103696676	307.275	-0.223335	0.347566	-0.642569	0.520504	0.674462
LOC103696677	207.854	8.03561	1.29917	6.18521	6.2e-10	2.5e-08
LOC103696678	150.432	-0.53809	0.408877	-1.31602	0.188167	0.326299
LOC103696679	870.546	-0.649132	0.16736	-3.87866	0.000105032	0.000950939
LOC103696680	780.938	-1.09005	0.336351	-3.24082	0.00119188	0.0068084
LOC103696681	486.445	0.18257	0.177049	1.03119	0.302454	0.459474
LOC103696682	104.871	2.39948	0.507934	4.72399	2.31e-06	3.53e-05
LOC103696683	1146.17	-1.61819	0.644753	-2.50979	0.0120804	0.0411456
LOC103696684	133.982	-0.856834	0.382614	-2.23942	0.0251284	0.0720333
LOC103696685	389.953	0.0346032	0.346229	0.0999431	0.92039	0.973195
LOC103696686	130.964	0.326469	0.37417	0.872515	0.382928	0.544807
LOC103696687	157.663	2.39968	1.77552	1.35154	0.176523	0.311604
LOC103696689	383.843	0.254699	0.314604	0.809587	0.418178	0.580281
LOC103696690	800.612	-1.55644	0.522163	-2.98077	0.00287529	0.0135914
LOC103696691	1691.27	0.0922563	0.249673	0.369509	0.711748	0.830469
LOC103696692	281.069	-0.883856	0.952738	-0.927701	0.353563	0.513766
LOC103696693	933.746	0.229307	0.248528	0.922658	0.356186	0.516698
LOC103696695	848.781	0.0684181	0.297968	0.229615	0.818391	0.907295
LOC103696696	268.869	0.302597	0.280811	1.07758	0.28122	0.436101
LOC103696697	248.595	-0.331659	0.464658	-0.713769	0.47537	0.633468
LOC103696698	4.0887	0	7.13558	0	1	NA
LOC103696699	790.432	-0.556243	0.196386	-2.8324	0.00461998	0.0197051
LOC103696700	221.899	0.760088	0.429358	1.77029	0.0766787	0.167267
LOC103696701	1325.62	-0.113189	0.250562	-0.451741	0.651455	0.781826
LOC103696702	6064.41	0.406054	0.370516	1.09592	0.273115	0.426545
LOC103696703	60.509	6.22659	1.88445	3.3042	0.000952478	0.00569826
LOC103696704	1742.07	-0.956122	0.373656	-2.55883	0.0105025	0.0369453
LOC103696706	456.692	2.01787	0.673291	2.99703	0.00272628	0.0130653
LOC103696708	1978	0.53919	0.459947	1.17229	0.241082	0.390305
LOC103696709	612.602	0.729208	0.314816	2.3163	0.0205421	0.0617703
LOC103696711	62.5476	-0.403069	0.988206	-0.40788	0.683362	0.808068
LOC103696712	400.847	-0.518987	0.435487	-1.19174	0.233363	0.38112
LOC103696713	325.448	-0.918895	0.37411	-2.45622	0.0140408	0.0460895
LOC103696714	486.928	0.306413	0.740467	0.413811	0.679013	0.804207
LOC103696715	4.40733	0	4.78332	0	1	NA
LOC103696717	1097.53	0.151465	0.266233	0.568919	0.569411	0.714126
LOC103696718	1208.91	3.41623	0.766223	4.45853	8.25e-06	0.000108303
LOC103696719	483.131	-0.774873	0.211019	-3.67205	0.000240608	0.00186572
LOC103696721	711.053	-0.877258	0.42424	-2.06783	0.0386558	0.100104
LOC103696722	70.642	0.421238	2.27377	0.18526	0.853025	0.927078
LOC103696723	1873.39	0.26332	0.390336	0.674599	0.499931	0.655985
LOC103696724	110.306	1.04893	0.614811	1.70611	0.0879882	0.185965
LOC103696725	4623.44	1.56433	0.439091	3.56265	0.000367125	0.00261679
LOC103696726	2692.06	0.853696	0.60297	1.41582	0.156828	0.285826
LOC103696729	443.794	-1.28687	0.4135	-3.11215	0.00185727	0.00965466
LOC103696730	1929.53	-0.735354	0.563801	-1.30428	0.192139	0.330997
LOC103696731	5313.39	-0.266303	0.566055	-0.470455	0.63803	0.771246
LOC103696732	2418.71	0.174344	0.278179	0.626733	0.530834	0.683006
LOC103696733	555.776	-0.898912	0.433839	-2.07199	0.0382662	0.0992908
LOC103696735	210.971	-0.47656	0.890623	-0.535086	0.59259	0.733114
LOC103696736	6086.59	1.61699	0.629426	2.56898	0.0101997	0.0361581
LOC103696737	3138.75	4.68088	0.673153	6.95367	3.56e-12	2.47e-10
LOC103696739	108.475	0.626411	0.633905	0.988177	0.323066	0.480988
LOC103696740	602.034	1.39932	0.313492	4.46365	8.06e-06	0.000105947
LOC103696741	244.683	1.30132	0.522971	2.48832	0.0128347	0.0431258
LOC103696742	15.7268	0.907786	1.62022	0.560286	0.575284	0.718777
LOC103696743	179.5	0.0289875	0.326666	0.0887376	0.92929	0.978968
LOC103696744	2.84954	0	7.26121	0	1	NA
LOC103696745	364.017	3.39912	0.534053	6.36476	1.96e-10	9.01e-09
LOC103696747	423.563	-0.257625	0.183988	-1.40023	0.161445	0.29203
LOC103696748	822.696	0.751095	0.847163	0.886601	0.375294	0.537236
LOC103696749	74.7086	8.28509	1.22066	6.7874	1.14e-11	6.99e-10
LOC103696750	191.21	-1.86714	0.501781	-3.72102	0.000198417	0.00159958
LOC103696753	247.261	2.09887	0.432125	4.85708	1.19e-06	1.97e-05
LOC103696754	58.9817	2.33788	0.892665	2.61899	0.00881906	0.0323546
LOC103696756	108.861	3.80263	0.624473	6.08934	1.13e-09	4.32e-08
LOC103696757	215.431	5.03577	0.741292	6.79323	1.1e-11	6.76e-10
LOC103696758	127.406	-0.354803	0.25956	-1.36694	0.171644	0.305503
LOC103696759	578.239	0.53075	0.503379	1.05437	0.291711	0.447515
LOC103696760	308.588	5.70854	1.2709	4.49173	7.06e-06	9.42e-05
LOC103696761	142.71	2.85669	0.50519	5.6547	1.56e-08	4.25e-07
LOC103696762	6.18601	4.35353	2.04413	2.12977	0.0331908	0.0890257
LOC103696763	4.928	2.87564	2.14316	1.34178	0.179668	NA
LOC103696764	781.741	-0.65513	0.229629	-2.85299	0.004331	0.0187021
LOC103696765	997.575	-0.965021	0.263821	-3.65786	0.000254329	0.00195553
LOC103696766	323.52	0.079849	0.149798	0.533043	0.594004	0.734253
LOC103696767	89.5298	-1.36861	0.686716	-1.99298	0.0462639	0.114458
LOC103696768	539.531	-0.898593	0.31102	-2.88918	0.00386248	0.0171124
LOC103696769	322.17	-0.109243	0.309477	-0.352991	0.724095	0.840515
LOC103696770	71.0511	0.644297	0.900971	0.715114	0.474539	0.632734
LOC103696771	89.9075	-1.43007	0.427645	-3.34406	0.000825605	0.00506624
LOC103696774	263.106	1.23248	0.631336	1.95218	0.0509174	0.12332
LOC103696775	526.817	1.38738	0.399836	3.46988	0.000520699	0.00348088
LOC103696776	62.3507	-0.321651	0.772294	-0.416488	0.677053	0.802821
LOC103696777	4350.6	-0.00319326	0.657405	-0.00485738	0.996124	1
LOC103696780	507.069	0.300288	0.217421	1.38113	0.167238	0.300095
LOC103696781	1257.58	0.146234	0.412369	0.35462	0.722874	0.839524
LOC103696783	174.066	1.72325	0.823106	2.09359	0.0362967	0.0952614
LOC103696784	552.767	-0.568041	0.285278	-1.99119	0.0464605	0.114841
LOC103696785	1032.59	0.676738	0.329997	2.05074	0.0402922	0.103134
LOC103696787	85.0556	1.13385	0.763758	1.48456	0.13766	0.259449
LOC103696788	215.207	4.46039	0.84559	5.27489	1.33e-07	2.83e-06
LOC103696789	73.3389	-0.785554	1.42727	-0.55039	0.582052	0.724548
LOC103696790	199.891	0.921243	0.30449	3.02552	0.00248203	0.0121477
LOC103696793	580.789	-1.43454	0.344367	-4.16574	3.1e-05	0.000342988
LOC103696795	550.293	-0.872081	0.61512	-1.41774	0.156266	0.285028
LOC103696796	144.819	-0.349322	0.950907	-0.367357	0.713353	0.831705
LOC103696797	2890.26	-0.441998	0.607525	-0.727539	0.466896	0.62582
LOC103696799	61518.5	7.07413	1.11232	6.35978	2.02e-10	9.27e-09
LOC103696800	211.546	-0.834353	0.38717	-2.155	0.0311617	0.0847847
LOC103696801	71.4686	-1.09229	0.538491	-2.02843	0.0425169	0.107386
LOC103696802	78.2513	3.43028	1.93617	1.77168	0.0764469	0.16692
LOC103696803	777.351	-0.85206	0.219523	-3.88142	0.000103847	0.000942692
LOC103696804	227.91	5.18002	0.800275	6.4728	9.62e-11	4.77e-09
LOC103696806	3.78371	0.607012	1.63775	0.370636	0.710908	NA
LOC103696807	1788.58	-0.810269	0.245771	-3.29685	0.00097776	0.00582043
LOC103696810	978.476	0.161112	0.255314	0.631034	0.528018	0.680691
LOC103696811	33.2438	0.00135398	0.356211	0.00380106	0.996967	1
LOC103696813	172.134	4.68513	0.773544	6.0567	1.39e-09	5.15e-08
LOC103696814	59.3919	0.539694	0.655946	0.822773	0.410637	0.572655
LOC103696815	1373.94	-0.365887	0.35663	-1.02596	0.304912	0.461951
LOC103696816	304.042	-0.598754	0.430538	-1.39071	0.164313	0.296144
LOC103696817	466.942	-0.611094	0.314715	-1.94174	0.0521684	0.125524
LOC103696820	75.1056	-0.666331	0.444329	-1.49964	0.133709	0.25401
LOC103696821	690.763	0.793572	0.268966	2.95045	0.00317311	0.0146791
LOC103696823	5.63345	-0.447602	4.68369	-0.0955662	0.923865	NA
LOC103696824	4.31457	5.26908	1.73828	3.0312	0.00243581	NA
LOC103696825	387.307	-1.54937	0.603321	-2.56807	0.0102266	0.0362206
LOC103696826	469.725	2.68018	0.444744	6.02633	1.68e-09	6.01e-08
LOC103696827	126.761	-1.78777	0.930097	-1.92214	0.0545884	0.129665
LOC103696828	151.333	-0.614475	0.496647	-1.23724	0.215996	0.360436
LOC103696829	136.997	2.55078	1.36677	1.86628	0.0620021	0.142621
LOC103696830	221.279	-0.0104281	0.310472	-0.033588	0.973206	1
LOC103696831	605.384	-0.96901	0.310085	-3.12498	0.00177819	0.0093302
LOC103696832	477.756	-0.532638	0.226014	-2.35666	0.0184403	0.0568904
LOC103696834	1076.37	7.07536	1.50502	4.70116	2.59e-06	3.9e-05
LOC103696835	185.488	0.649338	0.350793	1.85106	0.0641614	0.146507
LOC103696837	664.829	1.49972	0.252643	5.93612	2.92e-09	9.83e-08
LOC103696838	101.657	2.21414	1.71057	1.29439	0.195531	0.335382
LOC103696840	1316.78	6.82267	1.04547	6.52592	6.76e-11	3.49e-09
LOC103696841	2741.01	-1.09124	0.484453	-2.25253	0.024289	0.0701839
LOC103696842	235.3	7.32831	1.37099	5.34526	9.03e-08	2e-06
LOC103696843	524.999	-0.487858	0.194386	-2.50974	0.0120819	0.0411456
LOC103696844	2.58714	0	6.03218	0	1	NA
LOC103696845	522.306	-0.165602	0.308847	-0.536195	0.591824	0.732591
LOC103696847	262.605	0.0413882	0.21723	0.190527	0.848896	0.924763
LOC103696848	120.29	0.0574738	1.42808	0.0402455	0.967897	1
LOC103696849	340.566	-0.39816	0.661566	-0.601845	0.547278	0.696772
LOC103696851	123.399	-2.14974	0.661692	-3.24885	0.00115871	0.00664799
LOC103696852	241.158	-0.120774	0.217476	-0.555345	0.578658	0.721535
LOC103696853	746.828	-1.13277	0.359462	-3.15129	0.00162553	0.0086735
LOC103696855	141.416	-1.28051	0.489897	-2.61384	0.00895311	0.0326804
LOC103696856	292.969	1.86862	0.394565	4.7359	2.18e-06	3.35e-05
LOC103696857	313.085	-0.308419	0.280543	-1.09936	0.271609	0.424894
LOC103696858	360.406	1.3963	0.568929	2.45427	0.0141173	0.0462851
LOC103696859	180.077	0.821292	0.414799	1.97998	0.0477062	0.117329
LOC103696861	740.458	-1.21819	0.332725	-3.66125	0.00025099	0.00193311
LOC103696862	119.858	1.5154	0.353906	4.28192	1.85e-05	0.000219827
LOC103696863	307.021	-0.660638	0.368554	-1.79251	0.0730508	0.16164
LOC103696864	195.394	-1.64983	0.6078	-2.71442	0.00663909	0.0260495
LOC103696865	5.10653	1.383	7.26121	0.190464	0.848946	NA
LOC103696867	59.5349	-0.130768	0.524029	-0.249543	0.802941	0.897418
LOC103696868	5.45346	0	4.73177	0	1	NA
LOC103696869	305.492	-0.908054	0.898018	-1.01118	0.311932	0.469455
LOC103696871	1090.04	-0.694897	0.367751	-1.88958	0.0588135	0.137265
LOC103696872	124.811	-2.3147	0.948967	-2.43918	0.0147205	0.0478059
LOC103696873	13.9143	0	3.02914	0	1	1
LOC103696875	619.067	-0.0715119	0.19535	-0.366071	0.714312	0.832536
LOC103696880	33.1333	-2.64464	1.46136	-1.80971	0.0703411	0.156961
LOC103696882	3.25285	1.38301	6.02372	0.229594	0.818407	NA
LOC103696883	0.143315	0	7.26121	0	1	NA
LOC103696884	55.4796	-1.66281	0.888993	-1.87045	0.0614217	0.141665
LOC103696885	118.119	0.62328	0.435787	1.43024	0.152648	0.280273
LOC103696886	435.431	-1.07492	0.282776	-3.8013	0.00014394	0.00123399
LOC103696887	2290.97	0.065507	0.334543	0.195811	0.844758	0.922257
LOC103696888	606.476	-0.946013	0.257685	-3.67121	0.000241409	0.00187034
LOC103696889	67.2922	-0.759039	0.433542	-1.75079	0.0799828	0.172812
LOC103696892	81.3462	3.21225	2.04578	1.57018	0.116372	0.2295
LOC103696893	1.9242	0	4.66993	0	1	NA
LOC103696895	100.401	-0.741757	1.4505	-0.51138	0.609085	0.746783
LOC103696897	9.78612	2.1699	2.40406	0.902596	0.36674	0.528298
LOC103696898	36.5498	2.35611	1.34298	1.75438	0.0793646	0.171815
LOC103696899	470.361	1.00977	0.370797	2.72323	0.00646463	0.0255072
LOC103696900	615.856	0.380948	0.390496	0.975549	0.329288	0.487711
LOC103696901	3344.36	0.097676	0.406787	0.240116	0.810241	0.902194
LOC103696902	1206.54	-1.21838	0.276841	-4.401	1.08e-05	0.000136075
LOC103696903	633.2	1.18803	0.242199	4.90517	9.33e-07	1.6e-05
LOC103696904	1101.97	0.346574	0.25919	1.33714	0.181176	0.317789
LOC103696906	203.265	0.891504	0.812641	1.09704	0.272622	0.425969
LOC103696907	7.74088	1.38303	2.64832	0.52223	0.60151	0.740323
LOC103696908	1859.97	0.931217	0.490285	1.89934	0.05752	0.135191
LOC103696909	244.758	-1.39922	0.473735	-2.95359	0.00314101	0.0145664
LOC103696910	332.24	-1.05907	0.781864	-1.35454	0.175564	0.310354
LOC103696913	2890.99	1.48872	0.329517	4.51788	6.25e-06	8.53e-05
LOC103696915	8744.88	0.990512	0.436469	2.26938	0.0232454	0.067934
LOC103696916	165.332	-0.682762	0.185961	-3.67152	0.000241108	0.00186906
LOC103696917	4.41961	2.73133	4.14709	0.658613	0.510144	NA
LOC103696919	201.308	3.99697	0.851335	4.69494	2.67e-06	4.01e-05
LOC103696920	141.77	-0.419548	0.800062	-0.524394	0.600004	0.739184
LOC103696921	1692.02	-0.74986	1.19544	-0.627266	0.530485	0.682766
LOC103696923	2414.12	0.777713	0.341918	2.27456	0.0229324	0.0671695
LOC103696924	1003.98	-1.18316	0.466555	-2.53596	0.011214	0.0388456
LOC103696925	36.028	4.13786	0.907377	4.56024	5.11e-06	7.15e-05
LOC103696926	256.995	0.94307	0.465696	2.02508	0.0428596	0.108088
LOC103696927	223.828	-4.21428	1.28964	-3.2678	0.00108389	0.00630753
LOC103696928	109.711	4.64018	1.00462	4.61885	3.86e-06	5.56e-05
LOC103696929	611.886	-0.827012	0.399442	-2.07042	0.0384134	0.0996352
LOC103696930	3056.02	1.49984	0.44356	3.38137	0.000721244	0.00455102
LOC103696931	286.271	3.37687	1.35818	2.48631	0.0129075	0.043328
LOC103696932	446.355	-0.781628	0.276568	-2.82617	0.00471085	0.0199869
LOC103696933	612.463	1.57896	0.254767	6.19767	5.73e-10	2.33e-08
LOC103696935	265.813	0.033168	0.171573	0.193318	0.84671	0.923491
LOC103696936	292.206	0.299065	0.241373	1.23902	0.215339	0.35982
LOC103696938	2840.94	-2.08503	0.521675	-3.9968	6.42e-05	0.000629474
LOC103696939	113.958	1.96013	0.644589	3.0409	0.00235872	0.0116648
LOC103696940	1635.65	1.47419	0.455013	3.23988	0.00119581	0.00682372
LOC103696941	2.0907	0	6.53528	0	1	NA
LOC103696942	31.8254	2.85049	1.74888	1.62989	0.103125	0.209315
LOC103696945	430.618	3.44812	1.43835	2.39728	0.0165174	0.0523528
LOC103696946	363.872	-0.414333	0.321682	-1.28802	0.197739	0.338112
LOC103696947	186.295	-0.313102	0.510987	-0.612739	0.540049	0.69089
LOC103696948	56.3679	-1.37949	1.36781	-1.00854	0.313194	0.470709
LOC103696949	2596.01	0.432458	0.384017	1.12614	0.260106	0.412424
LOC103696951	85.2775	1.2164	1.19948	1.0141	0.310533	0.467811
LOC103696952	186.21	0.314289	0.437593	0.718221	0.472621	0.630851
LOC103696953	482.874	14.9754	2.96476	5.05112	4.39e-07	8.28e-06
LOC103696954	298.575	-1.834	0.557795	-3.28795	0.00100921	0.00596357
LOC103696955	4.94486	0	7.26121	0	1	NA
LOC103696956	1269.8	0.664954	0.468611	1.41899	0.155902	0.284534
LOC103696958	2433.09	-0.0045585	0.449615	-0.0101387	0.991911	1
LOC103696959	2963.87	-1.59834	0.853085	-1.8736	0.0609858	0.140921
LOC103696960	1096.93	-0.394281	0.395936	-0.995821	0.319337	0.476937
LOC103696961	2131.13	-0.531423	0.221453	-2.39971	0.016408	0.0520663
LOC103696962	90.2174	-1.13286	0.427016	-2.65297	0.00797875	0.0299617
LOC103696963	66.357	-0.602695	0.318047	-1.89499	0.0580938	0.136118
LOC103696964	519.785	-0.880263	0.311115	-2.82938	0.0046638	0.0198411
LOC103696967	1283.84	-0.108419	0.184585	-0.587368	0.556957	0.705014
LOC103696968	681.395	0.822035	0.67034	1.2263	0.220087	0.365308
LOC103696969	625.963	0.232398	0.423972	0.548146	0.583591	0.725598
LOC103696970	854.141	-0.947062	0.402242	-2.35445	0.0185499	0.0571577
LOC103696971	13825.4	-0.145795	0.601745	-0.242287	0.808557	0.901378
LOC103696973	1115.51	-0.344463	0.329483	-1.04547	0.295808	0.452005
LOC103696974	1577.46	-1.42924	0.467763	-3.05549	0.00224695	0.0112517
LOC103696975	380.301	0.813576	0.364369	2.23283	0.0255599	0.0728894
LOC103696976	91.9447	1.55479	1.25394	1.23992	0.215004	0.359456
LOC103696977	1236.96	-0.471727	0.229288	-2.05735	0.0396523	0.101972
LOC103696978	55.7483	-1.42097	3.00479	-0.4729	0.636285	0.769767
LOC103696979	763.726	-0.0985994	0.536662	-0.183727	0.854227	0.928017
LOC103696980	1299.19	-1.15248	0.216518	-5.32281	1.02e-07	2.23e-06
LOC103696981	1.50305	0	7.26121	0	1	NA
LOC103696982	324.17	1.80063	0.445783	4.03925	5.36e-05	0.000542192
LOC103696984	27.1903	2.13896	1.70984	1.25097	0.210944	0.354879
LOC103696985	24.4389	0.675574	0.507327	1.33163	0.182981	0.320056
LOC103696986	369.245	1.33895	0.46437	2.88338	0.00393435	0.0173635
LOC103696987	282.24	-1.93654	0.607834	-3.18596	0.00144272	0.00790086
LOC103696988	3.36223	-0.435474	1.44974	-0.300381	0.763887	NA
LOC103696989	542.166	-1.69623	1.14624	-1.47982	0.138922	0.261253
LOC103696990	645.184	-0.667945	0.41462	-1.61098	0.107184	0.21551
LOC103696992	2357.03	2.09258	0.613972	3.40826	0.000653778	0.0041977
LOC103696993	151.519	0.297592	0.355074	0.838111	0.401968	0.564547
LOC103696994	590.16	1.02021	0.445087	2.29216	0.0218964	0.0649594
LOC103696995	617.154	-0.913315	0.353083	-2.58669	0.00969033	0.0346976
LOC103696998	1008.6	0.978246	0.374326	2.61335	0.00896586	0.0327139
LOC103696999	422.334	-0.311837	0.264105	-1.18073	0.23771	0.386539
LOC103697000	371.336	0.151008	0.188584	0.800744	0.42328	0.5852
LOC103697003	621.968	0.127493	0.257411	0.49529	0.620396	0.756158
LOC103697004	61.8729	0.230345	0.355415	0.648102	0.516919	0.671524
LOC103697005	13.8788	3.125	1.44614	2.16092	0.0307015	0.0838402
LOC103697006	883.063	-0.636045	1.08968	-0.583702	0.559421	0.706948
LOC103697007	80.5758	-0.571699	0.337306	-1.6949	0.0900952	0.18918
LOC103697008	786.525	-0.124369	0.274096	-0.453741	0.650015	0.780815
LOC103697009	15.6231	0	2.90258	0	1	1
LOC103697010	341.472	-1.00324	0.229205	-4.37701	1.2e-05	0.000150147
LOC103697011	183.575	-0.690049	0.314572	-2.19361	0.0282636	0.0787341
LOC103697013	679.602	-0.426102	0.473909	-0.899124	0.368587	0.530068
LOC103697014	744.303	-0.392379	0.369679	-1.06141	0.288505	0.444048
LOC103697015	606.8	-0.985932	0.256719	-3.84051	0.00012278	0.00108199
LOC103697017	448.975	-0.989234	1.05627	-0.936537	0.348997	0.508639
LOC103697018	57.0608	1.65092	1.05334	1.56731	0.117041	0.230537
LOC103697019	483.383	-0.664615	0.275756	-2.41015	0.0159458	0.050876
LOC103697020	26.7663	-0.74276	0.689992	-1.07648	0.281714	0.436596
LOC103697022	12.3489	-1.7489	0.99331	-1.76068	0.078292	0.169948
LOC103697025	60.3897	1.08927	0.538327	2.02344	0.0430274	0.108356
LOC103697027	2258.23	-0.00649971	0.415849	-0.01563	0.98753	1
LOC103697029	90.3866	0.0287142	1.03324	0.0277905	0.977829	1
LOC103697030	57.6278	0.158844	1.78765	0.0888563	0.929196	0.978961
LOC103697031	537.272	-0.0286494	0.21465	-0.13347	0.893821	0.954815
LOC103697032	291.745	0.851356	0.391281	2.17582	0.029569	0.0814179
LOC103697033	89.7762	-0.011033	0.509086	-0.0216722	0.982709	1
LOC103697035	27.8946	-0.468365	0.704046	-0.665248	0.505892	0.661049
LOC103697036	8159.65	-1.82727	0.626682	-2.91578	0.00354803	0.0160269
LOC103697038	72.7218	3.35129	0.922942	3.63109	0.000282226	0.00212014
LOC103697039	17.3249	1.38303	2.28553	0.605124	0.545097	0.69507
LOC103697040	137.047	-0.726825	0.435011	-1.67082	0.0947568	0.196621
LOC103697041	1238.12	0.947071	0.328805	2.88035	0.00397239	0.0174934
LOC103697042	411.036	-0.980213	0.405294	-2.41852	0.0155836	0.049912
LOC103697043	101.517	-0.143029	1.04071	-0.137434	0.890687	0.952543
LOC103697044	36.9626	3.10701	2.20338	1.41011	0.158507	0.287968
LOC103697046	6571.74	0.958825	0.965514	0.993072	0.320675	0.478337
LOC103697047	1359.17	0.47338	0.73838	0.641106	0.521454	0.675115
LOC103697048	25.6928	0.12545	0.984826	0.127383	0.898637	0.958095
LOC103697049	264.944	-1.6292	1.40214	-1.16194	0.24526	0.395387
LOC103697050	666.402	0.536365	0.225082	2.38297	0.0171735	0.0539277
LOC103697051	120.442	-0.362144	0.331121	-1.09369	0.27409	0.427776
LOC103697052	384.472	0.422322	0.322536	1.30938	0.190406	0.328893
LOC103697053	83.7066	-0.193713	0.81679	-0.237163	0.81253	0.903438
LOC103697054	1674.93	1.2039	0.305613	3.93929	8.17e-05	0.000769091
LOC103697055	100.52	11.4641	1.61085	7.1168	1.1e-12	8.8e-11
LOC103697056	331.469	-0.221665	0.631538	-0.350993	0.725594	0.841722
LOC103697057	509.02	-0.604518	0.277524	-2.17826	0.0293869	0.0810081
LOC103697058	905.387	-1.60032	0.8205	-1.95042	0.051126	0.123601
LOC103697059	832.122	0.522408	0.550118	0.949629	0.342301	0.501508
LOC103697060	8.08837	0	4.39532	0	1	1
LOC103697062	248.268	-0.906276	0.335736	-2.69937	0.00694713	0.026988
LOC103697063	894.3	-0.441794	0.259239	-1.70419	0.0883447	0.186502
LOC103697064	447.268	0.207248	0.16342	1.2682	0.204727	0.347227
LOC103697066	525.961	0.563075	0.260168	2.16428	0.0304432	0.0833089
LOC103697067	141.103	1.30091	0.401826	3.23751	0.00120579	0.00685733
LOC103697068	2500.57	-0.309927	0.229978	-1.34764	0.177774	0.313225
LOC103697069	455.083	-0.715407	0.323221	-2.21337	0.0268722	0.0757113
LOC103697070	511.417	1.27312	0.35421	3.59425	0.000325332	0.00237251
LOC103697071	1253.55	-1.15117	0.538345	-2.13835	0.032488	0.0874911
LOC103697072	165.069	0.280586	1.09623	0.255954	0.797986	0.894319
LOC103697073	658.257	0.504243	0.188351	2.67715	0.00742515	0.0284106
LOC103697075	5.56624	0	4.00814	0	1	NA
LOC103697076	163.624	1.38303	2.30974	0.598783	0.549317	0.698502
LOC103697077	113.393	0.105245	0.306991	0.342828	0.731728	0.845975
LOC103697079	149.823	0.656929	0.370179	1.77462	0.0759602	0.166149
LOC103697080	4062.67	0.711876	0.414874	1.71589	0.0861829	0.183165
LOC103697082	2379.34	0.0436296	0.424849	0.102694	0.918206	0.971897
LOC103697083	1609.8	-0.638253	0.20252	-3.15155	0.00162407	0.00866905
LOC103697084	1399.63	-0.413572	0.595664	-0.694304	0.487492	0.644618
LOC103697086	956.499	0.183397	0.306385	0.598584	0.549451	0.698534
LOC103697087	1595.66	0.111441	0.364403	0.305819	0.759743	0.866428
LOC103697088	263.197	-0.810681	0.371453	-2.18246	0.0290755	0.0803595
LOC103697089	347.128	1.17208	0.397005	2.9523	0.00315412	0.0146159
LOC103697090	1103.69	0.33486	0.188536	1.77611	0.0757155	0.165804
LOC103697091	498.79	-1.84801	0.305309	-6.05293	1.42e-09	5.25e-08
LOC103697092	113.243	0.645116	0.56309	1.14567	0.251931	0.402884
LOC103697093	282.131	0.138426	0.457934	0.302284	0.762436	0.868705
LOC103697094	57.9572	4.6866	0.868804	5.39431	6.88e-08	1.58e-06
LOC103697096	14103.5	1.79666	1.04131	1.72539	0.0844569	0.180377
LOC103697097	5391.21	0.603503	0.405519	1.48823	0.136691	0.258119
LOC103697098	1248.73	2.03727	0.419331	4.85837	1.18e-06	1.96e-05
LOC103697101	92.2581	-1.07886	0.435022	-2.48002	0.0131376	0.0438565
LOC103697102	301.381	-1.2315	0.451687	-2.72644	0.00640211	0.0253114
LOC103697103	757.635	1.99162	0.3663	5.43712	5.41e-08	1.28e-06
LOC103697104	149.315	-0.674003	0.466531	-1.44471	0.148538	0.275047
LOC103697105	171.304	1.87312	1.09966	1.70337	0.0884989	0.186714
LOC103697106	354.37	-1.34513	0.438725	-3.06601	0.00216937	0.0109434
LOC103697108	599.686	0.075684	0.288225	0.262586	0.792869	0.890587
LOC103697109	228.727	2.12117	0.379187	5.594	2.22e-08	5.81e-07
LOC103697110	444.009	-2.03212	0.949053	-2.14121	0.0322572	0.0870319
LOC103697111	614.01	7.70536	0.866913	8.88827	6.21e-19	2.4e-16
LOC103697112	677.979	2.44874	0.332686	7.36052	1.83e-13	1.8e-11
LOC103697113	101.404	-0.986361	0.429836	-2.29474	0.0217482	0.0646323
LOC103697114	187.333	0.772291	0.254572	3.03368	0.00241589	0.011886
LOC103697115	1458.3	-1.18699	0.430209	-2.75909	0.00579622	0.0234463
LOC103697117	253.674	0.687471	0.716282	0.959777	0.337168	0.496036
LOC103697118	2.84448	0	4.42521	0	1	NA
LOC103697119	22.8085	2.20932	1.74843	1.26361	0.206372	0.349045
LOC103697120	52.1589	0.537323	0.719027	0.747292	0.454887	0.614416
LOC103697121	138.872	-0.405087	0.431512	-0.938761	0.347853	0.507404
LOC103697122	10.3322	-0.657355	1.68988	-0.388995	0.69728	0.818941
LOC103697123	461.17	-0.480303	0.453547	-1.05899	0.289603	0.445101
LOC103697124	946.379	0.375672	0.313381	1.19877	0.230617	0.377881
LOC103697127	187.271	-0.55105	0.196529	-2.80391	0.00504866	0.0210468
LOC103697128	845.234	-0.433722	0.182603	-2.37522	0.0175385	0.0547856
LOC103697129	882.706	0.2865	0.345286	0.829748	0.406681	0.568872
LOC103697131	196.9	-0.845029	0.838381	-1.00793	0.313488	0.470996
LOC103697132	506.303	-0.429291	0.37226	-1.1532	0.248827	0.399479
LOC103697134	2889.31	4.79645	0.647169	7.41143	1.25e-13	1.27e-11
LOC103697136	1132.86	-1.0272	0.347759	-2.95378	0.00313906	0.0145609
LOC103697138	1068.75	1.24135	0.356445	3.48259	0.000496587	0.00335401
LOC103697140	396.121	-0.346387	0.512475	-0.67591	0.499098	0.655229
LOC103697143	11319.1	-0.639897	0.685013	-0.934138	0.350233	0.509872
LOC103697147	1640.65	-0.582594	0.23218	-2.50923	0.0120994	0.041195
LOC103697148	843.37	-1.67443	0.644172	-2.59936	0.00933986	0.0337198
LOC103697150	530.65	-2.09753	0.453951	-4.6206	3.83e-06	5.52e-05
LOC103697151	1245.98	0.338621	0.377868	0.896136	0.37018	0.531774
LOC103697153	29.3237	2.50343	1.99947	1.25205	0.210553	0.35442
LOC103697154	173.852	2.42942	0.71916	3.37813	0.000729795	0.0045923
LOC103697155	358.705	-0.109728	0.244295	-0.449161	0.653316	0.783134
LOC103697157	476.382	2.47827	0.686313	3.61099	0.000305035	0.00225323
LOC103697161	1377.78	0.401029	0.393099	1.02017	0.307646	0.464973
LOC103697162	22.119	-1.98122	0.812518	-2.43838	0.0147534	0.0478847
LOC103697163	567.766	-1.80296	1.02814	-1.75361	0.0794968	0.172019
LOC103697164	2286.98	0.181236	0.259021	0.699696	0.484117	0.641856
LOC103697165	282.135	-0.667077	0.290568	-2.29577	0.0216892	0.0645267
LOC103697166	270.069	-1.1821	0.588354	-2.00916	0.0445201	0.111167
LOC103697167	59.7219	-1.03496	0.762197	-1.35787	0.174506	0.308957
LOC103697168	63.9481	-5.09461	1.26943	-4.0133	5.99e-05	0.000594477
LOC103697170	167.819	0.737619	0.63148	1.16808	0.242774	0.392276
LOC103697171	276.686	-0.733609	0.302041	-2.42884	0.0151472	0.0488277
LOC103697173	171.284	-0.215126	0.49047	-0.438612	0.660943	0.789607
LOC103697174	467.847	-1.75397	0.710907	-2.46722	0.0136166	0.0449334
LOC103697175	3883.86	-2.17769	0.715293	-3.04447	0.00233087	0.0115479
LOC103697177	389.064	-1.06129	0.875549	-1.21214	0.225457	0.371614
LOC103697180	630.658	1.15679	0.270053	4.28358	1.84e-05	0.000218672
LOC103697181	1127.74	1.20219	0.958096	1.25477	0.209561	0.353156
LOC103697182	581.024	-0.273806	0.239366	-1.14388	0.252674	0.403719
LOC103697183	14.5931	1.71875	1.73338	0.99156	0.321412	0.479072
LOC103697184	22.2238	-0.344931	0.651763	-0.529228	0.596647	0.736304
LOC103697187	737.386	-2.59498	0.881451	-2.94398	0.0032402	0.0149232
LOC103697189	168.629	-0.707056	0.336235	-2.10287	0.0354775	0.0936039
LOC103697193	507.114	0.351976	0.559735	0.628825	0.529463	0.682116
LOC103697197	116.592	1.38303	2.07356	0.666985	0.504782	0.660133
LOC103697198	0.247317	1.48898	7.23112	0.205913	0.836859	NA
LOC103697200	2051.17	0.318401	0.285627	1.11475	0.264959	0.417904
LOC103697201	803.711	1.59551	0.358715	4.44786	8.67e-06	0.000112908
LOC103697202	923.422	0.0995026	0.232564	0.42785	0.668761	0.795843
LOC103697206	259.564	0.963966	0.434905	2.2165	0.0266572	0.075291
LOC103697207	625.453	0.639657	0.210934	3.03249	0.00242543	0.011926
LOC103697208	191.191	-1.12142	0.688121	-1.62968	0.103169	0.20939
LOC103697209	70.2364	1.71209	0.595721	2.87397	0.00405342	0.0177775
LOC103697210	676.953	-0.383503	0.239743	-1.59964	0.109679	0.219246
LOC103697211	840.528	-0.465791	0.56052	-0.830999	0.405974	0.568363
LOC103697212	246.849	-0.751332	0.329037	-2.28342	0.0224054	0.0660469
LOC103697213	371.041	-1.57036	0.906413	-1.7325	0.0831852	0.178224
LOC103697214	372.092	0.244255	0.252588	0.967007	0.33354	0.49223
LOC103697215	20.3457	-1.33209	1.75707	-0.758133	0.448371	0.608483
LOC103697217	145.01	11.525	1.70876	6.74465	1.53e-11	9.07e-10
LOC103697220	125.051	-0.733279	0.682202	-1.07487	0.282433	0.437315
LOC103697221	120.01	0.273897	0.516179	0.530624	0.595679	0.735468
LOC103697222	22.5184	0	2.11361	0	1	1
LOC103697223	214.239	0.79012	0.325379	2.42831	0.0151695	0.0488766
LOC103697224	1090.53	-0.280607	0.244758	-1.14647	0.251602	0.402523
LOC103697225	2.32271	0	6.453	0	1	NA
LOC103697226	1268.15	-0.875492	0.383672	-2.28187	0.0224967	0.066254
LOC103697228	183.727	-0.6257	0.56004	-1.11724	0.263891	0.416596
LOC103697229	16.3684	0.343277	0.926015	0.370704	0.710858	0.829712
LOC103697231	68.3782	-1.02015	0.431203	-2.36582	0.0179901	0.0558734
LOC103697232	71.9757	-0.716964	0.498877	-1.43716	0.150673	0.277875
LOC103697233	71.5844	-1.05034	0.70974	-1.47989	0.138903	0.261242
LOC103697236	345.218	2.22976	1.05844	2.10664	0.0351487	0.0929509
LOC103697237	98.0405	1.13865	0.84034	1.35499	0.17542	0.310191
LOC103697238	109.707	3.18382	1.54224	2.06441	0.0389787	0.100654
LOC103697239	27.7018	0	2.89503	0	1	1
LOC103697241	13901.3	3.30367	0.753643	4.3836	1.17e-05	0.00014594
LOC103697243	151.305	-1.46058	0.698787	-2.09017	0.0366029	0.0959092
LOC103697244	99.5726	-0.647128	0.88096	-0.734572	0.4626	0.62177
LOC103697245	28.7693	1.90435	0.679687	2.80181	0.00508175	0.0211582
LOC103697246	50.2075	1.44078	0.56867	2.5336	0.0112898	0.0390588
LOC103697247	1269.78	-0.218586	0.29163	-0.749534	0.453536	0.613221
LOC103697249	594.302	-1.26371	0.452652	-2.79178	0.00524183	0.0216701
LOC103697250	7.61153	2.87053	1.90096	1.51004	0.131032	0.250351
LOC103697252	347.579	-0.796579	0.439159	-1.81387	0.0696972	0.155904
LOC103697253	173.117	-0.424504	0.728618	-0.582616	0.560152	0.707255
LOC103697254	75.7238	3.97108	1.53833	2.58143	0.00983926	0.0351208
LOC103697255	187.984	1.07215	0.228055	4.70128	2.59e-06	3.9e-05
LOC103697256	1081.87	-0.0228086	0.589957	-0.0386614	0.96916	1
LOC103697259	60.8008	2.7299	1.86964	1.46012	0.144257	0.269044
LOC103697260	32.1936	0.35248	0.628839	0.560525	0.575121	0.718719
LOC103697263	225.598	-1.17898	0.532462	-2.2142	0.0268148	0.0756039
LOC103697264	397.402	-0.535996	0.146681	-3.65415	0.000258033	0.00197307
LOC103697265	54.7765	1.34302	1.10561	1.21474	0.224467	0.370404
LOC103697267	291.635	-1.21727	0.468395	-2.59881	0.00935483	0.033744
LOC103697269	313.149	1.05469	0.19658	5.36521	8.09e-08	1.81e-06
LOC103697270	743.922	0.290285	0.20211	1.43627	0.150924	0.278225
LOC103697271	243.083	-0.879017	0.46613	-1.88578	0.0593249	0.138211
LOC103697272	358.405	-0.419727	0.335751	-1.25011	0.211258	0.355229
LOC103697274	333.937	-0.566209	0.339538	-1.66759	0.0953981	0.197608
LOC103697276	1285.51	0.562809	0.353935	1.59015	0.111802	0.222581
LOC103697277	67.8603	-1.55058	0.539349	-2.87491	0.00404148	0.0177365
LOC103697279	891.298	-0.927769	0.492804	-1.88263	0.0597501	0.138919
LOC103697281	34.5611	0.553704	0.855252	0.647417	0.517362	0.671846
LOC103697284	93.3041	0.716574	0.574326	1.24768	0.212149	0.356219
LOC103697286	205.454	-0.441582	0.252635	-1.7479	0.080481	0.17367
LOC103697287	317.713	0.265801	0.272094	0.976873	0.328632	0.487003
LOC103697288	332.881	0.390457	0.208292	1.87457	0.0608523	0.140719
LOC103697290	51.5927	2.72868	1.10101	2.47835	0.0131992	0.0439684
LOC103697292	51.0841	5.95584	1.38553	4.29861	1.72e-05	0.000206142
LOC103697295	156.098	1.72732	0.344837	5.00908	5.47e-07	1.01e-05
LOC103697296	129.593	5.31944	0.865022	6.14949	7.77e-10	3.03e-08
LOC103697297	4.04941	1.38303	2.6463	0.522627	0.601234	NA
LOC103697298	943.088	-0.452355	0.327883	-1.37962	0.167702	0.300652
LOC103697300	182.718	-0.566465	0.241421	-2.34638	0.0189568	0.0581307
LOC103697302	72.9885	4.3839	0.961766	4.55818	5.16e-06	7.22e-05
LOC103697303	525.629	-1.63263	0.497876	-3.27919	0.00104104	0.00611346
LOC103697305	357.843	0.133244	0.2953	0.451215	0.651835	0.782065
LOC103697306	31.7171	2.67101	2.51135	1.06357	0.287522	0.443069
LOC103697307	1053.16	1.4676	0.561272	2.61478	0.00892848	0.0325992
LOC103697308	564.019	-1.33694	0.427599	-3.12663	0.00176825	0.00929586
LOC103697310	397.03	-1.50682	1.02261	-1.47351	0.140614	0.263701
LOC103697311	462.006	-0.702936	0.34037	-2.06521	0.0389029	0.100544
LOC103697314	83.3908	0.305743	0.99721	0.306598	0.759149	0.866003
LOC103697315	2.71604	1.38303	2.8332	0.48815	0.625443	NA
LOC103697316	586.721	1.63417	0.702669	2.32567	0.0200364	0.0606017
LOC103697317	70.9809	5.07455	1.08332	4.68425	2.81e-06	4.19e-05
LOC103697320	686.423	-0.01816	0.36621	-0.0495891	0.96045	0.998964
LOC103697321	101.591	0.532803	0.631514	0.843691	0.398842	0.561398
LOC103697324	59.7322	-0.274232	0.685834	-0.399851	0.689266	0.812772
LOC103697325	697.182	2.36143	0.317932	7.42749	1.11e-13	1.15e-11
LOC103697326	292.978	1.75768	0.918413	1.91382	0.0556433	0.131658
LOC103697327	536.555	-1.34148	0.660809	-2.03006	0.0423509	0.107095
LOC103697329	109.088	0.672197	0.924473	0.727114	0.467156	0.626023
LOC103697330	319.687	-0.165517	0.193474	-0.855504	0.392272	0.554483
LOC103697331	33.2738	1.38303	2.1177	0.653083	0.513703	0.668867
LOC103697332	16280.5	-0.914195	0.406539	-2.24873	0.0245297	0.0707585
LOC103697333	3.19294	0	4.45073	0	1	NA
LOC103697335	29.6696	-0.825336	0.88949	-0.927876	0.353472	0.513688
LOC103697336	5139.23	10.9804	1.03719	10.5866	3.44e-26	1.05e-22
LOC103697337	563.348	0.0540315	0.58088	0.0930166	0.92589	0.977054
LOC103697338	703.042	-0.911748	0.280725	-3.24784	0.00116286	0.0066676
LOC103697341	217.86	-1.14476	0.464335	-2.46537	0.0136874	0.0451236
LOC103697342	1034.72	0.808376	0.561795	1.43892	0.150174	0.277128
LOC103697343	12.1035	0	2.76864	0	1	1
LOC103697344	1298.79	1.29588	0.741032	1.74874	0.0803351	0.17341
LOC103697345	790.637	-2.79415	0.821432	-3.40156	0.000670034	0.00429203
LOC103697346	94.5457	-0.753194	0.460482	-1.63566	0.10191	0.207449
LOC103697350	10.1989	0	3.82698	0	1	1
LOC103697351	52.104	-2.03597	0.970004	-2.09893	0.0358227	0.0943061
LOC103697352	72.1231	-1.13194	0.410606	-2.75674	0.00583802	0.0235806
LOC103697353	439.639	0.371338	0.364941	1.01753	0.308902	0.466375
LOC103697358	0.0295887	0	7.26121	0	1	NA
LOC103697359	345.693	-0.96019	0.377875	-2.54103	0.0110528	0.0384423
LOC103697362	247.407	5.02592	1.22495	4.10294	4.08e-05	0.00043372
LOC103697363	31.0855	2.13981	2.76798	0.773061	0.439487	0.600774
LOC103697364	39.532	-1.77729	0.779363	-2.28044	0.0225813	0.066432
LOC103697366	579.258	1.90648	0.408802	4.66359	3.11e-06	4.56e-05
LOC103697368	1829.84	-1.03575	0.45693	-2.26676	0.0234048	0.0682328
LOC103697371	249.878	-0.358712	0.352001	-1.01907	0.308172	0.465531
LOC103697372	847.323	0.255069	0.210032	1.21443	0.224585	0.370509
LOC103697373	200.331	-0.980405	0.345806	-2.83513	0.00458073	0.0195832
LOC103697374	5.76732	3.86776	1.61519	2.39462	0.0166375	NA
LOC103697375	111.578	-0.307663	1.08468	-0.283643	0.776684	0.878906
LOC103697376	251.873	-2.45387	1.11293	-2.20487	0.027463	0.0769884
LOC103697377	147.654	-0.112324	0.488022	-0.230161	0.817966	0.907155
LOC103697378	95.6157	-0.00864734	0.785724	-0.0110056	0.991219	1
LOC103697381	71.6273	3.69119	2.39817	1.53917	0.123763	0.240208
LOC103697383	330.539	-0.822985	0.507754	-1.62083	0.105053	0.212257
LOC103697384	352.717	0.32518	0.318597	1.02066	0.307414	0.464796
LOC103697385	89.9098	-0.582593	0.511108	-1.13986	0.254344	0.405624
LOC103697388	1629.66	0.722394	0.277832	2.60011	0.00931934	0.0336812
LOC103697389	790.467	-1.09184	0.367114	-2.97411	0.00293836	0.0138238
LOC103697392	698.377	-0.481187	0.322635	-1.49143	0.135848	0.256958
LOC103697393	1300.29	-0.822047	0.290715	-2.82768	0.00468872	0.019917
LOC103697395	29.3023	-2.03538	1.88809	-1.07801	0.28103	0.435855
LOC103697396	2449.99	1.12623	0.402754	2.79631	0.0051689	0.0214277
LOC103697397	1666.3	-0.708668	0.206624	-3.42975	0.000604137	0.00393981
LOC103697398	209.587	-0.694089	0.473267	-1.46659	0.142488	0.266352
LOC103697399	582.537	-1.05748	0.290817	-3.63623	0.00027666	0.00208861
LOC103697400	1307.76	-1.16361	0.410237	-2.83644	0.00456196	0.019527
LOC103697401	2807.1	-0.39645	0.318859	-1.24334	0.213742	0.358049
LOC103697402	850.982	-0.794905	0.541585	-1.46774	0.142175	0.26592
LOC103697403	116.272	2.16154	1.45139	1.48929	0.136412	0.257669
LOC103697404	321.214	-0.152314	0.428745	-0.355256	0.722398	0.839113
LOC103697407	3400.02	4.43004	0.824156	5.37524	7.65e-08	1.73e-06
LOC103697408	1199.67	-0.435611	0.428944	-1.01554	0.309847	0.467153
LOC103697409	41.1212	0	4.5285	0	1	1
LOC103697410	249.806	2.43441	0.580303	4.19508	2.73e-05	0.000305786
LOC103697413	444.443	0.823214	0.229756	3.58299	0.000339686	0.0024563
LOC103697414	256.301	1.11293	0.733836	1.5166	0.129368	0.248313
LOC103697415	550.293	-1.11831	0.427064	-2.61859	0.00882944	0.0323612
LOC103697416	4.9177	-2.1164	1.56027	-1.35643	0.174962	NA
LOC103697417	507.341	-0.71548	0.563067	-1.27068	0.203841	0.346068
LOC103697420	491.489	-0.908102	0.634229	-1.43182	0.152195	0.279573
LOC103697421	720.796	2.4682	0.441441	5.59124	2.25e-08	5.89e-07
LOC103697422	290.26	-0.595769	0.30894	-1.92843	0.0538015	0.12828
LOC103697425	606.355	0.626935	0.275455	2.276	0.0228462	0.0669741
LOC103697426	20.1045	-1.0478	1.99995	-0.523914	0.600338	0.73933
LOC103697427	843.387	0.91381	0.285568	3.19997	0.0013744	0.00760409
LOC103697428	696.785	-0.0259447	0.447717	-0.0579488	0.953789	0.994864
LOC103697429	483.773	-0.854971	0.352433	-2.42591	0.0152699	0.049102
LOC103697431	262.684	2.54473	0.449679	5.65898	1.52e-08	4.16e-07
LOC103697432	619.77	-0.480257	0.253984	-1.89089	0.0586386	0.136985
LOC103697433	45.2968	2.91467	1.01732	2.86505	0.00416943	0.0181817
LOC103697435	89.8108	-0.528026	0.580128	-0.910188	0.362723	0.523804
LOC103697436	777.08	-1.18461	0.2944	-4.02382	5.73e-05	0.000572669
LOC103697437	1802.17	2.1704	0.355554	6.10427	1.03e-09	3.96e-08
LOC103697438	240.145	0.0678511	0.433884	0.156381	0.875733	0.94324
LOC103697440	403.916	0.108351	0.336575	0.321923	0.747511	0.857074
LOC103697441	413.671	-0.662031	0.210107	-3.15093	0.00162753	0.0086808
LOC103697442	3191.11	-1.30161	0.344746	-3.77555	0.000159652	0.00133981
LOC103697443	61.9284	0.140032	0.73536	0.190427	0.848975	0.924763
LOC103697445	31.3163	0	2.06079	0	1	1
LOC103697446	833.773	0.00256856	0.270133	0.00950851	0.992413	1
LOC103697448	15.3118	-1.05957	0.524572	-2.01987	0.043397	0.109027
LOC103697450	902.713	1.68812	0.336487	5.01688	5.25e-07	9.74e-06
LOC103697451	180.241	-1.4941	0.604735	-2.47068	0.0134858	0.0446576
LOC103697453	589.55	2.01372	0.576407	3.49357	0.000476617	0.00324307
LOC103697454	2727.54	0.328076	0.497555	0.659376	0.509654	0.664695
LOC103697455	60.7688	1.29564	0.692149	1.87191	0.0612196	0.141294
LOC103697457	301.818	-1.68805	0.914678	-1.84551	0.0649628	0.147943
LOC103697458	2659.87	0.654897	0.338898	1.93243	0.0533061	0.127468
LOC103697459	1068.19	-0.369199	0.207991	-1.77507	0.0758866	0.166027
LOC103697460	162.136	-0.578798	0.312751	-1.85067	0.0642175	0.14661
LOC103697461	446.91	0.400861	0.786914	0.509409	0.610466	0.747875
LOC103697462	480.9	0.602445	0.433164	1.3908	0.164286	0.296114
LOC103697463	113.675	0.0331753	0.286535	0.115781	0.907826	0.964344
LOC103697465	2030.57	-0.315418	0.332	-0.950055	0.342084	0.501297
LOC103697466	30.6131	1.04678	1.47656	0.708934	0.478365	0.636214
LOC103697467	4024.75	0.838111	0.274936	3.04839	0.00230072	0.011444
LOC103697468	11.7122	4.40543	1.67622	2.62819	0.00858404	0.0317086
LOC103697470	491.444	1.22921	0.420051	2.92633	0.0034299	0.0156221
LOC103697473	251.973	-0.283479	0.501239	-0.565557	0.571695	0.715964
LOC103697474	511.431	-0.469153	0.452877	-1.03594	0.30023	0.456972
LOC103697475	35.9079	1.38303	2.38245	0.580508	0.561572	0.708438
LOC103697477	132.927	-0.39324	0.382378	-1.0284	0.303759	0.460769
LOC103697478	286.459	0.560445	0.2338	2.39712	0.0165247	0.0523698
LOC103697480	486.863	0.0441703	0.209072	0.211269	0.832678	0.915566
LOC103697481	164.267	-0.191826	0.235527	-0.814453	0.415385	0.577282
LOC103697482	6468.97	-1.89125	0.462693	-4.08749	4.36e-05	0.000457617
LOC103697484	110.311	2.71623	1.97434	1.37577	0.168894	0.302196
LOC103697485	380.336	-1.05875	0.922629	-1.14754	0.25116	0.401956
LOC103697486	303.936	-1.00597	1.2673	-0.793787	0.42732	0.589402
LOC103697487	394.057	-1.44047	1.2673	-1.13665	0.255685	0.407273
LOC103697488	219.425	-0.818103	1.05828	-0.773052	0.439492	0.600774
LOC103697489	374.817	-2.04378	1.11897	-1.82649	0.067776	0.152539
LOC103697490	881.926	-0.193609	0.891906	-0.217073	0.828151	0.912685
LOC103697491	156.193	2.09824	0.752197	2.78948	0.00527925	0.0217778
LOC103697492	1079.73	1.65696	0.403713	4.10429	4.06e-05	0.00043203
LOC103697493	170.867	-2.09177	0.854928	-2.44672	0.0144164	0.0469991
LOC103697495	785.818	2.67275	0.465095	5.74668	9.1e-09	2.68e-07
LOC103697497	3.9617	-2.65039	1.65066	-1.60566	0.10835	NA
LOC103697498	519.698	-0.55171	0.225254	-2.44929	0.014314	0.0467401
LOC103697499	195.854	-2.12145	0.921863	-2.30126	0.0213768	0.0638187
LOC103697500	306.105	22.421	2.55597	8.77201	1.76e-18	6.17e-16
LOC103697503	225.761	0.0217983	0.244667	0.0890939	0.929007	0.978903
LOC103697505	185.966	-2.16319	0.864139	-2.50329	0.0123046	0.0417486
LOC103697507	231.882	-0.325801	0.344724	-0.945107	0.344604	0.503869
LOC103697508	420.196	-0.637054	0.527309	-1.20812	0.227	0.373419
LOC103697509	114.036	-1.21526	0.492559	-2.46724	0.0136158	0.0449334
LOC103697510	503.1	-1.24782	0.33625	-3.71101	0.000206435	0.0016492
LOC103697511	45.7437	4.95506	1.04742	4.73075	2.24e-06	3.42e-05
LOC103697512	1581.31	1.42338	0.338461	4.20544	2.61e-05	0.000293909
LOC103697513	1.92391	-0.563609	3.06712	-0.183758	0.854203	NA
LOC103697514	77.7121	0.345081	0.815208	0.423304	0.672073	0.79878
LOC103697517	50.4555	-0.471752	1.41213	-0.334071	0.738326	0.850594
LOC103697518	1604.58	-3.80465	2.4421	-1.55794	0.119247	0.233492
LOC103697520	64.7303	-0.765776	0.693841	-1.10368	0.269734	0.422781
LOC103697522	1696.91	-0.783707	0.491487	-1.59456	0.11081	0.221152
LOC103697524	33.6866	0.787673	1.16267	0.677472	0.498107	0.654644
LOC103697526	399.333	-1.85245	0.925646	-2.00125	0.0453655	0.112693
LOC103697527	952.48	3.48355	0.416039	8.37314	5.61e-17	1.3e-14
LOC103697528	70.9009	-1.84513	0.699934	-2.63615	0.00838523	0.031125
LOC103697529	198.936	-0.474978	0.279241	-1.70096	0.0889503	0.187393
LOC103697530	444.534	-1.9986	0.585814	-3.41167	0.000645662	0.0041533
LOC103697531	3.59633	2.65994	2.72481	0.976194	0.328969	NA
LOC103697532	120.561	0.779327	1.40085	0.556323	0.57799	0.720833
LOC103697533	980.174	-0.126582	0.177332	-0.713813	0.475343	0.633467
LOC103697534	219.835	-1.06287	0.246456	-4.31263	1.61e-05	0.000194599
LOC103697535	42.36	-0.745101	0.747478	-0.996821	0.318851	0.476483
LOC103697536	61.965	5.20666	0.816081	6.38007	1.77e-10	8.29e-09
LOC103697537	66.3215	-0.662157	0.766492	-0.86388	0.387654	0.54954
LOC103697538	18.6553	1.18474	2.87672	0.411837	0.680459	0.805427
LOC103697540	1192.35	2.42043	0.65299	3.70669	0.000209989	0.00167126
LOC103697541	307.505	0.72988	0.607222	1.202	0.229364	0.376377
LOC103697542	110.198	1.73504	0.657057	2.64062	0.00827552	0.0307928
LOC103697543	318.39	-0.748868	0.302406	-2.47636	0.0132728	0.0441172
LOC103697545	224.582	-1.52134	0.482833	-3.15086	0.00162788	0.00868098
LOC103697548	824.66	1.53152	0.355422	4.30903	1.64e-05	0.000197446
LOC103697549	2266.58	0.246487	0.417034	0.591047	0.554489	0.702765
LOC103697551	526.629	0.0485839	0.324896	0.149537	0.88113	0.946786
LOC103697552	232.442	2.82917	0.505633	5.59531	2.2e-08	5.78e-07
LOC103697553	1309.29	-0.661793	0.208737	-3.17047	0.00152193	0.00825227
LOC103697555	164.348	-1.32401	0.311615	-4.24886	2.15e-05	0.000249417
LOC103697556	3029.1	0.837856	0.636287	1.31679	0.187909	0.326079
LOC103697557	844.935	-2.10596	0.726899	-2.89718	0.00376529	0.0167971
LOC103697558	1899.06	4.28043	1.40703	3.04218	0.0023487	0.0116216
LOC103697559	627.706	0.516299	0.288297	1.79086	0.073316	0.162031
LOC103697560	228.517	-0.0411597	0.680038	-0.0605256	0.951737	0.993668
LOC103697563	11.9996	-0.997393	0.578595	-1.72382	0.0847402	0.180883
LOC103697564	19.5006	-1.83666	2.34078	-0.784635	0.432668	0.594883
LOC103697565	1187.19	-0.456865	0.372352	-1.22697	0.219833	0.365028
LOC103697567	416.23	-1.80715	0.455352	-3.96869	7.23e-05	0.000695868
LOC103697568	811.877	0.582011	0.268633	2.16657	0.0302678	0.0829505
LOC103697569	1626.22	1.39859	0.386605	3.61762	0.000297327	0.0022052
LOC103697572	5590.08	-0.181751	0.404334	-0.449507	0.653066	0.782938
LOC103697573	1364.3	-1.11768	0.483025	-2.31391	0.0206726	0.0621084
LOC103697574	531.678	-1.26212	0.759653	-1.66145	0.096624	0.199468
LOC103697576	149.574	5.61432	1.73648	3.23316	0.00122428	0.00693715
LOC103697577	11.0567	0	3.27006	0	1	1
LOC103697578	177.604	-1.08573	0.396304	-2.73964	0.00615069	0.0245473
LOC103697580	499.818	-0.0429441	0.268407	-0.159996	0.872884	0.941428
LOC103697581	431.401	-0.150418	0.317041	-0.474441	0.635185	0.768823
LOC103697582	50.9623	-0.267394	0.717645	-0.372599	0.709447	0.828417
LOC103697583	64.8257	1.62977	0.785624	2.0745	0.0380333	0.0988268
LOC103697585	509.814	-1.20529	0.35213	-3.42287	0.000619647	0.00401614
LOC103697588	1003	-1.35371	0.234888	-5.7632	8.25e-09	2.45e-07
LOC103697589	77.1942	2.19388	0.483981	4.53298	5.82e-06	8e-05
LOC103697591	20.4813	1.83541	1.46958	1.24893	0.21169	0.355802
LOC103697593	1678.63	-1.06792	0.414263	-2.57789	0.00994051	0.0353948
LOC103697595	472.716	-0.808216	0.364278	-2.21868	0.0265086	0.074956
LOC103697596	1747.36	-1.7939	0.773199	-2.3201	0.0203357	0.0613074
LOC103697597	1138.78	-0.917543	0.263216	-3.4859	0.000490483	0.00332342
LOC103697598	462.2	2.18743	0.454132	4.81672	1.46e-06	2.35e-05
LOC103697599	421.429	-0.0137819	0.239122	-0.0576354	0.954039	0.994974
LOC103697600	283.3	-0.510355	0.419493	-1.2166	0.223757	0.369655
LOC103697601	1425.34	-1.38322	0.367153	-3.76741	0.00016495	0.00137585
LOC103697603	60.6433	1.10126	0.768662	1.4327	0.151944	0.279373
LOC103697604	1313.46	1.27381	0.359242	3.54583	0.000391377	0.00275671
LOC103697605	491.109	-1.01306	0.224699	-4.50855	6.53e-06	8.85e-05
LOC103697606	114.081	-0.0997987	0.719894	-0.13863	0.889743	0.951978
LOC103697607	87.0627	-2.28681	0.762746	-2.99813	0.00271646	0.0130255
LOC103697608	1937.61	-0.883753	0.282582	-3.12742	0.00176348	0.00927254
LOC103697609	324.832	-1.11883	0.37855	-2.95557	0.00312096	0.0144875
LOC103697610	107.804	1.77107	0.91351	1.93875	0.0525314	0.126165
LOC103697613	461.821	-0.251564	0.323956	-0.776539	0.437431	0.598851
LOC103697614	1041.51	-0.901988	0.260821	-3.45826	0.000543675	0.00360723
LOC103697615	55.0798	-0.228825	0.772829	-0.296087	0.767164	0.872534
LOC103697616	1862.5	-1.25963	0.37282	-3.37864	0.000728448	0.00458488
LOC103697618	1933.68	0.172618	0.295593	0.583972	0.559239	0.706828
LOC103697619	138.666	-2.36957	1.04463	-2.26834	0.0233088	0.0680322
LOC103697620	1013.7	0.348987	0.310512	1.12391	0.261051	0.413569
LOC103697621	178.665	3.12175	0.972959	3.20851	0.00133423	0.0074313
LOC103697626	231.561	1.16812	0.40647	2.87382	0.00405541	0.0177834
LOC103697629	2470.24	0.192313	0.287095	0.669856	0.50295	0.658773
LOC103697631	1451.96	2.42297	0.400315	6.05265	1.42e-09	5.25e-08
LOC103697632	462.369	0.541117	0.420785	1.28597	0.198453	0.339122
LOC103697633	113.902	-1.41941	0.733313	-1.93561	0.0529158	0.126781
LOC103697634	401.348	1.19195	0.381244	3.12649	0.0017691	0.00929851
LOC103697636	1891.8	-1.36438	0.487901	-2.79643	0.00516714	0.0214259
LOC103697637	247.374	0.59528	0.318281	1.8703	0.0614425	0.141702
LOC103697638	110.696	-0.218149	0.350704	-0.622032	0.533921	0.685715
LOC103697639	18.9559	1.79712	1.97005	0.912217	0.361654	0.522679
LOC103697640	5530.82	-1.60673	0.454558	-3.53471	0.000408222	0.00285267
LOC103697641	4410.84	-0.172334	0.544196	-0.316677	0.751489	0.860125
LOC103697642	1375.62	-0.0680255	0.141691	-0.480099	0.631157	0.765302
LOC103697645	354.23	-0.691021	0.502014	-1.3765	0.168668	0.30189
LOC103697646	68.7749	3.29057	0.869344	3.78511	0.000153639	0.00130089
LOC103697647	87.7018	1.24914	0.56496	2.21102	0.0270341	0.0760737
LOC103697650	3030.34	-0.651814	0.300564	-2.16864	0.03011	0.0826197
LOC103697651	357.741	-0.874412	0.289149	-3.02409	0.00249382	0.0121945
LOC103697652	6.00569	2.11911	4.06524	0.521276	0.602174	0.740693
LOC103697653	278.005	-0.940773	0.38926	-2.41682	0.0156566	0.0500932
LOC103697654	1552.58	-0.209124	0.205909	-1.01561	0.309813	0.467153
LOC103697656	448.024	0.853331	0.435406	1.95985	0.050013	0.121639
LOC103697657	332.496	2.89633	0.576593	5.02318	5.08e-07	9.48e-06
LOC103697658	98.9174	-0.999388	0.623544	-1.60276	0.108989	0.218248
LOC103697660	1297.41	-1.67413	0.345136	-4.85063	1.23e-06	2.03e-05
LOC103697664	2434.1	-1.96702	1.09416	-1.79774	0.0722179	0.160159
LOC103697666	23.0228	4.83777	1.14146	4.23823	2.25e-05	0.000258999
LOC103697667	724.418	0.142482	0.203607	0.69979	0.484058	0.641815
LOC103697671	109.232	4.67863	0.568012	8.23685	1.77e-16	3.73e-14
LOC103697672	391.596	-0.145396	0.17049	-0.852813	0.393763	0.556075
LOC103697673	1374.8	-0.944084	0.410628	-2.29912	0.0214979	0.0641174
LOC103697676	39.1997	0	3.05733	0	1	1
LOC103697677	915.367	1.42102	0.492726	2.884	0.00392657	0.0173392
LOC103697678	2469.94	1.46033	0.521771	2.79879	0.00512947	0.021318
LOC103697680	50.7521	0.759828	0.336399	2.25871	0.0239014	0.0692463
LOC103697681	268.562	-0.350894	0.678989	-0.516789	0.605303	0.743367
LOC103697682	2070.9	-0.557608	0.239008	-2.33301	0.0196475	0.059695
LOC103697683	271.896	0.1717	0.206413	0.831824	0.405508	0.56793
LOC103697684	255.063	-1.62369	0.784773	-2.06899	0.0385467	0.0999055
LOC103697685	1726.88	-0.378177	0.470867	-0.803152	0.421887	0.584069
LOC103697686	435.495	-0.150131	0.389552	-0.385394	0.699946	0.820811
LOC103697687	105.438	-0.00920693	0.694186	-0.0132629	0.989418	1
LOC103697688	12365.8	5.80361	0.863401	6.7218	1.79e-11	1.05e-09
LOC103697689	567.406	-0.186902	0.299991	-0.623025	0.533268	0.685206
LOC103697690	1291.46	-0.101948	0.529111	-0.192677	0.847212	0.923833
LOC103697691	418.705	-1.51019	0.65929	-2.29063	0.0219846	0.0651301
LOC103697692	112.584	1.38303	2.41057	0.573737	0.566145	0.71169
LOC103697693	1508.5	0.0239788	0.402148	0.0596268	0.952453	0.993999
LOC103697695	451.146	0.0835427	0.195176	0.428039	0.668623	0.795713
LOC103697696	509.076	0.40822	0.221522	1.84279	0.065359	0.14865
LOC103697697	525.422	0.542397	0.206796	2.62286	0.00871942	0.0320792
LOC103697698	290.428	0.161981	0.771973	0.209827	0.833803	0.916091
LOC103697699	30.8416	3.25421	1.82001	1.78802	0.0737733	0.162792
LOC103697701	325.852	-0.111336	0.539136	-0.206508	0.836394	0.917837
LOC103697702	5.10407	3.48125	1.60393	2.17045	0.0299728	NA
LOC103697703	38.0229	-1.3145	1.05705	-1.24355	0.213664	0.357981
LOC103697704	86.9717	-0.234357	0.700652	-0.334484	0.738015	0.850363
LOC103697705	98.4833	-1.42992	1.83998	-0.77714	0.437076	0.598605
LOC103697707	840.973	-0.835507	0.261989	-3.1891	0.00142718	0.00783135
LOC103697708	130.523	3.93069	0.99714	3.94196	8.08e-05	0.000762125
LOC103697709	25.5711	-0.0557753	1.15325	-0.0483637	0.961426	0.999639
LOC103697710	571.142	0.641708	0.214232	2.99538	0.00274099	0.0131088
LOC103697711	233.255	-1.63302	0.81972	-1.99217	0.0463528	0.114647
LOC103697712	246.426	-1.33347	0.342614	-3.89205	9.94e-05	0.000909872
LOC103697713	439.905	2.61061	0.379624	6.87683	6.12e-12	3.93e-10
LOC103697714	8.5421	-3.43124	1.48248	-2.31452	0.020639	0.0620209
LOC103697715	378.629	-1.78296	0.884177	-2.01652	0.0437456	0.109682
LOC103697716	1132.65	4.20178	0.649617	6.46808	9.93e-11	4.91e-09
LOC103697717	72.9317	0.346469	0.74443	0.465416	0.641634	0.773966
LOC103697718	195.365	-0.174724	0.229039	-0.762856	0.445549	0.606194
LOC103697719	540.849	-1.38273	1.21109	-1.14172	0.253569	0.404795
LOC103697722	22.7204	0	2.90188	0	1	1
LOC103697723	1120.84	0.770418	0.227794	3.38208	0.000719385	0.00454242
LOC103697724	1011.92	7.00601	0.868317	8.06849	7.12e-16	1.32e-13
LOC103697725	2147.55	-0.137905	0.357398	-0.385859	0.699601	0.820692
LOC103697726	123.964	1.93657	0.886865	2.18361	0.0289906	0.0801896
LOC103697727	4.54235	3.06982	3.14412	0.976368	0.328882	NA
LOC103697728	1081.03	0.257999	0.312854	0.824662	0.409563	0.571562
LOC103697729	412.035	-0.190353	0.287	-0.663249	0.507171	0.662279
LOC103697730	383.459	0.0551568	0.386827	0.142588	0.886616	0.95008
LOC103697731	39.7717	0.119955	0.388005	0.309157	0.757202	0.864763
LOC103697732	206.453	1.34638	0.667705	2.01643	0.0437546	0.109694
LOC103697733	101.157	1.83082	0.409328	4.47275	7.72e-06	0.000101926
LOC103697735	1704.43	-0.130701	0.470455	-0.277818	0.781152	0.882053
LOC103697736	1078.57	-0.952688	0.659157	-1.44531	0.14837	0.274809
LOC103697737	3756.46	0.482139	0.653352	0.737947	0.460547	0.619891
LOC103697738	488.735	0.920955	0.263091	3.50052	0.000464359	0.003177
LOC103697741	220.746	0.181661	0.35145	0.516891	0.605232	0.743367
LOC103697742	650.227	-0.231953	0.226146	-1.02568	0.305043	0.462077
LOC103697743	531.124	-0.496879	0.298883	-1.66245	0.0964218	0.199156
LOC103697744	570.646	-1.40449	0.574403	-2.44512	0.0144803	0.0471599
LOC103697745	693.432	1.35936	0.237728	5.71813	1.08e-08	3.08e-07
LOC103697746	68.176	-0.0211621	0.567069	-0.0373183	0.970231	1
LOC103697747	23.7609	0	2.6898	0	1	1
LOC103697749	1533.99	1.9122	0.895384	2.13561	0.0327109	0.0879619
LOC103697750	41.6915	2.384	1.49698	1.59254	0.111262	0.221798
LOC103697751	204.19	0.218495	0.278314	0.785065	0.432415	0.594595
LOC103697752	161.025	-1.3815	0.478765	-2.88554	0.00390739	0.0172696
LOC103697754	110.684	0.955837	0.849817	1.12476	0.260692	0.413163
LOC103697756	176.316	-0.921829	0.370278	-2.48956	0.0127901	0.0430026
LOC103697757	66.2787	-1.1338	0.718169	-1.57873	0.114397	0.226648
LOC103697758	287.595	-1.17368	0.618206	-1.89853	0.0576259	0.135368
LOC103697760	384.783	-1.98038	0.735176	-2.69375	0.00706538	0.0273506
LOC103697761	1849.32	1.15589	0.263003	4.39498	1.11e-05	0.000139264
LOC103697763	1261.11	0.703563	0.2681	2.62426	0.00868376	0.0319951
LOC103697766	278.868	-0.520785	0.187393	-2.7791	0.005451	0.0223731
LOC103697769	507.242	-0.592936	0.400941	-1.47886	0.139177	0.261517
LOC103697773	34.4314	-0.466966	0.824918	-0.566076	0.571342	0.715795
LOC103697776	33.6876	3.11813	0.971066	3.21104	0.00132256	0.00738772
LOC103697778	102.449	0.946954	0.297314	3.18503	0.00144738	0.00792164
LOC103697779	32.0447	-0.79226	1.36704	-0.579544	0.562222	0.7089
LOC103697780	57.7042	0.15181	0.83999	0.180728	0.856581	0.929985
LOC103697782	266.036	4.42154	0.898508	4.92098	8.61e-07	1.49e-05
LOC103697783	122.369	-1.13279	0.576233	-1.96586	0.0493153	0.120316
LOC103697785	88.8938	2.64047	0.567403	4.6536	3.26e-06	4.76e-05
LOC103697786	1211.53	-0.501296	0.607252	-0.825515	0.409079	0.571179
LOC103697787	44.4749	0.147649	0.992688	0.148737	0.881761	0.947168
LOC103697788	1337.29	-0.942797	0.502582	-1.87591	0.0606681	0.140447
LOC103697789	26.909	3.79737	1.57476	2.4114	0.0158913	0.0507139
LOC103697790	334.487	-0.411713	0.206159	-1.99707	0.0458179	0.11358
LOC103697791	49.0833	-0.756482	1.26691	-0.597108	0.550435	0.699189
LOC103697792	4.93581	0	3.44634	0	1	NA
LOC103697793	817.856	-0.494167	0.305247	-1.61891	0.105467	0.212973
LOC103697794	63.2907	-1.96347	1.32262	-1.48454	0.137666	0.259449
LOC103697798	1230.05	0.18604	0.379903	0.489705	0.624342	0.759417
LOC103697800	2354.51	1.13844	0.973506	1.16942	0.242233	0.391554
LOC103697802	5713.41	2.07473	0.442124	4.69265	2.7e-06	4.05e-05
LOC103697803	1277.68	0.077543	0.493101	0.157256	0.875043	0.9428
LOC103697804	978.449	-1.83437	0.59415	-3.08738	0.0020193	0.0103326
LOC103697806	58.1289	7.07353	2.15522	3.28205	0.00103056	0.00606623
LOC103697807	7.42315	2.86183	1.95762	1.46189	0.143771	0.268316
LOC103697810	74.3431	-2.02999	0.633477	-3.20453	0.00135285	0.00751364
LOC103697811	62.7924	4.73098	1.22183	3.87204	0.000107928	0.000972345
LOC103697812	2.26581	0	5.40337	0	1	NA
LOC103697814	428.72	0.63769	0.43121	1.47884	0.139183	0.261517
LOC103697815	219.09	-0.293474	0.371859	-0.789206	0.429992	0.592064
LOC103697816	4345.41	4.2571	0.597114	7.12946	1.01e-12	8.16e-11
LOC103697818	96.0353	0.0108836	0.527909	0.0206165	0.983552	1
LOC103697819	572.181	-0.210715	0.159301	-1.32275	0.18592	0.323424
LOC103697821	672.071	0.121037	0.166372	0.72751	0.466913	0.62582
LOC103697822	191.504	-0.819289	0.437814	-1.87132	0.0613011	0.141458
LOC103697824	120.881	-1.43207	0.685676	-2.08856	0.0367475	0.0961503
LOC103697825	15.7668	2.09259	2.25704	0.927138	0.353855	0.514054
LOC103697828	77.1308	-1.21853	0.569825	-2.13842	0.0324823	0.0874846
LOC103697829	42.428	-2.29179	0.526606	-4.352	1.35e-05	0.000165858
LOC103697830	409.533	-0.0870387	0.322786	-0.269649	0.787431	0.886582
LOC103697832	281.085	-0.516104	0.423419	-1.2189	0.222884	0.368616
LOC103697834	219.014	2.21268	0.417602	5.29854	1.17e-07	2.51e-06
LOC103697835	28.1809	1.10839	1.62267	0.683068	0.494564	0.651106
LOC103697836	1615.88	1.57225	0.424574	3.70311	0.000212969	0.00169008
LOC103697838	194.863	-0.224012	0.221783	-1.01005	0.312471	0.470009
LOC103697839	19.4831	-2.30537	1.43144	-1.61052	0.107284	0.215648
LOC103697840	219.021	-1.76361	0.520602	-3.38763	0.000704991	0.00447315
LOC103697841	657.591	0.158347	0.474611	0.333635	0.738655	0.85083
LOC103697845	5.09887	-0.980962	1.74443	-0.56234	0.573884	NA
LOC103697846	14.5102	-0.896147	0.97653	-0.917685	0.358784	0.519619
LOC103697847	16.8526	-1.27853	1.56036	-0.819382	0.412569	0.57456
LOC103697848	291.596	0.748429	0.505114	1.4817	0.13842	0.260511
LOC103697849	2638.42	-0.483435	0.259521	-1.8628	0.0624905	0.143503
LOC103697850	267.344	2.55075	0.428606	5.95128	2.66e-09	9.07e-08
LOC103697856	184.334	5.06377	0.712679	7.10526	1.2e-12	9.44e-11
LOC103697857	477.751	1.35943	0.394632	3.44481	0.000571456	0.00375614
LOC103697860	58.807	-1.19643	0.691856	-1.7293	0.0837557	0.179144
LOC103697861	1501.19	-0.215652	0.290187	-0.743147	0.457393	0.616795
LOC103697862	720.477	2.40772	0.684736	3.51627	0.000437655	0.00302446
LOC103697863	450.266	-1.56336	0.566482	-2.75977	0.00578424	0.023422
LOC103697864	1.2212	0.421235	4.56041	0.0923676	0.926406	NA
LOC103697865	227.9	0.542617	0.281381	1.92841	0.0538046	0.12828
LOC103697866	432.677	-0.104573	0.302928	-0.345208	0.729938	0.844511
LOC103697867	534.426	-0.145031	0.355282	-0.408215	0.683116	0.807916
LOC103697869	387.967	-1.24672	0.885507	-1.40791	0.159157	0.288901
LOC103697870	4.98673	-1.8069	1.68861	-1.07005	0.284597	NA
LOC103697871	248.423	-0.736104	0.343853	-2.14075	0.0322938	0.0870794
LOC103697872	82.9801	-1.25053	0.52105	-2.40001	0.0163945	0.0520414
LOC103697873	51.1038	-0.818331	0.748534	-1.09324	0.274286	0.427985
LOC103697874	215.381	0.00238113	0.626376	0.00380144	0.996967	1
LOC103697875	234.723	1.46119	0.304913	4.79215	1.65e-06	2.61e-05
LOC103697877	910.47	1.58777	0.403189	3.93802	8.22e-05	0.00077186
LOC103697878	251.275	-0.721795	0.296064	-2.43797	0.01477	0.0479326
LOC103697879	6.01014	0	4.75201	0	1	1
LOC103697881	136.842	-0.751382	0.381873	-1.96763	0.0491111	0.119999
LOC103697882	613.474	-0.978513	0.333308	-2.93576	0.00332731	0.0152413
LOC103697883	69.3873	-0.815	0.434336	-1.87643	0.0605964	0.140352
LOC103697884	45.2673	-1.46759	0.509736	-2.87911	0.003988	0.0175298
LOC103697885	32.4867	-1.00907	0.884992	-1.1402	0.254203	0.405502
LOC103697887	372.508	-0.276057	0.262616	-1.05118	0.293175	0.449003
LOC103697889	251.568	0.858211	0.395504	2.16992	0.030013	0.0824028
LOC103697890	230.784	1.4039	0.357299	3.92921	8.52e-05	0.000796312
LOC103697891	334.375	-1.10389	0.488533	-2.25961	0.0238457	0.0691144
LOC103697895	344.447	1.6708	0.517215	3.23039	0.00123622	0.00699473
LOC103697896	116.829	-0.475916	0.271639	-1.75202	0.0797705	0.172449
LOC103697897	1212.81	0.332882	0.418345	0.795711	0.4262	0.588356
LOC103697898	2421.25	1.03344	0.409833	2.52161	0.0116819	0.0401269
LOC103697899	1313.99	0.923652	0.357701	2.58219	0.00981758	0.0350617
LOC103697901	9.85724	1.38303	3.02725	0.456859	0.647772	0.778768
LOC103697906	868.042	1.5229	0.345942	4.40219	1.07e-05	0.000135521
LOC103697907	1013.31	1.02149	0.297976	3.42808	0.000607868	0.00395662
LOC103697911	12.455	1.18309	2.9494	0.40113	0.688325	0.812114
LOC103697912	706.1	-0.927568	0.633474	-1.46426	0.143124	0.267257
LOC103697914	142.828	-0.717884	0.272113	-2.63818	0.00833525	0.0309647
LOC103697915	29.2275	-0.295258	1.01624	-0.290541	0.771403	0.875179
LOC103697917	197.887	-0.850443	0.640917	-1.32692	0.184536	0.321888
LOC103697919	853.571	-0.0501848	0.342734	-0.146425	0.883586	0.948313
LOC103697920	348.174	-0.53868	0.497327	-1.08315	0.278741	0.433408
LOC103697921	18.2249	2.40102	2.88243	0.832982	0.404855	0.567224
LOC103697922	45.0694	3.89213	1.30855	2.97439	0.00293571	0.0138161
LOC103697923	295.144	-0.606239	0.337765	-1.79486	0.0726766	0.161014
LOC103697924	501.951	7.68067	1.06359	7.22143	5.14e-13	4.5e-11
LOC103697926	175.894	0.0953754	0.545038	0.174988	0.861089	0.932882
LOC103697927	0.0870994	1.383	7.26121	0.190464	0.848946	NA
LOC103697928	569.731	1.30479	0.401239	3.2519	0.00114636	0.00658955
LOC103697929	330.886	2.39098	0.492534	4.85446	1.21e-06	1.99e-05
LOC103697930	295.614	0.119558	0.280731	0.425882	0.670194	0.797065
LOC103697931	152.407	0.229189	0.167242	1.3704	0.170561	0.304089
LOC103697932	36.5373	0.0950617	1.06739	0.0890603	0.929034	0.978903
LOC103697933	1216.26	2.78738	0.460027	6.05916	1.37e-09	5.09e-08
LOC103697934	163.026	-1.83097	1.44541	-1.26674	0.205247	0.347893
LOC103697935	3554.47	4.04172	0.767058	5.26912	1.37e-07	2.91e-06
LOC103697936	125.292	0	3.48834	0	1	1
LOC103697938	300.29	0.0470676	0.446333	0.105454	0.916015	0.970327
LOC103697940	85.3563	-1.88559	0.821971	-2.29398	0.0217915	0.0647469
LOC103697941	967.355	-1.37743	0.362456	-3.80028	0.000144536	0.00123716
LOC103697942	110.062	0.157286	0.95167	0.165274	0.868728	0.938347
LOC103697943	1561.88	1.1595	0.378925	3.05997	0.0022136	0.0111317
LOC103697944	193.821	-1.68534	0.572966	-2.94143	0.00326702	0.0150146
LOC103697945	113.728	0.854303	0.276918	3.08504	0.00203528	0.0103834
LOC103697946	143.848	-0.475751	0.356885	-1.33306	0.182511	0.319478
LOC103697947	664.64	-1.08112	0.26083	-4.14493	3.4e-05	0.00037002
LOC103697948	5.33066	0	3.6387	0	1	NA
LOC103697949	501.98	-1.10993	0.514507	-2.15727	0.0309848	0.0844373
LOC103697950	402.187	0.200249	0.560199	0.357461	0.720747	0.837621
LOC103697951	512.216	0.728344	0.758083	0.96077	0.336668	0.495532
LOC103697952	176.876	-1.04847	0.674491	-1.55446	0.120074	0.234648
LOC103697953	877.444	1.63909	0.361743	4.53109	5.87e-06	8.06e-05
LOC103697954	107.485	-1.23233	1.35869	-0.906995	0.364409	0.525637
LOC103697955	5.32801	-3.39049	1.98601	-1.70718	0.0877881	NA
LOC103697956	200.346	0.487562	0.697093	0.699421	0.484289	0.641991
LOC103697957	1296.74	-1.30872	0.534408	-2.44891	0.0143288	0.0467775
LOC103697959	34.4396	3.5401	1.05264	3.36306	0.00077084	0.0047956
LOC103697961	2589.83	1.31572	0.61176	2.15072	0.0314986	0.0854896
LOC103697963	66.7692	-1.91466	1.0795	-1.77365	0.0761212	0.166381
LOC103697964	759.84	-1.14309	0.405687	-2.81766	0.00483749	0.0203949
LOC103697965	1615.9	0.848031	0.362051	2.3423	0.0191656	0.0586138
LOC103697967	74.2742	-1.08445	0.918583	-1.18057	0.237773	0.386596
LOC103697974	1241.37	-0.00267362	0.288766	-0.00925877	0.992613	1
LOC103697976	119.126	-2.4011	1.22807	-1.95517	0.0505625	0.122639
LOC103697977	232.137	-2.03269	0.700593	-2.90138	0.00371519	0.0166317
LOC103697978	425.033	0.660976	0.284508	2.32323	0.020167	0.0609106
LOC103697981	121.116	3.39439	2.26871	1.49617	0.134608	0.255193
LOC103697982	718.225	-1.46988	0.474881	-3.09525	0.00196646	0.0101112
LOC103697984	263.349	-1.21788	0.456842	-2.66587	0.00767883	0.0291254
LOC103697985	3.92519	-0.182441	2.40084	-0.0759904	0.939427	NA
LOC103697986	11.6001	0	7.26121	0	NA	NA
LOC103697987	1506.34	0.165951	0.353561	0.46937	0.638805	0.771605
LOC103697988	53.0359	1.33544	1.16057	1.15067	0.249866	0.40075
LOC103697990	264.185	0.730126	0.366942	1.98976	0.0466173	0.115138
LOC103697991	5.82686	1.38303	2.42024	0.571445	0.567698	NA
LOC103697992	147.356	-1.44444	0.665748	-2.16965	0.0300332	0.0824466
LOC103697993	197.74	-0.435895	0.203124	-2.14595	0.0318766	0.086285
LOC103697994	579.691	-0.874594	0.595557	-1.46853	0.14196	0.265662
LOC103697995	2652.51	-0.440716	0.367679	-1.19864	0.230666	0.37793
LOC103697996	32.8902	-0.42268	0.86059	-0.491151	0.62332	0.758778
LOC103697997	16.8308	-3.42615	1.59938	-2.14217	0.0321797	0.0868656
LOC103698000	402.051	0.113892	0.392278	0.290334	0.77156	0.875322
LOC103698004	1136.17	1.61492	0.576931	2.79916	0.00512359	0.0213001
LOC103698005	67.3152	-1.54342	0.47448	-3.25286	0.00114252	0.00657019
LOC103698006	353.59	-0.653685	0.608121	-1.07493	0.282408	0.4373
LOC103698010	1600.54	-0.215774	0.712436	-0.302867	0.761991	0.868307
LOC103698011	392.994	-0.487505	0.268711	-1.81423	0.0696422	0.155806
LOC103698013	682.256	-0.377737	0.149542	-2.52595	0.0115385	0.0397239
LOC103698014	422.328	0.0266067	0.225419	0.118032	0.906042	0.963071
LOC103698015	502.68	0.785161	0.468725	1.6751	0.093915	0.195303
LOC103698016	82.7286	-0.965094	0.421019	-2.29228	0.0218895	0.0649537
LOC103698018	333.246	0.589126	0.39092	1.50702	0.131805	0.25146
LOC103698019	529.804	-0.000769571	0.368659	-0.00208749	0.998334	1
LOC103698020	8780.57	9.48515	1.19183	7.95847	1.74e-15	2.9e-13
LOC103698021	203.514	2.90086	0.719078	4.03414	5.48e-05	0.000552299
LOC103698023	9.09653	0	6.07476	0	1	1
LOC103698024	56.4639	0.564866	1.11033	0.508738	0.610936	0.748351
LOC103698025	50.4101	1.59537	0.392394	4.06573	4.79e-05	0.000495084
LOC103698027	44.5	-3.53947	1.28782	-2.74842	0.0059883	0.0240344
LOC103698030	233.616	1.66096	0.729394	2.27718	0.0227753	0.0668162
LOC103698031	522.893	0.381687	0.367029	1.03994	0.29837	0.454856
LOC103698034	134.898	1.89391	0.82913	2.28421	0.0223592	0.0659481
LOC103698035	704.823	0.459801	0.237481	1.93616	0.0528477	0.126726
LOC103698036	127.341	-0.2802	0.685872	-0.408531	0.682884	0.807746
LOC103698037	1750.07	0.46416	0.342657	1.35459	0.175548	0.310354
LOC103698038	718.336	0.221311	0.236828	0.93448	0.350057	0.509724
LOC103698040	556.532	0.58763	0.319568	1.83883	0.0659403	0.149643
LOC103698041	1207.09	0.127745	0.191161	0.668257	0.50397	0.659447
LOC103698043	5.03983	0	4.0174	0	1	NA
LOC103698044	0.548823	1.383	7.26121	0.190464	0.848946	NA
LOC103698045	161.208	-0.71295	0.315487	-2.25984	0.0238309	0.0690937
LOC103698046	3605.21	0.648006	0.633902	1.02225	0.306663	0.464033
LOC103698047	1101.47	-0.629626	0.613131	-1.0269	0.304466	0.461508
LOC103698048	1358.98	-0.877712	0.336678	-2.60698	0.00913442	0.0331745
LOC103698051	501.765	-0.213513	0.365198	-0.584652	0.558782	0.706445
LOC103698052	574.32	0.394004	0.194705	2.0236	0.0430114	0.108326
LOC103698055	70.3771	-0.726659	0.446895	-1.62602	0.103946	0.210566
LOC103698058	2616.1	0.702323	0.397795	1.76554	0.0774733	0.168531
LOC103698059	588.572	-2.24366	0.510609	-4.39407	1.11e-05	0.000139717
LOC103698060	176.579	1.08716	0.248821	4.36922	1.25e-05	0.000154899
[truncated: 27,241 more rows]

## Sheet: Root (8 dpi)
Table S3B. Deseq2 results for each sample, showing comparisons for root samples of date palm seedlings during Fp infection at 8 dpi.
	baseMean	log2FoldChange	lfcSE	stat	pvalue	padj
ADH	561.365	2.90064	0.901296	3.2183	0.00128954	0.00435482
KEH32_p01	73.9719	-0.633322	0.545228	-1.16157	0.245409	0.348325
KEH32_p02	9.64291	0.234729	0.763431	0.307466	0.758489	0.824784
KEH32_p03	5.40833	-0.934228	1.06709	-0.875489	0.381308	0.491467
KEH32_p04	128.556	2.4821	0.58424	4.24843	2.15276e-05	0.00012933
KEH32_p05	5.63891	6.37263	3.92049	1.62547	0.104063	0.174427
KEH32_p06	5.15333	1.68759	1.09921	1.53528	0.124716	0.202296
KEH32_p07	4.89982	2.32484	1.18534	1.96133	0.0498406	0.0950583
KEH32_p08	22.75	-0.991682	0.564484	-1.75679	0.0789529	0.139118
KEH32_p09	508.892	-0.498534	0.449809	-1.10832	0.267722	0.373361
KEH32_p10	14.9901	2.05516	0.78493	2.61827	0.00883757	0.0221964
KEH32_p12	9.75253	-1.14109	0.866885	-1.31631	0.18807	0.281303
KEH32_p13	53.3326	1.56159	0.947415	1.64827	0.0992977	0.167987
KEH32_p14	19.068	3.24622	1.41446	2.29501	0.0217323	0.0474231
KEH32_p15	4.43994	1.5859	1.1348	1.39751	0.16226	0.249618
KEH32_p16	9.7132	2.63382	1.06086	2.48271	0.0130385	0.0308753
KEH32_p17	16.5056	0.322932	0.716198	0.450898	0.652063	0.738262
KEH32_p18	39.3295	-1.00693	0.538565	-1.86966	0.0615313	0.11322
KEH32_p19	9.28448	3.89411	1.13128	3.44221	0.000576976	0.00218386
KEH32_p20	24.401	3.63179	0.679931	5.34142	9.22232e-08	1.13332e-06
KEH32_p21	393.328	-2.04306	0.362068	-5.64276	1.67346e-08	2.67176e-07
KEH32_p22	7.70188	1.42446	0.851892	1.67211	0.094502	0.161296
KEH32_p23	9.07621	3.50036	1.28368	2.72681	0.00639496	0.0168961
KEH32_p24	50.5921	-0.170106	0.49198	-0.345757	0.729525	0.802843
KEH32_p25	45.1933	1.40835	0.480096	2.93347	0.00335195	0.00982165
KEH32_p26	4.02464	0.757933	1.14809	0.660169	0.509145	0.612528
KEH32_p27	38.6244	-1.20894	0.430915	-2.80552	0.00502355	0.0137878
KEH32_p28	1405.07	-0.892549	0.330087	-2.70398	0.00685152	0.017915
KEH32_p29	28.6763	3.63873	0.664234	5.47808	4.29956e-08	5.95136e-07
KEH32_p30	0.130959	0	7.26121	0	1	1
KEH32_p31	5.97089	-4.4337	1.38037	-3.21196	0.00131834	0.00443972
KEH32_p32	14.8192	1.23495	0.76515	1.61399	0.106529	0.177885
KEH32_p33	46.2205	3.23096	0.691591	4.67177	2.98608e-06	2.30173e-05
KEH32_p34	6.26336	0.334497	0.885631	0.377693	0.705659	0.78288
KEH32_p35	91.781	2.55618	0.570318	4.48203	7.39373e-06	5.08092e-05
KEH32_p36	19.1155	1.11851	0.685558	1.63154	0.102777	0.17272
KEH32_p37	18.4066	0.126654	0.718142	0.176363	0.860009	0.903938
KEH32_p38	5.4846	1.8482	0.892662	2.07044	0.0384113	0.0767642
KEH32_p39	15.071	2.89773	0.814935	3.55578	0.000376855	0.0015137
KEH32_p40	35.6027	0.382744	0.401413	0.95349	0.340342	0.450813
KEH32_p41	32.3977	0.191419	0.476811	0.401457	0.688084	0.768856
KEH32_p42	276.905	0.122292	0.527758	0.231721	0.816755	0.871139
KEH32_p43	10.4729	0.32463	0.699562	0.464047	0.642614	0.729747
KEH32_p44	27.6111	4.26552	0.831445	5.13025	2.89354e-07	3.03117e-06
LOC103695438	108.404	0.0119829	0.582244	0.0205805	0.98358	0.99585
LOC103695440	1013.93	1.06551	0.404202	2.63607	0.00838712	0.0212914
LOC103695441	726.899	-0.558435	0.232128	-2.40572	0.0161405	0.0369635
LOC103695442	463.68	2.28314	0.405783	5.62651	1.8389e-08	2.89465e-07
LOC103695443	2711.07	-0.113694	0.475209	-0.239249	0.810912	0.866271
LOC103695445	86.5066	0.850604	0.595063	1.42944	0.152879	0.238116
LOC103695446	427.609	-0.592835	0.265358	-2.2341	0.0254766	0.0543103
LOC103695447	70.9814	-1.29799	1.21022	-1.07252	0.283488	0.38999
LOC103695448	319.179	-1.01955	0.49722	-2.05049	0.0403167	0.0799447
LOC103695449	491.971	-1.3697	0.422741	-3.24006	0.00119506	0.00408165
LOC103695450	582.825	0.944344	0.296398	3.18607	0.0014422	0.00478387
LOC103695452	606.95	1.94547	1.04424	1.86305	0.0624549	0.114657
LOC103695453	262.04	-0.817473	0.278879	-2.93129	0.00337561	0.00987998
LOC103695454	119.866	4.72462	1.18053	4.00211	6.27812e-05	0.000321712
LOC103695455	638.265	-0.648071	1.09243	-0.593239	0.553021	0.651915
LOC103695456	46.4012	4.39651	1.05459	4.16891	3.06056e-05	0.000173224
LOC103695457	160.037	-0.470392	0.484309	-0.971265	0.331416	0.441526
LOC103695458	430.692	0.0216388	0.204822	0.105647	0.915863	0.946966
LOC103695459	1242.97	-0.807788	0.467921	-1.72633	0.0842874	0.146804
LOC103695460	12.4974	5.58007	2.21058	2.52426	0.0115944	0.0279633
LOC103695462	188.737	1.2131	0.622706	1.94811	0.051402	0.0974748
LOC103695463	124.934	1.06477	0.62246	1.71059	0.0871576	0.150983
LOC103695464	268.977	-0.250423	0.273875	-0.914368	0.360523	0.470846
LOC103695465	169.601	5.04857	1.47896	3.4136	0.000641111	0.00238753
LOC103695466	16.8084	6.96427	3.04377	2.28804	0.0221352	0.0481812
LOC103695467	1405.36	-1.44139	0.251568	-5.72963	1.00649e-08	1.73321e-07
LOC103695468	344.163	-0.386744	0.41626	-0.929093	0.352841	0.4632
LOC103695469	54.4191	7.42719	1.3494	5.50407	3.71127e-08	5.23405e-07
LOC103695470	213.948	-0.168641	0.583538	-0.288997	0.772584	0.835651
LOC103695471	116.653	-1.27404	0.324462	-3.92662	8.6149e-05	0.000421515
LOC103695472	184.376	0.703138	0.495681	1.41853	0.156037	0.242076
LOC103695473	1247.8	-0.50402	0.482777	-1.044	0.296485	0.403997
LOC103695474	5344.95	-0.221676	0.650597	-0.340727	0.733309	0.805916
LOC103695475	2182.41	-0.0498474	0.302421	-0.164828	0.869079	0.910496
LOC103695476	154.317	-0.0622418	1.10247	-0.0564568	0.954978	0.974773
LOC103695477	54.5543	4.2601	0.811161	5.25185	1.50576e-07	1.73276e-06
LOC103695478	61.134	4.66482	1.80134	2.58964	0.00960761	0.0238427
LOC103695479	893.976	-0.0850482	0.433197	-0.196327	0.844355	0.892086
LOC103695480	634.762	-0.588246	0.213674	-2.75301	0.00590509	0.0157923
LOC103695481	3.4914	0.17629	2.07966	0.0847689	0.932445	0.95877
LOC103695482	131.037	3.57676	0.5861	6.10265	1.04326e-09	2.48752e-08
LOC103695483	606.147	-1.01922	0.426757	-2.3883	0.0169265	0.0384552
LOC103695484	153.432	0.65464	0.353305	1.8529	0.0638962	0.116841
LOC103695486	1306.85	1.22182	0.468236	2.60942	0.00906962	0.0226912
LOC103695487	2811.85	-1.00733	0.292032	-3.44938	0.000561876	0.00213503
LOC103695489	874.187	-1.1895	0.396123	-3.00287	0.00267449	0.00812244
LOC103695490	189.384	2.37101	0.818011	2.89851	0.00374945	0.0107899
LOC103695491	1293.16	4.52579	0.549124	8.24184	1.69583e-16	4.47385e-14
LOC103695492	388.164	0.745131	0.5583	1.33464	0.181994	0.273973
LOC103695493	534.987	0.202019	0.35177	0.574291	0.565771	0.662974
LOC103695494	217.266	0.103347	0.420119	0.245994	0.805687	0.862238
LOC103695495	188.556	0.397961	0.597664	0.66586	0.5055	0.609587
LOC103695496	2905.47	2.90824	0.66419	4.37863	1.19425e-05	7.73781e-05
LOC103695498	926.43	-0.321509	0.281346	-1.14275	0.253142	0.356992
LOC103695499	352.923	-0.395608	0.173736	-2.27706	0.0227824	0.0493576
LOC103695500	196.496	4.90622	0.718781	6.82574	8.74712e-12	4.42474e-10
LOC103695503	133.281	0.306385	0.198799	1.54118	0.123274	0.200403
LOC103695505	765.829	0.899118	0.478556	1.87881	0.06027	0.111293
LOC103695506	1364	-0.311686	0.18549	-1.68034	0.0928912	0.159088
LOC103695507	356.3	0.375476	0.341097	1.10079	0.270989	0.376745
LOC103695508	181.416	-1.24021	0.414153	-2.99456	0.00274843	0.00831406
LOC103695509	113.018	10.7146	1.81143	5.91499	3.31894e-09	6.81975e-08
LOC103695511	258.768	0.166084	0.222886	0.745153	0.456179	0.563058
LOC103695513	110.806	2.38261	0.617486	3.85856	0.000114059	0.00053732
LOC103695514	13.6721	-0.881615	0.807337	-1.092	0.274832	0.380815
LOC103695515	1592.76	-1.69355	0.7465	-2.26866	0.0232892	0.0503098
LOC103695516	655.391	-2.14279	0.541998	-3.9535	7.70162e-05	0.000382873
LOC103695517	932.929	0.116114	0.206113	0.563348	0.573198	0.669617
LOC103695518	222.464	-1.22824	0.40688	-3.01868	0.00253876	0.00776933
LOC103695519	289.347	3.68032	0.69521	5.29383	1.19783e-07	1.4199e-06
LOC103695522	432.959	0.74427	0.937656	0.793756	0.427338	0.535697
LOC103695523	111.59	0.768089	1.04806	0.732865	0.46364	0.570317
LOC103695525	696.417	-0.704187	0.169501	-4.15447	3.26047e-05	0.000183062
LOC103695527	18.7047	7.13001	2.23881	3.18473	0.00144888	0.00480212
LOC103695528	732.761	-0.318036	0.31274	-1.01694	0.309184	0.417881
LOC103695529	1280.36	0.616548	1.24838	0.493878	0.621392	0.711582
LOC103695532	13.4203	6.19056	2.06038	3.00458	0.00265949	0.00808447
LOC103695533	3169.33	-0.915014	0.285083	-3.20964	0.00132902	0.00447156
LOC103695534	71.6663	9.20555	1.56275	5.89062	3.84752e-09	7.73672e-08
LOC103695535	273.022	-0.778902	0.308796	-2.52238	0.0116562	0.0280893
LOC103695537	75.3847	-0.737576	0.978559	-0.753737	0.451007	0.558621
LOC103695538	69.0917	0.922735	0.3739	2.46786	0.0135922	0.0319693
LOC103695539	169.24	0.669253	0.428708	1.56109	0.118502	0.193988
LOC103695541	334.029	-0.354671	0.316193	-1.12169	0.261995	0.367006
LOC103695542	138.33	4.84363	0.772939	6.2665	3.69242e-10	1.03747e-08
LOC103695544	1596.09	-0.473338	0.277931	-1.70308	0.0885531	0.152917
LOC103695545	575.73	-0.1384	0.255511	-0.541661	0.588052	0.682523
LOC103695546	1870.42	0.839733	0.552952	1.51864	0.128854	0.207667
LOC103695547	185.028	0.704162	0.321936	2.18727	0.0287226	0.0600395
LOC103695548	1637.8	0.898784	0.406089	2.21327	0.0268789	0.056801
LOC103695549	172.179	4.66374	0.808461	5.76866	7.99029e-09	1.43623e-07
LOC103695550	194.297	-0.352307	0.371613	-0.948049	0.343104	0.453565
LOC103695551	12.41	8.36915	2.326	3.59809	0.000320558	0.00132034
LOC103695552	1163.31	-1.61229	0.472433	-3.41275	0.000643114	0.00239377
LOC103695553	609.68	-0.668546	0.224414	-2.97908	0.00289117	0.00868455
LOC103695554	1428.8	1.3643	0.566753	2.40722	0.0160745	0.0368238
LOC103695556	1723.5	-0.682188	0.36673	-1.86019	0.0628582	0.115283
LOC103695557	37.8427	1.69763	1.15189	1.47378	0.140542	0.222977
LOC103695558	22.1319	0.644895	0.938149	0.687412	0.491823	0.597092
LOC103695559	149.295	-1.28047	0.691676	-1.85126	0.0641327	0.117192
LOC103695560	221.249	0.403764	0.273625	1.47561	0.140049	0.222376
LOC103695562	710.343	-0.251583	0.420927	-0.597689	0.550048	0.649118
LOC103695563	471.016	-0.743054	0.22734	-3.26847	0.0010813	0.0037489
LOC103695564	2624.12	5.87383	0.903027	6.5046	7.79011e-11	2.8587e-09
LOC103695565	327.296	-1.83345	0.472689	-3.87876	0.00010499	0.000500098
LOC103695566	302.355	0.831951	0.3538	2.35147	0.0186992	0.0417918
LOC103695568	287.284	-0.601885	0.388412	-1.5496	0.121236	0.19772
LOC103695570	180.201	7.56281	1.1749	6.43701	1.21852e-10	4.1332e-09
LOC103695571	3.82089	5.40207	7.18018	0.752358	0.451836	0.559383
LOC103695572	646.932	0.814582	0.264975	3.07419	0.00211076	0.0066305
LOC103695574	1455.03	0.00198457	0.294031	0.00674955	0.994615	1
LOC103695575	25.2468	4.83578	1.07596	4.49438	6.97743e-06	4.83131e-05
LOC103695576	111288	-3.52425	0.779195	-4.52294	6.09871e-06	4.28809e-05
LOC103695577	77.6759	0.948712	0.642641	1.47627	0.139872	0.2222
LOC103695578	1232.91	-0.913955	0.232238	-3.93543	8.30463e-05	0.000408461
LOC103695579	117.066	-0.649342	0.893535	-0.726712	0.467403	0.573878
LOC103695581	1467.17	0.664988	0.317244	2.09614	0.0360695	0.072794
LOC103695585	2407.92	-1.17817	0.550992	-2.13827	0.0324952	0.0665644
LOC103695586	1177.68	0.194833	0.427137	0.456137	0.648291	0.735048
LOC103695587	704.56	-1.04287	0.506586	-2.05862	0.0395311	0.0786277
LOC103695588	30.2147	0.316814	1.8678	0.169619	0.86531	0.907676
LOC103695590	18.482	6.09433	1.25911	4.84018	1.29724e-06	1.11695e-05
LOC103695591	21.3858	3.91403	0.733138	5.33874	9.35948e-08	1.14583e-06
LOC103695592	1190.4	-0.691251	0.487528	-1.41787	0.156229	0.242284
LOC103695593	24.12	4.61029	1.52424	3.02465	0.00248919	0.0076377
LOC103695594	2673.35	-0.710083	0.485148	-1.46364	0.143292	0.226439
LOC103695596	1368.51	-1.02205	0.439334	-2.32636	0.0199991	0.0442725
LOC103695597	284.235	1.83913	0.69372	2.65111	0.00802273	0.0205087
LOC103695598	306.079	1.92773	0.652061	2.95636	0.00311292	0.00923542
LOC103695599	958.745	-0.21406	0.363821	-0.588366	0.556287	0.654758
LOC103695600	182.734	4.41411	0.885627	4.98417	6.22296e-07	5.89845e-06
LOC103695601	137.125	6.23396	1.28409	4.85476	1.20533e-06	1.04991e-05
LOC103695602	9667.17	0.539282	0.758527	0.710959	0.477109	0.582966
LOC103695603	92.3263	1.02196	0.360373	2.83585	0.00457044	0.012724
LOC103695604	129.916	6.95632	1.65538	4.20225	2.64278e-05	0.000153239
LOC103695605	2051.04	-1.04931	0.276461	-3.7955	0.000147348	0.000672091
LOC103695607	47.5939	1.98431	0.70847	2.80084	0.00509695	0.0139472
LOC103695608	43.2794	-1.20128	0.603373	-1.99095	0.0464867	0.0898339
LOC103695609	49.5993	6.72188	1.19744	5.61356	1.9821e-08	3.08342e-07
LOC103695610	220.27	-0.329267	0.44991	-0.731851	0.46426	0.57093
LOC103695613	0.933433	3.0404	7.23389	0.420299	0.674267	0.756972
LOC103695614	0.09515	0	7.26121	0	1	1
LOC103695615	130.172	1.10361	0.503355	2.19251	0.0283425	0.0593813
LOC103695617	693.735	0.394716	0.273111	1.44526	0.148386	0.232522
LOC103695621	171.839	3.83927	0.695471	5.52039	3.3824e-08	4.82394e-07
LOC103695622	372.489	-0.636085	0.24053	-2.64452	0.00818067	0.0208339
LOC103695623	53.7347	1.71045	0.489015	3.49775	0.000469199	0.00182597
LOC103695624	1328.48	-0.691277	0.344144	-2.00869	0.0445703	0.0867982
LOC103695626	570.634	0.286112	0.195184	1.46586	0.142686	0.225654
LOC103695627	760.869	0.0588977	0.216178	0.27245	0.785276	0.845707
LOC103695628	2304	-0.317242	0.350917	-0.904038	0.365975	0.476556
LOC103695629	93.5508	2.0914	0.728671	2.87016	0.0041026	0.0116022
LOC103695631	54.4821	4.71794	0.756161	6.23934	4.39434e-10	1.19774e-08
LOC103695633	187.122	0.503746	0.374288	1.34588	0.178342	0.26959
LOC103695634	395.324	1.74225	0.532505	3.27181	0.00106862	0.00371247
LOC103695636	53.2546	0.444756	0.494557	0.899302	0.368492	0.479148
LOC103695637	442.552	0.361263	0.391206	0.923459	0.355768	0.466349
LOC103695638	1084.61	-0.627619	0.699061	-0.897804	0.36929	0.480057
LOC103695639	204.252	-0.217325	0.218926	-0.992684	0.320864	0.430644
LOC103695640	2901.33	-0.662596	0.303937	-2.18004	0.0292543	0.0609802
LOC103695641	644.101	1.95812	0.318019	6.15722	7.40329e-10	1.87574e-08
LOC103695642	120.967	1.6566	0.353593	4.68505	2.79893e-06	2.1823e-05
LOC103695643	4.3202	5.30107	7.10888	0.745697	0.45585	0.562777
LOC103695644	147.655	-0.624702	0.385432	-1.62078	0.105064	0.175772
LOC103695645	266.808	4.2756	1.39672	3.06118	0.00220466	0.00687838
LOC103695646	3.91526	4.91185	3.75035	1.3097	0.190296	0.283992
LOC103695647	101.148	6.90424	1.11859	6.17228	6.73111e-10	1.72645e-08
LOC103695648	380.579	1.25666	0.301434	4.16894	3.06018e-05	0.000173224
LOC103695649	13.3913	3.88861	1.36937	2.83971	0.0045155	0.0125963
LOC103695652	154.323	0.529929	0.830253	0.638275	0.523295	0.625374
LOC103695654	27.5945	2.6718	0.969555	2.7557	0.00585669	0.015683
LOC103695655	1537.66	-0.205557	0.176946	-1.16169	0.245361	0.348294
LOC103695656	204.475	-1.23813	0.388223	-3.18923	0.00142654	0.00474216
LOC103695657	1220.53	-1.18725	0.25153	-4.72012	2.3571e-06	1.87442e-05
LOC103695658	584.907	-0.571795	0.207297	-2.75834	0.00580963	0.0155813
LOC103695659	41.6917	6.11522	0.841394	7.26797	3.64932e-13	2.91316e-11
LOC103695660	207.539	0.296355	0.362852	0.816738	0.414078	0.522905
LOC103695661	402.108	5.13463	1.13933	4.50671	6.58414e-06	4.58513e-05
LOC103695662	39.9269	7.75859	1.67456	4.63321	3.60033e-06	2.71347e-05
LOC103695665	76.7316	11.5451	1.9899	5.80185	6.55878e-09	1.2149e-07
LOC103695669	186.331	3.15154	0.735861	4.28279	1.84568e-05	0.000113073
LOC103695671	1537.94	-1.00155	0.346366	-2.89159	0.00383297	0.010975
LOC103695672	443.285	0.32921	0.279813	1.17654	0.23938	0.341585
LOC103695673	89.4949	0.256157	0.61872	0.414011	0.678866	0.760891
LOC103695676	1310.46	-0.842612	0.441178	-1.90991	0.0561445	0.104952
LOC103695677	204.235	-0.0272649	0.428754	-0.063591	0.949296	0.970616
LOC103695678	24933.6	-2.00736	0.532777	-3.76774	0.000164734	0.000739007
LOC103695679	494.781	-0.577739	0.294203	-1.96374	0.0495597	0.0946032
LOC103695680	88.2754	2.05999	0.832466	2.47456	0.0133399	0.0314825
LOC103695681	203.995	0.879636	0.47246	1.86182	0.0626282	0.114897
LOC103695683	449.371	-0.178326	0.27222	-0.655079	0.512417	0.615352
LOC103695685	91.4333	-1.6669	0.772084	-2.15896	0.0308533	0.0637343
LOC103695686	421.058	0.431274	0.578529	0.745467	0.45599	0.562901
LOC103695687	2391.94	-1.03841	0.424269	-2.44753	0.0143838	0.0335442
LOC103695689	317.966	-0.524933	0.255256	-2.05649	0.0397351	0.0789526
LOC103695690	721.386	2.91021	0.595493	4.88706	1.02351e-06	9.10874e-06
LOC103695691	282.141	-0.348896	0.984016	-0.354563	0.722917	0.797835
LOC103695692	327.211	0.933318	0.333078	2.8021	0.0050771	0.0138994
LOC103695693	2695.74	-0.618843	0.475919	-1.30031	0.193495	0.287715
LOC103695694	61.1919	-0.683549	0.622786	-1.09757	0.272394	0.37821
LOC103695695	844.686	1.56732	0.44098	3.55417	0.000379177	0.00152115
LOC103695696	1018.11	0.0689678	0.345391	0.199681	0.84173	0.890056
LOC103695698	54.4883	0.101987	0.648102	0.157363	0.874959	0.915096
LOC103695699	195.336	0.591673	0.739238	0.800382	0.423489	0.531817
LOC103695702	1545.35	-1.16264	0.643377	-1.80709	0.0707484	0.127027
LOC103695703	363.87	3.45115	0.562038	6.14042	8.23015e-10	2.04609e-08
LOC103695705	201.916	1.35178	0.72535	1.86362	0.0623745	0.114533
LOC103695706	13.7594	3.3364	1.30432	2.55796	0.0105289	0.025784
LOC103695708	69.6304	6.9174	1.70492	4.05731	4.96421e-05	0.000262699
LOC103695709	166.27	1.56377	0.430616	3.63147	0.00028181	0.00118079
LOC103695710	495.356	-0.229874	0.65615	-0.350337	0.726086	0.800453
LOC103695711	26.7163	3.10616	0.720012	4.31404	1.60298e-05	9.9903e-05
LOC103695712	143.577	1.92213	0.749292	2.56526	0.0103098	0.0253222
LOC103695713	28.1452	3.30406	0.741592	4.45536	8.37513e-06	5.66975e-05
LOC103695716	861.257	-2.96698	0.7657	-3.87486	0.000106686	0.000507181
LOC103695718	637.299	4.12183	1.04596	3.94073	8.12346e-05	0.000401175
LOC103695719	849.122	0.0143302	0.203056	0.0705726	0.943738	0.966833
LOC103695720	1847.4	-1.16542	0.265443	-4.39048	1.131e-05	7.37882e-05
LOC103695721	255.202	0.0212199	0.383522	0.055329	0.955876	0.97529
LOC103695722	651.034	0.0283448	0.311008	0.0911383	0.927383	0.955283
LOC103695723	229.763	4.59664	0.717511	6.40637	1.49026e-10	4.88492e-09
LOC103695724	2484.26	-1.86478	0.522101	-3.57168	0.000354705	0.00143794
LOC103695725	3888.61	-0.479745	0.487806	-0.983476	0.325373	0.43542
LOC103695726	1205.47	-0.0658623	0.387988	-0.169754	0.865204	0.907598
LOC103695728	20.489	8.34029	1.47185	5.66653	1.45722e-08	2.38266e-07
LOC103695729	1061.2	-1.85703	0.292553	-6.34768	2.18587e-10	6.67608e-09
LOC103695730	894.63	-1.50572	0.457761	-3.28932	0.00100431	0.00352602
LOC103695731	332.898	-0.999614	0.434608	-2.30004	0.021446	0.0469265
LOC103695732	690.722	0.448049	0.145875	3.07147	0.00213011	0.00667581
LOC103695733	287.639	-0.969789	0.517597	-1.87364	0.0609803	0.112362
LOC103695734	337.548	3.77272	0.514986	7.32587	2.37356e-13	2.00459e-11
LOC103695735	88.8413	4.22972	0.893561	4.73356	2.20618e-06	1.77133e-05
LOC103695737	75.9491	8.97504	1.27554	7.03629	1.9742e-12	1.21612e-10
LOC103695738	38.7323	4.33852	1.24997	3.4709	0.000518725	0.00199132
LOC103695739	2695.46	-0.936117	0.539533	-1.73505	0.0827319	0.144517
LOC103695740	141.095	2.01965	0.419055	4.81954	1.43893e-06	1.22104e-05
LOC103695741	7.10138	7.85031	7.03364	1.11611	0.264376	0.369649
LOC103695742	42.1959	1.87582	0.719245	2.60804	0.00910633	0.0227654
LOC103695743	384.254	0.138558	0.277657	0.499028	0.61776	0.708679
LOC103695744	2278.37	-0.772146	0.287053	-2.68991	0.00714715	0.018562
LOC103695745	1225.08	0.360227	0.325865	1.10545	0.268965	0.374592
LOC103695746	457.11	-0.594389	0.179706	-3.30757	0.000941098	0.00332776
LOC103695747	37.2389	1.88767	0.664819	2.83938	0.00452019	0.012607
LOC103695748	82.302	-0.904545	1.04002	-0.869735	0.384445	0.494507
LOC103695750	241.798	3.52593	0.433403	8.13546	4.10382e-16	9.48992e-14
LOC103695751	696.117	0.399353	0.320737	1.24511	0.213092	0.310924
LOC103695752	98.2656	7.2619	0.969111	7.49337	6.71296e-14	6.76801e-12
LOC103695754	659.607	-1.10977	0.343535	-3.23044	0.00123598	0.00419877
LOC103695755	6.91362	7.79178	2.24685	3.46787	0.000524597	0.00201121
LOC103695760	17.4238	5.80661	1.22846	4.72673	2.2816e-06	1.82134e-05
LOC103695761	1148.75	-0.372508	0.221762	-1.67977	0.0930028	0.159233
LOC103695762	2268.16	0.168577	0.350857	0.480474	0.630891	0.719898
LOC103695763	100.581	0.595909	0.638963	0.93262	0.351016	0.461516
LOC103695764	3.10157	4.65155	4.30128	1.08143	0.279504	0.385693
LOC103695765	109.166	1.44094	0.487989	2.9528	0.00314901	0.00932162
LOC103695767	610.735	-0.523198	0.307821	-1.69968	0.0891909	0.153836
LOC103695768	34.7874	1.70007	0.876286	1.94009	0.0523685	0.0989662
LOC103695769	124.009	-0.409525	0.496154	-0.825398	0.409145	0.517978
LOC103695770	78.3504	3.15437	0.650591	4.84847	1.24417e-06	1.07763e-05
LOC103695772	33.5377	6.76308	1.34991	5.01001	5.44266e-07	5.26107e-06
LOC103695773	1295.45	5.03141	0.841812	5.97688	2.27452e-09	4.89098e-08
LOC103695774	75.2267	1.71168	0.712331	2.40294	0.016264	0.0371995
LOC103695775	252.626	0.100331	0.324369	0.309311	0.757085	0.823596
LOC103695776	46.3123	4.15442	0.808621	5.13766	2.78175e-07	2.93773e-06
LOC103695777	1989.95	1.66362	0.648099	2.56692	0.0102606	0.0252183
LOC103695778	198.139	1.48396	0.312292	4.75184	2.01569e-06	1.63779e-05
LOC103695779	129.767	-0.735308	0.589176	-1.24803	0.212021	0.309711
LOC103695780	83.2665	1.25973	1.05445	1.19468	0.232212	0.333249
LOC103695782	252.255	-1.11818	0.344434	-3.24644	0.00116858	0.00400292
LOC103695783	98.012	0.868926	0.688291	1.26244	0.206791	0.303708
LOC103695784	141.759	3.35789	0.596554	5.62881	1.81457e-08	2.8641e-07
LOC103695785	67.3725	8.19587	1.69551	4.83386	1.33911e-06	1.1469e-05
LOC103695786	907.555	-0.0932576	0.375893	-0.248096	0.80406	0.861121
LOC103695787	34.3509	3.4597	0.846087	4.08906	4.33125e-05	0.000233487
LOC103695791	116.626	2.37004	0.945574	2.50646	0.0121947	0.0291675
LOC103695792	828.457	0.454041	0.529459	0.857557	0.391137	0.500838
LOC103695793	1495.26	0.435536	0.250477	1.73882	0.0820659	0.14363
LOC103695794	552.735	-0.0402444	0.444929	-0.0904513	0.927929	0.955623
LOC103695795	28.0638	2.84276	0.857938	3.31348	0.000921425	0.00326652
LOC103695796	218.162	-1.25112	0.712518	-1.75592	0.0791027	0.139314
LOC103695799	115.645	2.59264	0.47802	5.4237	5.83769e-08	7.71396e-07
LOC103695800	751.048	0.435213	0.265842	1.63711	0.101608	0.17108
LOC103695801	13.4809	5.37046	1.27027	4.22782	2.35968e-05	0.000139602
LOC103695802	34.3945	5.56556	1.18962	4.67843	2.89082e-06	2.23777e-05
LOC103695803	237.899	0.371996	0.503474	0.738858	0.459993	0.566704
LOC103695804	120.315	3.57149	0.497769	7.17499	7.23139e-13	5.34774e-11
LOC103695805	299.252	1.37207	0.71131	1.92894	0.0537384	0.101135
LOC103695806	28.464	3.17627	1.6853	1.88469	0.0594721	0.110028
LOC103695808	934.365	-0.729989	0.401984	-1.81597	0.0693757	0.12496
LOC103695809	99.953	2.48876	0.903374	2.75496	0.00586994	0.0157127
LOC103695810	53.0347	1.51518	0.86373	1.75422	0.079392	0.139724
LOC103695811	18.3577	4.34052	1.72855	2.51108	0.0120362	0.0288452
LOC103695812	594.932	4.15216	0.720089	5.76618	8.10899e-09	1.45256e-07
LOC103695815	145.171	0.635258	0.515462	1.23241	0.217798	0.316464
LOC103695816	272.021	3.20425	0.526882	6.08153	1.1904e-09	2.78815e-08
LOC103695817	252.363	-0.788717	0.674445	-1.16943	0.24223	0.34474
LOC103695819	245.229	-1.95526	0.460198	-4.24875	2.14971e-05	0.000129173
LOC103695820	157.886	9.42373	1.63242	5.77286	7.79373e-09	1.40429e-07
LOC103695821	9094.33	6.10056	0.883779	6.90282	5.0981e-12	2.76103e-10
LOC103695823	68.5821	4.95593	0.77339	6.40807	1.47377e-10	4.84665e-09
LOC103695825	27.366	8.07742	2.00577	4.0271	5.64698e-05	0.000294287
LOC103695826	114.748	-0.866707	0.730395	-1.18663	0.235375	0.336925
LOC103695827	14.6662	6.70871	1.84843	3.6294	0.000284078	0.00118823
LOC103695829	511.658	0.702071	0.296187	2.37037	0.0177705	0.0400811
LOC103695830	14.096	2.27024	0.829322	2.73747	0.00619146	0.0164299
LOC103695831	962.982	0.751747	0.29094	2.58386	0.00977026	0.0241763
LOC103695832	2061.83	1.63477	0.739286	2.21128	0.0270164	0.0570418
LOC103695833	2720.85	0.575061	0.395111	1.45544	0.145547	0.229245
LOC103695834	66.4875	5.18971	0.773017	6.71358	1.89904e-11	8.48324e-10
LOC103695836	8.41766	5.82652	2.16246	2.6944	0.00705151	0.0183537
LOC103695837	295.121	0.0311239	0.337301	0.0922736	0.926481	0.954651
LOC103695839	3087.09	-0.388008	0.516043	-0.75189	NA	NA
LOC103695841	370.304	0.239234	0.394826	0.605924	0.544565	0.644293
LOC103695842	158.277	2.4005	1.49216	1.60874	0.107672	0.179456
LOC103695843	593.345	-0.956955	0.572311	-1.67209	0.0945068	0.161296
LOC103695844	87.6812	5.3477	1.37171	3.89855	9.67695e-05	0.000466276
LOC103695845	5185.35	-0.532336	0.702161	-0.75814	0.448367	0.555894
LOC103695846	204.806	1.37397	0.380063	3.61511	0.000300222	0.00124733
LOC103695847	456.839	-0.49601	0.300972	-1.64803	0.0993471	0.168051
LOC103695848	6076.32	4.14785	0.839579	4.9404	7.79641e-07	7.18646e-06
LOC103695851	57.2102	1.77887	1.05986	1.67839	0.0932701	0.159625
LOC103695852	951.94	1.23406	0.354848	3.4777	0.000505728	0.00194861
LOC103695853	268.196	0.241602	0.263667	0.916315	0.359502	0.469899
LOC103695854	453.312	-0.345718	0.295494	-1.16997	0.242015	0.3445
LOC103695855	96.9285	0.934493	2.7934	0.334536	0.737975	0.809943
LOC103695856	864.361	-0.649161	0.661777	-0.980936	0.326624	0.436693
LOC103695857	616.99	-0.567609	0.445167	-1.27505	0.202292	0.29844
LOC103695858	271.702	0.346186	0.540666	0.640297	0.52198	0.624218
LOC103695860	237.576	-0.948704	0.468384	-2.02548	0.0428178	0.0840067
LOC103695861	316.188	0.287265	0.386473	0.743297	0.457302	0.564163
LOC103695862	3450.86	-3.52203	0.923178	-3.81511	0.00013612	0.000626064
LOC103695863	27.896	7.55783	1.96813	3.84011	0.000122978	0.00057368
LOC103695864	1806.34	-0.701437	0.492274	-1.42489	0.154189	0.239894
LOC103695865	625.305	-0.780048	0.289953	-2.69025	0.00713979	0.0185461
LOC103695866	85.6922	1.76749	0.674015	2.62233	0.00873301	0.0219982
LOC103695867	35.075	8.4145	1.50064	5.60728	2.05534e-08	3.177e-07
LOC103695870	663.259	0.87857	0.385335	2.28001	0.0226068	0.0490466
LOC103695871	68.6046	0.873584	0.268571	3.25271	0.0011431	0.00393183
LOC103695872	33.664	3.66291	0.766996	4.77566	1.79122e-06	1.48059e-05
LOC103695874	105.93	1.06573	0.849979	1.25383	0.209904	0.30726
LOC103695875	186.539	1.9131	0.492022	3.88824	0.000100972	0.000483487
LOC103695876	21942.7	-0.204131	0.446568	-0.45711	0.647592	0.734455
LOC103695877	69.315	6.96805	1.00332	6.945	3.78459e-12	2.13705e-10
LOC103695878	54.9293	0.498485	0.639929	0.77897	0.435998	0.543961
LOC103695879	201.11	0.0938859	0.235739	0.398262	0.690437	0.770599
LOC103695880	143.857	1.12379	0.515995	2.17791	0.0294128	0.0612214
LOC103695882	205.612	-1.86301	0.664125	-2.80521	0.00502832	0.0137996
LOC103695884	301.914	0.0331637	0.251895	0.131657	0.895256	0.93059
LOC103695885	162.281	-0.165748	0.432846	-0.382926	0.701774	0.779699
LOC103695886	1065.91	0.653329	0.625359	1.04473	0.296149	0.403691
LOC103695887	690.577	1.64027	0.522079	3.1418	0.00167911	0.00545421
LOC103695888	58.3334	3.62795	0.562909	6.445	1.15599e-10	3.96725e-09
LOC103695889	1230.43	2.23246	0.456623	4.88908	1.0131e-06	9.02987e-06
LOC103695890	990.245	-0.0824406	0.171279	-0.481323	0.630287	0.71939
LOC103695891	209.695	-0.708732	0.371355	-1.9085	0.0563262	0.105217
LOC103695892	14.3696	3.50739	1.00295	3.49708	0.000470387	0.00183011
LOC103695893	253.976	-0.572578	0.264148	-2.16764	0.0301861	0.0625201
LOC103695894	1304.87	-1.53991	0.449442	-3.42627	0.000611936	0.00229738
LOC103695896	303.122	-1.04668	0.349343	-2.99614	0.0027342	0.00827788
LOC103695897	469.801	0.0282788	0.161909	0.174659	0.861348	0.904791
LOC103695898	1365.07	-0.595392	0.270344	-2.20235	0.0276404	0.0581192
LOC103695902	568.617	3.55719	0.660393	5.38648	7.18515e-08	9.15007e-07
LOC103695903	664.076	-0.637932	0.197896	-3.22357	0.00126602	0.00428381
LOC103695904	261.289	-1.07002	0.762435	-1.40343	0.16049	0.247457
LOC103695907	611.185	0.748576	0.882551	0.848196	0.396329	0.505619
LOC103695908	484.387	-0.518391	0.796942	-0.650476	0.515385	0.618307
LOC103695912	583.289	2.17307	0.353326	6.15033	7.73214e-10	1.94268e-08
LOC103695913	1866.6	-0.780913	0.290924	-2.68425	0.00726923	0.0188337
LOC103695914	114.496	0.850362	0.386062	2.20266	0.0276188	0.0580907
LOC103695916	564.439	-1.17121	0.288235	-4.0634	4.83639e-05	0.000256962
LOC103695917	14.2926	5.4347	1.38551	3.92253	8.76235e-05	0.000427581
LOC103695918	417.054	-0.729917	0.287373	-2.53997	0.0110863	0.0269446
LOC103695920	421.122	-3.84343	0.520512	-7.38394	1.53673e-13	1.35684e-11
LOC103695921	123.769	0.856598	0.258922	3.30833	0.000938551	0.00332037
LOC103695922	394.501	-0.876313	0.601359	-1.45722	0.145055	0.228619
LOC103695923	16.0143	7.7617	2.91484	2.66282	0.00774893	0.0198978
LOC103695924	1627.37	0.329703	0.764531	0.431249	0.666287	0.750489
LOC103695925	2491.74	-0.267669	0.553347	-0.483728	0.628579	0.718063
LOC103695926	1154.23	-0.766925	0.412994	-1.85699	0.0633127	0.11597
LOC103695928	315.595	-0.0163696	0.338355	-0.0483799	0.961414	0.979945
LOC103695930	31.8299	-0.63752	0.558961	-1.14055	0.254059	0.358024
LOC103695931	1014.89	1.64176	0.405174	4.05199	5.07846e-05	0.000267821
LOC103695932	703.093	0.0110124	0.283557	0.0388365	0.969021	0.986043
LOC103695933	1136.33	-0.868667	0.437637	-1.9849	0.0471553	0.0908767
LOC103695934	1373.58	-0.12937	0.330239	-0.391745	0.695246	0.774513
LOC103695935	659.337	-1.08728	0.329032	-3.30447	0.000951557	0.00336108
LOC103695937	21.9523	6.13341	1.40673	4.36004	1.30037e-05	8.33637e-05
LOC103695938	1819.12	0.220085	0.254044	0.866324	0.386313	0.496274
LOC103695939	18839.9	-2.15344	0.61904	-3.47867	0.000503905	0.0019421
LOC103695941	745.602	-1.72737	0.432356	-3.99525	6.46258e-05	0.000329972
LOC103695942	1740.96	0.282276	0.488204	0.578193	0.563134	0.660948
LOC103695943	658.056	-0.868275	0.189889	-4.57254	4.81858e-06	3.4986e-05
LOC103695944	884.351	-0.553806	0.308215	-1.79681	0.0723651	0.129419
LOC103695945	54.1405	4.13558	0.744868	5.5521	2.82259e-08	4.13899e-07
LOC103695946	2143.63	0.734396	0.423498	1.73412	0.0828965	0.144753
LOC103695947	96.1103	0.845639	0.502002	1.68454	0.0920783	0.157984
LOC103695948	2391.06	-1.40216	0.428673	-3.27094	0.00107191	0.00372078
LOC103695949	402.658	-0.204443	0.362777	-0.56355	0.57306	0.669555
LOC103695952	3701.11	0.980405	0.647752	1.51355	0.13014	0.209439
LOC103695954	236.79	2.82759	0.460607	6.13884	8.31267e-10	2.06133e-08
LOC103695955	406.764	0.579124	0.249622	2.32001	0.0203406	0.0448852
LOC103695956	23.6739	4.80176	0.839689	5.7185	1.07471e-08	1.83551e-07
LOC103695957	78.7195	3.57753	0.742732	4.81672	1.4594e-06	1.23684e-05
LOC103695958	155.527	-0.96764	0.560848	-1.72532	0.0844706	0.14707
LOC103695960	697.719	-1.83975	0.526529	-3.49412	0.000475635	0.00184806
LOC103695962	83.0289	4.4744	0.696933	6.42012	1.36167e-10	4.54988e-09
LOC103695963	33.5907	0.758636	1.2478	0.60798	0.543201	0.643357
LOC103695964	570.036	-0.58032	0.329586	-1.76075	0.0782802	0.138108
LOC103695965	1399.99	-0.133058	0.468998	-0.283708	0.776634	0.839098
LOC103695966	1961.56	9.07094	0.905046	10.0226	1.21238e-23	2.94377e-20
LOC103695967	91.6614	1.34541	0.555699	2.42111	0.0154731	0.0356339
LOC103695968	17.4968	0.0193163	0.88868	0.0217359	0.982659	0.995106
LOC103695969	112.648	2.23953	0.435598	5.14128	2.72868e-07	2.89426e-06
LOC103695970	42.285	0.700749	1.52283	0.460162	0.6454	0.732454
LOC103695971	639.924	-0.264099	0.2369	-1.11481	0.264932	0.370302
LOC103695972	41.3177	0.97856	0.749877	1.30496	0.191906	0.285839
LOC103695973	120.102	-0.764357	0.281263	-2.71759	0.00657592	0.0172973
LOC103695974	275.747	0.517455	0.719557	0.71913	0.472061	0.578428
LOC103695975	431.224	0.190998	0.467619	0.408449	0.682944	0.764286
LOC103695976	82.4233	1.52241	0.658943	2.31038	0.0208674	0.0458808
LOC103695977	1430.15	-0.271564	0.410124	-0.66215	0.507875	0.611486
LOC103695978	1319.18	1.40302	0.407692	3.44139	0.000578739	0.0021894
LOC103695979	184.32	-0.164933	0.329715	-0.500229	0.616914	0.707976
LOC103695980	1589	-1.16093	0.310614	-3.73752	0.000185843	0.000820937
LOC103695981	94.6697	0.663266	0.373405	1.77626	0.0756895	0.134236
LOC103695982	22.9302	4.31123	0.936244	4.60482	4.12832e-06	3.05452e-05
LOC103695983	98.2728	1.4596	0.40533	3.60102	0.000316973	0.00130706
LOC103695984	176.037	-0.211049	0.247979	-0.851075	0.394728	0.50404
LOC103695985	534.977	-0.552712	0.498275	-1.10925	0.267322	0.372956
LOC103695987	630.218	-0.70936	0.53134	-1.33504	0.181863	0.273805
LOC103695988	192.959	1.64856	0.407018	4.05035	5.11419e-05	0.000269364
LOC103695994	75.2302	0.844815	0.392398	2.15296	0.0313221	0.0645243
LOC103695995	406.753	3.3043	0.680693	4.85431	1.20805e-06	1.05165e-05
LOC103695996	607.412	1.07899	0.656179	1.64435	0.100104	0.169076
LOC103695997	1946.48	-1.17355	0.341363	-3.43783	0.000586395	0.00221433
LOC103695998	1403.61	-1.02841	0.305661	-3.36455	0.000766683	0.00278817
LOC103695999	35.6268	-0.167089	0.793253	-0.210637	0.83317	0.883249
LOC103696000	723.009	2.26742	0.679441	3.33719	0.000846315	0.00303983
LOC103696001	16.8732	9.21983	3.10279	2.97147	0.00296378	0.00886304
LOC103696002	111.117	-0.393035	0.58902	-0.667269	0.5046	0.608902
LOC103696003	1215.53	-0.523393	0.428033	-1.22279	0.22141	0.320781
LOC103696004	452.293	3.7124	0.581966	6.37907	1.78163e-10	5.6303e-09
LOC103696005	1570.02	-0.073877	0.472451	-0.156369	0.875742	0.915751
LOC103696006	332.137	-0.561479	0.386951	-1.45103	0.146771	0.230637
LOC103696007	507.165	4.64583	0.656105	7.08092	1.43197e-12	9.35501e-11
LOC103696008	4723.29	-0.470787	0.39637	-1.18775	0.234933	0.336393
LOC103696009	20.0639	5.42199	1.27495	4.2527	2.11204e-05	0.00012733
LOC103696010	43.972	-2.29939	0.953383	-2.41182	0.0158731	0.036437
LOC103696011	1001.77	-0.943931	0.333142	-2.83342	0.00460527	0.012808
LOC103696012	1295.64	0.185755	0.423439	0.438681	0.660893	0.745968
LOC103696013	405.812	0.898396	0.404311	2.22204	0.0262805	0.0557307
LOC103696014	54.7139	1.97471	0.511093	3.86369	0.000111686	0.00052742
LOC103696015	352.177	-0.600704	0.651478	-0.922063	0.356496	0.466925
LOC103696016	537.839	0.281964	0.332446	0.848151	0.396354	0.505629
LOC103696018	261.637	9.34945	1.86658	5.00887	5.47513e-07	5.28689e-06
LOC103696020	934.823	1.25806	0.319873	3.93301	8.38873e-05	0.000412318
LOC103696021	197.715	0.848148	0.688901	1.23116	0.218263	0.316946
LOC103696022	97.4591	4.74802	0.820689	5.78541	7.23369e-09	1.32143e-07
LOC103696024	81.0337	0.15766	0.481126	0.327689	0.743147	0.8141
LOC103696025	1415.08	-1.10325	0.25447	-4.3355	1.45432e-05	9.19187e-05
LOC103696026	115.66	5.81562	0.786808	7.39141	1.45285e-13	1.30251e-11
LOC103696027	1390.8	-0.520023	0.226682	-2.29406	0.0217869	0.0475157
LOC103696028	145.754	0.150724	0.389806	0.386664	0.699005	0.777363
LOC103696029	276.914	-0.746519	0.380364	-1.96264	0.0496875	0.0947921
LOC103696030	25.6363	3.65249	1.64171	2.2248	0.0260944	0.0553962
LOC103696032	51.0509	1.38314	0.458751	3.01501	0.00256974	0.00785176
LOC103696033	306.425	0.331424	0.384956	0.860941	0.389271	0.49914
LOC103696034	191.479	-0.695186	0.632759	-1.09866	0.271917	0.37771
LOC103696035	856.081	-0.975853	0.631033	-1.54644	0.121999	0.198653
LOC103696036	273.471	2.06346	0.715047	2.88577	0.00390452	0.0111481
LOC103696037	85.4364	0.102267	0.288848	0.354052	0.7233	0.798167
LOC103696038	3.40422	-0.299804	1.38385	-0.216645	0.828485	0.880171
LOC103696041	3574.7	0.117074	0.33267	0.351922	0.724897	0.799524
LOC103696043	301.663	-1.24743	0.426995	-2.92143	0.00348433	0.0101482
LOC103696044	5.57466	5.41092	2.25043	2.4044	0.0161992	0.0370862
LOC103696045	51.0682	-0.206404	0.463659	-0.445163	0.656202	0.741881
LOC103696046	37.7573	6.53824	1.16197	5.62684	1.83543e-08	2.89075e-07
LOC103696047	246.533	0.453911	0.236024	1.92316	0.0544598	0.102288
LOC103696048	143.686	2.82787	0.500045	5.65523	1.55636e-08	2.51652e-07
LOC103696051	228.096	2.06438	0.758286	2.72243	0.00648036	0.0170938
LOC103696054	253.143	-2.55463	1.08696	-2.35025	0.0187608	0.0419133
LOC103696057	86.4027	0.617475	0.536618	1.15068	0.249865	0.353379
LOC103696059	208.711	2.71218	0.517814	5.23776	1.62541e-07	1.8507e-06
LOC103696061	51.9981	7.63151	1.12534	6.78153	1.18908e-11	5.67969e-10
LOC103696062	210.324	0.312773	0.379286	0.824634	0.409579	0.518392
LOC103696063	185.946	-0.68307	0.470334	-1.45231	0.146415	0.23019
LOC103696064	151.278	-0.418343	0.271453	-1.54112	0.123286	0.20041
LOC103696065	1.1046	0.174431	1.89865	0.0918711	0.9268	0.954819
LOC103696066	186.714	1.06421	0.315329	3.37493	0.00073834	0.0026979
LOC103696067	22.2385	4.03476	1.13032	3.56956	0.000357576	0.00144805
LOC103696068	101.434	-0.472524	0.338167	-1.39731	0.16232	0.249684
LOC103696069	1286.6	0.776837	0.297951	2.60726	0.00912688	0.022807
LOC103696070	259.257	0.115013	0.252243	0.455962	0.648417	0.735111
LOC103696071	358.482	2.67995	0.558407	4.79928	1.59235e-06	1.33404e-05
LOC103696072	103.289	-0.0809081	0.296178	-0.273173	0.78472	0.845237
LOC103696073	1431.81	-0.16114	0.455421	-0.353826	0.72347	0.798263
LOC103696074	6122.85	-0.142735	0.485053	-0.294268	0.768553	0.832273
LOC103696076	580.946	-0.351698	0.320431	-1.09758	0.272388	0.37821
LOC103696077	252.551	4.89239	0.917383	5.33298	9.66128e-08	1.1803e-06
LOC103696078	195.836	2.67045	0.491367	5.43474	5.48759e-08	7.32777e-07
LOC103696079	1525.41	-0.74976	0.434168	-1.72689	0.0841877	0.146665
LOC103696080	48.3285	0.427915	0.83483	0.512577	0.608247	0.700522
LOC103696081	58.0991	7.27982	1.36378	5.33798	9.39863e-08	1.14965e-06
LOC103696082	326.905	0.296407	0.293883	1.00859	0.313172	0.422116
LOC103696086	41.1505	6.32157	1.98333	3.18735	0.00143582	0.00476595
LOC103696087	998.808	0.0696148	0.301503	0.230892	0.817399	0.871539
LOC103696089	32.8889	2.18433	0.573057	3.81171	0.000138011	0.000633862
LOC103696090	38.8184	0.68977	0.59285	1.16348	0.244634	0.347432
LOC103696091	885.7	1.91554	0.941453	2.03466	0.0418847	0.0824926
LOC103696092	684.426	1.37347	0.844782	1.62583	0.103987	0.17438
LOC103696093	37.9989	7.26041	1.82332	3.98198	6.83432e-05	0.000345895
LOC103696094	45.746	6.06093	1.75018	3.46303	0.000534126	0.00204289
LOC103696095	95.6487	-1.69145	1.07252	-1.57708	0.114777	0.189135
LOC103696096	80.3375	2.21694	0.676915	3.27507	0.00105637	0.00367825
LOC103696097	685.963	-0.443706	0.205955	-2.15439	0.0312096	0.0643379
LOC103696098	1339.97	-0.575743	0.183617	-3.13556	0.00171525	0.00555826
LOC103696099	1605.05	-1.34815	0.294173	-4.58285	4.58671e-06	3.35365e-05
LOC103696100	23.1911	7.20362	2.14827	3.35321	0.000798797	0.00288802
LOC103696101	818.016	-0.946164	1.09712	-0.862407	0.388463	0.498444
LOC103696102	2145.47	-0.981748	0.750987	-1.30728	0.191119	0.284943
LOC103696103	807.197	-0.920197	0.337971	-2.72271	0.00647489	0.0170809
LOC103696104	15.7454	8.21345	2.27516	3.61005	0.000306141	0.00126813
LOC103696105	55.9338	0.316065	0.500475	0.63153	0.527694	0.62934
LOC103696108	1531.24	0.298704	0.444997	0.671248	0.502062	0.606442
LOC103696109	376.02	-0.384977	0.181795	-2.11765	0.034205	0.0695874
LOC103696110	110.043	0.730728	0.326664	2.23694	0.0252904	0.0539724
LOC103696112	30.2371	4.60951	0.939996	4.90375	9.40237e-07	8.45807e-06
LOC103696113	729.897	3.89094	0.797731	4.87751	1.07435e-06	9.50642e-06
LOC103696114	52.2364	8.51149	1.56888	5.42521	5.78859e-08	7.66647e-07
LOC103696119	284.482	3.43852	0.613732	5.60265	2.11105e-08	3.24418e-07
LOC103696122	481.767	-0.234429	0.501508	-0.467449	0.640179	0.727549
LOC103696123	438.566	-0.836325	0.312058	-2.68004	0.00736143	0.0190336
LOC103696124	304.332	2.95497	0.550456	5.36823	7.95131e-08	1.00163e-06
LOC103696125	240.199	0.638025	0.481495	1.32509	0.185141	0.277735
LOC103696127	3400.46	0.882885	0.349962	2.52281	0.0116423	0.0280622
LOC103696128	250.358	0.907786	0.412528	2.20054	0.0277684	0.0583546
LOC103696129	470.105	0.209804	0.238745	0.878779	0.379521	0.490047
LOC103696130	234.786	-0.021898	0.427531	-0.0512197	0.95915	0.97798
LOC103696131	1091.65	0.039799	0.239021	0.166509	0.867757	0.909556
LOC103696132	182.705	-0.472533	0.936317	-0.504673	0.613789	0.705065
LOC103696133	562.551	1.07173	0.24047	4.45684	8.31762e-06	5.63475e-05
LOC103696134	590.941	1.00067	0.450903	2.21926	0.0264688	0.0560685
LOC103696136	328.493	0.478258	0.248207	1.92685	0.0539978	0.101551
LOC103696137	230.349	-0.260059	0.298596	-0.870939	0.383787	0.493966
LOC103696138	510.41	-0.456916	0.324147	-1.40959	0.158659	0.245284
LOC103696139	1017.42	1.00169	0.285698	3.50612	0.000454685	0.00177756
LOC103696140	220.971	-0.172797	0.292351	-0.591059	0.554481	0.653278
LOC103696141	481.701	2.38046	0.420903	5.6556	1.55303e-08	2.51253e-07
LOC103696142	905.953	-2.37967	0.277199	-8.5847	9.10755e-18	3.9607e-15
LOC103696143	36.2249	2.73255	0.84101	3.24914	0.00115756	0.00397267
LOC103696144	236.032	1.96104	0.514899	3.80859	0.000139763	0.000641099
LOC103696145	15.5971	4.63809	1.32085	3.51145	0.000445666	0.00174722
LOC103696146	120.245	0.927407	0.71801	1.29164	0.196484	0.291427
LOC103696147	124.389	4.72157	0.910903	5.18339	2.17888e-07	2.38043e-06
LOC103696149	44667.6	8.92139	1.19755	7.44971	9.35447e-14	8.99542e-12
LOC103696150	14.203	-0.46487	2.66654	-0.174334	0.861603	0.904994
LOC103696151	1902.08	-0.849525	0.305644	-2.77946	0.00544492	0.0147814
LOC103696152	2122.71	-0.921554	0.334237	-2.75718	0.00583016	0.0156277
LOC103696154	112.318	2.67205	0.513032	5.20834	1.90535e-07	2.12516e-06
LOC103696155	799.271	-0.180218	0.361239	-0.498887	0.617859	0.708679
LOC103696156	799.256	2.55771	0.598647	4.27248	1.93307e-05	0.000117684
LOC103696157	550.766	0.81508	0.401425	2.03047	0.0423092	0.0831993
LOC103696158	29.9255	2.18141	0.924165	2.36041	0.0182548	0.0409839
LOC103696160	745.143	1.1083	0.462848	2.39453	0.0166418	0.0378971
LOC103696161	1640.02	0.424384	0.393969	1.0772	0.281391	0.387673
LOC103696162	287.03	-0.233063	0.714032	-0.326404	0.744118	0.814814
LOC103696163	25.9264	5.6851	2.17554	2.61319	0.00897014	0.0224692
LOC103696164	21.2416	4.50368	0.936572	4.80868	1.5193e-06	1.28201e-05
LOC103696166	147.52	-2.12519	0.708582	-2.99922	0.00270674	0.00820584
LOC103696167	125.006	-0.785635	0.504749	-1.55649	0.119592	0.195553
LOC103696168	242.389	9.13533	1.67155	5.46517	4.62458e-08	6.31878e-07
LOC103696169	143.969	1.43102	0.610796	2.34287	0.0191359	0.0426205
LOC103696170	1885.63	-0.120272	0.570876	-0.210679	0.833138	0.883246
LOC103696172	1152.66	-0.475318	0.240951	-1.97268	0.0485325	0.0929888
LOC103696173	84.9502	7.39145	1.60827	4.59589	4.30908e-06	3.17777e-05
LOC103696177	71.4076	4.49576	1.88598	2.38378	0.0171358	0.0388639
LOC103696178	21.3642	6.50155	1.57985	4.11529	3.86698e-05	0.000212029
LOC103696181	211.542	-0.705307	0.290612	-2.42697	0.0152255	0.0351878
LOC103696182	1401.86	-2.30906	0.520072	-4.43987	9.00113e-06	6.0416e-05
LOC103696183	972.515	-0.422277	0.34453	-1.22566	0.220326	0.319472
LOC103696185	5342.09	-1.00139	0.330646	-3.02859	0.00245694	0.00755625
LOC103696186	79.5062	0.867367	1.17249	0.739767	0.459441	0.566198
LOC103696187	8731.7	4.51366	1.02313	4.4116	1.02611e-05	6.78881e-05
LOC103696188	281.611	-0.0636698	0.769088	-0.0827861	0.934022	0.959882
LOC103696189	15.1791	8.56765	4.3121	1.98689	0.046935	0.0905
LOC103696190	0.127153	3.19403	7.23013	0.441767	0.658658	0.743966
LOC103696191	1893.97	-1.03041	0.391161	-2.63424	0.00843247	0.021378
LOC103696192	38.0974	0.424124	0.640778	0.661888	0.508043	0.611612
LOC103696193	35.8587	3.26197	0.706421	4.6176	3.88206e-06	2.90104e-05
LOC103696194	86.7893	0.202142	1.0243	0.197347	0.843556	0.891566
LOC103696195	322.241	-0.163191	0.272698	-0.598432	0.549552	0.64864
LOC103696196	659.899	1.00362	0.433466	2.31534	0.0205941	0.0453656
LOC103696197	515.867	-0.950285	0.436443	-2.17734	0.0294552	0.0612834
LOC103696198	2288.25	-0.0953096	0.655882	-0.145315	0.884462	0.922717
LOC103696199	854.431	0.605841	0.391367	1.54801	0.121619	0.198153
LOC103696200	24.1861	-0.473128	1.17957	-0.401102	0.688345	0.76898
LOC103696202	60.6519	1.76269	0.956062	1.84369	0.0652279	0.118843
LOC103696203	337.667	-1.15042	0.179979	-6.39194	1.63794e-10	5.25024e-09
LOC103696204	116.169	2.0216	0.531878	3.80088	0.000144186	0.000659519
LOC103696205	1752.01	1.05795	0.613813	1.72356	0.0847869	0.14748
LOC103696206	125.942	0.445577	0.384468	1.15894	0.246479	0.34949
LOC103696207	6.99525	6.71895	5.1891	1.29482	0.195383	0.289974
LOC103696208	1417.46	0.985054	0.496702	1.98319	0.0473465	0.0911788
LOC103696209	1835.17	-0.588607	0.247619	-2.37706	0.017451	0.0394775
LOC103696210	268.391	3.28611	0.882178	3.725	0.000195314	0.000857189
LOC103696211	982.508	2.42545	0.549607	4.41306	1.0192e-05	6.75074e-05
LOC103696213	24.8432	-0.203898	1.93316	-0.105474	0.915999	0.94704
LOC103696214	125.011	0.562087	0.287357	1.95606	0.050458	0.0960221
LOC103696215	421.659	-0.68431	0.285793	-2.39443	0.0166464	0.0379045
LOC103696216	567.735	-0.345713	0.316668	-1.09172	0.274956	0.380914
LOC103696217	599.197	-0.00355278	0.261999	-0.0135603	0.989181	1
LOC103696220	917.186	-0.27353	0.199319	-1.37232	0.169963	0.259265
LOC103696221	1663.99	0.213796	0.800298	0.267146	0.789357	0.849191
LOC103696222	58.5293	3.15587	0.738276	4.27465	1.91435e-05	0.00011674
LOC103696223	90.365	1.43197	0.468334	3.05758	0.00223133	0.0069502
LOC103696226	54.8212	4.21929	1.40944	2.99359	0.00275715	0.00833869
LOC103696227	629.988	-1.04082	0.467001	-2.22872	0.0258323	0.0549362
LOC103696229	885.081	-0.392067	0.534153	-0.733997	0.462951	0.569685
LOC103696230	69.0893	0.124273	0.485624	0.255904	0.798025	0.856335
LOC103696231	1232.07	0.712582	0.581022	1.22643	0.220038	0.319126
LOC103696232	255.206	-1.55251	0.310359	-5.00231	5.66472e-07	5.43832e-06
LOC103696233	87.9955	1.27534	0.753773	1.69194	0.0906574	0.156024
LOC103696234	441.497	1.2821	0.578708	2.21546	0.0267287	0.0565408
LOC103696235	442.202	2.03595	0.418274	4.86751	1.13012e-06	9.92117e-06
LOC103696238	166.559	5.68283	1.02448	5.54703	2.90563e-08	4.24533e-07
LOC103696239	37.8441	9.37413	2.05814	4.55466	5.24702e-06	3.76685e-05
LOC103696241	1.89366	2.42998	3.87827	0.626563	0.530946	0.632158
LOC103696242	1.69537	2.27799	7.25045	0.314186	0.75338	0.820545
LOC103696243	22.7151	9.14675	3.58089	2.55432	0.0106395	0.0260243
LOC103696246	649.391	0.226374	0.277229	0.816559	0.414181	0.52297
LOC103696247	191.729	-0.281056	0.261533	-1.07465	0.28253	0.38893
LOC103696248	133.413	1.89143	0.624743	3.02753	0.00246562	0.00757975
LOC103696249	2681.18	-0.232104	0.333828	-0.69528	0.48688	0.592301
LOC103696250	130.614	8.83626	1.46225	6.04292	1.51346e-09	3.43174e-08
LOC103696251	986.057	-1.11844	0.46775	-2.3911	0.016798	0.0382198
LOC103696252	129.859	1.70466	0.592526	2.87693	0.00401563	0.0114105
LOC103696253	1228.69	-1.0623	0.292556	-3.63111	0.000282202	0.00118225
LOC103696254	730.389	1.07114	0.385121	2.78132	0.00541386	0.0147025
LOC103696255	74.9472	1.05602	0.355314	2.97207	0.00295796	0.0088505
LOC103696256	2387.53	-1.52043	0.370047	-4.10873	3.9784e-05	0.000217402
LOC103696257	240.474	-0.71615	0.287802	-2.48835	0.0128339	0.0304742
LOC103696259	734.409	0.557132	0.464875	1.19846	0.23074	0.331414
LOC103696263	248.976	4.19399	0.827189	5.07018	3.97444e-07	3.99866e-06
LOC103696264	312.998	2.20368	0.4181	5.27071	1.35899e-07	1.58198e-06
LOC103696266	1547.31	-0.924642	0.237374	-3.89529	9.80808e-05	0.000471115
LOC103696267	304.796	-0.887097	0.363947	-2.43744	0.0147918	0.0343417
LOC103696269	1441.74	-0.078795	0.357239	-0.220567	0.82543	0.877821
LOC103696270	443.211	-0.251921	0.191909	-1.31271	0.189281	0.282766
LOC103696271	3594.18	-1.87961	0.308339	-6.09594	1.08797e-09	2.58776e-08
LOC103696272	266.478	-0.701184	0.352098	-1.99144	0.046432	0.0897797
LOC103696273	774.61	3.16451	0.521478	6.06835	1.29232e-09	2.99795e-08
LOC103696274	1407.59	-0.913834	0.477918	-1.91211	0.0558617	0.104497
LOC103696275	437.233	0.137066	0.27412	0.500023	0.617059	0.708039
LOC103696276	992.674	-0.201303	0.392761	-0.512532	0.608278	0.70053
LOC103696277	159.348	-0.0980238	0.389453	-0.251696	0.801276	0.859001
LOC103696278	217.739	1.53293	0.297885	5.14603	2.6606e-07	2.83907e-06
LOC103696279	985.089	-0.882304	0.214278	-4.11757	3.82893e-05	0.000210299
LOC103696280	534.547	-0.461489	0.31395	-1.46994	0.141577	0.224253
LOC103696281	689.564	-1.80409	0.521653	-3.45841	0.000543368	0.00207362
LOC103696283	236.027	1.13335	0.455042	2.49064	0.0127513	0.0303144
LOC103696287	57.3493	6.57022	0.900179	7.29879	2.90367e-13	2.40353e-11
LOC103696288	370.678	-0.303905	0.211663	-1.43579	0.151061	0.235852
LOC103696289	492.822	-1.54325	0.330585	-4.66822	3.03816e-06	2.33817e-05
LOC103696290	107.769	2.19637	0.450799	4.87216	1.10383e-06	9.71671e-06
LOC103696291	393.776	1.22411	0.377801	3.24009	0.00119494	0.00408165
LOC103696292	1449.57	-0.580769	0.237339	-2.447	0.0144051	0.0335886
LOC103696294	168.422	1.83693	0.574773	3.19592	0.00139388	0.00465482
LOC103696295	295.418	0.120168	0.298291	0.402853	0.687056	0.767973
LOC103696296	834.149	-1.86966	0.401031	-4.66214	3.12937e-06	2.40103e-05
LOC103696297	697.463	1.75058	0.515283	3.39732	0.000680494	0.00251619
LOC103696298	323.554	-0.81309	0.536427	-1.51575	0.129582	0.208697
LOC103696299	743.5	-1.53382	0.97548	-1.57238	0.115863	0.190557
LOC103696301	219.064	8.69967	1.4431	6.02847	1.65523e-09	3.71677e-08
LOC103696302	502.896	-0.227702	0.156567	-1.45434	0.145852	0.229564
LOC103696303	141.199	-0.849917	0.201367	-4.22074	2.43503e-05	0.000143274
LOC103696304	32.4405	1.16269	1.80411	0.644463	0.519275	0.621871
LOC103696307	657.695	-1.47273	0.253831	-5.80201	6.55231e-09	1.21447e-07
LOC103696308	617.014	-0.39198	0.316318	-1.2392	0.215273	0.313526
LOC103696309	92.7498	1.59624	0.464567	3.43598	0.000590413	0.00222749
LOC103696310	0.560894	-0.648816	7.24153	-0.0895966	0.928608	0.956038
LOC103696311	1004.07	-0.707763	0.498756	-1.41906	0.155883	0.241876
LOC103696312	1186.76	3.18619	0.732586	4.34924	1.36613e-05	8.71388e-05
LOC103696313	237.313	0.679585	0.358246	1.89698	0.057831	0.107463
LOC103696314	309.014	-1.01502	0.476577	-2.12981	0.0331874	0.0677971
LOC103696315	110.961	4.30888	0.720222	5.98271	2.19453e-09	4.74671e-08
LOC103696316	1855.74	-0.483286	0.399603	-1.20942	0.226503	0.326714
LOC103696317	13.6559	3.83546	1.04157	3.68238	0.000231063	0.000993431
LOC103696318	11.2017	5.10549	1.6871	3.02618	0.00247662	0.00760632
LOC103696319	450.525	-0.753005	0.345847	-2.17728	0.02946	0.0612863
LOC103696320	283.124	0.350514	0.156321	2.24227	0.024944	0.0533583
LOC103696321	255.41	-0.398874	0.269521	-1.47994	0.13889	0.220898
LOC103696322	308.627	1.05871	0.339885	3.11491	0.00183998	0.00590695
LOC103696323	519.786	3.72471	0.626944	5.94106	2.83183e-09	5.92326e-08
LOC103696326	361.465	0.303234	0.568994	0.53293	0.594082	0.688015
LOC103696327	263.528	0.0440572	0.290617	0.151599	0.879504	0.918827
LOC103696328	745.27	0.288372	0.210817	1.36787	0.171351	0.260972
LOC103696330	110.587	2.10687	0.445372	4.7306	2.2386e-06	1.79242e-05
LOC103696331	621.471	2.09225	0.516442	4.05128	5.09384e-05	0.000268486
LOC103696332	445.577	-0.346089	0.237706	-1.45596	0.145405	0.229058
LOC103696334	1251.57	-0.220037	0.144852	-1.51905	0.128749	0.207556
LOC103696336	896.9	-0.664921	0.228589	-2.90881	0.00362807	0.0104924
LOC103696337	684.413	-0.333541	0.434992	-0.766775	0.443215	0.551101
LOC103696338	425.339	-0.176409	0.290757	-0.606723	0.544035	0.643956
LOC103696341	14.2752	1.49255	1.09071	1.36843	0.171178	0.26075
LOC103696342	513.297	-0.576876	0.285734	-2.01893	0.0434949	0.0851287
LOC103696343	97.2847	1.94445	0.418819	4.6427	3.43884e-06	2.60591e-05
LOC103696344	221.561	8.54433	1.4895	5.73636	9.67309e-09	1.677e-07
LOC103696345	199.186	0.189098	0.480715	0.393368	0.694048	0.773533
LOC103696346	1851.51	-0.722467	0.304733	-2.37082	0.0177487	0.040039
LOC103696349	8.28553	6.06843	1.7133	3.54195	0.000397179	0.00158507
LOC103696350	148.111	6.96414	1.28804	5.40679	6.41637e-08	8.33499e-07
LOC103696351	557.862	1.19383	0.257499	4.63624	3.54805e-06	2.68031e-05
LOC103696352	204.052	0.741823	0.594213	1.24841	0.21188	0.309591
LOC103696353	82.3309	-0.71814	0.366596	-1.95894	0.0501198	0.095472
LOC103696354	5846.31	-0.726694	0.554179	-1.3113	0.189757	0.283332
LOC103696356	1129.89	0.404726	0.284921	1.42049	0.155466	0.241384
LOC103696357	93.6163	-0.0355582	0.429059	-0.0828748	0.933951	0.959882
LOC103696358	122.869	0.625966	0.310115	2.0185	0.0435392	0.0851868
LOC103696360	99.0637	6.28679	1.32861	4.73184	2.22491e-06	1.78318e-05
LOC103696363	711.843	-0.105749	0.461762	-0.229012	0.81886	0.872841
LOC103696364	100.951	6.34623	0.958316	6.62227	3.53716e-11	1.42944e-09
LOC103696365	275.16	0.458931	0.546157	0.840292	0.400745	0.50998
LOC103696366	3189.68	-0.905838	0.393023	-2.3048	0.021178	0.0464481
LOC103696367	272.546	-0.170133	0.345686	-0.492161	0.622606	0.712664
LOC103696369	58.0186	0.357844	0.860464	0.415874	0.677502	0.759713
LOC103696370	390.608	0.0311846	0.825554	0.0377742	0.969868	0.986658
LOC103696372	354.886	0.0650031	0.252368	0.257572	0.796737	0.855268
LOC103696373	50.2169	6.23751	1.47386	4.2321	2.3152e-05	0.000137544
LOC103696377	2598.69	-0.984376	0.477591	-2.06113	0.0392909	0.0782408
LOC103696378	303.245	2.09663	0.726594	2.88556	0.00390717	0.0111524
LOC103696379	960.444	-2.2662	0.410071	-5.52635	3.26956e-08	4.69287e-07
LOC103696380	974.426	0.175214	0.376466	0.465417	0.641633	0.72886
LOC103696381	666.613	-1.46552	0.37985	-3.85815	0.000114247	0.000537795
LOC103696382	251.614	0.0212046	0.285655	0.0742317	0.940826	0.964732
LOC103696383	791.198	-0.278832	0.144783	-1.92587	0.0541212	0.101757
LOC103696384	122.162	1.74167	0.671761	2.5927	0.00952263	0.02366
LOC103696385	1093.14	-0.00168569	0.471223	-0.00357727	0.997146	1
LOC103696386	1373.38	-0.798544	0.577889	-1.38183	0.167024	0.255591
LOC103696387	1151.87	-0.0502164	0.4418	-0.113663	0.909505	0.941896
LOC103696388	199.092	3.9956	0.63052	6.337	2.34286e-10	7.10343e-09
LOC103696389	10.6858	3.314	1.42092	2.33229	0.0196857	0.0436748
LOC103696390	144.511	1.45803	0.365207	3.99234	6.54258e-05	0.000333314
LOC103696391	659.705	0.87948	0.375726	2.34075	0.019245	0.0428211
LOC103696392	885.078	4.9222	0.974734	5.04978	4.4231e-07	4.38502e-06
LOC103696393	244.271	0.812312	0.305931	2.65522	0.00792577	0.0202875
LOC103696394	227.846	-1.77566	0.40779	-4.35434	1.33468e-05	8.53197e-05
LOC103696396	558.256	-0.0418357	0.26304	-0.159047	0.873632	0.914037
LOC103696397	468.057	1.19302	0.465817	2.56113	0.0104332	0.0255843
LOC103696398	803.377	0.525942	0.283139	1.85754	0.0632349	0.115842
LOC103696399	1812.45	-0.541581	0.272831	-1.98504	0.0471403	0.0908657
LOC103696400	2322.33	0.230003	0.308898	0.744593	0.456518	0.563339
LOC103696402	7641.56	-0.533086	0.414061	-1.28746	0.197935	0.293244
LOC103696405	232.321	-0.137155	0.211243	-0.649275	0.516161	0.619057
LOC103696407	764.204	-0.341794	0.190953	-1.78994	0.0734636	0.13103
LOC103696408	385.733	1.94496	0.321031	6.05848	1.37412e-09	3.16005e-08
LOC103696409	98.5874	-0.0626089	0.556263	-0.112553	0.910385	0.942573
LOC103696410	2256.65	-1.15712	0.227898	-5.07738	3.82676e-07	3.87019e-06
LOC103696411	2964.32	-1.25064	0.722893	-1.73005	0.0836217	0.145819
LOC103696412	71.3488	1.6923	0.476505	3.55148	0.000383068	0.00153316
LOC103696413	74.744	5.20324	0.818845	6.35436	2.0929e-10	6.4258e-09
LOC103696414	123.132	6.76431	1.0988	6.15607	7.45724e-10	1.88449e-08
LOC103696415	380.169	-0.0474945	0.139218	-0.341152	0.732989	0.805624
LOC103696416	541.125	0.170918	0.403966	0.4231	0.672222	0.755479
LOC103696417	131.662	0.0101191	0.313509	0.0322768	0.974251	0.98989
LOC103696418	16721.9	-2.39973	0.776588	-3.09009	0.00200095	0.00633304
LOC103696419	115.947	0.926187	0.409012	2.26445	0.0235464	0.0507711
LOC103696420	2489.9	0.11583	0.298738	0.387731	0.698215	0.77684
LOC103696421	491.802	1.54483	0.447523	3.45197	0.000556518	0.00211715
LOC103696423	154.751	-1.22392	0.490485	-2.49532	0.0125843	0.0299689
LOC103696424	606.538	-1.51917	0.527481	-2.88005	0.0039761	0.0113169
LOC103696425	1254.59	0.212306	0.533419	0.398011	0.690622	0.770776
LOC103696426	1609.72	-0.432113	0.305886	-1.41266	0.157756	0.244159
LOC103696427	1866.7	2.93513	0.532689	5.51003	3.58775e-08	5.07211e-07
LOC103696428	45.0496	7.13078	1.61246	4.42229	9.76602e-06	6.48922e-05
LOC103696429	198.541	0.23724	0.734121	0.323162	0.746573	0.816734
LOC103696430	1544.5	-1.74	0.303516	-5.73279	9.87906e-09	1.71019e-07
LOC103696431	292.354	-0.899796	0.363159	-2.47769	0.0132237	0.0312564
LOC103696432	2396.46	-1.15793	0.488266	-2.37153	0.0177148	0.0399718
LOC103696433	544.871	-0.261502	0.190026	-1.37614	0.168779	0.257768
LOC103696434	621.523	-0.763966	0.344876	-2.21519	0.0267471	0.0565716
LOC103696435	274.612	-0.0024674	0.486131	-0.00507559	0.99595	1
LOC103696436	343.322	3.78125	0.41822	9.04128	1.54844e-19	1.15684e-16
LOC103696437	442.409	1.24497	0.795835	1.56436	0.117734	0.193035
LOC103696438	270.109	0.731032	0.315383	2.31791	0.0204539	0.0451077
LOC103696439	45.297	5.99509	1.00439	5.96889	2.38874e-09	5.09522e-08
LOC103696440	3007.85	-1.42334	0.46302	-3.07404	0.00211185	0.00663271
LOC103696441	484.194	6.584	0.699451	9.41309	4.81745e-21	5.3987e-18
LOC103696442	2970.28	-0.618829	0.323902	-1.91054	0.0560634	0.104834
LOC103696444	353.92	1.65	0.420396	3.92487	8.67758e-05	0.000424083
LOC103696445	870.988	-0.0812243	0.16723	-0.485703	0.627178	0.71689
LOC103696446	88.8919	0.245438	0.585895	0.418912	0.675281	0.757834
LOC103696449	635.157	2.0652	0.360322	5.73153	9.95273e-09	1.71898e-07
LOC103696450	805.283	0.565055	0.350993	1.60988	0.107425	0.179156
LOC103696451	193.017	1.39635	0.541505	2.57864	0.00991889	0.0244983
LOC103696452	368.521	0.267626	0.473932	0.564694	0.572282	0.669097
LOC103696453	274.524	1.10453	0.282784	3.90591	9.38732e-05	0.000454048
LOC103696454	423.301	-1.22289	0.665505	-1.83753	0.0661314	0.120152
LOC103696455	1334.34	-1.01497	0.452917	-2.24097	0.025028	0.0535027
LOC103696456	380.441	0.472297	0.450455	1.04849	0.294414	0.401954
LOC103696457	250.651	1.25201	0.719678	1.73969	0.0819139	0.143407
LOC103696458	442.193	-0.613849	0.30281	-2.02717	0.0426446	0.0837232
LOC103696460	202.153	-0.996426	0.55588	-1.79252	0.0730498	0.130444
LOC103696462	411.811	-0.900885	0.196053	-4.59511	4.32531e-06	3.18812e-05
LOC103696464	33.0249	3.51615	0.67626	5.19941	1.99925e-07	2.21912e-06
LOC103696465	12.2543	6.3562	2.12338	2.99344	0.00275852	0.00834112
LOC103696466	19.4102	9.30833	2.09371	4.44584	8.75481e-06	5.89323e-05
LOC103696467	360.6	-1.50321	0.347757	-4.32258	1.54218e-05	9.65921e-05
LOC103696468	395.426	0.9267	0.824003	1.12463	0.260745	0.365583
LOC103696469	395.285	-0.535338	0.311513	-1.71851	0.0857045	0.148863
LOC103696470	59.9979	3.95538	0.82766	4.779	1.76173e-06	1.45911e-05
LOC103696471	215.123	2.18611	0.522478	4.18412	2.86273e-05	0.000163777
LOC103696472	59.9903	0.661532	0.51082	1.29504	0.195306	0.28991
LOC103696474	589.059	0.280884	0.359298	0.781759	0.434356	0.542494
LOC103696475	809.763	-0.90652	0.279032	-3.2488	0.00115892	0.0039759
LOC103696476	4554.14	-0.810032	0.359897	-2.25073	0.0244024	0.0523151
LOC103696478	97.296	11.4331	1.50446	7.59947	2.97353e-14	3.4245e-12
LOC103696481	616.943	-0.594372	0.295059	-2.01442	0.0439657	0.0858598
LOC103696482	23.738	4.07278	0.70023	5.81634	6.01496e-09	1.12924e-07
LOC103696485	419.489	5.82197	0.834047	6.98038	2.94373e-12	1.70859e-10
LOC103696486	2151.61	-0.687482	1.56335	-0.43975	0.660118	0.74521
LOC103696487	40.312	0	7.26121	0	1	1
LOC103696488	632.982	-0.76079	0.481615	-1.57967	0.114184	0.188401
LOC103696489	272.181	0.536244	0.820036	0.653928	0.513158	0.616166
LOC103696495	1842.08	-1.12802	0.333268	-3.38472	0.000712512	0.0026173
LOC103696496	17.7874	-0.556255	0.637918	-0.871984	0.383217	0.493385
LOC103696497	549.851	-0.0497733	0.694744	-0.0716426	0.942886	0.966198
LOC103696498	395.011	1.56859	0.42104	3.72552	0.000194914	0.000855691
LOC103696499	1589.82	0.331217	0.263459	1.25718	0.208687	0.305876
LOC103696501	885.531	0.727973	0.227526	3.19952	0.00137658	0.00460552
LOC103696502	58.4575	6.815	1.06382	6.40618	1.49212e-10	4.88492e-09
LOC103696506	133.701	-4.27248	0.613136	-6.96824	3.2092e-12	1.84796e-10
LOC103696507	387.054	0.0455047	0.487502	0.0933427	0.925631	0.953985
LOC103696508	135.27	1.23745	0.692632	1.78659	0.0740039	0.131841
LOC103696509	178.717	1.7939	0.353011	5.0817	3.74078e-07	3.79377e-06
LOC103696512	282.193	-0.977931	0.679423	-1.43935	0.15005	0.234588
LOC103696513	8.9814	1.80513	2.26771	0.796012	0.426025	0.534471
LOC103696514	267.013	1.00104	0.313159	3.19658	0.00139068	0.00464711
LOC103696515	117.504	4.40665	0.555032	7.93946	2.03068e-15	3.76732e-13
LOC103696516	163.638	1.72588	1.6275	1.06045	0.288939	0.396216
LOC103696517	505.467	-0.438115	0.249417	-1.75656	0.0789936	0.139156
LOC103696518	199.903	-0.653163	0.235713	-2.77101	0.00558834	0.0150962
LOC103696519	281.333	-0.442125	0.352551	-1.25407	0.209815	0.307159
LOC103696520	1413.36	1.29668	0.824719	1.57226	0.115889	0.190578
LOC103696521	1531.36	-0.523077	0.321718	-1.62589	0.103974	0.174369
LOC103696526	1073.32	-0.320871	0.260951	-1.22962	0.218839	0.317641
LOC103696528	541.266	0.564213	0.478927	1.17808	0.238765	0.340807
LOC103696531	55.128	1.99893	0.556996	3.58876	0.000332251	0.00136215
LOC103696534	13.7947	5.2079	1.18686	4.38796	1.14421e-05	7.45281e-05
LOC103696536	448.741	-0.0295386	0.215584	-0.137017	0.891018	0.927431
LOC103696538	59.7712	-0.296243	0.370568	-0.799428	0.424042	0.532396
LOC103696539	1033.56	6.79345	0.881123	7.70999	1.25826e-14	1.65891e-12
LOC103696541	205.333	0.175349	0.420569	0.416932	0.676728	0.75902
LOC103696543	32.4431	8.23974	1.54318	5.33947	9.32177e-08	1.14265e-06
LOC103696545	3.77582	1.51459	1.94892	0.777145	0.437073	0.545046
LOC103696546	1663.94	-1.09371	0.311708	-3.50876	0.000450205	0.00176265
LOC103696547	1092.96	0.184602	0.39881	0.462883	0.643448	0.730467
LOC103696548	1103.12	-0.301358	0.292291	-1.03102	0.30253	0.410527
LOC103696549	12.1829	4.64153	2.09552	2.21498	0.0267617	0.0565944
LOC103696552	4.5486	6.11978	6.95054	0.880476	0.378602	0.489215
LOC103696553	74.3517	1.41045	0.605367	2.32991	0.0198108	0.0439123
LOC103696555	349.594	-1.60416	0.405494	-3.95606	7.6195e-05	0.000379374
LOC103696556	1380.12	-1.07459	0.421712	-2.54817	0.0108291	0.0264086
LOC103696557	27.6867	-1.20394	0.886389	-1.35825	0.174383	0.264685
LOC103696558	542.517	-1.64216	0.603521	-2.72096	0.00650918	0.0171574
LOC103696560	62.7444	1.75401	1.06634	1.64489	0.0999927	0.16892
LOC103696561	19.505	0.862936	1.62752	0.530214	0.595964	0.689743
LOC103696562	7.21757	4.19671	2.90257	1.44586	0.148216	0.232344
LOC103696563	213.29	2.43367	0.725383	3.35502	0.000793591	0.00287234
LOC103696564	410.008	3.0975	1.19449	2.59316	0.00950987	0.0236343
LOC103696565	60.175	-0.517665	0.437375	-1.18357	0.236582	0.338286
LOC103696568	27.2464	1.5694	0.598073	2.62409	0.00868817	0.0219137
LOC103696571	616.391	-1.33964	0.350911	-3.81759	0.000134759	0.000620885
LOC103696572	527.072	1.3582	0.437512	3.10438	0.0019068	0.00609059
LOC103696573	2165.69	-0.145372	0.364815	-0.39848	0.690276	0.770508
LOC103696574	650.295	-0.243352	0.495026	-0.491594	0.623006	0.71303
LOC103696576	233.757	-0.201988	0.737651	-0.273825	0.784219	0.84488
LOC103696577	2055.27	-0.0361325	0.296618	-0.121815	0.903045	0.936838
LOC103696578	369.061	0.180391	0.378475	0.476625	0.633629	0.72185
LOC103696579	3292.34	-0.12953	0.712462	-0.181806	0.855735	0.900964
LOC103696581	822.062	-0.752891	0.488281	-1.54192	0.123093	0.200163
LOC103696582	1903.88	-0.932818	0.320317	-2.91217	0.00358924	0.0103946
LOC103696583	781.942	-0.182968	0.259171	-0.705972	0.480205	0.585821
LOC103696584	1288.8	1.17163	0.417999	2.80296	0.00506358	0.0138715
LOC103696585	752.025	0.259663	0.234039	1.10949	0.267221	0.372875
LOC103696586	63.3017	4.95326	0.881289	5.62047	1.9044e-08	2.98485e-07
LOC103696588	572.044	-0.410559	0.358617	-1.14484	0.252277	0.356064
LOC103696589	1265.23	-0.673599	0.261322	-2.57765	0.00994734	0.0245582
LOC103696590	926.937	-1.85889	0.466145	-3.9878	6.66875e-05	0.000338751
LOC103696591	190.922	0.548804	0.305929	1.79389	0.0728304	0.130116
LOC103696592	1520.72	-1.72157	0.504012	-3.41574	0.000636101	0.00237168
LOC103696593	369.398	0.274857	0.192035	1.43128	0.15235	0.237482
LOC103696594	227.023	-0.8325	0.326565	-2.54927	0.010795	0.0263451
LOC103696595	1812.94	-0.21662	0.368663	-0.587583	0.556812	0.655323
LOC103696596	526.811	-1.45549	0.518434	-2.80748	0.00499313	0.0137121
LOC103696597	324.276	-0.56345	0.229864	-2.45124	0.0142367	0.033249
LOC103696598	2869.65	-0.370481	0.576952	-0.642134	0.520786	0.623117
LOC103696599	55.9535	4.04136	0.784888	5.14897	2.61917e-07	2.80269e-06
LOC103696600	532.652	-0.600724	0.245965	-2.44231	0.0145936	0.0339627
LOC103696601	41.1114	4.85058	1.06987	4.53381	5.79286e-06	4.10174e-05
LOC103696602	4.42477	0.941465	1.24668	0.755176	0.450144	0.557765
LOC103696603	238.13	5.01786	1.06691	4.70319	2.56126e-06	2.01805e-05
LOC103696604	126.174	0.602147	0.412734	1.45892	0.144587	0.228078
LOC103696605	94.4323	7.61436	1.40592	5.41594	6.09687e-08	7.97327e-07
LOC103696609	736.693	-0.0450045	0.196263	-0.229307	0.81863	0.872632
LOC103696610	644.531	0.211285	0.351945	0.600336	0.548283	0.647508
LOC103696611	14.9175	4.91608	1.31125	3.74916	0.000177429	0.000788071
LOC103696612	463.304	7.20175	0.988129	7.28827	3.13957e-13	2.55524e-11
LOC103696613	600.339	0.151732	0.297881	0.50937	0.610493	0.702497
LOC103696614	925.876	-0.00509064	0.456348	-0.0111552	0.9911	1
LOC103696615	1490.07	-0.616594	0.267071	-2.30872	0.0209589	0.0460542
LOC103696616	529.626	-0.285475	0.268333	-1.06388	0.287381	0.394449
LOC103696617	548.874	4.68229	0.894809	5.23272	1.67032e-07	1.89444e-06
LOC103696618	448.523	0.71903	0.296116	2.42821	0.0151737	0.0350859
LOC103696620	457.268	1.22428	0.548381	2.23253	0.0255797	0.054482
LOC103696621	2965	4.67758	0.533696	8.7645	1.87608e-18	1.02541e-15
LOC103696622	69.5438	1.73395	0.569299	3.04576	0.00232092	0.00719717
LOC103696623	679.576	3.79463	0.829456	4.57484	4.76586e-06	3.46551e-05
LOC103696624	2456.81	-0.272906	0.346101	-0.788515	0.430396	0.538633
LOC103696625	50.257	0	1.97011	0	1	1
LOC103696626	501.833	-0.0519837	0.371319	-0.139998	0.888662	0.925806
LOC103696628	1306.58	-0.936981	0.40494	-2.31387	0.0206747	0.0455189
LOC103696629	469.333	0.333864	0.507764	0.657517	0.510848	0.613873
LOC103696630	20.194	3.13054	0.793422	3.94562	7.95925e-05	0.000394268
LOC103696631	83.9827	0.867883	0.505846	1.7157	0.0862161	0.149611
LOC103696632	199.412	-0.981492	0.33273	-2.94982	0.00317964	0.00939511
LOC103696633	55.5196	1.59652	0.500863	3.18753	0.00143492	0.00476406
LOC103696635	4.72598	3.78977	1.78982	2.1174	0.0342256	0.0696244
LOC103696637	633.628	-0.219372	0.38556	-0.56897	0.569376	0.666342
LOC103696640	1278.64	-1.58466	0.446168	-3.5517	0.000382748	0.00153231
LOC103696641	182.344	0.160471	0.274234	0.585159	0.558441	0.656657
LOC103696642	391.745	1.20705	0.287288	4.20152	2.65133e-05	0.000153705
LOC103696643	114.333	1.57981	1.01953	1.54955	0.12125	0.19773
LOC103696644	289.964	0.504076	0.440387	1.14462	0.252367	0.356174
LOC103696645	2053.16	-0.943275	0.264858	-3.56143	0.000368835	0.00148807
LOC103696647	508.313	0.86337	0.511682	1.68732	0.0915424	0.15725
LOC103696649	199.421	7.01232	0.993017	7.06163	1.6456e-12	1.03559e-10
LOC103696650	17.818	6.79031	3.42523	1.98244	0.0474303	0.0913069
LOC103696652	1691.28	0.599022	0.426005	1.40614	0.159683	0.246565
LOC103696653	563.346	2.18761	0.84002	2.60424	0.00920784	0.0229837
LOC103696654	139.616	-0.621138	0.253753	-2.44781	0.0143728	0.0335212
LOC103696655	1902.53	0.504143	0.408267	1.23484	0.216891	0.315376
LOC103696656	219.188	-0.181006	0.610365	-0.296554	0.766807	0.830791
LOC103696657	241.29	0.453867	0.332588	1.36465	0.172362	0.262182
LOC103696658	3480.39	-2.55938	0.399715	-6.40302	1.52338e-10	4.97051e-09
LOC103696660	672.015	-1.44236	0.390221	-3.69627	0.000218787	0.000947642
LOC103696661	99.1568	-0.285806	0.597395	-0.47842	0.632351	0.720798
LOC103696663	206.933	3.16859	0.846104	3.74492	0.00018045	0.000799538
LOC103696664	358.045	-1.12993	0.596025	-1.89577	0.0579905	0.107718
LOC103696666	1057.7	-0.329729	0.250464	-1.31647	0.188015	0.281236
LOC103696667	906.098	-0.604255	0.676058	-0.893792	0.371433	0.482176
LOC103696668	1261.91	-1.06909	0.472001	-2.26501	0.023512	0.0507008
LOC103696670	75.9917	3.39008	0.604157	5.61125	2.00871e-08	3.11484e-07
LOC103696671	38.8466	3.28748	0.65832	4.99374	5.92221e-07	5.6446e-06
LOC103696672	99.6614	-0.0248199	0.540026	-0.0459606	0.963342	0.98145
LOC103696673	708.356	-1.2681	0.515931	-2.4579	0.0139754	0.0327483
LOC103696674	30.4758	2.66634	0.823187	3.23905	0.0011993	0.00409515
LOC103696676	307.275	0.950446	0.345716	2.74921	0.00597386	0.0159425
LOC103696677	207.854	7.98039	1.27207	6.27354	3.52927e-10	9.98371e-09
LOC103696678	150.432	2.15842	0.416514	5.1821	2.19398e-07	2.39345e-06
LOC103696679	870.546	-0.192178	0.171174	-1.1227	0.261563	0.36649
LOC103696680	780.938	-0.673809	0.344714	-1.95469	0.05062	0.0962299
LOC103696681	486.445	-0.164457	0.186694	-0.880893	0.378376	0.489003
LOC103696682	104.871	1.00269	0.527501	1.90082	0.0573254	0.106728
LOC103696683	1146.17	0.893367	0.651342	1.37158	0.170195	0.259523
LOC103696684	133.982	1.11327	0.392737	2.83465	0.00458753	0.0127654
LOC103696685	389.953	0.528896	0.352816	1.49907	0.133855	0.2144
LOC103696686	130.964	2.10309	0.393849	5.33984	9.30298e-08	1.14159e-06
LOC103696687	157.663	1.5216	0.913473	1.66572	0.0957682	0.163114
LOC103696689	383.843	-1.38596	0.319594	-4.33662	1.4469e-05	9.14694e-05
LOC103696690	800.612	-2.55067	0.517048	-4.93313	8.09206e-07	7.43077e-06
LOC103696691	1691.27	-1.09164	0.252045	-4.33114	1.48337e-05	9.33855e-05
LOC103696692	281.069	-1.47322	0.931059	-1.58231	0.113579	0.187594
LOC103696693	933.746	-0.366419	0.252862	-1.44909	0.147313	0.23124
LOC103696695	848.781	-0.936364	0.302094	-3.09957	0.00193799	0.00617263
LOC103696696	268.869	0.234883	0.286158	0.820816	0.411751	0.520553
LOC103696697	248.595	2.08842	0.455313	4.58678	4.50131e-06	3.297e-05
LOC103696698	4.0887	6.99171	7.04282	0.992743	0.320835	0.430633
LOC103696699	790.432	-0.199265	0.202782	-0.982654	0.325778	0.435854
LOC103696700	221.899	0.279996	0.432361	0.647597	0.517245	0.620026
LOC103696701	1325.62	-1.40384	0.264222	-5.31312	1.07767e-07	1.29378e-06
LOC103696702	6064.41	-1.72527	0.371296	-4.64663	3.37405e-06	2.56148e-05
LOC103696703	60.509	6.19487	1.62883	3.80327	0.000142799	0.000654102
LOC103696704	1742.07	-1.16816	0.374642	-3.11807	0.00182039	0.00585115
LOC103696706	456.692	2.50461	0.677956	3.69436	0.000220441	0.000953675
LOC103696708	1978	-0.411976	0.461695	-0.892311	0.372226	0.482948
LOC103696709	612.602	-0.193344	0.324401	-0.596002	0.551174	0.650061
LOC103696711	62.5476	-0.180655	0.990002	-0.182479	0.855206	0.900674
LOC103696712	400.847	0.46297	0.439578	1.05321	0.292243	0.399469
LOC103696713	325.448	0.411065	0.372792	1.10267	0.270172	0.375895
LOC103696714	486.928	4.74428	0.729919	6.49973	8.04651e-11	2.93783e-09
LOC103696715	4.40733	4.51113	4.60798	0.978983	0.327589	0.437741
LOC103696717	1097.53	-0.955114	0.269098	-3.54932	0.000386223	0.00154431
LOC103696718	1208.91	0.349493	0.731339	0.477881	0.632735	0.721058
LOC103696719	483.131	-0.379537	0.213016	-1.78173	0.0747937	0.132963
LOC103696721	711.053	-0.829857	0.425559	-1.95004	0.0511712	0.0971129
LOC103696722	70.642	-2.67262	1.56546	-1.70724	0.0877773	0.151883
LOC103696723	1873.39	-0.337092	0.391599	-0.860809	0.389343	0.49914
LOC103696724	110.306	-0.48981	0.609272	-0.803927	0.421439	0.529904
LOC103696725	4623.44	1.0366	0.43874	2.36268	0.0181435	0.0407875
LOC103696726	2692.06	-0.276438	0.603572	-0.458004	0.64695	0.733841
LOC103696729	443.794	0.830935	0.417345	1.991	0.0464806	0.0898339
LOC103696730	1929.53	1.88001	0.571507	3.28957	0.0010034	0.00352413
LOC103696731	5313.39	-2.0199	0.56709	-3.56187	0.000368223	0.00148621
LOC103696732	2418.71	-0.313006	0.278419	-1.12423	0.260916	0.365759
LOC103696733	555.776	-0.730949	0.436277	-1.67542	0.0938513	0.160431
LOC103696735	210.971	-0.781151	0.901572	-0.866432	0.386254	0.496268
LOC103696736	6086.59	-0.111929	0.629648	-0.177765	0.858908	0.9034
LOC103696737	3138.75	0.739977	0.673159	1.09926	0.271654	0.377441
LOC103696739	108.475	-0.274996	0.58212	-0.472405	0.636638	0.724372
LOC103696740	602.034	0.0879076	0.318682	0.275847	0.782665	0.843581
LOC103696741	244.683	-0.927199	0.533647	-1.73748	0.0823031	0.143993
LOC103696742	15.7268	5.96333	1.52724	3.90464	9.43659e-05	0.00045575
LOC103696743	179.5	1.39774	0.331303	4.21893	2.45466e-05	0.000144284
LOC103696744	2.84954	5.97853	7.1752	0.83322	0.40472	0.513783
LOC103696745	364.017	1.88842	0.537998	3.51008	0.00044797	0.00175484
LOC103696747	423.563	0.22398	0.192587	1.16301	0.244826	0.347664
LOC103696748	822.696	-1.47809	0.832939	-1.77455	0.0759718	0.134622
LOC103696749	74.7086	4.43749	1.09917	4.03712	5.4111e-05	0.000283516
LOC103696750	191.21	-1.13807	0.492913	-2.30886	0.0209511	0.0460441
LOC103696753	247.261	1.29547	0.444756	2.91277	0.00358234	0.0103818
LOC103696754	58.9817	-0.558644	0.847957	-0.658812	0.510017	0.613253
LOC103696756	108.861	2.47726	0.647291	3.82712	0.000129654	0.00060021
LOC103696757	215.431	1.0023	0.75548	1.32671	0.184604	0.277087
LOC103696758	127.406	0.0724164	0.300824	0.240727	0.809767	0.86525
LOC103696759	578.239	-0.558038	0.508968	-1.09641	0.272899	0.378786
LOC103696760	308.588	6.35277	1.17588	5.40255	6.57006e-08	8.49299e-07
LOC103696761	142.71	1.57021	0.510956	3.07308	0.00211862	0.00664839
LOC103696762	6.18601	4.5187	1.72617	2.61776	0.00885091	0.0222203
LOC103696763	4.928	4.15846	1.76308	2.35864	0.0183421	0.0411355
LOC103696764	781.741	0.0980737	0.233267	0.420435	0.674168	0.756972
LOC103696765	997.575	-1.08977	0.267167	-4.07898	4.52338e-05	0.000242677
LOC103696766	323.52	-0.256009	0.161017	-1.58995	0.111846	0.185236
LOC103696767	89.5298	0.755514	0.689962	1.09501	0.273513	0.379474
LOC103696768	539.531	0.777843	0.31408	2.47657	0.013265	0.0313301
LOC103696769	322.17	-1.06639	0.319499	-3.33768	0.000844815	0.00303481
LOC103696770	71.0511	2.23133	0.85718	2.6031	0.00923845	0.0230463
LOC103696771	89.9075	0.153723	0.418066	0.367699	0.713097	0.789262
LOC103696774	263.106	4.09431	0.632081	6.47751	9.32461e-11	3.31331e-09
LOC103696775	526.817	1.66248	0.405875	4.09603	4.20293e-05	0.00022758
LOC103696776	62.3507	1.10896	0.733662	1.51154	0.13065	0.210097
LOC103696777	4350.6	-2.00783	0.657908	-3.05185	0.00227437	0.0070671
LOC103696780	507.069	0.538385	0.222278	2.42212	0.0154302	0.0355717
LOC103696781	1257.58	-1.14015	0.41644	-2.73785	0.00618432	0.0164154
LOC103696783	174.066	0.0265883	0.80107	0.033191	0.973522	0.989345
LOC103696784	552.767	-0.434384	0.289688	-1.49949	0.133747	0.214263
LOC103696785	1032.59	-0.493212	0.332225	-1.48457	0.137657	0.219223
LOC103696787	85.0556	2.77592	0.757001	3.667	0.000245415	0.0010468
LOC103696788	215.207	5.3329	0.795456	6.7042	2.02506e-11	8.9265e-10
LOC103696789	73.3389	2.05943	1.03438	1.99098	0.0464836	0.0898339
LOC103696790	199.891	1.35816	0.314627	4.31672	1.58362e-05	9.89319e-05
LOC103696793	580.789	-0.416928	0.359267	-1.1605	0.245846	0.34883
LOC103696795	550.293	-0.163485	0.604672	-0.270369	0.786876	0.846929
LOC103696796	144.819	5.10623	0.750877	6.80035	1.04365e-11	5.1453e-10
LOC103696797	2890.26	-1.26389	0.607624	-2.08005	0.0375212	0.0752753
LOC103696799	61518.5	8.8833	1.11319	7.98002	1.46311e-15	2.86112e-13
LOC103696800	211.546	-0.834867	0.393184	-2.12335	0.0337245	0.0687443
LOC103696801	71.4686	0.849413	0.518583	1.63795	0.101432	0.170883
LOC103696802	78.2513	8.24788	1.60914	5.12566	2.96504e-07	3.09318e-06
LOC103696803	777.351	-1.24992	0.22524	-5.54929	2.86838e-08	4.19558e-07
LOC103696804	227.91	-0.541292	0.783747	-0.690647	0.489787	0.595083
LOC103696806	3.78371	-0.971392	1.65731	-0.586127	0.55779	0.656121
LOC103696807	1788.58	-0.420171	0.252282	-1.66548	0.0958165	0.163159
LOC103696810	978.476	-0.580139	0.258421	-2.24494	0.0247723	0.0530299
LOC103696811	33.2438	0.891981	0.378717	2.35527	0.0185094	0.0414278
LOC103696813	172.134	3.07223	0.781993	3.92872	8.53997e-05	0.000418623
LOC103696814	59.3919	2.67069	0.574635	4.64763	3.35763e-06	2.55168e-05
LOC103696815	1373.94	0.721903	0.367591	1.96388	0.0495445	0.0946032
LOC103696816	304.042	1.50358	0.425043	3.53748	0.000403959	0.00160926
LOC103696817	466.942	1.09305	0.322524	3.38904	0.000701372	0.00258486
LOC103696820	75.1056	-1.50877	0.458647	-3.28962	0.00100323	0.00352394
LOC103696821	690.763	-0.15495	0.274874	-0.563712	0.57295	0.669555
LOC103696823	5.63345	6.47118	4.57488	1.4145	0.157214	0.243554
LOC103696824	4.31457	4.1648	1.63221	2.55164	0.0107218	0.0261928
LOC103696825	387.307	-1.15324	0.603072	-1.91227	0.0558416	0.104466
LOC103696826	469.725	1.7398	0.449637	3.86934	0.000109129	0.000517025
LOC103696827	126.761	5.08765	1.10909	4.58722	4.49197e-06	3.29181e-05
LOC103696828	151.333	1.84457	0.505652	3.64791	0.000264381	0.00111642
LOC103696829	136.997	4.61401	1.27773	3.61109	0.000304917	0.00126414
LOC103696830	221.279	0.0797497	0.31052	0.256826	0.797313	0.855665
LOC103696831	605.384	-1.42004	0.3144	-4.51668	6.28182e-06	4.40408e-05
LOC103696832	477.756	-1.73331	0.266003	-6.51613	7.21465e-11	2.68129e-09
LOC103696834	1076.37	-0.0684696	1.09982	-0.062255	0.95036	0.971338
LOC103696835	185.488	1.91965	0.353176	5.43538	5.46785e-08	7.3081e-07
LOC103696837	664.829	0.198071	0.256711	0.771571	0.440368	0.548287
LOC103696838	101.657	-0.242432	0.716942	-0.338148	0.735252	0.807563
LOC103696840	1316.78	0.813177	0.992492	0.819329	0.412599	0.521489
LOC103696841	2741.01	-1.41159	0.485231	-2.90912	0.0036245	0.0104842
LOC103696842	235.3	0.750198	1.09804	0.683218	0.494469	0.599681
LOC103696843	524.999	-0.67312	0.205346	-3.27798	0.00104553	0.003647
LOC103696844	2.58714	3.4506	5.85468	0.589374	0.55561	0.654214
LOC103696845	522.306	0.334281	0.314231	1.06381	0.287416	0.394463
LOC103696847	262.605	0.849569	0.227317	3.73737	0.000185953	0.000821177
LOC103696848	120.29	6.46669	1.27879	5.05688	4.26176e-07	4.24675e-06
LOC103696849	340.566	4.98097	0.678011	7.34644	2.03552e-13	1.74952e-11
LOC103696851	123.399	4.85854	0.731023	6.64622	3.00721e-11	1.25173e-09
LOC103696852	241.158	-0.47934	0.234384	-2.04511	0.040844	0.0808034
LOC103696853	746.828	-0.14062	0.36628	-0.383914	0.701042	0.779123
LOC103696855	141.416	1.45087	0.49796	2.91363	0.00357249	0.0103564
LOC103696856	292.969	1.8496	0.409813	4.51327	6.38344e-06	4.46351e-05
LOC103696857	313.085	1.33166	0.281959	4.72291	2.32493e-06	1.85187e-05
LOC103696858	360.406	2.31153	0.577106	4.00538	6.19187e-05	0.000318244
LOC103696859	180.077	0.69429	0.41972	1.65417	0.0980924	0.166305
LOC103696861	740.458	-0.98082	0.351031	-2.79411	0.00520423	0.0141994
LOC103696862	119.858	-0.047415	0.376255	-0.126018	0.899717	0.934317
LOC103696863	307.021	-0.436186	0.37831	-1.15299	0.248916	0.352227
LOC103696864	195.394	1.56621	0.611992	2.5592	0.0104913	0.0257039
LOC103696865	5.10653	8.09985	7.16738	1.1301	0.258434	0.363049
LOC103696867	59.5349	2.34264	0.557192	4.20436	2.61817e-05	0.000152054
LOC103696868	5.45346	5.87348	4.59984	1.27689	0.201642	0.297676
LOC103696869	305.492	2.64652	0.773639	3.42087	0.000624218	0.00233567
LOC103696871	1090.04	0.353701	0.369792	0.956486	0.338827	0.449337
LOC103696872	124.811	3.70204	0.959359	3.85887	0.000113913	0.000536896
LOC103696873	13.9143	8.28076	2.79601	2.96163	0.00306012	0.00910194
LOC103696875	619.067	-0.298309	0.210685	-1.4159	0.156805	0.243021
LOC103696880	33.1333	1.0972	0.747699	1.46744	0.142257	0.225146
LOC103696882	3.25285	6.76077	5.91459	1.14307	0.253011	0.356859
LOC103696883	0.143315	0	7.26121	0	1	1
LOC103696884	55.4796	3.93526	0.978324	4.02245	5.75967e-05	0.000299304
LOC103696885	118.119	1.32508	0.382413	3.46504	0.000530155	0.00203011
LOC103696886	435.431	-0.0545497	0.290249	-0.187941	0.850923	0.897009
LOC103696887	2290.97	-0.687469	0.3357	-2.04787	0.0405728	0.0803704
LOC103696888	606.476	-0.601851	0.261499	-2.30154	0.021361	0.0467825
LOC103696889	67.2922	0.370759	0.435944	0.850474	0.395062	0.504422
LOC103696892	81.3462	5.01146	1.60072	3.13076	0.00174356	0.0056378
LOC103696893	1.9242	3.8814	4.50513	0.861552	0.388934	0.498894
LOC103696895	100.401	1.12968	1.19906	0.94214	0.346121	0.4566
LOC103696897	9.78612	1.91522	1.84685	1.03702	0.299726	0.407519
LOC103696898	36.5498	3.26111	0.740193	4.40576	1.05415e-05	6.95378e-05
LOC103696899	470.361	-0.565603	0.374217	-1.51143	0.130678	0.210131
LOC103696900	615.856	1.44963	0.392902	3.68956	0.000224646	0.000969274
LOC103696901	3344.36	-1.12918	0.40844	-2.76461	0.00569908	0.0153413
LOC103696902	1206.54	-0.275922	0.277802	-0.993232	0.320597	0.430412
LOC103696903	633.2	-0.17971	0.245343	-0.732487	0.463872	0.570505
LOC103696904	1101.97	-0.898399	0.277442	-3.23815	0.00120308	0.00410375
LOC103696906	203.265	-1.01787	0.797822	-1.27581	0.202021	0.298146
LOC103696907	7.74088	6.18193	2.3982	2.57774	0.0099449	0.0245542
LOC103696908	1859.97	-0.399723	0.49108	-0.813967	0.415664	0.524408
LOC103696909	244.758	-1.09532	0.471924	-2.32097	0.0202883	0.0447866
LOC103696910	332.24	-0.723484	0.778328	-0.929536	0.352611	0.462946
LOC103696913	2890.99	-0.443083	0.33036	-1.34122	0.179851	0.27135
LOC103696915	8744.88	-0.30005	0.436539	-0.687338	0.49187	0.597092
LOC103696916	165.332	-0.285444	0.193822	-1.47271	0.140828	0.223346
LOC103696917	4.41961	7.38554	4.05871	1.81968	0.0688081	0.124102
LOC103696919	201.308	1.27751	0.839455	1.52184	0.128049	0.206668
LOC103696920	141.77	-0.615002	0.773911	-0.794667	0.426807	0.535153
LOC103696921	1692.02	-0.63151	1.04314	-0.605394	0.544917	0.644552
LOC103696923	2414.12	-0.115015	0.343019	-0.335303	0.737396	0.809552
LOC103696924	1003.98	-1.64493	0.468428	-3.5116	0.000445425	0.00174675
LOC103696925	36.028	4.74643	1.14487	4.14584	3.3857e-05	0.000189019
LOC103696926	256.995	0.589737	0.468435	1.25895	0.208048	0.305185
LOC103696927	223.828	0.0257835	1.28345	0.0200891	0.983972	0.996109
LOC103696928	109.711	3.00055	0.768615	3.90384	9.468e-05	0.000457191
LOC103696929	611.886	-1.39399	0.400027	-3.48474	0.000492611	0.0019031
LOC103696930	3056.02	0.0271227	0.444548	0.0610119	0.95135	0.971829
LOC103696931	286.271	5.56024	1.132	4.91187	9.02131e-07	8.16063e-06
LOC103696932	446.355	0.288332	0.280124	1.0293	0.303338	0.411451
LOC103696933	612.463	-0.318642	0.264321	-1.20551	0.228005	0.328393
LOC103696935	265.813	-0.410451	0.182785	-2.24554	0.0247336	0.0529549
LOC103696936	292.206	0.908092	0.241297	3.76338	0.00016763	0.000750214
LOC103696938	2840.94	-0.866871	0.525624	-1.64922	0.099102	0.167704
LOC103696939	113.958	3.17669	0.623494	5.09498	3.48779e-07	3.57327e-06
LOC103696940	1635.65	-0.574501	0.456986	-1.25715	0.208699	0.305878
LOC103696941	2.0907	4.62953	6.44305	0.71853	0.47243	0.578783
LOC103696942	31.8254	1.99356	1.01018	1.97347	0.0484417	0.0928501
LOC103696945	430.618	1.27114	0.66881	1.90059	0.0573553	0.106763
LOC103696946	363.872	-1.1183	0.323553	-3.45632	0.000547599	0.00208772
LOC103696947	186.295	1.96967	0.506771	3.8867	0.000101617	0.000486418
LOC103696948	56.3679	3.72961	1.27635	2.9221	0.00347684	0.0101305
LOC103696949	2596.01	-0.311526	0.384914	-0.80934	0.41832	0.526902
LOC103696951	85.2775	2.1264	0.79711	2.66764	0.00763856	0.019656
LOC103696952	186.21	1.62291	0.437258	3.71155	0.000205994	0.000897705
LOC103696953	482.874	11.0323	2.96547	3.72025	0.000199025	0.000871637
LOC103696954	298.575	0.508133	0.56383	0.901216	0.367473	0.478165
LOC103696955	4.94486	6.79076	7.17083	0.946998	0.34364	0.45411
LOC103696956	1269.8	-0.82312	0.468024	-1.75871	0.0786262	0.138609
LOC103696958	2433.09	0.0445808	0.450322	0.0989976	0.92114	0.950865
LOC103696959	2963.87	-0.947401	0.853537	-1.10997	0.267012	0.372673
LOC103696960	1096.93	-0.688635	0.39662	-1.73626	0.082518	0.144222
LOC103696961	2131.13	-1.16027	0.255201	-4.54651	5.45438e-06	3.88885e-05
LOC103696962	90.2174	-0.226781	0.446097	-0.508367	0.611196	0.703028
LOC103696963	66.357	-0.523885	0.337434	-1.55255	0.12053	0.196787
LOC103696964	519.785	-0.444377	0.31451	-1.41292	0.15768	0.24408
LOC103696967	1283.84	-0.746452	0.188741	-3.9549	7.65665e-05	0.000380898
LOC103696968	681.395	2.24548	0.669984	3.35154	0.00080362	0.00290366
LOC103696969	625.963	-0.646457	0.42783	-1.51101	0.130785	0.21028
LOC103696970	854.141	-1.10599	0.403157	-2.74334	0.00608184	0.0161862
LOC103696971	13825.4	-1.8144	0.601883	-3.01455	0.00257364	0.00786025
LOC103696973	1115.51	-0.722411	0.331245	-2.18089	0.0291913	0.0608751
LOC103696974	1577.46	0.979638	0.480667	2.03808	0.0415418	0.0819391
LOC103696975	380.301	1.34062	0.363806	3.68499	0.000228707	0.000984465
LOC103696976	91.9447	-0.432948	0.910736	-0.475382	0.634515	0.722605
LOC103696977	1236.96	-0.387773	0.231238	-1.67694	0.0935544	0.160046
LOC103696978	55.7483	8.12483	2.62485	3.09535	0.00196578	0.00624409
LOC103696979	763.726	0.755831	0.536729	1.40822	0.159067	0.245784
LOC103696980	1299.19	-0.478934	0.224919	-2.12936	0.0332242	0.0678573
LOC103696981	1.50305	3.8793	7.20832	0.538169	0.59046	0.68461
LOC103696982	324.17	-0.47333	0.448354	-1.05571	0.291103	0.398321
LOC103696984	27.1903	5.92996	1.41432	4.19281	2.75521e-05	0.000158403
LOC103696985	24.4389	-0.475061	0.524068	-0.906487	0.364678	0.475249
LOC103696986	369.245	1.68891	0.472864	3.57165	0.000354736	0.00143794
LOC103696987	282.24	4.81438	0.621844	7.74211	9.7781e-15	1.35155e-12
LOC103696988	3.36223	3.72337	2.00442	1.85758	0.0632281	0.115837
LOC103696989	542.166	2.43267	1.21198	2.00719	0.0447297	0.0870425
LOC103696990	645.184	-1.08812	0.41831	-2.60124	0.00928869	0.0231617
LOC103696992	2357.03	0.515243	0.614863	0.83798	0.402042	0.511273
LOC103696993	151.519	-1.49529	0.371795	-4.02181	5.77521e-05	0.000299872
LOC103696994	590.16	-0.923487	0.448242	-2.06024	0.0393756	0.0783666
LOC103696995	617.154	1.86103	0.358312	5.19389	2.05947e-07	2.27126e-06
LOC103696998	1008.6	1.47477	0.377317	3.90859	9.28376e-05	0.000449561
LOC103696999	422.334	0.427282	0.267213	1.59903	0.109813	0.182315
LOC103697000	371.336	0.421287	0.195629	2.1535	0.0312796	0.0644504
LOC103697003	621.968	-0.034604	0.262861	-0.131644	0.895266	0.93059
LOC103697004	61.8729	-0.958235	0.380233	-2.52013	0.0117312	0.0282466
LOC103697005	13.8788	1.65786	0.990211	1.67425	0.0940812	0.16073
LOC103697006	883.063	-1.48447	1.09156	-1.35995	0.173844	0.264038
LOC103697007	80.5758	-0.876987	0.354472	-2.47406	0.0133585	0.031519
LOC103697008	786.525	0.342456	0.276779	1.23729	0.215979	0.314304
LOC103697009	15.6231	8.45464	2.65774	3.18113	0.001467	0.00485064
LOC103697010	341.472	-0.235861	0.233797	-1.00883	0.313058	0.421983
LOC103697011	183.575	-0.95064	0.328255	-2.89605	0.00377897	0.0108566
LOC103697013	679.602	-1.04686	0.477003	-2.19466	0.0281878	0.0591134
LOC103697014	744.303	1.94194	0.360795	5.3824	7.34992e-08	9.33949e-07
LOC103697015	606.8	-0.0772665	0.256391	-0.301362	0.763139	0.828211
LOC103697017	448.975	-1.93405	1.05653	-1.83057	0.0671645	0.121687
LOC103697018	57.0608	2.68819	0.752891	3.57049	0.000356313	0.00144333
LOC103697019	483.383	-0.473958	0.28089	-1.68734	0.0915372	0.15725
LOC103697020	26.7663	3.07907	0.688311	4.47337	7.69955e-06	5.26624e-05
LOC103697022	12.3489	0.336006	0.949805	0.353764	0.723516	0.798284
LOC103697025	60.3897	2.11701	0.502453	4.21335	2.51609e-05	0.000147255
LOC103697027	2258.23	-0.352393	0.416422	-0.846239	0.397419	0.5067
LOC103697029	90.3866	0.420837	1.045	0.402714	0.687159	0.768029
LOC103697030	57.6278	2.35035	1.79351	1.31048	0.190035	0.283631
LOC103697031	537.272	-0.49167	0.224128	-2.1937	0.0282572	0.0592323
LOC103697032	291.745	1.0337	0.390434	2.64757	0.00810724	0.0206848
LOC103697033	89.7762	3.75999	0.534885	7.02953	2.07229e-12	1.27116e-10
LOC103697035	27.8946	0.347829	0.677598	0.513327	0.607722	0.700083
LOC103697036	8159.65	5.03014	0.644613	7.80335	6.02846e-15	9.1485e-13
LOC103697038	72.7218	3.84851	0.7918	4.86045	1.17117e-06	1.02291e-05
LOC103697039	17.3249	6.80967	1.86959	3.64233	0.000270186	0.00113812
LOC103697040	137.047	-0.659177	0.446522	-1.47625	0.139877	0.2222
LOC103697041	1238.12	0.0543408	0.331531	0.163909	0.869803	0.911078
LOC103697042	411.036	0.6042	0.409564	1.47523	0.140151	0.222497
LOC103697043	101.517	1.15804	0.954768	1.2129	0.225168	0.325062
LOC103697044	36.9626	7.83562	1.97695	3.96349	7.38607e-05	0.0003699
LOC103697046	6571.74	-0.352122	0.964747	-0.364988	0.71512	0.790917
LOC103697047	1359.17	-1.25016	0.732734	-1.70616	0.0879782	0.152159
LOC103697048	25.6928	5.12804	0.928837	5.52093	3.3721e-08	4.81396e-07
LOC103697049	264.944	0.631624	1.36172	0.463841	0.642761	0.729857
LOC103697050	666.402	0.35916	0.230057	1.56118	0.118481	0.193973
LOC103697051	120.442	-0.19403	0.346115	-0.560595	0.575074	0.671284
LOC103697052	384.472	-0.152608	0.324828	-0.469813	0.638488	0.725967
LOC103697053	83.7066	0.712456	0.832656	0.855642	0.392196	0.501674
LOC103697054	1674.93	-0.0948379	0.309115	-0.306805	0.758992	0.825208
LOC103697055	100.52	2.55307	1.20044	2.12678	0.033438	0.0682132
LOC103697056	331.469	-0.602347	0.646674	-0.931454	0.351619	0.462054
LOC103697057	509.02	-0.26659	0.282072	-0.945115	0.3446	0.455026
LOC103697058	905.387	-0.98001	0.816842	-1.19975	0.230235	0.330917
LOC103697059	832.122	2.48891	0.55185	4.51012	6.47923e-06	4.52289e-05
LOC103697060	8.08837	2.86829	4.13892	0.693003	0.488307	0.593691
LOC103697062	248.268	1.00807	0.338182	2.98086	0.00287444	0.00864231
LOC103697063	894.3	-0.364216	0.262854	-1.38562	0.165863	0.254141
LOC103697064	447.268	-0.396931	0.171622	-2.31282	0.0207326	0.0456326
LOC103697066	525.961	0.84476	0.261276	3.23321	0.00122407	0.00416511
LOC103697067	141.103	0.143084	0.417599	0.342635	0.731873	0.804611
LOC103697068	2500.57	-0.495493	0.231374	-2.14152	0.0322318	0.0661272
LOC103697069	455.083	-1.38075	0.327709	-4.21333	2.51632e-05	0.000147255
LOC103697070	511.417	0.235411	0.354623	0.663835	0.506796	0.61059
LOC103697071	1253.55	-1.48286	0.539151	-2.75035	0.00595313	0.015893
LOC103697072	165.069	6.92476	0.875618	7.90842	2.60676e-15	4.52101e-13
LOC103697073	658.257	0.113894	0.194936	0.584265	0.559042	0.65723
LOC103697075	5.56624	7.45093	3.83798	1.94137	0.0522139	0.0987317
LOC103697076	163.624	8.71845	1.75742	4.96095	7.01486e-07	6.55523e-06
LOC103697077	113.393	0.838578	0.333642	2.51341	0.0119571	0.028698
LOC103697079	149.823	1.47929	0.377137	3.92243	8.766e-05	0.000427688
LOC103697080	4062.67	-0.297749	0.415328	-0.716901	0.473435	0.579722
LOC103697082	2379.34	-0.818383	0.426334	-1.91958	0.0549104	0.103028
LOC103697083	1609.8	-0.305145	0.204799	-1.48998	0.13623	0.217463
LOC103697084	1399.63	-0.985563	0.594948	-1.65655	0.0976099	0.165699
LOC103697086	956.499	-1.02385	0.311108	-3.29097	0.000998409	0.00350997
LOC103697087	1595.66	0.779815	0.364496	2.13943	0.0324007	0.0664175
LOC103697088	263.197	-0.692684	0.380403	-1.82092	0.0686185	0.123798
LOC103697089	347.128	-0.118703	0.401706	-0.295499	0.767613	0.831571
LOC103697090	1103.69	-0.121022	0.19305	-0.626896	0.530728	0.631967
LOC103697091	498.79	0.434705	0.329953	1.31747	0.18768	0.280952
LOC103697092	113.243	0.830925	0.577384	1.43912	0.150116	0.234654
LOC103697093	282.131	2.37218	0.458125	5.17803	2.24244e-07	2.44071e-06
LOC103697094	57.9572	0.846685	0.824841	1.02648	0.304664	0.412858
LOC103697096	14103.5	3.05998	1.05794	2.89239	0.00382323	0.0109557
LOC103697097	5391.21	1.24361	0.407038	3.05527	0.00224858	0.00699742
LOC103697098	1248.73	1.05928	0.420406	2.51966	0.011747	0.0282706
LOC103697101	92.2581	-0.192842	0.449405	-0.429104	0.667847	0.751722
LOC103697102	301.381	2.2016	0.498349	4.41779	9.97159e-06	6.61676e-05
LOC103697103	757.635	2.70153	0.370646	7.2887	3.12962e-13	2.55428e-11
LOC103697104	149.315	1.75414	0.462509	3.79266	0.000149044	0.000677912
LOC103697105	171.304	7.66841	1.17021	6.55302	5.63865e-11	2.15222e-09
LOC103697106	354.37	-0.853311	0.451586	-1.88959	0.0588134	0.109024
LOC103697108	599.686	0.574028	0.291046	1.97229	0.0485765	0.0930555
LOC103697109	228.727	-0.705564	0.400174	-1.76314	0.0778764	0.137495
LOC103697110	444.009	10.5563	1.18762	8.88864	6.18625e-19	4.19183e-16
LOC103697111	614.01	4.59867	0.859353	5.35132	8.73155e-08	1.08122e-06
LOC103697112	677.979	0.887824	0.337343	2.63181	0.00849306	0.021511
LOC103697113	101.404	1.7942	0.406355	4.41535	1.00846e-05	6.68261e-05
LOC103697114	187.333	0.121909	0.263731	0.462247	0.643904	0.730927
LOC103697115	1458.3	2.72747	0.438568	6.21903	5.00243e-10	1.33967e-08
LOC103697117	253.674	2.3146	0.724433	3.19505	0.00139808	0.00466618
LOC103697118	2.84448	3.9797	4.30027	0.925453	0.35473	0.46524
LOC103697119	22.8085	3.26311	0.864533	3.77442	0.000160381	0.000721558
LOC103697120	52.1589	-0.653314	0.661344	-0.987858	0.323222	0.433099
LOC103697121	138.872	-0.562501	0.430568	-1.30641	0.191412	0.285284
LOC103697122	10.3322	3.88153	1.2753	3.04362	0.00233747	0.00723772
LOC103697123	461.17	-1.26317	0.45378	-2.78365	0.00537502	0.014612
LOC103697124	946.379	-0.0187631	0.316303	-0.0593201	0.952697	0.972878
LOC103697127	187.271	-0.796402	0.214842	-3.70691	0.000209802	0.000912796
LOC103697128	845.234	-0.473327	0.187545	-2.5238	0.0116094	0.0279949
LOC103697129	882.706	-1.31376	0.348177	-3.77325	0.000161132	0.000724411
LOC103697131	196.9	-1.4644	0.839964	-1.74341	0.0812617	0.142488
LOC103697132	506.303	-0.188251	0.374074	-0.503245	0.614792	0.705911
LOC103697134	2889.31	0.85414	0.648015	1.31809	0.187474	0.280715
LOC103697136	1132.86	-2.2976	0.348548	-6.5919	4.34227e-11	1.71903e-09
LOC103697138	1068.75	-0.0427327	0.357941	-0.119385	0.90497	0.938303
LOC103697140	396.121	3.76224	0.501846	7.49681	6.53919e-14	6.63876e-12
LOC103697143	11319.1	2.09371	0.686386	3.05033	0.00228587	0.0070983
LOC103697147	1640.65	-0.0578596	0.234176	-0.247077	0.804849	0.861753
LOC103697148	843.37	1.96199	0.652184	3.00833	0.00262685	0.00799858
LOC103697150	530.65	0.0362428	0.461748	0.0784906	0.937438	0.962341
LOC103697151	1245.98	-0.160541	0.380295	-0.422148	0.672917	0.755979
LOC103697153	29.3237	6.02062	1.40138	4.29622	1.73734e-05	0.000107271
LOC103697154	173.852	1.18701	0.727477	1.63168	0.102748	0.1727
LOC103697155	358.705	-0.543831	0.249927	-2.17596	0.0295581	0.0614596
LOC103697157	476.382	1.11337	0.691031	1.61118	0.107141	0.178724
LOC103697161	1377.78	0.368038	0.394224	0.933575	0.350523	0.461051
LOC103697162	22.119	2.35298	0.905588	2.59829	0.0093689	0.0233278
LOC103697163	567.766	-1.04087	1.02949	-1.01105	0.311993	0.420799
LOC103697164	2286.98	-0.287761	0.260131	-1.10622	0.268633	0.374308
LOC103697165	282.135	-0.508686	0.340352	-1.49459	0.135022	0.215924
LOC103697166	270.069	1.00546	0.593248	1.69485	0.0901048	0.155201
LOC103697167	59.7219	6.56119	1.13311	5.7904	7.02174e-09	1.28999e-07
LOC103697168	63.9481	1.92336	1.21163	1.58741	0.112419	0.185942
LOC103697170	167.819	3.80184	0.621175	6.12039	9.33451e-10	2.27408e-08
LOC103697171	276.686	-0.601798	0.302313	-1.99065	0.0465195	0.0898713
LOC103697173	171.284	-0.845158	0.500842	-1.68748	0.091512	0.157225
LOC103697174	467.847	4.54316	0.745323	6.09556	1.09057e-09	2.59183e-08
LOC103697175	3883.86	5.68407	0.73272	7.7575	8.66229e-15	1.21929e-12
LOC103697177	389.064	3.77847	0.886338	4.26301	2.01688e-05	0.000122251
LOC103697180	630.658	0.557379	0.272503	2.04541	0.0408148	0.080762
LOC103697181	1127.74	5.28475	0.961144	5.49839	3.83266e-08	5.37661e-07
LOC103697182	581.024	-0.880075	0.244655	-3.59721	0.000321654	0.00132411
LOC103697183	14.5931	6.92082	1.85743	3.72601	0.000194532	0.000854657
LOC103697184	22.2238	0.060717	0.719863	0.0843451	0.932782	0.959037
LOC103697187	737.386	-1.55597	0.811816	-1.91666	0.0552813	0.103604
LOC103697189	168.629	0.772698	0.336967	2.2931	0.0218422	0.047611
LOC103697193	507.114	1.61592	0.558626	2.89266	0.00381991	0.0109526
LOC103697197	116.592	3.23823	1.24444	2.60215	0.00926424	0.0231067
LOC103697198	0.247317	2.27803	7.25045	0.314192	0.753376	0.820545
LOC103697200	2051.17	-0.700781	0.287001	-2.44174	0.0146167	0.0340057
LOC103697201	803.711	-0.480414	0.362445	-1.32548	0.185012	0.27757
LOC103697202	923.422	0.262338	0.233015	1.12584	0.260232	0.365046
LOC103697206	259.564	2.06102	0.436505	4.72163	2.33963e-06	1.86256e-05
LOC103697207	625.453	-0.375462	0.218296	-1.71996	0.0854389	0.14849
LOC103697208	191.191	2.53253	0.696539	3.63587	0.000277041	0.0011628
LOC103697209	70.2364	1.5309	0.573891	2.66757	0.00764019	0.0196584
LOC103697210	676.953	-0.810123	0.247042	-3.2793	0.00104066	0.00363266
LOC103697211	840.528	1.77161	0.559532	3.16624	0.00154424	0.00506581
LOC103697212	246.849	-0.394619	0.337398	-1.16959	0.242164	0.34468
LOC103697213	371.041	5.75459	0.951725	6.04648	1.4804e-09	3.36988e-08
LOC103697214	372.092	-0.632903	0.265903	-2.3802	0.0173032	0.0391766
LOC103697215	20.3457	5.56747	1.42962	3.89436	9.84563e-05	0.000472687
LOC103697217	145.01	5.28377	1.27559	4.14223	3.43948e-05	0.000191655
LOC103697220	125.051	0.645801	0.678939	0.951191	0.341507	0.451987
LOC103697221	120.01	0.420087	0.504469	0.832731	0.404996	0.514021
LOC103697222	22.5184	4.99573	1.39332	3.58549	0.000336445	0.00137591
LOC103697223	214.239	0.28664	0.327461	0.87534	0.381389	0.491487
LOC103697224	1090.53	-0.510254	0.247988	-2.05758	0.0396306	0.0787988
LOC103697225	2.32271	5.47329	6.36085	0.860465	0.389533	0.499266
LOC103697226	1268.15	-1.26017	0.385707	-3.26716	0.00108631	0.00376404
LOC103697228	183.727	-0.553348	0.541845	-1.02123	0.307145	0.415589
LOC103697229	16.3684	4.78373	1.04152	4.59301	4.36889e-06	3.21699e-05
LOC103697231	68.3782	1.52977	0.409692	3.73396	0.000188493	0.000830755
LOC103697232	71.9757	-0.761817	0.501407	-1.51936	0.128672	0.207455
LOC103697233	71.5844	0.962691	0.644073	1.49469	0.134995	0.215904
LOC103697236	345.218	1.12607	0.956898	1.17679	0.239278	0.341486
LOC103697237	98.0405	1.79256	0.546526	3.27991	0.00103839	0.00362674
LOC103697238	109.707	1.01574	0.673304	1.50859	0.131405	0.211206
LOC103697239	27.7018	7.07868	2.5775	2.74633	0.00602654	0.0160669
LOC103697241	13901.3	2.55228	0.754382	3.38327	0.000716284	0.00262851
LOC103697243	151.305	1.18594	0.741335	1.59973	0.109658	0.182148
LOC103697244	99.5726	-0.928692	0.875479	-1.06078	0.288789	0.396067
LOC103697245	28.7693	7.3296	1.34864	5.43479	5.48598e-08	7.32777e-07
LOC103697246	50.2075	1.50519	0.598025	2.51693	0.0118383	0.0284621
LOC103697247	1269.78	-1.04391	0.29398	-3.55094	0.000383864	0.00153572
LOC103697249	594.302	-0.295948	0.471279	-0.627966	0.530026	0.631527
LOC103697250	7.61153	6.31482	1.74217	3.62468	0.000289316	0.00120754
LOC103697252	347.579	1.24477	0.443975	2.8037	0.00505198	0.0138489
LOC103697253	173.117	-1.96865	0.705579	-2.79012	0.00526879	0.0143661
LOC103697254	75.7238	5.0676	0.93954	5.3937	6.902e-08	8.867e-07
LOC103697255	187.984	-0.363501	0.236008	-1.5402	0.123511	0.200711
LOC103697256	1081.87	-1.86219	0.592048	-3.14534	0.00165896	0.00540184
LOC103697259	60.8008	3.66941	1.19616	3.06766	0.00215745	0.00674917
LOC103697260	32.1936	1.65243	0.607137	2.72167	0.00649531	0.0171286
LOC103697263	225.598	1.63789	0.53419	3.06612	0.00216858	0.00677961
LOC103697264	397.402	-0.77664	0.155493	-4.99469	5.89315e-07	5.62058e-06
LOC103697265	54.7765	6.19118	1.1716	5.28437	1.2614e-07	1.48499e-06
LOC103697267	291.635	2.28702	0.476533	4.79928	1.5924e-06	1.33404e-05
LOC103697269	313.149	0.40259	0.204929	1.96453	0.0494687	0.0944974
LOC103697270	743.922	0.07827	0.204737	0.382295	0.702243	0.779999
LOC103697271	243.083	-0.148321	0.475492	-0.311932	0.755092	0.82195
LOC103697272	358.405	1.42102	0.338265	4.20091	2.65838e-05	0.000153991
LOC103697274	333.937	-0.814901	0.339782	-2.3983	0.0164712	0.037582
LOC103697276	1285.51	0.242916	0.354876	0.684508	0.493654	0.598843
LOC103697277	67.8603	2.33306	0.557778	4.18278	2.87968e-05	0.000164649
LOC103697279	891.298	-0.336041	0.493442	-0.681016	0.495862	0.601024
LOC103697281	34.5611	-2.15255	0.859433	-2.50462	0.0122583	0.0292979
LOC103697284	93.3041	-0.796076	0.522683	-1.52306	0.127744	0.206244
LOC103697286	205.454	-0.377433	0.279455	-1.35061	0.176822	0.267681
LOC103697287	317.713	-0.146268	0.284892	-0.513414	0.607662	0.700069
LOC103697288	332.881	-0.546165	0.223922	-2.43909	0.0147245	0.0342181
LOC103697290	51.5927	8.61073	1.57657	5.4617	4.71597e-08	6.427e-07
LOC103697292	51.0841	7.72548	1.39081	5.55466	2.7815e-08	4.08285e-07
LOC103697295	156.098	0.998215	0.353375	2.8248	0.00473102	0.013099
LOC103697296	129.593	9.38441	1.45554	6.44738	1.13799e-10	3.9101e-09
LOC103697297	4.04941	6.10022	2.39748	2.54443	0.0109456	0.0266479
LOC103697298	943.088	-0.505363	0.329259	-1.53485	0.12482	0.202432
LOC103697300	182.718	0.143717	0.249432	0.576177	0.564496	0.661933
LOC103697302	72.9885	2.41975	0.628552	3.84972	0.000118254	0.000553948
LOC103697303	525.629	1.56951	0.496168	3.16326	0.00156015	0.00510993
LOC103697305	357.843	-0.386256	0.303879	-1.27109	0.203698	0.300107
LOC103697306	31.7171	-0.314149	2.19632	-0.143034	0.886264	0.923994
LOC103697307	1053.16	-1.75306	0.564952	-3.10303	0.00191552	0.00611511
LOC103697308	564.019	0.911728	0.432695	2.10709	0.0351097	0.0711893
LOC103697310	397.03	-1.14501	1.03134	-1.11022	0.266905	0.372613
LOC103697311	462.006	-0.938314	0.349125	-2.68762	0.0071964	0.0186699
LOC103697314	83.3908	0.0797376	1.00231	0.079554	0.936592	0.961719
LOC103697315	2.71604	4.29833	2.54362	1.68985	0.0910574	0.156618
LOC103697316	586.721	2.98156	0.706382	4.22089	2.43344e-05	0.000143213
LOC103697317	70.9809	4.53633	0.914363	4.96119	7.00614e-07	6.54918e-06
LOC103697320	686.423	-0.510331	0.370702	-1.37666	0.168618	0.257576
LOC103697321	101.591	5.22845	0.635027	8.23343	1.81931e-16	4.73297e-14
LOC103697324	59.7322	0.510027	0.620143	0.822436	0.410829	0.519733
LOC103697325	697.182	-0.426973	0.326702	-1.30692	0.191241	0.285096
LOC103697326	292.978	1.62667	0.851543	1.91026	0.0560991	0.104874
LOC103697327	536.555	-0.640266	0.222	-2.88408	0.00392556	0.0111939
LOC103697329	109.088	3.3626	0.860105	3.90952	9.24803e-05	0.000448203
LOC103697330	319.687	0.767498	0.198349	3.86943	0.000109089	0.000516924
LOC103697331	33.2738	3.27608	1.35363	2.42022	0.015511	0.0357071
LOC103697332	16280.5	-1.7775	0.406918	-4.3682	1.25278e-05	8.06142e-05
LOC103697333	3.19294	4.69582	4.33286	1.08377	0.278467	0.384554
LOC103697335	29.6696	5.51747	0.962583	5.73194	9.92912e-09	1.71592e-07
LOC103697336	5139.23	3.6137	1.02544	3.52405	0.000425009	0.00167866
LOC103697337	563.348	-0.0115539	0.578121	-0.0199852	0.984055	0.99613
LOC103697338	703.042	-0.608257	0.281813	-2.15838	0.0308987	0.0637964
LOC103697341	217.86	0.48128	0.458352	1.05002	0.293708	0.401152
LOC103697342	1034.72	0.838149	0.56228	1.49063	0.13606	0.217226
LOC103697343	12.1035	6.92672	2.51327	2.75606	0.00585021	0.0156685
LOC103697344	1298.79	-1.21817	0.737273	-1.65226	0.0984818	0.16681
LOC103697345	790.637	2.93298	0.852915	3.43878	0.000584347	0.00220746
LOC103697346	94.5457	1.04964	0.498048	2.10751	0.0350732	0.0711252
LOC103697350	10.1989	7.09928	3.6459	1.94719	0.0515115	0.0976379
LOC103697351	52.104	4.51393	1.00663	4.4842	7.31881e-06	5.03537e-05
LOC103697352	72.1231	0.0448316	0.389789	0.115015	0.908433	0.940953
LOC103697353	439.639	1.8889	0.364421	5.18331	2.17982e-07	2.38056e-06
LOC103697358	0.0295887	0.167819	7.26121	0.0231116	0.981561	0.994324
LOC103697359	345.693	-0.70112	0.384786	-1.8221	0.0684394	0.123605
LOC103697362	247.407	4.47689	1.17307	3.81639	0.000135419	0.000623335
LOC103697363	31.0855	4.12259	2.31763	1.7788	0.0752729	0.133619
LOC103697364	39.532	5.77538	0.940731	6.13924	8.29154e-10	2.05784e-08
LOC103697366	579.258	-0.178373	0.41543	-0.429371	0.667653	0.75162
LOC103697368	1829.84	0.913288	0.458218	1.99313	0.0462471	0.0894637
LOC103697371	249.878	0.813491	0.369434	2.20199	0.027666	0.0581604
LOC103697372	847.323	0.412255	0.214741	1.91978	0.0548856	0.102995
LOC103697373	200.331	-1.4444	0.358443	-4.02966	5.58577e-05	0.000291514
LOC103697374	5.76732	0.442358	1.09408	0.40432	0.685977	0.767032
LOC103697375	111.578	0.989313	0.876937	1.12815	0.259258	0.363961
LOC103697376	251.873	-2.03535	1.08729	-1.87194	0.061215	0.112695
LOC103697377	147.654	-0.677416	0.493351	-1.37309	0.169724	0.258978
LOC103697378	95.6157	0.365839	0.79689	0.459083	0.646174	0.733161
LOC103697381	71.6273	10.4638	2.31419	4.52157	6.13824e-06	4.31484e-05
LOC103697383	330.539	3.44665	0.508159	6.78262	1.18014e-11	5.65556e-10
LOC103697384	352.717	-0.489905	0.324843	-1.50813	0.131522	0.211371
LOC103697385	89.9098	2.0428	0.517984	3.94376	8.02152e-05	0.000396679
LOC103697388	1629.66	1.54819	0.278942	5.55023	2.85296e-08	4.17721e-07
LOC103697389	790.467	0.339891	0.375461	0.905262	0.365326	0.475903
LOC103697392	698.377	-0.185111	0.321905	-0.575049	0.565258	0.66248
LOC103697393	1300.29	-0.434238	0.292995	-1.48206	0.138323	0.220116
LOC103697395	29.3023	6.18783	1.42489	4.34269	1.40751e-05	8.94388e-05
LOC103697396	2449.99	-0.205713	0.40371	-0.509557	0.610362	0.702457
LOC103697397	1666.3	-0.245861	0.208162	-1.1811	0.237562	0.339339
LOC103697398	209.587	-0.538057	0.473098	-1.13731	0.25541	0.359494
LOC103697399	582.537	-0.574172	0.30871	-1.85991	0.0628985	0.115342
LOC103697400	1307.76	-0.835626	0.413326	-2.02171	0.0432058	0.0846364
LOC103697401	2807.1	-0.499544	0.321677	-1.55294	0.120439	0.196683
LOC103697402	850.982	0.686095	0.541518	1.26698	0.205161	0.301817
LOC103697403	116.272	3.37696	0.878759	3.84288	0.000121601	0.000568167
LOC103697404	321.214	-1.55448	0.437035	-3.55688	0.00037529	0.00150825
LOC103697407	3400.02	3.71629	0.825773	4.50038	6.78311e-06	4.70682e-05
LOC103697408	1199.67	1.26469	0.430209	2.93972	0.00328508	0.00966062
LOC103697409	41.1212	7.6615	4.3778	1.75008	0.0801045	0.140738
LOC103697410	249.806	1.36425	0.588773	2.31711	0.0204978	0.0451843
LOC103697413	444.443	0.673261	0.233952	2.87777	0.00400496	0.0113856
LOC103697414	256.301	-0.372732	0.734226	-0.507653	0.611697	0.703494
LOC103697415	550.293	4.22819	0.536475	7.88143	3.23648e-15	5.51469e-13
LOC103697416	4.9177	1.89028	1.23983	1.52463	0.127352	0.205736
LOC103697417	507.341	-1.56465	0.566066	-2.76407	0.00570848	0.0153593
LOC103697420	491.489	-0.130014	0.593232	-0.219162	0.826524	0.878536
LOC103697421	720.796	1.10824	0.445594	2.48711	0.0128785	0.0305571
LOC103697422	290.26	0.942833	0.311425	3.02748	0.002466	0.0075801
LOC103697425	606.355	0.0801893	0.282131	0.284227	0.776237	0.838793
LOC103697426	20.1045	6.72667	1.72125	3.90801	9.30588e-05	0.000450333
LOC103697427	843.387	-0.886157	0.294474	-3.00928	0.00261865	0.00797862
LOC103697428	696.785	-1.84126	0.451824	-4.07518	4.59786e-05	0.000245905
LOC103697429	483.773	1.15263	0.353018	3.26508	0.00109435	0.00378739
LOC103697431	262.684	-0.522213	0.458702	-1.13846	0.25493	0.358939
LOC103697432	619.77	0.122479	0.255913	0.478595	0.632227	0.720718
LOC103697433	45.2968	3.7153	1.01797	3.6497	0.000262552	0.0011095
LOC103697435	89.8108	-1.35889	0.598368	-2.27099	0.0231476	0.0500611
LOC103697436	777.08	-0.993065	0.306989	-3.23485	0.00121705	0.00414266
LOC103697437	1802.17	-0.632529	0.358991	-1.76197	0.078075	0.137778
LOC103697438	240.145	0.800089	0.434748	1.84035	0.0657169	0.119555
LOC103697440	403.916	-0.779647	0.350607	-2.22371	0.0261682	0.0555245
LOC103697441	413.671	0.200342	0.230392	0.869573	0.384534	0.494578
LOC103697442	3191.11	-0.132319	0.345874	-0.382563	0.702044	0.779918
LOC103697443	61.9284	2.27602	0.7432	3.06247	0.00219521	0.0068511
LOC103697445	31.3163	7.99865	1.58427	5.04881	4.44575e-07	4.40598e-06
LOC103697446	833.773	-0.678067	0.271171	-2.50051	0.0124013	0.0295877
LOC103697448	15.3118	-1.81322	0.654822	-2.76902	0.00562248	0.0151673
LOC103697450	902.713	-0.101266	0.344554	-0.293904	0.768832	0.832427
LOC103697451	180.241	4.06017	0.647756	6.26805	3.65604e-10	1.02824e-08
LOC103697453	589.55	1.88162	0.579432	3.24736	0.00116481	0.0039933
LOC103697454	2727.54	-1.70382	0.497945	-3.4217	0.000622301	0.00232879
LOC103697455	60.7688	-1.83704	0.674606	-2.72313	0.00646663	0.0170607
LOC103697457	301.818	-0.192785	0.918229	-0.209953	0.833704	0.883557
LOC103697458	2659.87	-0.590106	0.340568	-1.73271	0.0831469	0.145137
LOC103697459	1068.19	-0.828157	0.212035	-3.90576	9.39287e-05	0.000454241
LOC103697460	162.136	-0.865523	0.316212	-2.73716	0.0061973	0.0164424
LOC103697461	446.91	2.96212	0.795049	3.72571	0.000194769	0.000855567
LOC103697462	480.9	1.98266	0.433861	4.56982	4.88154e-06	3.53856e-05
LOC103697463	113.675	-0.0668989	0.311223	-0.214955	0.829802	0.881012
LOC103697465	2030.57	-1.73082	0.33464	-5.17217	2.31386e-07	2.50815e-06
LOC103697466	30.6131	0.753575	0.720025	1.0466	0.295286	0.402892
LOC103697467	4024.75	-1.32474	0.276891	-4.78434	1.71549e-06	1.42446e-05
LOC103697468	11.7122	2.88393	1.16627	2.47277	0.0134069	0.0316182
LOC103697470	491.444	0.358752	0.423257	0.847598	0.396662	0.505933
LOC103697473	251.973	-0.908522	0.500249	-1.81614	0.0693487	0.124922
LOC103697474	511.431	-1.42122	0.450269	-3.15639	0.00159736	0.00522008
LOC103697475	35.9079	7.10488	1.85404	3.83211	0.000127048	0.000589645
LOC103697477	132.927	1.07199	0.391474	2.73835	0.00617476	0.016399
LOC103697478	286.459	-0.648008	0.245211	-2.64265	0.008226	0.0209356
LOC103697480	486.863	0.000697116	0.217298	0.00320811	0.99744	1
LOC103697481	164.267	-0.660788	0.251927	-2.62294	0.00871747	0.0219724
LOC103697482	6468.97	-0.413657	0.57675	-0.717221	0.473237	0.579553
LOC103697484	110.311	5.99374	1.40247	4.27369	1.92263e-05	0.000117147
LOC103697485	380.336	-1.09608	0.913005	-1.20051	0.229939	0.330541
LOC103697486	303.936	-0.708038	1.25708	-0.563241	0.573271	0.669663
LOC103697487	394.057	-0.66755	1.25738	-0.530904	0.595485	0.689311
LOC103697488	219.425	-2.75313	1.06396	-2.58762	0.00966406	0.0239664
LOC103697489	374.817	-1.5774	1.1176	-1.41142	0.158122	0.244608
LOC103697490	881.926	-2.30621	0.893347	-2.58154	0.00983597	0.0243141
LOC103697491	156.193	0.770501	0.752586	1.0238	0.305928	0.414288
LOC103697492	1079.73	-0.157557	0.405294	-0.388747	0.697463	0.776211
LOC103697493	170.867	0.433998	0.740129	0.586381	0.557619	0.655982
LOC103697495	785.818	1.36496	0.467402	2.92031	0.00349679	0.0101723
LOC103697497	3.9617	2.74574	1.29371	2.12238	0.0338056	0.0688952
LOC103697498	519.698	-1.11715	0.234852	-4.75683	1.96659e-06	1.60461e-05
LOC103697499	195.854	6.66653	0.980554	6.79874	1.05541e-11	5.18577e-10
LOC103697500	306.105	1.51971	2.26734	0.670259	0.502692	0.606951
LOC103697503	225.761	-0.674371	0.256501	-2.62912	0.00856073	0.0216523
LOC103697505	185.966	0.856048	0.856044	1	0.317308	0.426761
LOC103697507	231.882	0.431621	0.346489	1.2457	0.212874	0.310654
LOC103697508	420.196	0.145599	0.506129	0.287671	0.773598	0.836407
LOC103697509	114.036	2.53213	0.493951	5.12628	2.95519e-07	3.08511e-06
LOC103697510	503.1	-0.825472	0.348771	-2.3668	0.0179425	0.0404043
LOC103697511	45.7437	6.51917	1.2273	5.31182	1.08538e-07	1.30196e-06
LOC103697512	1581.31	0.0198741	0.339721	0.0585012	0.953349	0.973394
LOC103697513	1.92391	-1.85929	3.23896	-0.574039	0.565941	0.663121
LOC103697514	77.7121	4.2469	0.794947	5.34237	9.1738e-08	1.12831e-06
LOC103697517	50.4555	3.62712	1.42101	2.5525	0.0106954	0.0261462
LOC103697518	1604.58	0.140647	2.09177	0.0672384	0.946392	0.968768
LOC103697520	64.7303	-1.19942	0.70519	-1.70085	0.0889712	0.153539
LOC103697522	1696.91	0.944192	0.495875	1.90409	0.0568982	0.106122
LOC103697524	33.6866	4.9197	1.12329	4.37972	1.18831e-05	7.70966e-05
LOC103697526	399.333	5.32416	1.38725	3.83793	0.000124076	0.000578037
LOC103697527	952.48	1.82355	0.434921	4.19283	2.75493e-05	0.000158403
LOC103697528	70.9009	2.95596	0.746232	3.96119	7.45778e-05	0.000372595
LOC103697529	198.936	-0.493348	0.284166	-1.73613	0.0825411	0.144254
LOC103697530	444.534	-1.03378	0.588569	-1.75642	0.0790165	0.139188
LOC103697531	3.59633	5.00853	2.44971	2.04454	0.0408998	0.0808972
LOC103697532	120.561	6.77466	1.11759	6.06184	1.34577e-09	3.10957e-08
LOC103697533	980.174	-0.860352	0.181697	-4.73509	2.1896e-06	1.75947e-05
LOC103697534	219.835	-0.829034	0.260147	-3.18679	0.00143861	0.00477304
LOC103697535	42.36	1.87863	0.637309	2.94775	0.00320097	0.00944568
LOC103697536	61.965	2.72969	0.656223	4.1597	3.18668e-05	0.000179456
LOC103697537	66.3215	3.1991	0.737045	4.34044	1.42196e-05	9.01669e-05
LOC103697538	18.6553	7.52877	2.68957	2.79925	0.00512217	0.0140083
LOC103697540	1192.35	-1.00729	0.653485	-1.54142	0.123215	0.200331
LOC103697541	307.505	-0.977834	0.615868	-1.58773	0.112347	0.185865
LOC103697542	110.198	1.19372	0.663577	1.79891	0.0720323	0.128927
LOC103697543	318.39	-0.97535	0.31612	-3.08538	0.00203292	0.00641955
LOC103697545	224.582	6.20545	0.975265	6.36283	1.98071e-10	6.12652e-09
LOC103697548	824.66	-0.370863	0.358989	-1.03308	0.301568	0.409468
LOC103697549	2266.58	-1.28836	0.418429	-3.07904	0.00207672	0.00653802
LOC103697551	526.629	0.437175	0.326684	1.33822	0.180824	0.272551
LOC103697552	232.442	1.33464	0.511638	2.60856	0.00909245	0.0227385
LOC103697553	1309.29	-0.78875	0.211241	-3.73389	0.000188546	0.000830862
LOC103697555	164.348	0.139251	0.31844	0.437291	0.6619	0.746874
LOC103697556	3029.1	0.151233	0.637021	0.237407	0.812341	0.867384
LOC103697557	844.935	0.00608933	0.726883	0.00837732	0.993316	1
LOC103697558	1899.06	1.05807	1.40998	0.750414	0.453005	0.560351
LOC103697559	627.706	-1.32208	0.298725	-4.42574	9.61106e-06	6.40232e-05
LOC103697560	228.517	1.53148	0.660362	2.31915	0.0203867	0.0449734
LOC103697563	11.9996	0.235846	0.49169	0.479664	0.631467	0.720345
LOC103697564	19.5006	0	2.86723	0	1	1
LOC103697565	1187.19	1.42513	0.373161	3.81909	0.000133946	0.000617626
LOC103697567	416.23	0.291374	0.471105	0.61849	0.536252	0.637116
LOC103697568	811.877	-0.320851	0.273141	-1.17467	0.240125	0.342413
LOC103697569	1626.22	-0.437195	0.388005	-1.12678	0.259836	0.364597
LOC103697572	5590.08	-0.357884	0.404937	-0.883802	0.376803	0.487711
LOC103697573	1364.3	-2.09632	0.486843	-4.30596	1.66266e-05	0.00010316
LOC103697574	531.678	4.1742	0.740521	5.63685	1.7319e-08	2.76203e-07
LOC103697576	149.574	11.3811	1.70633	6.66991	2.55962e-11	1.09515e-09
LOC103697577	11.0567	8.09217	3.05604	2.64793	0.00809872	0.0206685
LOC103697578	177.604	-1.11868	0.405106	-2.76145	0.00575456	0.0154663
LOC103697580	499.818	-0.721081	0.270809	-2.66269	0.00775178	0.0199025
LOC103697581	431.401	0.781661	0.323537	2.41598	0.0156929	0.0360772
LOC103697582	50.9623	1.03526	0.522884	1.9799	0.0477152	0.0917432
LOC103697583	64.8257	4.02155	0.71049	5.66025	1.51157e-08	2.45773e-07
LOC103697585	509.814	-0.363961	0.355132	-1.02486	0.305429	0.413736
LOC103697588	1003	-0.410834	0.245072	-1.67638	0.0936641	0.160196
LOC103697589	77.1942	-0.0214572	0.45072	-0.0476064	0.96203	0.980419
LOC103697591	20.4813	1.88499	0.886621	2.12604	0.0334999	0.0683294
LOC103697593	1678.63	-1.75144	0.41461	-4.22431	2.39679e-05	0.00014131
LOC103697595	472.716	1.12631	0.366431	3.07374	0.00211394	0.00663584
LOC103697596	1747.36	3.11426	0.863386	3.60702	0.000309728	0.00128153
LOC103697597	1138.78	0.175512	0.264528	0.663493	0.507015	0.610768
LOC103697598	462.2	2.55911	0.461832	5.5412	3.00402e-08	4.3568e-07
LOC103697599	421.429	0.00529629	0.24295	0.0217999	0.982608	0.995106
LOC103697600	283.3	1.38946	0.434219	3.1999	0.00137477	0.00460211
LOC103697601	1425.34	-1.01331	0.371781	-2.72557	0.00641909	0.0169506
LOC103697603	60.6433	3.93527	0.720068	5.46513	4.62572e-08	6.31878e-07
LOC103697604	1313.46	-0.17026	0.361326	-0.47121	0.637491	0.725116
LOC103697605	491.109	-1.08376	0.25512	-4.24805	2.15642e-05	0.000129523
LOC103697606	114.081	4.87881	0.845003	5.77371	7.75435e-09	1.39987e-07
LOC103697607	87.0627	2.30067	0.799734	2.87679	0.00401741	0.0114145
LOC103697608	1937.61	0.089445	0.304053	0.294176	0.768623	0.832273
LOC103697609	324.832	0.289366	0.380996	0.759498	0.447555	0.555194
LOC103697610	107.804	2.96959	0.833867	3.56122	0.000369131	0.00148884
LOC103697613	461.821	1.23879	0.32875	3.76817	0.000164447	0.000737946
LOC103697614	1041.51	-0.288584	0.261812	-1.10226	0.27035	0.3761
LOC103697615	55.0798	-0.0605817	0.703332	-0.0861353	0.931359	0.957923
LOC103697616	1862.5	-0.362397	0.378468	-0.957537	0.338296	0.448797
LOC103697618	1933.68	-0.886913	0.297183	-2.9844	0.00284132	0.00855508
LOC103697619	138.666	3.00888	1.05132	2.862	0.0042098	0.0118559
LOC103697620	1013.7	-0.142606	0.313775	-0.454483	0.649481	0.735996
LOC103697621	178.665	3.77313	0.602392	6.26358	3.76243e-10	1.05207e-08
LOC103697626	231.561	0.453955	0.403564	1.12486	0.260646	0.365504
LOC103697629	2470.24	-0.713084	0.296822	-2.4024	0.016288	0.0372485
LOC103697631	1451.96	2.06065	0.40546	5.08225	3.72997e-07	3.78413e-06
LOC103697632	462.369	2.2907	0.420845	5.44311	5.23573e-08	7.04636e-07
LOC103697633	113.902	-0.518007	0.740675	-0.699372	0.48432	0.589655
LOC103697634	401.348	1.76235	0.38956	4.52395	6.0697e-06	4.27284e-05
LOC103697636	1891.8	-0.678018	0.496268	-1.36623	0.171866	0.261592
LOC103697637	247.374	-0.730211	0.31787	-2.2972	0.0216072	0.0471977
LOC103697638	110.696	1.1177	0.360761	3.09816	0.00194724	0.00619734
LOC103697639	18.9559	7.88539	1.96188	4.0193	5.83701e-05	0.000302352
LOC103697640	5530.82	0.351083	0.474987	0.739141	0.459821	0.566552
LOC103697641	4410.84	0.0940046	0.564741	0.166456	0.867798	0.909566
LOC103697642	1375.62	-0.206444	0.145924	-1.41473	0.157147	0.243476
LOC103697645	354.23	-1.40638	0.500619	-2.80928	0.00496519	0.0136456
LOC103697646	68.7749	3.89728	0.64408	6.05093	1.44014e-09	3.29368e-08
LOC103697647	87.7018	0.423345	0.581492	0.728031	0.466595	0.573007
LOC103697650	3030.34	-1.66068	0.302738	-5.48555	4.12186e-08	5.73263e-07
LOC103697651	357.741	1.18523	0.312328	3.79484	0.000147739	0.000673449
LOC103697652	6.00569	6.34644	3.93384	1.6133	0.10668	0.178078
LOC103697653	278.005	0.374256	0.390226	0.959076	0.33752	0.447992
LOC103697654	1552.58	-0.562706	0.207634	-2.71008	0.00672667	0.0176318
LOC103697656	448.024	-0.824503	0.440987	-1.86968	0.0615289	0.11322
LOC103697657	332.496	3.88385	0.653714	5.9412	2.82948e-09	5.92259e-08
LOC103697658	98.9174	-2.43409	0.649176	-3.74951	0.000177182	0.000787333
LOC103697660	1297.41	-0.32784	0.354891	-0.923776	0.355603	0.466196
LOC103697664	2434.1	0.350293	1.08957	0.321498	0.747833	0.817714
LOC103697666	23.0228	5.47398	0.968296	5.65321	1.5748e-08	2.53648e-07
LOC103697667	724.418	-0.0287358	0.210059	-0.136799	0.89119	0.92749
LOC103697671	109.232	3.23686	0.571939	5.65944	1.51869e-08	2.46794e-07
LOC103697672	391.596	-0.26704	0.174997	-1.52597	0.127018	0.205288
LOC103697673	1374.8	-1.25405	0.413098	-3.03571	0.00239969	0.00740446
LOC103697676	39.1997	8.09449	2.82436	2.86596	0.00415751	0.0117234
LOC103697677	915.367	-1.409	0.493747	-2.85369	0.00432145	0.0121421
LOC103697678	2469.94	-0.203712	0.52225	-0.390067	0.696487	0.775451
LOC103697680	50.7521	-0.749674	0.380336	-1.97108	0.0487144	0.0932705
LOC103697681	268.562	3.94971	0.68389	5.77535	7.67931e-09	1.3889e-07
LOC103697682	2070.9	-0.540633	0.240526	-2.24771	0.0245944	0.0526879
LOC103697683	271.896	-0.305483	0.214394	-1.42487	0.154196	0.239894
LOC103697684	255.063	4.79466	1.08547	4.41711	1.00027e-05	6.63441e-05
LOC103697685	1726.88	-1.58105	0.479273	-3.29885	0.000970805	0.00342243
LOC103697686	435.495	0.34555	0.3945	0.875921	0.381073	0.491232
LOC103697687	105.438	-1.68149	0.725024	-2.31921	0.0203835	0.0449699
LOC103697688	12365.8	6.70194	0.865026	7.74768	9.35899e-15	1.30475e-12
LOC103697689	567.406	-0.294739	0.307127	-0.959664	0.337224	0.447701
LOC103697690	1291.46	3.79562	0.543179	6.98779	2.79257e-12	1.64711e-10
LOC103697691	418.705	4.65849	0.660518	7.05278	1.75384e-12	1.09425e-10
LOC103697692	112.584	5.32872	1.81377	2.93793	0.00330411	0.00970483
LOC103697693	1508.5	-1.48705	0.403914	-3.68159	0.000231786	0.0009961
LOC103697695	451.146	-0.0362629	0.20045	-0.180908	0.85644	0.901325
LOC103697696	509.076	-0.721584	0.234129	-3.082	0.00205616	0.00648449
LOC103697697	525.422	-0.621585	0.214397	-2.89922	0.00374088	0.0107706
LOC103697698	290.428	0.329597	0.778494	0.423378	0.67202	0.755309
LOC103697699	30.8416	5.08515	1.24435	4.08661	4.37726e-05	0.000235531
LOC103697701	325.852	2.69501	0.537306	5.01579	5.28165e-07	5.1263e-06
LOC103697702	5.10407	1.81829	1.51439	1.20068	0.229876	0.330484
LOC103697703	38.0229	-0.885451	1.13827	-0.777894	0.436632	0.544589
LOC103697704	86.9717	4.47313	0.701949	6.37245	1.86035e-10	5.83741e-09
LOC103697705	98.4833	5.65034	1.09431	5.16338	2.42524e-07	2.61816e-06
LOC103697707	840.973	0.190802	0.26396	0.722843	0.469776	0.576196
LOC103697708	130.523	2.47075	0.749444	3.29678	0.000977992	0.00344484
LOC103697709	25.5711	5.97544	1.06221	5.62548	1.84997e-08	2.90579e-07
LOC103697710	571.142	-0.374298	0.225353	-1.66094	0.0967257	0.164457
LOC103697711	233.255	-0.9057	0.837693	-1.08118	0.279616	0.38581
LOC103697712	246.426	0.15413	0.348977	0.441663	0.658733	0.743992
LOC103697713	439.905	2.1444	0.389315	5.50814	3.62643e-08	5.12183e-07
LOC103697714	8.5421	6.55527	1.68243	3.89631	9.76691e-05	0.000469845
LOC103697715	378.629	-1.8925	0.833063	-2.27174	0.023102	0.0499795
LOC103697716	1132.65	4.10373	0.652899	6.2854	3.27008e-10	9.40574e-09
LOC103697717	72.9317	5.28192	0.786824	6.71297	1.90703e-11	8.48324e-10
LOC103697718	195.365	-0.506488	0.254384	-1.99104	0.0464769	0.0898339
LOC103697719	540.849	1.4306	0.868131	1.6479	0.0993728	0.168085
LOC103697722	22.7204	5.44291	2.48696	2.18858	0.0286273	0.0598919
LOC103697723	1120.84	-0.0375787	0.232206	-0.161833	0.871437	0.912494
LOC103697724	1011.92	1.84315	0.87808	2.09907	0.0358108	0.0723642
LOC103697725	2147.55	-0.581625	0.360845	-1.61184	0.106996	0.178513
LOC103697726	123.964	-0.825436	0.808071	-1.02149	0.307022	0.41548
LOC103697727	4.54235	5.01953	3.008	1.66873	0.0951713	0.16224
LOC103697728	1081.03	-0.0073158	0.315024	-0.023223	0.981472	0.994324
LOC103697729	412.035	0.670693	0.292882	2.28998	0.0220226	0.0479612
LOC103697730	383.459	0.960475	0.393123	2.44319	0.0145581	0.0338882
LOC103697731	39.7717	1.24437	0.387563	3.21077	0.00132381	0.00445659
LOC103697732	206.453	2.67681	0.619056	4.32402	1.53213e-05	9.60037e-05
LOC103697733	101.157	-0.24662	0.427323	-0.577127	0.563853	0.661473
LOC103697735	1704.43	-0.752125	0.471905	-1.5938	0.11098	0.183969
LOC103697736	1078.57	2.54801	0.658966	3.86668	0.000110328	0.00052194
LOC103697737	3756.46	2.26383	0.653346	3.46498	0.000530275	0.0020303
LOC103697738	488.735	0.514233	0.268886	1.91246	0.0558178	0.104428
LOC103697741	220.746	2.06953	0.359284	5.76016	8.40351e-09	1.49483e-07
LOC103697742	650.227	-0.359944	0.23201	-1.55142	0.120802	0.197133
LOC103697743	531.124	0.377033	0.302022	1.24836	0.211898	0.309602
LOC103697744	570.646	3.1926	0.593976	5.37496	7.66e-08	9.69546e-07
LOC103697745	693.432	-0.426186	0.240999	-1.76841	0.0769922	0.136149
LOC103697746	68.176	3.10359	0.57302	5.41619	6.08821e-08	7.96552e-07
LOC103697747	23.7609	6.65591	2.26816	2.93449	0.00334092	0.00979518
LOC103697749	1533.99	3.82651	0.896179	4.26981	1.95642e-05	0.000118932
LOC103697750	41.6915	4.39402	1.01922	4.31116	1.624e-05	0.000101043
LOC103697751	204.19	-0.857871	0.305021	-2.8125	0.00491585	0.0135253
LOC103697752	161.025	2.13472	0.504943	4.22764	2.36154e-05	0.000139684
LOC103697754	110.684	0.991663	0.615119	1.61215	0.106929	0.178432
LOC103697756	176.316	-1.05348	0.378311	-2.78469	0.00535782	0.0145721
LOC103697757	66.2787	0.789479	0.597984	1.32024	0.186756	0.27977
LOC103697758	287.595	0.449666	0.597775	0.752233	0.451911	0.559383
LOC103697760	384.783	7.04777	1.4114	4.99346	5.93064e-07	5.64894e-06
LOC103697761	1849.32	-1.13421	0.265691	-4.26892	1.96423e-05	0.00011932
LOC103697763	1261.11	-0.754484	0.272492	-2.76883	0.00562574	0.0151733
LOC103697766	278.868	-0.0564672	0.19964	-0.282845	0.777296	0.839626
LOC103697769	507.242	-0.684052	0.40527	-1.68789	0.0914319	0.157134
LOC103697773	34.4314	0.723706	0.739226	0.979005	0.327578	0.437741
LOC103697776	33.6876	6.05399	1.10598	5.47386	4.40331e-08	6.06449e-07
LOC103697778	102.449	1.24365	0.314372	3.95597	7.62247e-05	0.000379456
LOC103697779	32.0447	9.71199	1.78673	5.43563	5.46019e-08	7.30457e-07
LOC103697780	57.7042	-0.0877746	0.801682	-0.109488	0.912815	0.944686
LOC103697782	266.036	0.459655	0.809754	0.567648	0.570274	0.667253
LOC103697783	122.369	2.23792	0.541938	4.12948	3.6359e-05	0.000200985
LOC103697785	88.8938	3.12164	0.565014	5.52488	3.29704e-08	4.72532e-07
LOC103697786	1211.53	3.64709	0.666846	5.46917	4.52155e-08	6.19974e-07
LOC103697787	44.4749	4.14169	0.814668	5.08389	3.69777e-07	3.75539e-06
LOC103697788	1337.29	-1.54783	0.504072	-3.07066	0.00213586	0.00668952
LOC103697789	26.909	1.15623	0.87766	1.3174	0.187704	0.280958
LOC103697790	334.487	0.294112	0.222441	1.3222	0.186101	0.278989
LOC103697791	49.0833	2.17541	1.25914	1.7277	0.0840423	0.146456
LOC103697792	4.93581	5.36529	3.20185	1.67569	0.0937998	0.160362
LOC103697793	817.856	-0.711488	0.307674	-2.31247	0.0207516	0.0456642
LOC103697794	63.2907	-0.586564	0.721934	-0.812489	0.416511	0.525204
LOC103697798	1230.05	1.02943	0.381871	2.69575	0.00702305	0.0182874
LOC103697800	2354.51	3.16823	0.976431	3.24471	0.00117571	0.00402403
LOC103697802	5713.41	0.0812632	0.442504	0.183644	0.854293	0.899911
LOC103697803	1277.68	-0.795783	0.494568	-1.60905	0.107606	0.179377
LOC103697804	978.449	4.1672	0.667286	6.24501	4.23784e-10	1.1616e-08
LOC103697806	58.1289	9.64276	2.15328	4.47818	7.52816e-06	5.15992e-05
LOC103697807	7.42315	5.60466	1.68113	3.33386	0.000856493	0.00307033
LOC103697810	74.3431	0.82004	0.583529	1.40531	0.159928	0.246839
LOC103697811	62.7924	1.94634	0.655167	2.97076	0.00297062	0.00887926
LOC103697812	2.26581	5.77503	5.28929	1.09184	0.274905	0.380868
LOC103697814	428.72	0.92	0.430438	2.13736	0.0325689	0.0666867
LOC103697815	219.09	-0.519429	0.384185	-1.35203	0.176367	0.26709
LOC103697816	4345.41	-1.02895	0.597925	-1.72086	0.0852758	0.148242
LOC103697818	96.0353	2.14929	0.51786	4.15033	3.32e-05	0.00018588
LOC103697819	572.181	0.0228002	0.166644	0.136819	0.891174	0.92749
LOC103697821	672.071	-0.844487	0.178218	-4.7385	2.15309e-06	1.73444e-05
LOC103697822	191.504	0.66302	0.440062	1.50665	0.131901	0.211874
LOC103697824	120.881	1.52668	0.732496	2.08422	0.0371405	0.0746216
LOC103697825	15.7668	5.79338	2.44468	2.36979	0.017798	0.0401284
LOC103697828	77.1308	-0.0175143	0.550722	-0.0318025	0.97463	0.990056
LOC103697829	42.428	0.940995	0.528818	1.77943	0.0751692	0.133476
LOC103697830	409.533	-0.0580805	0.358402	-0.162054	0.871263	0.912345
LOC103697832	281.085	2.35886	0.418576	5.63545	1.74605e-08	2.77853e-07
LOC103697834	219.014	0.46208	0.423994	1.08983	0.27579	0.38178
LOC103697835	28.1809	5.55242	1.12013	4.95695	7.16089e-07	6.67353e-06
LOC103697836	1615.88	-0.612681	0.425933	-1.43844	0.150308	0.234915
LOC103697838	194.863	0.0485586	0.228446	0.21256	0.83167	0.882161
LOC103697839	19.4831	5.00815	1.7317	2.89204	0.00382746	0.0109635
LOC103697840	219.021	0.647247	0.492982	1.31292	0.189209	0.282686
LOC103697841	657.591	0.326124	0.477206	0.683403	0.494352	0.599565
LOC103697845	5.09887	4.76552	1.85361	2.57094	0.0101424	0.0249699
LOC103697846	14.5102	1.56663	0.919537	1.70371	0.0884349	0.152777
LOC103697847	16.8526	5.96595	1.59741	3.73476	0.000187895	0.000828871
LOC103697848	291.596	3.21879	0.485505	6.62978	3.36183e-11	1.37575e-09
LOC103697849	2638.42	-0.420071	0.261337	-1.60739	0.107969	0.179888
LOC103697850	267.344	1.30701	0.434153	3.01049	0.00260823	0.00794771
LOC103697856	184.334	1.81208	0.696915	2.60014	0.00931858	0.0232303
LOC103697857	477.751	-0.907209	0.393812	-2.30366	0.0212417	0.0465599
LOC103697860	58.807	4.08757	0.672505	6.07812	1.21597e-09	2.84347e-08
LOC103697861	1501.19	0.367099	0.292064	1.25692	0.208784	0.305988
LOC103697862	720.477	-1.00565	0.691116	-1.45511	0.14564	0.229329
LOC103697863	450.266	1.08673	0.571612	1.90116	0.0572808	0.106665
LOC103697864	1.2212	2.25834	4.54343	0.497055	0.61915	0.709747
LOC103697865	227.9	-0.165925	0.280247	-0.592067	0.553805	0.652739
LOC103697866	432.677	1.93606	0.303955	6.36955	1.89581e-10	5.91415e-09
LOC103697867	534.426	-1.16702	0.366473	-3.18447	0.00145018	0.00480485
LOC103697869	387.967	-1.26427	0.888333	-1.4232	0.154679	0.240508
LOC103697870	4.98673	1.56451	1.15802	1.35102	0.176689	0.267522
LOC103697871	248.423	0.568733	0.343289	1.65672	0.0975769	0.165653
LOC103697872	82.9801	1.69769	0.518768	3.27255	0.00106584	0.00370323
LOC103697873	51.1038	0.505075	0.574758	0.87876	0.379531	0.490047
LOC103697874	215.381	-0.559312	0.636502	-0.878728	0.379549	0.490048
LOC103697875	234.723	1.01791	0.313058	3.25152	0.0011479	0.00394647
LOC103697877	910.47	0.0640935	0.402295	0.15932	0.873417	0.913943
LOC103697878	251.275	-0.911494	0.309064	-2.94921	0.00318589	0.00940977
LOC103697879	6.01014	4.76988	4.58125	1.04118	0.297794	0.405383
LOC103697881	136.842	0.307619	0.379171	0.811293	0.417198	0.525819
LOC103697882	613.474	0.661872	0.337215	1.96276	0.0496743	0.0947845
LOC103697883	69.3873	1.976	0.436647	4.5254	6.02818e-06	4.24772e-05
LOC103697884	45.2673	1.57735	0.497887	3.16809	0.00153443	0.00504045
LOC103697885	32.4867	4.59491	0.886052	5.18583	2.15061e-07	2.35661e-06
LOC103697887	372.508	0.00761879	0.267921	0.0284367	0.977314	0.991988
LOC103697889	251.568	-0.328185	0.383168	-0.856504	0.391719	0.501349
LOC103697890	230.784	0.10244	0.370603	0.276414	0.78223	0.843233
LOC103697891	334.375	-0.780031	0.490798	-1.58931	0.11199	0.185433
LOC103697895	344.447	1.48181	0.520135	2.8489	0.00438709	0.0122993
LOC103697896	116.829	-0.222272	0.285417	-0.778762	0.43612	0.544044
LOC103697897	1212.81	-1.16692	0.423099	-2.75803	0.00581511	0.0155946
LOC103697898	2421.25	-0.506597	0.411116	-1.23225	0.217857	0.316501
LOC103697899	1313.99	-0.248136	0.360319	-0.688656	0.49104	0.596367
LOC103697901	9.85724	8.04536	2.7949	2.87859	0.00399461	0.0113652
LOC103697906	868.042	1.1164	0.349253	3.19653	0.00139093	0.00464711
LOC103697907	1013.31	-0.117085	0.300239	-0.389971	0.696558	0.77547
LOC103697911	12.455	4.88057	2.59866	1.87811	0.0603658	0.111448
LOC103697912	706.1	1.76497	0.646812	2.72873	0.0063579	0.0168119
LOC103697914	142.828	-0.801913	0.282776	-2.83586	0.00457024	0.012724
LOC103697915	29.2275	5.10435	0.971789	5.25253	1.50024e-07	1.72711e-06
LOC103697917	197.887	1.29288	0.644377	2.0064	0.0448136	0.0871593
LOC103697919	853.571	-0.850579	0.344548	-2.46868	0.0135612	0.0319196
LOC103697920	348.174	0.817359	0.498192	1.64065	0.10087	0.170093
LOC103697921	18.2249	7.76494	2.71278	2.86236	0.00420504	0.0118471
LOC103697922	45.0694	2.52371	0.788463	3.2008	0.00137049	0.00459009
LOC103697923	295.144	-0.447706	0.345425	-1.2961	0.19494	0.289484
LOC103697924	501.951	0.431785	0.952214	0.453454	0.650222	0.736654
LOC103697926	175.894	0.287433	0.538401	0.533865	0.593435	0.687375
LOC103697927	0.0870994	0	7.26121	0	1	1
LOC103697928	569.731	-0.301452	0.39927	-0.755006	0.450245	0.557819
LOC103697929	330.886	-0.651184	0.5008	-1.30029	0.193502	0.287715
LOC103697930	295.614	-0.980142	0.280975	-3.48836	0.000486	0.00188081
LOC103697931	152.407	-0.168183	0.200387	-0.839293	0.401305	0.510492
LOC103697932	36.5373	3.44786	0.745364	4.62574	3.73269e-06	2.802e-05
LOC103697933	1216.26	3.04214	0.463841	6.55858	5.43225e-11	2.08065e-09
LOC103697934	163.026	1.43405	1.43906	0.99652	0.318998	0.428715
LOC103697935	3554.47	4.0987	0.767579	5.33977	9.30636e-08	1.14159e-06
LOC103697936	125.292	7.39976	3.10936	2.37983	0.0173206	0.0392037
LOC103697938	300.29	0.222605	0.446922	0.498084	0.618425	0.709188
LOC103697940	85.3563	6.59694	0.978535	6.74164	1.56604e-11	7.19149e-10
LOC103697941	967.355	0.197558	0.405865	0.486758	0.62643	0.716366
LOC103697942	110.062	7.98904	1.02205	7.81667	5.42392e-15	8.31772e-13
LOC103697943	1561.88	0.74091	0.382027	1.93942	0.0524503	0.0991086
LOC103697944	193.821	1.63584	0.629402	2.59903	0.00934872	0.0232934
LOC103697945	113.728	0.169635	0.293896	0.577195	0.563807	0.661445
LOC103697946	143.848	-1.05492	0.335489	-3.14442	0.00166417	0.00541594
LOC103697947	664.64	-1.04606	0.264786	-3.95061	7.79534e-05	0.000386938
LOC103697948	5.33066	4.72836	3.41342	1.38523	0.165983	0.254299
LOC103697949	501.98	-0.857898	0.512144	-1.67511	0.0939125	0.160507
LOC103697950	402.187	1.25888	0.559129	2.2515	0.0243541	0.0522269
LOC103697951	512.216	-0.0499506	0.759438	-0.0657731	0.947558	0.96952
LOC103697952	176.876	5.21564	1.00295	5.2003	1.98965e-07	2.20932e-06
LOC103697953	877.444	-0.041336	0.364401	-0.113436	0.909685	0.941982
LOC103697954	107.485	-0.57382	0.688672	-0.833226	0.404717	0.513783
LOC103697955	5.32801	0.734995	1.64488	0.446838	0.654992	0.740743
LOC103697956	200.346	6.78583	0.885615	7.66228	1.8266e-14	2.26476e-12
LOC103697957	1296.74	1.89554	0.543338	3.4887	0.000485381	0.00187866
LOC103697959	34.4396	8.17893	1.56156	5.23767	1.62613e-07	1.8508e-06
LOC103697961	2589.83	-1.00348	0.612286	-1.63891	0.101232	0.170616
LOC103697963	66.7692	0.973508	1.08013	0.90129	0.367434	0.478157
LOC103697964	759.84	-1.48576	0.409574	-3.62757	0.000286104	0.00119567
LOC103697965	1615.9	-0.766981	0.363011	-2.11283	0.0346152	0.0703188
LOC103697967	74.2742	0.240892	0.816674	0.294967	0.768019	0.831918
LOC103697974	1241.37	-0.987276	0.289703	-3.40789	0.00065468	0.00243092
LOC103697976	119.126	1.89355	1.04059	1.8197	0.0688053	0.124102
LOC103697977	232.137	4.72347	0.894252	5.28204	1.27755e-07	1.49976e-06
LOC103697978	425.033	-0.241515	0.289758	-0.833506	0.40456	0.513713
LOC103697981	121.116	10.6693	2.15974	4.94008	7.80917e-07	7.19595e-06
LOC103697982	718.225	0.602884	0.494616	1.21889	0.222884	0.322452
LOC103697984	263.349	-1.70963	0.463839	-3.68582	0.000227965	0.00098185
LOC103697985	3.92519	4.69947	2.38134	1.97345	0.0484438	0.0928501
LOC103697986	11.6001	7.15304	7.11961	1.00469	NA	NA
LOC103697987	1506.34	-1.14269	0.356305	-3.20707	0.00134097	0.00450498
LOC103697988	53.0359	2.9804	1.08843	2.73825	0.00617662	0.016401
LOC103697990	264.185	0.0453086	0.37009	0.122426	0.902562	0.936436
LOC103697991	5.82686	3.12655	1.8654	1.67608	0.0937232	0.160266
LOC103697992	147.356	1.81545	0.668917	2.71402	0.00664724	0.0174582
LOC103697993	197.74	-0.773154	0.222799	-3.47019	0.0005201	0.00199554
LOC103697994	579.691	1.53237	0.589504	2.59942	0.00933814	0.023275
LOC103697995	2652.51	-0.745785	0.368099	-2.02604	0.0427605	0.0839055
LOC103697996	32.8902	-1.12736	0.863328	-1.30583	0.191611	0.285486
LOC103697997	16.8308	3.1279	1.03965	3.0086	0.00262454	0.00799408
LOC103698000	402.051	0.265786	0.394905	0.673039	0.500922	0.605416
LOC103698004	1136.17	-0.79754	0.578297	-1.37912	0.167859	0.256632
LOC103698005	67.3152	-1.94015	0.477905	-4.0597	4.91349e-05	0.000260393
LOC103698006	353.59	0.174092	0.595055	0.292564	0.769855	0.833226
LOC103698010	1600.54	2.21334	0.714551	3.09752	0.00195145	0.00620667
LOC103698011	392.994	-1.16156	0.302417	-3.84091	0.000122579	0.000572092
LOC103698013	682.256	0.325465	0.154567	2.10566	0.0352337	0.0714309
LOC103698014	422.328	-0.346024	0.231435	-1.49513	0.134882	0.215809
LOC103698015	502.68	1.0352	0.470682	2.19937	0.0278519	0.0585007
LOC103698016	82.7286	1.82247	0.429171	4.24649	2.17147e-05	0.000130212
LOC103698018	333.246	0.382758	0.394013	0.971434	0.331332	0.441508
LOC103698019	529.804	1.60821	0.369037	4.35785	1.31344e-05	8.41094e-05
LOC103698020	8780.57	9.92401	1.20562	8.23147	1.84923e-16	4.76824e-14
LOC103698021	203.514	1.42575	0.726016	1.9638	0.0495532	0.0946032
LOC103698023	9.09653	8.10304	5.96228	1.35905	0.17413	0.264409
LOC103698024	56.4639	4.94239	0.935475	5.28329	1.26883e-07	1.49193e-06
LOC103698025	50.4101	-0.157354	0.397746	-0.395615	0.692389	0.772334
LOC103698027	44.5	2.89987	0.773827	3.74744	0.000178648	0.000792314
LOC103698030	233.616	0.335601	0.732655	0.458061	0.646909	0.733838
LOC103698031	522.893	0.41133	0.367619	1.1189	0.263181	0.368429
LOC103698034	134.898	1.89016	0.827453	2.28431	0.0223535	0.0485692
LOC103698035	704.823	-0.117756	0.241517	-0.48757	0.625855	0.715792
LOC103698036	127.341	1.37008	0.693098	1.97674	0.0480707	0.0922808
LOC103698037	1750.07	-0.374248	0.343807	-1.08854	0.276356	0.3824
LOC103698038	718.336	-0.771341	0.242779	-3.17714	0.00148737	0.00490855
LOC103698040	556.532	0.650522	0.31964	2.03517	0.0418336	0.0824029
LOC103698041	1207.09	0.0531381	0.194441	0.273287	0.784633	0.845215
LOC103698043	5.03983	5.88095	3.86101	1.52316	0.127718	0.206212
LOC103698044	0.548823	4.16072	7.2007	0.577821	0.563385	0.661083
LOC103698045	161.208	0.850046	0.340592	2.49579	0.0125677	0.0299391
LOC103698046	3605.21	-0.387072	0.634171	-0.61036	0.541624	0.641959
LOC103698047	1101.47	-2.37362	0.61453	-3.86249	0.000112235	0.000529759
LOC103698048	1358.98	-1.30362	0.337897	-3.85804	0.0001143	0.000537795
LOC103698051	501.765	-0.239869	0.364208	-0.658605	0.51015	0.613363
LOC103698052	574.32	-0.842887	0.201955	-4.17363	2.99784e-05	0.000170236
LOC103698055	70.3771	1.88867	0.452081	4.17773	2.94437e-05	0.000167755
LOC103698058	2616.1	-1.19973	0.398269	-3.01235	0.00259233	0.00791167
LOC103698059	588.572	-1.42555	0.50928	-2.79915	0.00512375	0.0140113
LOC103698060	176.579	-0.400202	0.254715	-1.57117	0.116142	0.190936
[truncated: 27,241 more rows]

## Sheet: Root (16 dpi)
Table S3C. Deseq2 results for each sample, showing comparisons for root samples of date palm seedlings during Fp infection at 16 dpi.
	baseMean	log2FoldChange	lfcSE	stat	pvalue	padj
ADH	561.365	-1.19062	0.900304	-1.32246	0.186014	0.238751
KEH32_p01	73.9719	-2.16764	0.583779	-3.71312	0.000204722	0.000488492
KEH32_p02	9.64291	0.428282	0.843471	0.507761	0.611621	0.668188
KEH32_p03	5.40833	-0.71405	1.16852	-0.611074	0.54115	0.602043
KEH32_p04	128.556	4.4298	0.576064	7.68977	1.47394e-14	4.28179e-13
KEH32_p05	5.63891	7.62398	3.92158	1.94411	0.0518822	0.0759263
KEH32_p06	5.15333	2.66726	1.07195	2.48824	0.0128378	0.0213343
KEH32_p07	4.89982	2.14847	1.162	1.84895	0.0644657	0.0923878
KEH32_p08	22.75	-1.34843	0.620925	-2.17165	0.029882	0.0460089
KEH32_p09	508.892	0.464522	0.456916	1.01665	0.309322	0.372858
KEH32_p10	14.9901	0.214257	0.862877	0.248305	0.803898	0.84129
KEH32_p12	9.75253	-0.585507	0.830307	-0.70517	0.480705	0.54442
KEH32_p13	53.3326	1.69616	0.950441	1.78461	0.0743248	0.105055
KEH32_p14	19.068	5.80322	1.42546	4.07112	4.67878e-05	0.000127252
KEH32_p15	4.43994	4.23911	1.22484	3.46094	0.000538284	0.0011758
KEH32_p16	9.7132	4.52852	1.0494	4.31535	1.59352e-05	4.77287e-05
KEH32_p17	16.5056	0.666241	0.617086	1.07966	0.280295	0.342137
KEH32_p18	39.3295	1.18181	0.512575	2.30563	0.0211315	0.03357
KEH32_p19	9.28448	3.68241	1.09195	3.37232	0.000745375	0.00157972
KEH32_p20	24.401	4.73913	0.726974	6.51898	7.0788e-11	7.51932e-10
KEH32_p21	393.328	-0.860396	0.408095	-2.10833	0.0350028	0.0531185
KEH32_p22	7.70188	2.89571	0.898301	3.22354	0.00126616	0.00256946
KEH32_p23	9.07621	5.24615	1.12467	4.6646	3.0922e-06	1.07464e-05
KEH32_p24	50.5921	-0.74598	0.508295	-1.46761	0.14221	0.188344
KEH32_p25	45.1933	1.38388	0.486328	2.84557	0.00443323	0.0080747
KEH32_p26	4.02464	2.03256	1.19899	1.69522	0.0900327	0.124853
KEH32_p27	38.6244	-1.40583	0.490911	-2.86373	0.00418691	0.00766246
KEH32_p28	1405.07	-1.33435	0.333011	-4.00691	6.1517e-05	0.000163111
KEH32_p29	28.6763	3.19705	0.663304	4.81988	1.43642e-06	5.35137e-06
KEH32_p30	0.130959	0	7.25997	0	1	1
KEH32_p31	5.97089	0	1.7925	0	1	1
KEH32_p32	14.8192	3.79746	0.637587	5.95598	2.58512e-09	1.83311e-08
KEH32_p33	46.2205	3.65569	0.685597	5.33213	9.70675e-08	4.73348e-07
KEH32_p34	6.26336	1.50322	0.866861	1.73409	0.0829014	0.115918
KEH32_p35	91.781	3.30637	0.571736	5.78304	7.33606e-09	4.65384e-08
KEH32_p36	19.1155	1.86608	0.666872	2.79826	0.00513788	0.00923975
KEH32_p37	18.4066	1.73134	0.684195	2.53048	0.0113908	0.0191315
KEH32_p38	5.4846	0.525042	0.890902	0.589337	0.555635	0.615852
KEH32_p39	15.071	4.96371	0.851813	5.82724	5.63529e-09	3.68564e-08
KEH32_p40	35.6027	1.00158	0.38581	2.59604	0.00943042	0.016079
KEH32_p41	32.3977	0.857785	0.457054	1.87677	0.0605498	0.0872949
KEH32_p42	276.905	-0.519103	0.527735	-0.983642	0.325291	0.389305
KEH32_p43	10.4729	1.20555	0.662922	1.81854	0.0689819	0.0981954
KEH32_p44	27.6111	5.58887	0.826504	6.76207	1.36035e-11	1.72483e-10
LOC103695438	108.404	-3.88373	0.627243	-6.19175	5.95011e-10	4.94349e-09
LOC103695440	1013.93	0.882734	0.404497	2.1823	0.0290871	0.0449156
LOC103695441	726.899	-1.03455	0.260495	-3.97149	7.14237e-05	0.000186761
LOC103695442	463.68	1.82477	0.406776	4.48594	7.25919e-06	2.33585e-05
LOC103695443	2711.07	-1.75296	0.477312	-3.67257	0.000240123	0.000563595
LOC103695445	86.5066	0.29189	0.588165	0.496273	0.619702	0.675202
LOC103695446	427.609	0.105681	0.266637	0.396349	0.691847	0.742809
LOC103695447	70.9814	-1.48361	1.2108	-1.22532	0.220454	0.277443
LOC103695448	319.179	-1.01508	0.498513	-2.03621	0.0417292	0.0623264
LOC103695449	491.971	-1.37688	0.428874	-3.21045	0.00132527	0.00267802
LOC103695450	582.825	0.487501	0.30117	1.61869	0.105515	0.144093
LOC103695452	606.95	-1.34435	1.04556	-1.28577	0.198524	0.252848
LOC103695453	262.04	-0.244824	0.294916	-0.830147	0.406456	0.470891
LOC103695454	119.866	3.15583	1.13376	2.7835	0.00537756	0.00962799
LOC103695455	638.265	-2.78135	1.09817	-2.5327	0.0113186	0.0190169
LOC103695456	46.4012	3.33181	1.0167	3.27708	0.00104888	0.00215965
LOC103695457	160.037	-0.766734	0.486013	-1.5776	0.114657	0.155298
LOC103695458	430.692	0.0919775	0.215555	0.4267	0.669598	0.721579
LOC103695459	1242.97	-1.05153	0.469492	-2.23972	0.0251091	0.0392681
LOC103695460	12.4974	7.20758	2.28714	3.15134	0.00162522	0.00322751
LOC103695462	188.737	3.89892	0.617952	6.30942	2.80079e-10	2.54623e-09
LOC103695463	124.934	4.03714	0.620488	6.50641	7.69698e-11	8.11092e-10
LOC103695464	268.977	-0.27366	0.294115	-0.930455	0.352135	0.416589
LOC103695465	169.601	-1.1018	1.47156	-0.748732	0.454019	0.518327
LOC103695466	16.8084	6.43446	2.94972	2.18138	0.0291551	0.0450015
LOC103695467	1405.36	-1.46293	0.255581	-5.72392	1.04093e-08	6.3624e-08
LOC103695468	344.163	-0.493636	0.417845	-1.18139	0.237449	0.296019
LOC103695469	54.4191	7.90499	1.09246	7.23595	4.62286e-13	8.94992e-12
LOC103695470	213.948	-1.58581	0.59311	-2.67372	0.00750155	0.0130382
LOC103695471	116.653	-0.304566	0.328382	-0.927475	0.35368	0.418186
LOC103695472	184.376	3.75302	0.490199	7.65613	1.91624e-14	5.39454e-13
LOC103695473	1247.8	-2.79937	0.489598	-5.71769	1.07983e-08	6.57125e-08
LOC103695474	5344.95	-1.99423	0.651725	-3.05992	0.00221394	0.00428081
LOC103695475	2182.41	-0.674551	0.304822	-2.21294	0.026902	0.0418366
LOC103695476	154.317	0.177833	1.10271	0.16127	0.871881	0.901011
LOC103695477	54.5543	6.93865	0.871198	7.9645	1.65899e-15	6.21309e-14
LOC103695478	61.134	6.2821	1.80299	3.48426	0.000493498	0.00108587
LOC103695479	893.976	-1.92321	0.441282	-4.35822	1.31125e-05	3.99895e-05
LOC103695480	634.762	-0.249136	0.218847	-1.1384	0.254952	0.315223
LOC103695481	3.4914	4.42955	1.76541	2.50908	0.0121048	0.0202107
LOC103695482	131.037	4.80856	0.605232	7.94499	1.94214e-15	7.17214e-14
LOC103695483	606.147	-1.86348	0.434953	-4.28432	1.83301e-05	5.42272e-05
LOC103695484	153.432	1.26551	0.362195	3.49398	0.000475868	0.00105017
LOC103695486	1306.85	1.11266	0.467838	2.37829	0.017393	0.0281278
LOC103695487	2811.85	-0.821454	0.294049	-2.79359	0.00521261	0.00935796
LOC103695489	874.187	-0.848029	0.399398	-2.12327	0.0337316	0.0513499
LOC103695490	189.384	4.08631	0.818044	4.99522	5.87689e-07	2.38588e-06
LOC103695491	1293.16	4.40697	0.522306	8.43752	3.24136e-17	1.93574e-15
LOC103695492	388.164	-0.286399	0.559853	-0.51156	0.608959	0.666031
LOC103695493	534.987	0.876494	0.351292	2.49506	0.0125935	0.0209606
LOC103695494	217.266	-0.091787	0.420565	-0.218247	0.827237	0.862183
LOC103695495	188.556	0.498608	0.598845	0.832616	0.405061	0.469537
LOC103695496	2905.47	4.7596	0.665657	7.15023	8.66348e-13	1.56787e-11
LOC103695498	926.43	0.493079	0.284485	1.73323	0.0830539	0.116109
LOC103695499	352.923	-0.424653	0.18855	-2.2522	0.0243098	0.0381429
LOC103695500	196.496	7.76858	0.721409	10.7686	4.8424e-27	3.61777e-24
LOC103695503	133.281	0.730874	0.211218	3.46028	0.000539621	0.00117863
LOC103695505	765.829	-0.0120283	0.488046	-0.0246458	0.980338	0.990949
LOC103695506	1364	-1.0004	0.19352	-5.1695	2.34718e-07	1.04348e-06
LOC103695507	356.3	-0.996148	0.351034	-2.83775	0.00454322	0.00825948
LOC103695508	181.416	0.379881	0.4148	0.915817	0.359763	0.424444
LOC103695509	113.018	9.09235	1.55571	5.84451	5.08063e-09	3.35374e-08
LOC103695511	258.768	0.598154	0.226531	2.6405	0.00827848	0.0142762
LOC103695513	110.806	2.31873	0.614128	3.77564	0.000159594	0.000388902
LOC103695514	13.6721	2.27629	0.784256	2.90248	0.00370218	0.00684936
LOC103695515	1592.76	-1.25824	0.749776	-1.67815	0.0933181	0.128906
LOC103695516	655.391	-0.288201	0.54147	-0.532256	0.594549	0.652727
LOC103695517	932.929	0.655068	0.2061	3.17839	0.00148093	0.00296604
LOC103695518	222.464	-1.90564	0.421729	-4.51863	6.22423e-06	2.02904e-05
LOC103695519	289.347	2.30947	0.696525	3.31571	0.000914112	0.00190668
LOC103695522	432.959	0.0280198	0.941401	0.029764	0.976255	0.987473
LOC103695523	111.59	-0.171983	1.04901	-0.163947	0.869773	0.89931
LOC103695525	696.417	-0.741389	0.17539	-4.22708	2.3674e-05	6.83365e-05
LOC103695527	18.7047	7.99649	2.23721	3.57432	0.000351144	0.000796234
LOC103695528	732.761	-1.13762	0.31694	-3.58939	0.000331452	0.000755674
LOC103695529	1280.36	-3.53377	1.26171	-2.80077	0.00509802	0.00917373
LOC103695532	13.4203	5.1207	1.85458	2.76111	0.00576049	0.0102562
LOC103695533	3169.33	-2.09264	0.288347	-7.25738	3.94659e-13	7.76447e-12
LOC103695534	71.6663	10.2891	1.67395	6.14658	7.91719e-10	6.37801e-09
LOC103695535	273.022	-1.14194	0.322536	-3.54049	0.000399382	0.000894656
LOC103695537	75.3847	-1.08145	0.979486	-1.1041	0.269551	0.330621
LOC103695538	69.0917	2.37324	0.379555	6.25268	4.03464e-10	3.51337e-09
LOC103695539	169.24	1.13239	0.422677	2.67908	0.00738245	0.0128481
LOC103695541	334.029	-0.834607	0.32833	-2.54198	0.0110228	0.0185645
LOC103695542	138.33	6.20852	0.778704	7.97289	1.55009e-15	5.86557e-14
LOC103695544	1596.09	-1.01531	0.280666	-3.6175	0.000297457	0.000685301
LOC103695545	575.73	-0.623885	0.26284	-2.37363	0.0176142	0.0284382
LOC103695546	1870.42	2.25551	0.548892	4.1092	3.97038e-05	0.000109478
LOC103695547	185.028	1.66497	0.320571	5.19378	2.06065e-07	9.28278e-07
LOC103695548	1637.8	0.250363	0.40606	0.616566	0.537521	0.598622
LOC103695549	172.179	7.07157	1.05371	6.71109	1.93182e-11	2.36205e-10
LOC103695550	194.297	-1.04732	0.382589	-2.73746	0.00619154	0.0109488
LOC103695551	12.41	7.8803	2.32619	3.38765	0.000704946	0.00150245
LOC103695552	1163.31	-2.4772	0.478306	-5.17912	2.22939e-07	9.96898e-07
LOC103695553	609.68	0.0282143	0.227046	0.124267	0.901104	0.9254
LOC103695554	1428.8	-0.0517275	0.569904	-0.0907653	0.927679	0.947084
LOC103695556	1723.5	-2.00348	0.372106	-5.38418	7.27773e-08	3.65102e-07
LOC103695557	37.8427	-0.81353	1.14148	-0.712698	0.476033	0.539758
LOC103695558	22.1319	-1.70379	0.937756	-1.81688	0.0692352	0.0985061
LOC103695559	149.295	-2.17415	0.702169	-3.09633	0.00195932	0.00382683
LOC103695560	221.249	0.707633	0.276048	2.56344	0.010364	0.0175475
LOC103695562	710.343	0.416204	0.421771	0.986801	0.32374	0.387724
LOC103695563	471.016	-0.597588	0.240197	-2.4879	0.0128499	0.021352
LOC103695564	2624.12	7.24573	0.898696	8.06248	7.47591e-16	3.08535e-14
LOC103695565	327.296	-1.6912	0.479661	-3.52582	0.000422178	0.000940588
LOC103695566	302.355	0.792385	0.356745	2.22115	0.0263407	0.0410377
LOC103695568	287.284	-0.085106	0.389077	-0.218738	0.826854	0.861846
LOC103695570	180.201	7.34767	1.1416	6.43632	1.22407e-10	1.22264e-09
LOC103695571	3.82089	7.66355	7.16835	1.06908	0.285033	0.347214
LOC103695572	646.932	1.2453	0.265244	4.69491	2.66719e-06	9.39733e-06
LOC103695574	1455.03	0.479228	0.293765	1.63133	0.102821	0.140698
LOC103695575	25.2468	5.43983	1.05675	5.14771	2.63682e-07	1.15898e-06
LOC103695576	111288	-2.15928	0.77935	-2.77061	0.00559509	0.00998088
LOC103695577	77.6759	1.15976	0.640352	1.81113	0.0701215	0.0996794
LOC103695578	1232.91	-1.27239	0.236869	-5.37171	7.79947e-08	3.89532e-07
LOC103695579	117.066	-1.77508	0.904583	-1.96232	0.0497253	0.073056
LOC103695581	1467.17	0.936643	0.317574	2.94937	0.00318422	0.00596532
LOC103695585	2407.92	-0.840187	0.551122	-1.5245	0.127383	0.170725
LOC103695586	1177.68	-1.16707	0.430173	-2.71302	0.00666738	0.0117156
LOC103695587	704.56	-0.664321	0.509208	-1.30462	0.192024	0.245459
LOC103695588	30.2147	-1.23741	1.83692	-0.673633	0.500545	0.563342
LOC103695590	18.482	6.86441	1.25088	5.48766	4.07292e-08	2.16359e-07
LOC103695591	21.3858	3.66737	0.712423	5.14774	2.63646e-07	1.15898e-06
LOC103695592	1190.4	-1.32762	0.498259	-2.66451	0.00770999	0.0133694
LOC103695593	24.12	4.92435	1.48806	3.30925	0.000935474	0.00194748
LOC103695594	2673.35	-1.79786	0.490083	-3.66848	0.000243993	0.000572218
LOC103695596	1368.51	-1.08135	0.442193	-2.44543	0.0144678	0.0238027
LOC103695597	284.235	0.340964	0.693004	0.492009	0.622713	0.678103
LOC103695598	306.079	3.77476	0.656082	5.7535	8.74147e-09	5.44115e-08
LOC103695599	958.745	-1.0311	0.371505	-2.77546	0.00551241	0.00984446
LOC103695600	182.734	1.14587	0.860305	1.33194	0.182882	0.235207
LOC103695601	137.125	5.19091	1.24845	4.15788	3.21214e-05	9.01052e-05
LOC103695602	9667.17	-2.39733	0.75864	-3.16003	0.00157751	0.00314112
LOC103695603	92.3263	0.639603	0.36285	1.76272	0.0779473	0.109707
LOC103695604	129.916	11.0795	1.65562	6.69206	2.20043e-11	2.64715e-10
LOC103695605	2051.04	-0.828568	0.2779	-2.98153	0.00286808	0.00542151
LOC103695607	47.5939	5.05718	0.741546	6.81978	9.11829e-12	1.2232e-10
LOC103695608	43.2794	-3.39619	0.808786	-4.19912	2.67954e-05	7.64005e-05
LOC103695609	49.5993	8.29819	1.43254	5.79266	6.92804e-09	4.42002e-08
LOC103695610	220.27	-1.58807	0.457659	-3.47	0.000520466	0.00114004
LOC103695613	0.933433	5.67276	7.18191	0.789867	0.429605	0.494081
LOC103695614	0.09515	0	7.25997	0	1	1
LOC103695615	130.172	2.12274	0.498096	4.26171	2.02868e-05	5.94008e-05
LOC103695617	693.735	-0.351451	0.278003	-1.2642	0.20616	0.261453
LOC103695621	171.839	4.58138	0.698783	6.55623	5.51866e-11	6.03693e-10
LOC103695622	372.489	-0.736817	0.247227	-2.98032	0.00287944	0.00544088
LOC103695623	53.7347	2.53171	0.4971	5.09297	3.52501e-07	1.5029e-06
LOC103695624	1328.48	0.15453	0.344629	0.448397	0.653867	0.707138
LOC103695626	570.634	0.726709	0.197139	3.68628	0.000227556	0.000537302
LOC103695627	760.869	-0.486833	0.220117	-2.2117	0.0269874	0.0419601
LOC103695628	2304	-0.65481	0.35208	-1.85983	0.0629089	0.0903968
LOC103695629	93.5508	2.92903	0.732536	3.99848	6.37515e-05	0.000168499
LOC103695631	54.4821	5.41759	0.72563	7.46605	8.26404e-14	1.97207e-12
LOC103695633	187.122	-1.01145	0.437249	-2.31322	0.0207108	0.0329592
LOC103695634	395.324	1.95463	0.532833	3.66837	0.000244098	0.000572417
LOC103695636	53.2546	1.00501	0.490944	2.0471	0.0406486	0.060844
LOC103695637	442.552	1.05421	0.391137	2.69524	0.00703375	0.0123022
LOC103695638	1084.61	-1.52848	0.701641	-2.17843	0.029374	0.045301
LOC103695639	204.252	-0.450151	0.242235	-1.85832	0.0631232	0.0906869
LOC103695640	2901.33	-1.81202	0.309741	-5.8501	4.91268e-09	3.25246e-08
LOC103695641	644.101	0.930026	0.319133	2.91423	0.00356565	0.00662664
LOC103695642	120.967	1.08363	0.355688	3.04658	0.00231463	0.0044604
LOC103695643	4.3202	-2.05508	7.18187	-0.286149	0.774764	0.816194
LOC103695644	147.655	-0.854801	0.397416	-2.1509	0.0314842	0.0482311
LOC103695645	266.808	0.555295	1.36368	0.407204	0.683858	0.735185
LOC103695646	3.91526	3.39979	3.83695	0.886067	0.375581	0.440476
LOC103695647	101.148	8.37669	1.0055	8.33085	8.02656e-17	4.16138e-15
LOC103695648	380.579	1.30285	0.302553	4.30618	1.66098e-05	4.95811e-05
LOC103695649	13.3913	6.86246	1.47558	4.65068	3.30844e-06	1.14243e-05
LOC103695652	154.323	2.84759	0.832944	3.41871	0.000629199	0.00135629
LOC103695654	27.5945	1.99893	0.948373	2.10774	0.0350531	0.0531844
LOC103695655	1537.66	-0.0479522	0.178197	-0.269096	0.787856	0.827682
LOC103695656	204.475	-0.776064	0.394069	-1.96936	0.0489116	0.0719803
LOC103695657	1220.53	-2.25011	0.259563	-8.66887	4.3643e-18	3.28586e-16
LOC103695658	584.907	-0.879649	0.214701	-4.09708	4.18393e-05	0.000114909
LOC103695659	41.6917	7.00724	0.945053	7.41465	1.21944e-13	2.76074e-12
LOC103695660	207.539	0.0592589	0.362711	0.163378	0.870221	0.899678
LOC103695661	402.108	0.863351	1.13413	0.761246	0.44651	0.510756
LOC103695662	39.9269	6.24755	1.35266	4.61871	3.86134e-06	1.31389e-05
LOC103695665	76.7316	9.01417	1.90371	4.73505	2.19006e-06	7.85184e-06
LOC103695669	186.331	1.53588	0.732675	2.09626	0.0360591	0.054571
LOC103695671	1537.94	-1.17669	0.349593	-3.36588	0.000762998	0.00161343
LOC103695672	443.285	0.191951	0.283596	0.676849	0.498502	0.561347
LOC103695673	89.4949	1.28719	0.623498	2.06446	0.038974	0.0585715
LOC103695676	1310.46	-2.19981	0.446825	-4.92321	8.51361e-07	3.32611e-06
LOC103695677	204.235	0.180465	0.43533	0.414548	0.678473	0.73001
LOC103695678	24933.6	-3.17843	0.533951	-5.95267	2.63806e-09	1.86476e-08
LOC103695679	494.781	-1.67579	0.317146	-5.28395	1.26425e-07	6.01118e-07
LOC103695680	88.2754	4.9061	0.850185	5.77063	7.89772e-09	4.97548e-08
LOC103695681	203.995	0.64202	0.475364	1.35058	0.176829	0.22835
LOC103695683	449.371	-0.836841	0.275535	-3.03715	0.00238827	0.00458853
LOC103695685	91.4333	0.132903	0.771621	0.172239	0.86325	0.89374
LOC103695686	421.058	0.498963	0.578378	0.862693	0.388306	0.453103
LOC103695687	2391.94	-2.59905	0.429588	-6.0501	1.44753e-09	1.09747e-08
LOC103695689	317.966	-1.35405	0.278813	-4.85649	1.19487e-06	4.52376e-06
LOC103695690	721.386	3.92458	0.593738	6.60996	3.84437e-11	4.3704e-10
LOC103695691	282.141	-0.702594	0.982749	-0.714927	0.474654	0.538467
LOC103695692	327.211	2.44655	0.332418	7.35986	1.84107e-13	3.97063e-12
LOC103695693	2695.74	-2.86254	0.481145	-5.94943	2.69081e-09	1.8956e-08
LOC103695694	61.1919	1.11252	0.626843	1.7748	0.0759308	0.107107
LOC103695695	844.686	0.489211	0.442038	1.10672	0.268417	0.329508
LOC103695696	1018.11	-0.281588	0.350641	-0.803065	0.421937	0.486274
LOC103695698	54.4883	-0.175832	0.644561	-0.272793	0.785012	0.825111
LOC103695699	195.336	0.122417	0.737923	0.165894	0.86824	0.898013
LOC103695702	1545.35	-2.46729	0.646498	-3.8164	0.000135414	0.00033505
LOC103695703	363.87	4.94824	0.560137	8.83399	1.01003e-18	9.13951e-17
LOC103695705	201.916	3.16376	0.727538	4.34859	1.37014e-05	4.15853e-05
LOC103695706	13.7594	4.20621	1.28931	3.26237	0.00110483	0.00226589
LOC103695708	69.6304	7.45272	1.73229	4.30224	1.69079e-05	5.04088e-05
LOC103695709	166.27	2.89752	0.428324	6.76478	1.33509e-11	1.69649e-10
LOC103695710	495.356	-1.338	0.656624	-2.0377	0.0415804	0.0621265
LOC103695711	26.7163	5.92208	0.904161	6.54981	5.76116e-11	6.27056e-10
LOC103695712	143.577	5.70449	0.742725	7.68049	1.58481e-14	4.56743e-13
LOC103695713	28.1452	4.96024	0.776868	6.38492	1.71483e-10	1.64683e-09
LOC103695716	861.257	-0.0636201	0.761989	-0.0834921	0.93346	0.951519
LOC103695718	637.299	4.49961	1.052	4.27717	1.89282e-05	5.58436e-05
LOC103695719	849.122	-0.777933	0.207337	-3.75201	0.000175419	0.000423813
LOC103695720	1847.4	-2.17451	0.270268	-8.04577	8.57019e-16	3.4827e-14
LOC103695721	255.202	0.0483878	0.384521	0.125839	0.899859	0.924415
LOC103695722	651.034	-1.09183	0.320231	-3.40952	0.000650765	0.00139833
LOC103695723	229.763	2.23901	0.724907	3.08869	0.00201042	0.00392008
LOC103695724	2484.26	-1.7679	0.523629	-3.37625	0.000734811	0.00155949
LOC103695725	3888.61	-1.90284	0.490016	-3.88322	0.000103081	0.000260649
LOC103695726	1205.47	-1.34816	0.395629	-3.40764	0.000655277	0.00140719
LOC103695728	20.489	9.64381	1.46795	6.56959	5.04535e-11	5.5621e-10
LOC103695729	1061.2	-2.46701	0.308345	-8.00082	1.23594e-15	4.78878e-14
LOC103695730	894.63	-1.74998	0.460267	-3.80211	0.00014347	0.000353123
LOC103695731	332.898	-0.614802	0.434707	-1.41429	0.157277	0.205856
LOC103695732	690.722	0.653758	0.147519	4.43168	9.35035e-06	2.94149e-05
LOC103695733	287.639	-0.15975	0.519197	-0.307686	0.758321	0.801858
LOC103695734	337.548	4.00154	0.516515	7.74718	9.39584e-15	2.90007e-13
LOC103695735	88.8413	4.71837	0.887655	5.31554	1.06339e-07	5.14085e-07
LOC103695737	75.9491	6.40685	1.04718	6.11818	9.46473e-10	7.46343e-09
LOC103695738	38.7323	7.38347	1.26917	5.81755	5.97172e-09	3.88302e-08
LOC103695739	2695.46	-2.85281	0.542282	-5.26075	1.43468e-07	6.73037e-07
LOC103695740	141.095	2.39848	0.419425	5.7185	1.07469e-08	6.54269e-08
LOC103695741	7.10138	-5.17636	7.03184	-0.736132	0.461651	0.525907
LOC103695742	42.1959	1.89622	0.719184	2.63662	0.00837354	0.0144247
LOC103695743	384.254	0.822241	0.278769	2.94954	0.0031825	0.00596286
LOC103695744	2278.37	-1.38943	0.290682	-4.7799	1.75379e-06	6.41156e-06
LOC103695745	1225.08	-0.00275242	0.327773	-0.00839734	0.9933	1
LOC103695746	457.11	-0.923973	0.202707	-4.55817	5.16018e-06	1.71127e-05
LOC103695747	37.2389	0.946301	0.655181	1.44433	0.148645	0.195737
LOC103695748	82.302	0.11997	1.03805	0.115572	0.907992	0.930343
LOC103695750	241.798	4.05882	0.414544	9.79104	1.23028e-22	3.11709e-20
LOC103695751	696.117	0.544457	0.320812	1.69712	0.0896736	0.124426
LOC103695752	98.2656	6.06932	0.716378	8.47222	2.4075e-17	1.52163e-15
LOC103695754	659.607	-1.61708	0.350035	-4.61977	3.84157e-06	1.30807e-05
LOC103695755	6.91362	5.03373	2.09637	2.40117	0.0163427	0.0265768
LOC103695760	17.4238	6.4365	1.22549	5.2522	1.50295e-07	7.01785e-07
LOC103695761	1148.75	-0.131205	0.223418	-0.587265	0.557026	0.617066
LOC103695762	2268.16	0.246082	0.359317	0.684861	0.493431	0.556411
LOC103695763	100.581	-1.15688	0.64652	-1.7894	0.073551	0.104072
LOC103695764	3.10157	7.19295	4.28976	1.67677	0.0935868	0.129246
LOC103695765	109.166	2.75728	0.494963	5.57068	2.53749e-08	1.41909e-07
LOC103695767	610.735	0.859328	0.304919	2.81821	0.00482919	0.00873421
LOC103695768	34.7874	2.9749	0.864116	3.4427	0.000575931	0.00125063
LOC103695769	124.009	-0.321508	0.492248	-0.653143	0.513664	0.575936
LOC103695770	78.3504	3.8876	0.637583	6.09741	1.07799e-09	8.42075e-09
LOC103695772	33.5377	6.73416	1.37492	4.89785	9.68919e-07	3.73629e-06
LOC103695773	1295.45	0.856726	0.842004	1.01748	0.308923	0.372454
LOC103695774	75.2267	1.72439	0.711408	2.42392	0.015354	0.0250924
LOC103695775	252.626	-0.108915	0.330696	-0.32935	0.741891	0.786998
LOC103695776	46.3123	4.72211	0.799889	5.90345	3.55976e-09	2.4302e-08
LOC103695777	1989.95	-1.22498	0.648031	-1.89031	0.058716	0.0849037
LOC103695778	198.139	1.88651	0.313923	6.00947	1.86127e-09	1.36742e-08
LOC103695779	129.767	-0.0519632	0.591915	-0.0877882	0.930045	0.948883
LOC103695780	83.2665	0.795517	1.05126	0.756726	0.449214	0.513365
LOC103695782	252.255	-1.77257	0.361103	-4.90878	9.1647e-07	3.55805e-06
LOC103695783	98.012	2.16415	0.705989	3.06542	0.00217366	0.00421159
LOC103695784	141.759	3.97503	0.601803	6.6052	3.96992e-11	4.49334e-10
LOC103695785	67.3725	8.21606	1.60961	5.10437	3.31903e-07	1.42362e-06
LOC103695786	907.555	1.48791	0.375178	3.96586	7.31305e-05	0.000191018
LOC103695787	34.3509	2.02081	0.813596	2.4838	0.0129988	0.021581
LOC103695791	116.626	0.513093	0.938802	0.54654	0.584695	0.643363
LOC103695792	828.457	0.117919	0.535539	0.220187	0.825726	0.860822
LOC103695793	1495.26	0.825735	0.251192	3.28727	0.00101164	0.00209079
LOC103695794	552.735	-0.985895	0.448155	-2.19989	0.0278144	0.0431193
LOC103695795	28.0638	3.33069	0.848208	3.92673	8.6107e-05	0.000221478
LOC103695796	218.162	-0.909633	0.716725	-1.26915	0.204387	0.259355
LOC103695799	115.645	3.10725	0.479999	6.47344	9.57954e-11	9.84199e-10
LOC103695800	751.048	1.124	0.268323	4.18898	2.80208e-05	7.94746e-05
LOC103695801	13.4809	3.5916	1.08524	3.3095	0.000934643	0.00194603
LOC103695802	34.3945	8.30523	1.45153	5.7217	1.05462e-08	6.43665e-08
LOC103695803	237.899	0.299513	0.507236	0.590479	0.554869	0.615262
LOC103695804	120.315	3.52363	0.485398	7.25926	3.89204e-13	7.68815e-12
LOC103695805	299.252	1.33432	0.710615	1.8777	0.060422	0.0871198
LOC103695806	28.464	2.73054	1.64963	1.65524	0.0978761	0.134539
LOC103695808	934.365	-1.03954	0.402978	-2.57965	0.00988996	0.0168026
LOC103695809	99.953	-0.0155554	0.900977	-0.017265	0.986225	0.995726
LOC103695810	53.0347	1.58403	0.865014	1.83122	0.0670671	0.0956876
LOC103695811	18.3577	1.61577	1.67671	0.963654	0.33522	0.399333
LOC103695812	594.932	2.58109	0.705062	3.66079	0.000251434	0.0005882
LOC103695815	145.171	-0.360374	0.51432	-0.70068	0.483503	0.546973
LOC103695816	272.021	4.32669	0.52478	8.24478	1.65466e-16	7.85207e-15
LOC103695817	252.363	-0.895102	0.676071	-1.32398	0.185511	0.238168
LOC103695819	245.229	-2.44368	0.471002	-5.18826	2.12266e-07	9.54e-07
LOC103695820	157.886	8.00002	1.34545	5.94597	2.74825e-09	1.92907e-08
LOC103695821	9094.33	2.90065	0.88302	3.28492	0.00102011	0.00210637
LOC103695823	68.5821	4.79904	0.745262	6.4394	1.19948e-10	1.20141e-09
LOC103695825	27.366	6.77614	1.72576	3.92646	8.62035e-05	0.000221702
LOC103695826	114.748	-1.04147	0.730336	-1.42601	0.153865	0.201872
LOC103695827	14.6662	8.0799	1.83823	4.39549	1.10523e-05	3.42405e-05
LOC103695829	511.658	1.24579	0.297375	4.1893	2.79813e-05	7.93702e-05
LOC103695830	14.096	2.65553	0.756463	3.51046	0.000447334	0.000991705
LOC103695831	962.982	0.774441	0.291705	2.65488	0.0079337	0.0137271
LOC103695832	2061.83	-1.04012	0.73954	-1.40645	0.159592	0.208512
LOC103695833	2720.85	-0.62843	0.399172	-1.57433	0.115411	0.156202
LOC103695834	66.4875	3.57499	0.710837	5.02927	4.92349e-07	2.03109e-06
LOC103695836	8.41766	6.47175	2.16885	2.98395	0.00284552	0.00538342
LOC103695837	295.121	-0.487333	0.35067	-1.38972	0.164614	0.21442
LOC103695839	3087.09	-1.98579	0.518537	-3.82961	NA	NA
LOC103695841	370.304	0.909911	0.392408	2.31879	0.0204064	0.0325175
LOC103695842	158.277	4.74572	1.28734	3.68645	0.000227404	0.000536987
LOC103695843	593.345	-1.0779	0.57589	-1.8717	0.0612474	0.088227
LOC103695844	87.6812	4.93033	1.23688	3.9861	6.71694e-05	0.000176619
LOC103695845	5185.35	-0.430086	0.702622	-0.612115	0.540462	0.601437
LOC103695846	204.806	2.59919	0.377642	6.88269	5.87337e-12	8.30316e-11
LOC103695847	456.839	-1.8816	0.328494	-5.72794	1.01657e-08	6.23313e-08
LOC103695848	6076.32	10.414	0.847157	12.2929	9.89089e-35	2.61992e-31
LOC103695851	57.2102	0.687186	1.10256	0.623265	0.533111	0.594324
LOC103695852	951.94	0.832068	0.355601	2.33989	0.0192893	0.0308928
LOC103695853	268.196	-0.545758	0.290084	-1.88138	0.0599199	0.0864557
LOC103695854	453.312	-0.464891	0.300567	-1.54671	0.121933	0.164228
LOC103695855	96.9285	0.371064	2.79686	0.132672	0.894453	0.919649
LOC103695856	864.361	-2.15308	0.663812	-3.24351	0.00118065	0.00240782
LOC103695857	616.99	-0.635907	0.474833	-1.33922	0.180499	0.232512
LOC103695858	271.702	1.69162	0.537674	3.14617	0.00165422	0.00327862
LOC103695860	237.576	-0.973923	0.484137	-2.01167	0.0442547	0.0657614
LOC103695861	316.188	1.14147	0.385861	2.95824	0.00309403	0.00581093
LOC103695862	3450.86	-5.43788	0.929131	-5.85265	4.83788e-09	3.211e-08
LOC103695863	27.896	9.48651	1.96415	4.82983	1.36649e-06	5.11373e-06
LOC103695864	1806.34	-1.78169	0.496287	-3.59003	0.000330635	0.000753989
LOC103695865	625.305	-0.168295	0.295582	-0.569368	0.569106	0.628799
LOC103695866	85.6922	4.12693	0.662153	6.2326	4.58758e-10	3.93374e-09
LOC103695867	35.075	8.32603	1.38076	6.03004	1.63914e-09	1.22398e-08
LOC103695870	663.259	-0.851907	0.388257	-2.19418	0.0282223	0.0437052
LOC103695871	68.6046	0.551677	0.295495	1.86696	0.0619074	0.0890895
LOC103695872	33.664	4.32088	0.79144	5.45952	4.77421e-08	2.50056e-07
LOC103695874	105.93	3.19853	0.879611	3.6363	0.000276578	0.000642022
LOC103695875	186.539	-0.0769888	0.496377	-0.155102	0.876741	0.905263
LOC103695876	21942.7	-0.976905	0.446963	-2.18565	0.028841	0.0445686
LOC103695877	69.315	9.25687	1.30506	7.09308	1.31158e-12	2.24401e-11
LOC103695878	54.9293	2.12751	0.639613	3.32624	0.000880248	0.00184106
LOC103695879	201.11	0.392171	0.240574	1.63015	0.10307	0.141013
LOC103695880	143.857	2.07459	0.512216	4.05024	5.11661e-05	0.000137976
LOC103695882	205.612	0.114358	0.66426	0.172158	0.863313	0.893773
LOC103695884	301.914	0.747774	0.252434	2.96226	0.00305393	0.0057419
LOC103695885	162.281	1.71506	0.431366	3.97589	7.01162e-05	0.000183551
LOC103695886	1065.91	-1.96682	0.627366	-3.13504	0.0017183	0.00339385
LOC103695887	690.577	2.74894	0.521824	5.26794	1.37963e-07	6.49826e-07
LOC103695888	58.3334	4.42314	0.556169	7.95287	1.82246e-15	6.77309e-14
LOC103695889	1230.43	3.68302	0.465966	7.90405	2.69979e-15	9.62839e-14
LOC103695890	990.245	0.954106	0.171549	5.56172	2.67122e-08	1.48476e-07
LOC103695891	209.695	-0.081012	0.374932	-0.216071	0.828932	0.863765
LOC103695892	14.3696	2.4103	0.917227	2.62781	0.00859366	0.0147681
LOC103695893	253.976	-1.23296	0.282609	-4.36279	1.28413e-05	3.92361e-05
LOC103695894	1304.87	-2.96465	0.4591	-6.45752	1.0643e-10	1.08088e-09
LOC103695896	303.122	-0.457121	0.361828	-1.26336	0.206458	0.26182
LOC103695897	469.801	-0.0647083	0.169914	-0.38083	0.703329	0.752282
LOC103695898	1365.07	-0.949869	0.272001	-3.49216	0.000479132	0.00105697
LOC103695902	568.617	2.02848	0.634387	3.19755	0.00138602	0.00279167
LOC103695903	664.076	-1.00725	0.209194	-4.81493	1.47252e-06	5.47535e-06
LOC103695904	261.289	0.967046	0.762997	1.26743	0.205001	0.26004
LOC103695907	611.185	2.47937	0.890236	2.78507	0.00535158	0.00958501
LOC103695908	484.387	-3.63697	0.805277	-4.51642	6.2895e-06	2.04802e-05
LOC103695912	583.289	1.66721	0.355786	4.68601	2.78582e-06	9.77956e-06
LOC103695913	1866.6	-2.06252	0.296876	-6.94743	3.72011e-12	5.55861e-11
LOC103695914	114.496	1.74019	0.378462	4.59807	4.26431e-06	1.44007e-05
LOC103695916	564.439	-0.0831332	0.288867	-0.28779	0.773507	0.815077
LOC103695917	14.2926	1.23802	1.25513	0.986367	0.323953	0.387942
LOC103695918	417.054	-1.46025	0.304187	-4.8005	1.58269e-06	5.84926e-06
LOC103695920	421.122	-2.46507	0.547074	-4.50592	6.60857e-06	2.14377e-05
LOC103695921	123.769	0.40342	0.277593	1.45328	0.146146	0.19293
LOC103695922	394.501	-1.85397	0.604408	-3.06742	0.00215914	0.00418707
LOC103695923	16.0143	9.53839	2.91054	3.27719	0.00104847	0.00215896
LOC103695924	1627.37	-1.16295	0.765368	-1.51947	0.128644	0.172241
LOC103695925	2491.74	-2.49036	0.556668	-4.47368	7.6884e-06	2.46091e-05
LOC103695926	1154.23	-2.21115	0.41667	-5.30672	1.11616e-07	5.37456e-07
LOC103695928	315.595	0.614857	0.337243	1.82318	0.0682755	0.0972547
LOC103695930	31.8299	0.508306	0.568073	0.894789	0.3709	0.435692
LOC103695931	1014.89	3.53676	0.403909	8.75632	2.01725e-18	1.66979e-16
LOC103695932	703.093	0.281022	0.283798	0.990218	0.322068	0.385938
LOC103695933	1136.33	-3.1595	0.450436	-7.01431	2.3108e-12	3.71372e-11
LOC103695934	1373.58	-0.665593	0.332638	-2.00095	0.0453976	0.0672915
LOC103695935	659.337	-1.08761	0.333459	-3.26162	0.00110778	0.00227131
LOC103695937	21.9523	5.41422	1.12189	4.82596	1.39331e-06	5.20538e-06
LOC103695938	1819.12	-0.200692	0.255297	-0.78611	0.431803	0.496172
LOC103695939	18839.9	-2.6251	0.61947	-4.23765	2.25871e-05	6.54586e-05
LOC103695941	745.602	-1.0038	0.432532	-2.32076	0.0203	0.0323674
LOC103695942	1740.96	2.84591	0.487353	5.83951	5.23531e-09	3.44104e-08
LOC103695943	658.056	-1.93578	0.208005	-9.30639	1.32257e-20	1.97619e-18
LOC103695944	884.351	-0.711767	0.309628	-2.29878	0.0215174	0.0341328
LOC103695945	54.1405	2.71342	0.721463	3.761	0.000169237	0.000410544
LOC103695946	2143.63	-0.318933	0.42584	-0.748951	0.453887	0.518217
LOC103695947	96.1103	1.00437	0.499105	2.01234	0.0441841	0.0656766
LOC103695948	2391.06	-2.85987	0.436793	-6.54742	5.8541e-11	6.36221e-10
LOC103695949	402.658	-1.69806	0.393499	-4.31528	1.59397e-05	4.77373e-05
LOC103695952	3701.11	-1.25281	0.648293	-1.93247	0.053302	0.0778437
LOC103695954	236.79	3.87737	0.456806	8.488	2.10222e-17	1.3462e-15
LOC103695955	406.764	0.452711	0.250715	1.80568	0.0709679	0.100765
LOC103695956	23.6739	5.45778	0.810647	6.73263	1.66626e-11	2.06244e-10
LOC103695957	78.7195	6.0756	0.765635	7.93537	2.09869e-15	7.69176e-14
LOC103695958	155.527	-0.579133	0.560434	-1.03337	0.301432	0.364584
LOC103695960	697.719	-1.83614	0.527925	-3.47804	0.000505102	0.00110964
LOC103695962	83.0289	4.87667	0.671621	7.26105	3.84107e-13	7.60307e-12
LOC103695963	33.5907	3.11788	1.25259	2.48914	0.0128052	0.0212838
LOC103695964	570.036	-0.625678	0.33535	-1.86575	0.0620768	0.0893068
LOC103695965	1399.99	-1.84946	0.476221	-3.88363	0.000102909	0.00026026
LOC103695966	1961.56	9.78874	0.906822	10.7946	3.6521e-27	2.8003e-24
LOC103695967	91.6614	1.72086	0.563632	3.05316	0.00226445	0.00437123
LOC103695968	17.4968	3.24859	0.892281	3.64077	0.000271824	0.000631983
LOC103695969	112.648	2.40999	0.437437	5.50934	3.60184e-08	1.93522e-07
LOC103695970	42.285	1.67303	1.52325	1.09833	0.27206	0.33325
LOC103695971	639.924	-0.308895	0.239804	-1.28812	0.197705	0.251937
LOC103695972	41.3177	1.16398	0.745943	1.56042	0.118661	0.160214
LOC103695973	120.102	-0.74124	0.327308	-2.26466	0.0235337	0.0370329
LOC103695974	275.747	0.104301	0.718326	0.1452	0.884553	0.911584
LOC103695975	431.224	1.88134	0.465645	4.04029	5.33848e-05	0.000143441
LOC103695976	82.4233	2.7593	0.653029	4.22539	2.38529e-05	6.8778e-05
LOC103695977	1430.15	-1.50283	0.414249	-3.62784	0.000285806	0.00066123
LOC103695978	1319.18	0.711267	0.40909	1.73866	0.0820952	0.114934
LOC103695979	184.32	0.333013	0.333819	0.997585	0.31848	0.382316
LOC103695980	1589	-1.23624	0.314453	-3.93141	8.44496e-05	0.000217714
LOC103695981	94.6697	2.38705	0.371339	6.42823	1.29101e-10	1.28207e-09
LOC103695982	22.9302	3.95825	0.950885	4.1627	3.14508e-05	8.836e-05
LOC103695983	98.2728	2.48886	0.403959	6.16118	7.22061e-10	5.87509e-09
LOC103695984	176.037	0.192885	0.245311	0.786288	0.431699	0.496111
LOC103695985	534.977	-0.418312	0.500222	-0.836254	0.403012	0.467719
LOC103695987	630.218	-2.38974	0.539137	-4.43252	9.31363e-06	2.93121e-05
LOC103695988	192.959	4.23817	0.406396	10.4287	1.83441e-25	8.90821e-23
LOC103695994	75.2302	1.08359	0.382521	2.83276	0.00461474	0.0083739
LOC103695995	406.753	3.4632	0.676913	5.11617	3.11804e-07	1.34593e-06
LOC103695996	607.412	5.02258	0.653099	7.69038	1.46698e-14	4.28102e-13
LOC103695997	1946.48	-2.33804	0.349234	-6.69477	2.16007e-11	2.60662e-10
LOC103695998	1403.61	-2.03646	0.312811	-6.51019	7.5054e-11	7.92911e-10
LOC103695999	35.6268	0.239643	0.788887	0.303773	0.761301	0.804513
LOC103696000	723.009	0.422648	0.67652	0.624739	0.532143	0.593471
LOC103696001	16.8732	8.9239	3.10458	2.87443	0.00404755	0.00743355
LOC103696002	111.117	0.0677993	0.591994	0.114527	0.90882	0.931126
LOC103696003	1215.53	-1.27131	0.431113	-2.94891	0.00318897	0.00597346
LOC103696004	452.293	1.38012	0.576232	2.39508	0.0166166	0.0269801
LOC103696005	1570.02	-1.41761	0.476689	-2.97386	0.0029408	0.00554746
LOC103696006	332.137	0.0529405	0.38822	0.136367	0.891531	0.917315
LOC103696007	507.165	4.78881	0.662533	7.22803	4.90048e-13	9.41855e-12
LOC103696008	4723.29	-1.6872	0.401825	-4.19885	2.68275e-05	7.64697e-05
LOC103696009	20.0639	8.88723	1.56925	5.66334	1.48454e-08	8.73133e-08
LOC103696010	43.972	-0.650514	0.914776	-0.711118	0.477011	0.540699
LOC103696011	1001.77	-1.42299	0.362487	-3.92563	8.65045e-05	0.000222422
LOC103696012	1295.64	-1.52986	0.431054	-3.54911	0.000386539	0.000868424
LOC103696013	405.812	-1.28868	0.412288	-3.12567	0.001774	0.00349653
LOC103696014	54.7139	4.05591	0.507238	7.99608	1.28446e-15	4.92438e-14
LOC103696015	352.177	-2.07315	0.675202	-3.07042	0.00213756	0.00414799
LOC103696016	537.839	1.80419	0.332975	5.4184	6.01359e-08	3.07238e-07
LOC103696018	261.637	12.9544	1.86483	6.9467	3.7393e-12	5.58156e-11
LOC103696020	934.823	3.08859	0.31885	9.68667	3.43554e-22	7.82041e-20
LOC103696021	197.715	1.55884	0.690544	2.25741	0.0239826	0.0376783
LOC103696022	97.4591	3.4691	0.809373	4.28616	1.81792e-05	5.38026e-05
LOC103696024	81.0337	-0.906412	0.493751	-1.83577	0.0663924	0.0948458
LOC103696025	1415.08	-1.41453	0.261568	-5.40788	6.37745e-08	3.24067e-07
LOC103696026	115.66	5.05536	0.746652	6.77071	1.28149e-11	1.64055e-10
LOC103696027	1390.8	-1.24004	0.233876	-5.30213	1.14456e-07	5.49499e-07
LOC103696028	145.754	-0.986681	0.400385	-2.46433	0.0137268	0.0226888
LOC103696029	276.914	-0.031577	0.381645	-0.0827391	0.934059	0.952063
LOC103696030	25.6363	0.91122	1.61825	0.563089	0.573375	0.632795
LOC103696032	51.0509	1.39298	0.448901	3.1031	0.00191507	0.00374795
LOC103696033	306.425	1.16127	0.379228	3.0622	0.00219718	0.00425292
LOC103696034	191.479	0.300779	0.629894	0.477507	0.633001	0.687738
LOC103696035	856.081	-1.96257	0.634213	-3.0945	0.00197148	0.00384749
LOC103696036	273.471	1.42822	0.708076	2.01705	0.0436906	0.0649861
LOC103696037	85.4364	-0.583897	0.321049	-1.81872	0.0689542	0.0981686
LOC103696038	3.40422	-0.875395	1.66284	-0.526446	0.598579	0.656705
LOC103696041	3574.7	-1.2672	0.333917	-3.79496	0.000147666	0.000362626
LOC103696043	301.663	-0.740958	0.429969	-1.72328	0.0848374	0.118392
LOC103696044	5.57466	5.13014	2.17798	2.35545	0.0185001	0.0297281
LOC103696045	51.0682	0.64939	0.467827	1.3881	0.165107	0.215005
LOC103696046	37.7573	6.75357	1.13706	5.93952	2.85854e-09	1.99926e-08
LOC103696047	246.533	1.01585	0.241922	4.19909	2.67992e-05	7.64041e-05
LOC103696048	143.686	2.54431	0.505573	5.03252	4.84068e-07	1.99976e-06
LOC103696051	228.096	8.19899	0.809968	10.1226	4.38553e-24	1.57755e-21
LOC103696054	253.143	-3.15098	1.09006	-2.89065	0.00384445	0.00708825
LOC103696057	86.4027	0.370759	0.526626	0.704027	0.481416	0.545035
LOC103696059	208.711	5.10201	0.520184	9.80809	1.03918e-22	2.72779e-20
LOC103696061	51.9981	7.10028	0.927647	7.65407	1.94718e-14	5.47107e-13
LOC103696062	210.324	1.39568	0.375147	3.72036	0.000198937	0.000475468
LOC103696063	185.946	-0.139083	0.471973	-0.294684	0.768235	0.810518
LOC103696064	151.278	-1.05823	0.309404	-3.42023	0.000625679	0.0013492
LOC103696065	1.1046	2.38	2.09714	1.13488	0.256427	0.316791
LOC103696066	186.714	1.06581	0.315814	3.37481	0.000738664	0.00156698
LOC103696067	22.2385	7.65633	1.29864	5.89564	3.73235e-09	2.53614e-08
LOC103696068	101.434	-0.976068	0.36243	-2.69313	0.00707857	0.0123702
LOC103696069	1286.6	0.642356	0.299366	2.14572	0.0318952	0.0488049
LOC103696070	259.257	0.151028	0.261868	0.576734	0.564119	0.623927
LOC103696071	358.482	3.0192	0.557368	5.41688	6.06495e-08	3.09754e-07
LOC103696072	103.289	0.114524	0.302588	0.37848	0.705074	0.753866
LOC103696073	1431.81	-2.09403	0.462919	-4.52352	6.08194e-06	1.98643e-05
LOC103696074	6122.85	-2.26096	0.48581	-4.654	3.2555e-06	1.12599e-05
LOC103696076	580.946	-1.39842	0.332198	-4.2096	2.55825e-05	7.32433e-05
LOC103696077	252.551	6.19975	0.924529	6.70585	2.00241e-11	2.43661e-10
LOC103696078	195.836	-0.0791801	0.486754	-0.16267	0.870779	0.900127
LOC103696079	1525.41	-1.34645	0.43624	-3.0865	0.00202526	0.00394584
LOC103696080	48.3285	1.29628	0.828553	1.56452	0.117697	0.159037
LOC103696081	58.0991	10.3448	1.65245	6.26028	3.84296e-10	3.37266e-09
LOC103696082	326.905	1.41693	0.295167	4.80042	1.58333e-06	5.84931e-06
LOC103696086	41.1505	10.7278	2.21405	4.84535	1.26388e-06	4.76399e-06
LOC103696087	998.808	-0.27742	0.302179	-0.918064	0.358585	0.423257
LOC103696089	32.8889	3.07147	0.533415	5.75812	8.50551e-09	5.30675e-08
LOC103696090	38.8184	-1.36865	0.606562	-2.2564	0.0240453	0.0377707
LOC103696091	885.7	2.98759	0.94018	3.17768	0.00148459	0.00297235
LOC103696092	684.426	0.939762	0.84499	1.11216	0.26607	0.327054
LOC103696093	37.9989	7.99215	1.66367	4.80392	1.55588e-06	5.75886e-06
LOC103696094	45.746	8.08914	1.66929	4.84584	1.26077e-06	4.7535e-06
LOC103696095	95.6487	-2.59071	1.06439	-2.43398	0.0149339	0.0244867
LOC103696096	80.3375	3.90788	0.672948	5.8071	6.35652e-09	4.10301e-08
LOC103696097	685.963	-0.421917	0.214908	-1.96324	0.0496178	0.0729091
LOC103696098	1339.97	-0.483308	0.187689	-2.57505	0.0100227	0.0170122
LOC103696099	1605.05	-2.58215	0.297495	-8.67964	3.97014e-18	3.02822e-16
LOC103696100	23.1911	5.42731	1.82935	2.9668	0.00300917	0.00566433
LOC103696101	818.016	-2.06187	1.09932	-1.87558	0.0607132	0.0875179
LOC103696102	2145.47	-3.49916	0.753883	-4.64152	3.45857e-06	1.18948e-05
LOC103696103	807.197	-0.912599	0.342976	-2.66083	0.00779487	0.0135093
LOC103696104	15.7454	6.28871	2.04734	3.07165	0.0021288	0.0041332
LOC103696105	55.9338	2.11965	0.510503	4.15208	3.29464e-05	9.22358e-05
LOC103696108	1531.24	0.720375	0.448001	1.60798	0.10784	0.147
LOC103696109	376.02	-0.0667085	0.190695	-0.349817	0.726476	0.773151
LOC103696110	110.043	1.37052	0.329043	4.16517	3.11115e-05	8.74827e-05
LOC103696112	30.2371	6.43299	0.931392	6.90686	4.95513e-12	7.13329e-11
LOC103696113	729.897	3.40946	0.791036	4.31012	1.63165e-05	4.87895e-05
LOC103696114	52.2364	6.52352	1.25402	5.2021	1.97048e-07	8.92075e-07
LOC103696119	284.482	2.79113	0.611699	4.56291	5.04501e-06	1.67693e-05
LOC103696122	481.767	-1.94165	0.508514	-3.81829	0.000134379	0.000332659
LOC103696123	438.566	-1.71497	0.329525	-5.20436	1.94666e-07	8.82798e-07
LOC103696124	304.332	4.52902	0.554764	8.16388	3.24444e-16	1.44562e-14
LOC103696125	240.199	1.21611	0.496321	2.45026	0.0142755	0.0235196
LOC103696127	3400.46	-0.0517275	0.351174	-0.147299	0.882896	0.910263
LOC103696128	250.358	0.853726	0.412963	2.06732	0.0387039	0.0581986
LOC103696129	470.105	-0.628078	0.246847	-2.5444	0.0109464	0.0184554
LOC103696130	234.786	0.869025	0.424258	2.04834	0.0405269	0.0606831
LOC103696131	1091.65	-0.111405	0.243265	-0.457956	0.646984	0.700839
LOC103696132	182.705	2.18375	0.936558	2.33167	0.0197178	0.0315305
LOC103696133	562.551	1.74077	0.240507	7.2379	4.55696e-13	8.84585e-12
LOC103696134	590.941	0.385667	0.450227	0.856605	0.391663	0.456403
LOC103696136	328.493	1.237	0.248001	4.98788	6.10467e-07	2.46907e-06
LOC103696137	230.349	0.48407	0.297191	1.62882	0.103351	0.141365
LOC103696138	510.41	-2.33682	0.345989	-6.75403	1.43797e-11	1.80518e-10
LOC103696139	1017.42	1.06147	0.287314	3.69447	0.000220349	0.000521977
LOC103696140	220.971	1.17745	0.289482	4.06744	4.75331e-05	0.000129063
LOC103696141	481.701	2.03745	0.413152	4.93147	8.16142e-07	3.20441e-06
LOC103696142	905.953	-2.05562	0.288118	-7.13464	9.70422e-13	1.72831e-11
LOC103696143	36.2249	3.12002	0.816862	3.81952	0.000133714	0.000331323
LOC103696144	236.032	1.63355	0.511022	3.19663	0.00139044	0.00279942
LOC103696145	15.5971	5.51547	1.14363	4.8228	1.4156e-06	5.28123e-06
LOC103696146	120.245	1.45009	0.713344	2.03281	0.0420721	0.0627967
LOC103696147	124.389	5.40334	0.929007	5.81625	6.01812e-09	3.91057e-08
LOC103696149	44667.6	6.2442	1.1968	5.21742	1.81435e-07	8.2938e-07
LOC103696150	14.203	-6.66322	2.90096	-2.2969	0.0216242	0.0342911
LOC103696151	1902.08	-2.0545	0.311003	-6.60606	3.94685e-11	4.47121e-10
LOC103696152	2122.71	-1.85773	0.337713	-5.50091	3.77843e-08	2.02227e-07
LOC103696154	112.318	4.36046	0.513307	8.49484	1.98208e-17	1.27769e-15
LOC103696155	799.271	0.555682	0.36352	1.52862	0.12636	0.169587
LOC103696156	799.256	0.68153	0.596132	1.14325	0.252933	0.313045
LOC103696157	550.766	-0.64019	0.406608	-1.57446	0.11538	0.156176
LOC103696158	29.9255	1.92797	0.918679	2.09863	0.0358494	0.0542761
LOC103696160	745.143	1.14838	0.473627	2.42466	0.0153228	0.0250496
LOC103696161	1640.02	-0.287238	0.396724	-0.724026	0.46905	0.532732
LOC103696162	287.03	-0.128164	0.715893	-0.179026	0.857917	0.88906
LOC103696163	25.9264	10.5169	2.2483	4.67772	2.90087e-06	1.0137e-05
LOC103696164	21.2416	5.03844	0.911501	5.52762	3.24595e-08	1.76187e-07
LOC103696166	147.52	0.685512	0.668311	1.02574	0.305015	0.368382
LOC103696167	125.006	-1.04519	0.508946	-2.05363	0.0400117	0.0599919
LOC103696168	242.389	6.03259	1.32635	4.54827	5.40898e-06	1.78646e-05
LOC103696169	143.969	0.297441	0.605336	0.491364	0.623169	0.678523
LOC103696170	1885.63	-2.34424	0.573389	-4.08839	4.34375e-05	0.000118906
LOC103696172	1152.66	-0.869884	0.25134	-3.46098	0.000538204	0.00117571
LOC103696173	84.9502	7.94207	1.5751	5.04228	4.60029e-07	1.90965e-06
LOC103696177	71.4076	7.27872	2.04695	3.55589	0.000376696	0.000848599
LOC103696178	21.3642	4.58224	1.45957	3.13945	0.00169263	0.00334769
LOC103696181	211.542	-1.13444	0.307731	-3.68646	0.000227396	0.000536987
LOC103696182	1401.86	-2.17645	0.523758	-4.15544	3.24656e-05	9.09918e-05
LOC103696183	972.515	0.858124	0.344779	2.48891	0.0128134	0.0212962
LOC103696185	5342.09	-1.21831	0.331215	-3.67832	0.000234774	0.000552374
LOC103696186	79.5062	0.261585	1.1854	0.220672	0.825348	0.860624
LOC103696187	8731.7	3.89003	0.996546	3.90352	9.48051e-05	0.000241844
LOC103696188	281.611	-1.54427	0.77251	-1.99903	0.0456048	0.0675541
LOC103696189	15.1791	6.972	4.31665	1.61514	0.10628	0.145044
LOC103696190	0.127153	0	7.25997	0	1	1
LOC103696191	1893.97	-1.3344	0.393227	-3.39345	0.000690192	0.00147457
LOC103696192	38.0974	0.880905	0.644	1.36787	0.171354	0.222204
LOC103696193	35.8587	2.52559	0.678152	3.72423	0.000195914	0.00046909
LOC103696194	86.7893	-0.289905	1.02071	-0.284025	0.776391	0.817495
LOC103696195	322.241	0.7034	0.27164	2.58946	0.00961277	0.0163679
LOC103696196	659.899	2.52089	0.430027	5.86218	4.5682e-09	3.04655e-08
LOC103696197	515.867	-2.02	0.449414	-4.49475	6.96507e-06	2.2499e-05
LOC103696198	2288.25	-1.989	0.658226	-3.02176	0.00251307	0.00480688
LOC103696199	854.431	0.125497	0.394881	0.317809	0.750629	0.795168
LOC103696200	24.1861	-0.73762	1.18218	-0.623947	0.532663	0.593892
LOC103696202	60.6519	4.14223	0.962189	4.30501	1.66977e-05	4.9828e-05
LOC103696203	337.667	-1.43974	0.21471	-6.70549	2.00731e-11	2.44103e-10
LOC103696204	116.169	2.13841	0.528636	4.04515	5.22893e-05	0.000140692
LOC103696205	1752.01	3.11809	0.616674	5.05631	4.27443e-07	1.7902e-06
LOC103696206	125.942	1.05868	0.3868	2.73701	0.00619999	0.0109624
LOC103696207	6.99525	7.46038	5.18393	1.43914	0.150112	0.197481
LOC103696208	1417.46	-0.717082	0.499783	-1.43479	0.151348	0.198937
LOC103696209	1835.17	-0.00201438	0.247633	-0.00813453	0.99351	1
LOC103696210	268.391	0.288284	0.879615	0.327738	0.74311	0.78809
LOC103696211	982.508	1.37154	0.54376	2.52232	0.0116584	0.0195472
LOC103696213	24.8432	-4.93441	2.16253	-2.28177	0.0225028	0.0355259
LOC103696214	125.011	1.54576	0.29377	5.2618	1.42649e-07	6.69624e-07
LOC103696215	421.659	-0.0521074	0.287567	-0.181201	0.85621	0.887723
LOC103696216	567.735	-1.83735	0.351974	-5.22013	1.78793e-07	8.18459e-07
LOC103696217	599.197	0.17976	0.262658	0.684387	0.493731	0.556706
LOC103696220	917.186	-0.163513	0.199739	-0.818635	0.412995	0.477483
LOC103696221	1663.99	-2.90535	0.80101	-3.62711	0.000286614	0.000662784
LOC103696222	58.5293	4.09761	0.711218	5.76139	8.34224e-09	5.21941e-08
LOC103696223	90.365	1.63508	0.464569	3.51956	0.000432259	0.00096099
LOC103696226	54.8212	5.43896	1.40836	3.86191	0.000112503	0.000282246
LOC103696227	629.988	-2.67764	0.483245	-5.54095	3.00829e-08	1.64915e-07
LOC103696229	885.081	-0.992682	0.543028	-1.82805	0.0675421	0.0963159
LOC103696230	69.0893	1.16332	0.493819	2.35577	0.0184845	0.0297095
LOC103696231	1232.07	-0.253235	0.581957	-0.435144	0.663458	0.71573
LOC103696232	255.206	-1.0091	0.324844	-3.10642	0.00189369	0.00371034
LOC103696233	87.9955	1.97012	0.754376	2.61159	0.00901226	0.0154265
LOC103696234	441.497	1.06211	0.579156	1.83389	0.06667	0.0951957
LOC103696235	442.202	2.07703	0.423404	4.90555	9.31647e-07	3.61216e-06
LOC103696238	166.559	6.76325	1.03431	6.53887	6.19872e-11	6.68439e-10
LOC103696239	37.8441	7.54591	1.96894	3.83248	0.000126858	0.000315488
LOC103696241	1.89366	3.10177	3.76187	0.824529	0.409639	0.474069
LOC103696242	1.69537	4.75363	7.1468	0.665141	0.50596	0.568625
LOC103696243	22.7151	9.82421	3.58049	2.74382	0.00607294	0.0107593
LOC103696246	649.391	0.779381	0.277241	2.81121	0.0049356	0.00890896
LOC103696247	191.729	-0.255167	0.266332	-0.95808	0.338022	0.402104
LOC103696248	133.413	3.43348	0.639724	5.36712	8.00029e-08	3.98605e-07
LOC103696249	2681.18	0.309824	0.337296	0.918553	0.358329	0.422978
LOC103696250	130.614	12.65	1.57854	8.01372	1.11289e-15	4.36422e-14
LOC103696251	986.057	-2.67011	0.474447	-5.62785	1.82472e-08	1.05052e-07
LOC103696252	129.859	-1.23608	0.62128	-1.98957	0.0466379	0.0689266
LOC103696253	1228.69	-2.00646	0.296375	-6.77	1.28779e-11	1.64644e-10
LOC103696254	730.389	2.39811	0.383839	6.24771	4.16523e-10	3.61736e-09
LOC103696255	74.9472	1.26375	0.363044	3.48099	0.000499568	0.00109814
LOC103696256	2387.53	-1.0209	0.371067	-2.75125	0.00593686	0.0105419
LOC103696257	240.474	0.700759	0.284147	2.46618	0.0136561	0.0225822
LOC103696259	734.409	-0.973162	0.471127	-2.06561	0.0388657	0.0584239
LOC103696263	248.976	4.48861	0.808718	5.55028	2.85208e-08	1.57299e-07
LOC103696264	312.998	1.85446	0.425013	4.36329	1.28118e-05	3.91544e-05
LOC103696266	1547.31	-0.196844	0.237878	-0.827497	0.407955	0.472403
LOC103696267	304.796	1.05899	0.364371	2.90634	0.00365684	0.00677665
LOC103696269	1441.74	-0.960912	0.361567	-2.65763	0.00786922	0.0136244
LOC103696270	443.211	-1.04649	0.200049	-5.23116	1.68449e-07	7.7591e-07
LOC103696271	3594.18	-0.766276	0.307941	-2.48839	0.0128325	0.0213267
LOC103696272	266.478	0.455451	0.351352	1.29628	0.194879	0.248781
LOC103696273	774.61	4.16352	0.497414	8.37033	5.74556e-17	3.20093e-15
LOC103696274	1407.59	-2.92528	0.486067	-6.01827	1.76289e-09	1.30369e-08
LOC103696275	437.233	-0.381472	0.275542	-1.38444	0.166223	0.216236
LOC103696276	992.674	-1.55335	0.39647	-3.91794	8.93077e-05	0.000228922
LOC103696277	159.348	0.912845	0.387607	2.35508	0.0185187	0.0297534
LOC103696278	217.739	2.04074	0.296936	6.87268	6.30059e-12	8.84298e-11
LOC103696279	985.089	-1.31025	0.219883	-5.95886	2.54001e-09	1.80376e-08
LOC103696280	534.547	-1.49564	0.320246	-4.67028	3.00792e-06	1.04797e-05
LOC103696281	689.564	-4.18139	0.543689	-7.69077	1.46249e-14	4.27837e-13
LOC103696283	236.027	3.20432	0.450753	7.10882	1.17037e-12	2.03347e-11
LOC103696287	57.3493	5.20446	0.826541	6.29668	3.04091e-10	2.73889e-09
LOC103696288	370.678	-0.905374	0.222553	-4.06813	4.73916e-05	0.00012875
LOC103696289	492.822	-1.29257	0.335161	-3.85658	0.000114986	0.00028793
LOC103696290	107.769	1.53794	0.451342	3.40748	0.000655654	0.0014078
LOC103696291	393.776	1.57133	0.378895	4.14714	3.36649e-05	9.40905e-05
LOC103696292	1449.57	-0.177202	0.238997	-0.74144	0.458426	0.522704
LOC103696294	168.422	2.43541	0.57727	4.21884	2.45566e-05	7.05696e-05
LOC103696295	295.418	0.375543	0.301532	1.24545	0.212966	0.269191
LOC103696296	834.149	-2.62247	0.416081	-6.30278	2.92358e-10	2.64548e-09
LOC103696297	697.463	2.35293	0.517068	4.55052	5.35142e-06	1.77006e-05
LOC103696298	323.554	0.44768	0.534712	0.837235	0.40246	0.467209
LOC103696299	743.5	-3.50176	0.977759	-3.58142	0.000341737	0.000776873
LOC103696301	219.064	9.78526	1.44226	6.78467	1.1635e-11	1.50604e-10
LOC103696302	502.896	-0.434597	0.169638	-2.56191	0.01041	0.0176172
LOC103696303	141.199	-0.917998	0.256799	-3.57477	0.000350538	0.000795021
LOC103696304	32.4405	0.0958139	1.78324	0.0537304	0.95715	0.971453
LOC103696307	657.695	-2.12225	0.281808	-7.53085	5.04108e-14	1.27502e-12
LOC103696308	617.014	-1.86039	0.332572	-5.59396	2.21945e-08	1.25423e-07
LOC103696309	92.7498	2.16624	0.461066	4.69834	2.6228e-06	9.24964e-06
LOC103696310	0.560894	-2.65354	7.17577	-0.369792	0.711538	0.759393
LOC103696311	1004.07	-2.15588	0.506922	-4.25289	2.11031e-05	6.16359e-05
LOC103696312	1186.76	2.88527	0.762675	3.78309	0.000154892	0.000378678
LOC103696313	237.313	1.39163	0.355909	3.91007	9.2268e-05	0.00023595
LOC103696314	309.014	0.0664121	0.4748	0.139874	0.88876	0.915207
LOC103696315	110.961	5.56841	0.70763	7.8691	3.57196e-15	1.23606e-13
LOC103696316	1855.74	-0.830146	0.4004	-2.07329	0.0381451	0.0574532
LOC103696317	13.6559	6.38023	1.20828	5.28041	1.28899e-07	6.10686e-07
LOC103696318	11.2017	6.31151	1.74102	3.62518	0.000288755	0.000667258
LOC103696319	450.525	-0.702209	0.350952	-2.00087	0.0454063	0.0672977
LOC103696320	283.124	0.281112	0.163786	1.71634	0.0861005	0.119982
LOC103696321	255.41	0.541657	0.272078	1.99081	0.0465015	0.06876
LOC103696322	308.627	2.02317	0.34038	5.94386	2.78383e-09	1.95075e-08
LOC103696323	519.786	3.47929	0.633476	5.49237	3.96565e-08	2.11161e-07
LOC103696326	361.465	-0.351364	0.56836	-0.618206	0.53644	0.597646
LOC103696327	263.528	0.626711	0.292364	2.1436	0.032065	0.0490375
LOC103696328	745.27	0.482414	0.213566	2.25886	0.0238923	0.0375506
LOC103696330	110.587	3.27956	0.437011	7.50453	6.16484e-14	1.52096e-12
LOC103696331	621.471	1.54432	0.515323	2.9968	0.00272826	0.00518243
LOC103696332	445.577	-1.69894	0.271517	-6.25721	3.91936e-10	3.42732e-09
LOC103696334	1251.57	-0.303798	0.148398	-2.04719	0.0406393	0.0608357
LOC103696336	896.9	-0.529231	0.230853	-2.2925	0.0218768	0.0346521
LOC103696337	684.413	-2.45731	0.452219	-5.43391	5.51325e-08	2.84117e-07
LOC103696338	425.339	-0.303823	0.306482	-0.991323	0.321528	0.385339
LOC103696341	14.2752	2.27307	1.08631	2.09247	0.0363969	0.055025
LOC103696342	513.297	-1.73575	0.302176	-5.74417	9.23727e-09	5.71436e-08
LOC103696343	97.2847	1.23056	0.417192	2.94962	0.00318162	0.0059616
LOC103696344	221.561	5.52252	1.04802	5.26951	1.36792e-07	6.44936e-07
LOC103696345	199.186	0.206891	0.482466	0.428819	0.668055	0.720074
LOC103696346	1851.51	-0.551233	0.319898	-1.72315	0.084861	0.118418
LOC103696349	8.28553	4.7205	1.53147	3.08232	0.00205392	0.00399713
LOC103696350	148.111	11.6711	1.58968	7.34183	2.107e-13	4.46484e-12
LOC103696351	557.862	1.3375	0.256919	5.20592	1.93042e-07	8.75844e-07
LOC103696352	204.052	2.97944	0.590067	5.04933	4.43368e-07	1.84945e-06
LOC103696353	82.3309	-0.308893	0.378935	-0.815161	0.41498	0.479391
LOC103696354	5846.31	-1.98036	0.555304	-3.56626	0.000362115	0.000818728
LOC103696356	1129.89	0.28005	0.287319	0.974701	0.329709	0.393767
LOC103696357	93.6163	-1.63289	0.480342	-3.39942	0.000675277	0.00144609
LOC103696358	122.869	0.908487	0.325685	2.78947	0.00527946	0.00946632
LOC103696360	99.0637	6.73046	1.30065	5.1747	2.28281e-07	1.01875e-06
LOC103696363	711.843	-2.67492	0.476139	-5.61794	1.93243e-08	1.10641e-07
LOC103696364	100.951	8.20971	1.06165	7.73296	1.05075e-14	3.19247e-13
LOC103696365	275.16	-0.61386	0.555719	-1.10462	0.269323	0.330401
LOC103696366	3189.68	-2.02027	0.39532	-5.11048	3.21335e-07	1.38216e-06
LOC103696367	272.546	0.48311	0.3469	1.39265	0.163726	0.213369
LOC103696369	58.0186	2.56828	0.86858	2.95688	0.00310772	0.00583438
LOC103696370	390.608	-1.65837	0.832595	-1.99181	0.0463918	0.0686116
LOC103696372	354.886	-0.645033	0.263334	-2.44949	0.0143059	0.0235644
LOC103696373	50.2169	8.50054	1.46755	5.79232	6.94216e-09	4.42709e-08
LOC103696377	2598.69	-2.50773	0.481049	-5.21304	1.85768e-07	8.46931e-07
LOC103696378	303.245	3.75325	0.738994	5.07886	3.79714e-07	1.60974e-06
LOC103696379	960.444	-2.09976	0.415075	-5.05875	4.22021e-07	1.77003e-06
LOC103696380	974.426	-0.876973	0.381159	-2.30081	0.0214026	0.0339655
LOC103696381	666.613	-2.66977	0.384808	-6.93794	3.97853e-12	5.88737e-11
LOC103696382	251.614	0.716534	0.285984	2.5055	0.0122277	0.0203972
LOC103696383	791.198	-0.074858	0.151064	-0.495538	0.62022	0.675691
LOC103696384	122.162	4.68321	0.688376	6.80328	1.02266e-11	1.3483e-10
LOC103696385	1093.14	-1.23148	0.477588	-2.57855	0.00992172	0.0168526
LOC103696386	1373.38	-3.80316	0.593657	-6.40634	1.49057e-10	1.45545e-09
LOC103696387	1151.87	-1.39377	0.44608	-3.12447	0.00178124	0.0035103
LOC103696388	199.092	6.10133	0.632819	9.64152	5.3394e-22	1.1524e-19
LOC103696389	10.6858	3.9943	1.45241	2.75011	0.00595749	0.0105734
LOC103696390	144.511	1.15245	0.367017	3.14005	0.00168921	0.00334161
LOC103696391	659.705	1.2397	0.376019	3.29691	0.000977554	0.00202639
LOC103696392	885.078	2.62447	0.970841	2.7033	0.00686545	0.0120324
LOC103696393	244.271	1.13043	0.310002	3.64652	0.000265812	0.000619201
LOC103696394	227.846	-0.997153	0.412087	-2.41977	0.0155305	0.025348
LOC103696396	558.256	-0.497665	0.269264	-1.84824	0.0645679	0.0925115
LOC103696397	468.057	-0.738157	0.481402	-1.53335	0.12519	0.168195
LOC103696398	803.377	0.594649	0.283868	2.09481	0.0361882	0.0547407
LOC103696399	1812.45	0.659848	0.272111	2.42492	0.0153116	0.0250341
LOC103696400	2322.33	-0.601003	0.31096	-1.93273	0.0532694	0.0778078
LOC103696402	7641.56	-2.01548	0.418149	-4.82	1.43557e-06	5.34888e-06
LOC103696405	232.321	-0.0671378	0.224283	-0.299344	0.764677	0.807437
LOC103696407	764.204	-1.33517	0.212983	-6.2689	3.63615e-10	3.20953e-09
LOC103696408	385.733	1.62961	0.323554	5.03658	4.7393e-07	1.96205e-06
LOC103696409	98.5874	0.627263	0.556109	1.12795	0.259341	0.319903
LOC103696410	2256.65	-1.65188	0.232548	-7.10341	1.21716e-12	2.09973e-11
LOC103696411	2964.32	-4.33798	0.728855	-5.95178	2.65245e-09	1.87447e-08
LOC103696412	71.3488	2.6158	0.4787	5.46438	4.64515e-08	2.43822e-07
LOC103696413	74.744	5.66342	0.782935	7.23358	4.70433e-13	9.09555e-12
LOC103696414	123.132	3.40214	1.17064	2.90623	0.00365814	0.00677821
LOC103696415	380.169	-0.85982	0.162257	-5.29911	1.16369e-07	5.57854e-07
LOC103696416	541.125	-1.48044	0.409853	-3.61213	0.000303694	0.000697794
LOC103696417	131.662	-0.0371321	0.329675	-0.112632	0.910322	0.932337
LOC103696418	16721.9	-3.68483	0.777064	-4.74199	2.11629e-06	7.60513e-06
LOC103696419	115.947	2.31245	0.402956	5.73871	9.5401e-09	5.88795e-08
LOC103696420	2489.9	-0.198999	0.299224	-0.66505	0.506019	0.568669
LOC103696421	491.802	0.122126	0.460166	0.265396	0.790704	0.830166
LOC103696423	154.751	-0.181028	0.489095	-0.370128	0.711287	0.75926
LOC103696424	606.538	-3.13775	0.538402	-5.8279	5.61287e-09	3.67345e-08
LOC103696425	1254.59	1.65124	0.535985	3.08075	0.00206479	0.00401749
LOC103696426	1609.72	-0.83302	0.308009	-2.70453	0.00684006	0.0119915
LOC103696427	1866.7	0.200173	0.53303	0.375538	0.70726	0.755682
LOC103696428	45.0496	9.2049	1.71178	5.37737	7.55808e-08	3.7819e-07
LOC103696429	198.541	0.223533	0.733708	0.304662	0.760624	0.803826
LOC103696430	1544.5	-2.22441	0.309928	-7.1772	7.11541e-13	1.31466e-11
LOC103696431	292.354	-1.32534	0.37349	-3.54852	0.000387406	0.000870305
LOC103696432	2396.46	-2.98586	0.495034	-6.03163	1.62311e-09	1.21325e-08
LOC103696433	544.871	-0.178174	0.195935	-0.909355	0.363163	0.427811
LOC103696434	621.523	-0.186234	0.345082	-0.53968	0.589418	0.647826
LOC103696435	274.612	2.73776	0.483906	5.65762	1.53489e-08	8.98573e-08
LOC103696436	343.322	4.27582	0.414774	10.3088	6.42993e-25	2.88229e-22
LOC103696437	442.409	-0.293824	0.794849	-0.36966	0.711636	0.759466
LOC103696438	270.109	0.405167	0.316165	1.2815	0.200017	0.254382
LOC103696439	45.297	8.46076	1.18151	7.16099	8.00975e-13	1.4632e-11
LOC103696440	3007.85	-3.59825	0.471261	-7.63537	2.25178e-14	6.21896e-13
LOC103696441	484.194	7.35262	0.702682	10.4637	1.2686e-25	6.7206e-23
LOC103696442	2970.28	-1.23632	0.325323	-3.80028	0.000144535	0.000355596
LOC103696444	353.92	1.53946	0.42223	3.64603	0.000266321	0.000620115
LOC103696445	870.988	0.300376	0.169687	1.77018	0.0766979	0.108079
LOC103696446	88.8919	1.12064	0.590461	1.89791	0.0577083	0.0836125
LOC103696449	635.157	2.14676	0.350002	6.13357	8.59269e-10	6.85932e-09
LOC103696450	805.283	-0.360536	0.358644	-1.00528	0.314764	0.378462
LOC103696451	193.017	2.40159	0.540053	4.44694	8.71012e-06	2.75646e-05
LOC103696452	368.521	-1.60322	0.477972	-3.35422	0.000795904	0.0016779
LOC103696453	274.524	1.78982	0.279771	6.39745	1.57993e-10	1.53091e-09
LOC103696454	423.301	-3.19787	0.677538	-4.71983	2.36039e-06	8.41795e-06
LOC103696455	1334.34	-2.94127	0.461814	-6.36895	1.90331e-10	1.80817e-09
LOC103696456	380.441	0.0169803	0.451452	0.0376127	0.969997	0.982165
LOC103696457	250.651	1.72023	0.719441	2.39106	0.0167999	0.0272427
LOC103696458	442.193	0.270228	0.300978	0.897832	0.369275	0.433924
LOC103696460	202.153	-1.3758	0.5994	-2.2953	0.0217157	0.0344212
LOC103696462	411.811	-1.59408	0.219641	-7.25767	3.93818e-13	7.7584e-12
LOC103696464	33.0249	2.66177	0.666799	3.99185	6.55587e-05	0.000172852
LOC103696465	12.2543	8.95561	2.19576	4.07859	4.53091e-05	0.000123573
LOC103696466	19.4102	7.17783	2.01442	3.56322	0.000366337	0.000827368
LOC103696467	360.6	-1.18831	0.350991	-3.38557	0.000710294	0.00151208
LOC103696468	395.426	1.23671	0.784745	1.57594	0.115039	0.155757
LOC103696469	395.285	0.00413963	0.311139	0.0133048	0.989385	0.998431
LOC103696470	59.9979	2.38539	0.804475	2.96515	0.00302539	0.00569265
LOC103696471	215.123	3.85401	0.514266	7.4942	6.67058e-14	1.63054e-12
LOC103696472	59.9903	1.74693	0.498249	3.50613	0.000454671	0.00100697
LOC103696474	589.059	1.51535	0.359857	4.21098	2.54264e-05	7.28537e-05
LOC103696475	809.763	-1.6989	0.288435	-5.89007	3.86042e-09	2.60983e-08
LOC103696476	4554.14	-1.66073	0.361302	-4.59653	4.29585e-06	1.44955e-05
LOC103696478	97.296	6.95092	1.01165	6.8709	6.37981e-12	8.93694e-11
LOC103696481	616.943	-1.20872	0.304364	-3.97128	7.14885e-05	0.000186896
LOC103696482	23.738	3.99561	0.698653	5.71901	1.07147e-08	6.52851e-08
LOC103696485	419.489	5.79498	0.840359	6.89583	5.35495e-12	7.63342e-11
LOC103696486	2151.61	2.02669	1.5682	1.29237	0.19623	0.250342
LOC103696487	40.312	-19.0928	7.16543	-2.66458	0.00770856	0.0133677
LOC103696488	632.982	-2.18209	0.494945	-4.40874	1.03974e-05	3.24252e-05
LOC103696489	272.181	-0.445378	0.825861	-0.539289	0.589688	0.648074
LOC103696495	1842.08	-0.905698	0.333785	-2.71342	0.00665924	0.0117048
LOC103696496	17.7874	-0.809455	0.867734	-0.932838	0.350904	0.415317
LOC103696497	549.851	-0.900774	0.701082	-1.28484	0.19885	0.253207
LOC103696498	395.011	2.41278	0.420837	5.7333	9.84972e-09	6.05084e-08
LOC103696499	1589.82	0.960489	0.263478	3.64542	0.000266956	0.000621467
LOC103696501	885.531	0.61156	0.228274	2.67906	0.00738302	0.0128483
LOC103696502	58.4575	7.03789	0.933759	7.53716	4.80334e-14	1.22231e-12
LOC103696506	133.701	0.915118	0.61552	1.48674	0.137083	0.182292
LOC103696507	387.054	3.37693	0.48101	7.0205	2.2108e-12	3.58465e-11
LOC103696508	135.27	3.06563	0.68528	4.47355	7.6933e-06	2.46221e-05
LOC103696509	178.717	1.63677	0.359508	4.5528	5.29362e-06	1.75273e-05
LOC103696512	282.193	-2.71574	0.696407	-3.89964	9.63346e-05	0.000245273
LOC103696513	8.9814	8.76825	2.50908	3.4946	0.000474768	0.00104806
LOC103696514	267.013	-0.0540154	0.315785	-0.171051	0.864183	0.894547
LOC103696515	117.504	2.8843	0.542133	5.32027	1.03611e-07	5.01565e-07
LOC103696516	163.638	0	2.17241	0	1	1
LOC103696517	505.467	0.208229	0.256251	0.812596	0.41645	0.480806
LOC103696518	199.903	-0.799238	0.253173	-3.15688	0.00159468	0.00317227
LOC103696519	281.333	0.467314	0.353399	1.32234	0.186055	0.238793
LOC103696520	1413.36	-1.43244	0.827863	-1.73029	0.0835782	0.116758
LOC103696521	1531.36	-1.38961	0.325083	-4.27464	1.9145e-05	5.64033e-05
LOC103696526	1073.32	-0.149098	0.262704	-0.567551	0.57034	0.629899
LOC103696528	541.266	1.92014	0.485138	3.95793	7.56026e-05	0.00019684
LOC103696531	55.128	2.37016	0.543202	4.36331	1.28109e-05	3.91544e-05
LOC103696534	13.7947	5.44501	1.15587	4.71076	2.46792e-06	8.74911e-06
LOC103696536	448.741	0.146234	0.220919	0.661937	0.508011	0.570688
LOC103696538	59.7712	-0.580319	0.382306	-1.51794	0.129028	0.172644
LOC103696539	1033.56	5.08099	0.840708	6.0437	1.50618e-09	1.13576e-08
LOC103696541	205.333	0.980489	0.420531	2.33155	0.0197244	0.0315393
LOC103696543	32.4431	6.96784	1.30073	5.35687	8.46751e-08	4.18876e-07
LOC103696545	3.77582	5.50615	1.87263	2.94032	0.00327869	0.00612616
LOC103696546	1663.94	-2.59434	0.319323	-8.12448	4.49277e-16	1.95091e-14
LOC103696547	1092.96	-1.19238	0.402932	-2.95926	0.00308377	0.00579315
LOC103696548	1103.12	-1.03073	0.296576	-3.47543	0.000510032	0.00111954
LOC103696549	12.1829	6.85636	2.08502	3.28839	0.00100761	0.0020841
LOC103696552	4.5486	7.79731	6.94418	1.12286	0.261499	0.322251
LOC103696553	74.3517	0.725024	0.608332	1.19182	0.233331	0.291484
LOC103696555	349.594	-1.5514	0.413145	-3.75508	0.000173284	0.000419071
LOC103696556	1380.12	-3.3232	0.435514	-7.63053	2.33795e-14	6.41439e-13
LOC103696557	27.6867	2.66048	0.874119	3.04362	0.00233753	0.00449888
LOC103696558	542.517	-0.853268	0.606276	-1.40739	0.159311	0.208183
LOC103696560	62.7444	0.9313	1.06595	0.873677	0.382294	0.446986
LOC103696561	19.505	0.914812	1.65884	0.551478	0.581306	0.640215
LOC103696562	7.21757	8.1205	3.06677	2.6479	0.00809932	0.0139854
LOC103696563	213.29	4.02709	0.727828	5.53303	3.14747e-08	1.71641e-07
LOC103696564	410.008	3.32462	1.20619	2.75631	0.00584578	0.0103967
LOC103696565	60.175	0.141792	0.445568	0.318228	0.750312	0.794918
LOC103696568	27.2464	5.63711	0.702483	8.02455	1.01897e-15	4.06154e-14
LOC103696571	616.391	-1.37475	0.353667	-3.88712	0.000101441	0.000257037
LOC103696572	527.072	1.21166	0.438667	2.76213	0.00574256	0.0102249
LOC103696573	2165.69	-1.4751	0.367064	-4.01864	5.8536e-05	0.000155916
LOC103696574	650.295	-2.3071	0.50298	-4.58686	4.49963e-06	1.51148e-05
LOC103696576	233.757	-1.61709	0.74716	-2.16431	0.0304406	0.0467973
LOC103696577	2055.27	-1.31164	0.303663	-4.31938	1.56467e-05	4.69465e-05
LOC103696578	369.061	2.18588	0.377823	5.78546	7.23127e-09	4.59387e-08
LOC103696579	3292.34	-2.84436	0.713873	-3.9844	6.76499e-05	0.000177738
LOC103696581	822.062	-1.66782	0.49297	-3.38321	0.000716441	0.00152394
LOC103696582	1903.88	-1.62605	0.324185	-5.01582	5.28085e-07	2.16746e-06
LOC103696583	781.942	0.076168	0.260267	0.292653	0.769787	0.811918
LOC103696584	1288.8	0.841299	0.418817	2.00875	0.0445638	0.0661768
LOC103696585	752.025	-1.12457	0.241941	-4.64811	3.34986e-06	1.15536e-05
LOC103696586	63.3017	1.62506	0.804783	2.01926	0.0434604	0.0646504
LOC103696588	572.044	-0.275404	0.358463	-0.768292	0.442314	0.506714
LOC103696589	1265.23	-1.83679	0.268677	-6.83641	8.12008e-12	1.09942e-10
LOC103696590	926.937	-4.03105	0.482355	-8.35701	6.43272e-17	3.47737e-15
LOC103696591	190.922	-0.569865	0.318421	-1.78966	0.0735088	0.104018
LOC103696592	1520.72	-2.08314	0.50716	-4.10746	4.00033e-05	0.00011022
LOC103696593	369.398	-0.320233	0.200242	-1.59923	0.109769	0.149344
LOC103696594	227.023	-1.34353	0.347022	-3.87161	0.000108121	0.000272165
LOC103696595	1812.94	-1.61566	0.373202	-4.32919	1.49658e-05	4.50661e-05
LOC103696596	526.811	-0.0868145	0.519381	-0.16715	0.867252	0.89715
LOC103696597	324.276	-1.6363	0.262704	-6.22868	4.70383e-10	4.01605e-09
LOC103696598	2869.65	-2.29883	0.58015	-3.96247	7.41794e-05	0.000193428
LOC103696599	55.9535	4.23587	0.776706	5.45363	4.93526e-08	2.57473e-07
LOC103696600	532.652	-1.31399	0.266619	-4.92833	8.29351e-07	3.24927e-06
LOC103696601	41.1114	6.36699	1.09494	5.81494	6.06567e-09	3.93708e-08
LOC103696602	4.42477	0.249763	1.43155	0.17447	0.861496	0.892082
LOC103696603	238.13	6.47271	1.07552	6.01821	1.76361e-09	1.30389e-08
LOC103696604	126.174	0.288828	0.41212	0.700833	0.483407	0.546885
LOC103696605	94.4323	6.38882	1.29744	4.92419	8.47089e-07	3.31164e-06
LOC103696609	736.693	-0.417199	0.202595	-2.05928	0.0394677	0.0592554
LOC103696610	644.531	-1.24063	0.361012	-3.43653	0.000589219	0.00127625
LOC103696611	14.9175	6.82675	1.41294	4.83157	1.35457e-06	5.07265e-06
LOC103696612	463.304	4.39659	0.975005	4.5093	6.50417e-06	2.11226e-05
LOC103696613	600.339	-0.238931	0.302803	-0.789064	0.430075	0.494479
LOC103696614	925.876	3.44076	0.453427	7.58834	3.24019e-14	8.51303e-13
LOC103696615	1490.07	-0.963553	0.267473	-3.60243	0.000315251	0.000721675
LOC103696616	529.626	1.24801	0.266404	4.68466	2.8042e-06	9.83677e-06
LOC103696617	548.874	6.0296	0.896581	6.7251	1.75468e-11	2.15813e-10
LOC103696618	448.523	0.67147	0.299663	2.24075	0.0250425	0.0391829
LOC103696620	457.268	3.56622	0.54596	6.53202	6.48902e-11	6.96649e-10
LOC103696621	2965	7.6659	0.535235	14.3225	1.5836e-46	1.15353e-42
LOC103696622	69.5438	1.41682	0.571475	2.47924	0.0131663	0.0218317
LOC103696623	679.576	3.5788	0.82797	4.32238	1.54355e-05	4.64036e-05
LOC103696624	2456.81	-1.44883	0.353249	-4.10144	4.10581e-05	0.000112923
LOC103696625	50.257	0	1.97009	0	1	1
LOC103696626	501.833	1.03272	0.37036	2.78842	0.00529661	0.0094953
LOC103696628	1306.58	1.06426	0.403287	2.63897	0.0083159	0.0143356
LOC103696629	469.333	0.781443	0.500109	1.56255	0.11816	0.159597
LOC103696630	20.194	2.81627	0.814434	3.45795	0.000544294	0.00118807
LOC103696631	83.9827	0.934989	0.505723	1.84882	0.0644843	0.0924099
LOC103696632	199.412	-0.831203	0.340962	-2.43782	0.0147763	0.0242598
LOC103696633	55.5196	1.56083	0.50357	3.09953	0.00193828	0.00378904
LOC103696635	4.72598	5.52742	1.92754	2.8676	0.00413598	0.00757591
LOC103696637	633.628	0.115796	0.385745	0.300188	0.764034	0.806845
LOC103696640	1278.64	-2.78407	0.456817	-6.09449	1.09785e-09	8.55982e-09
LOC103696641	182.344	0.401524	0.275854	1.45557	0.145512	0.192228
LOC103696642	391.745	1.0642	0.286956	3.70857	0.000208431	0.00049653
LOC103696643	114.333	3.67883	1.02	3.6067	0.00031011	0.000711191
LOC103696644	289.964	0.960992	0.441738	2.17548	0.0295943	0.0456092
LOC103696645	2053.16	-1.2796	0.26934	-4.75086	2.02555e-06	7.3088e-06
LOC103696647	508.313	-1.11208	0.517572	-2.14864	0.031663	0.048482
LOC103696649	199.421	6.93063	0.992188	6.9852	2.84441e-12	4.43907e-11
LOC103696650	17.818	9.06228	3.52663	2.56967	0.0101794	0.0172581
LOC103696652	1691.28	-0.0411008	0.431343	-0.0952858	0.924088	0.944311
LOC103696653	563.346	0.848588	0.840263	1.00991	0.312539	0.376098
LOC103696654	139.616	-0.928345	0.276223	-3.36086	0.000777006	0.00164115
LOC103696655	1902.53	-0.429322	0.409337	-1.04882	0.29426	0.357065
LOC103696656	219.188	1.24901	0.611442	2.04273	0.0410787	0.0614241
LOC103696657	241.29	-0.415151	0.348268	-1.19204	0.233244	0.291412
LOC103696658	3480.39	-2.83344	0.403559	-7.02113	2.20076e-12	3.57433e-11
LOC103696660	672.015	-0.776166	0.388854	-1.99604	0.0459299	0.0679872
LOC103696661	99.1568	1.55772	0.595886	2.61412	0.00894577	0.0153226
LOC103696663	206.933	5.06506	0.830956	6.09546	1.09126e-09	8.51531e-09
LOC103696664	358.045	-0.94504	0.59902	-1.57764	0.114647	0.155292
LOC103696666	1057.7	-0.87276	0.255982	-3.40946	0.000650913	0.00139854
LOC103696667	906.098	-3.38372	0.684067	-4.94647	7.55705e-07	2.99009e-06
LOC103696668	1261.91	-2.94229	0.485628	-6.05874	1.37195e-09	1.04497e-08
LOC103696670	75.9917	4.81156	0.608028	7.91339	2.50464e-15	9.04309e-14
LOC103696671	38.8466	4.28061	0.622361	6.87802	6.06884e-12	8.55481e-11
LOC103696672	99.6614	1.376	0.535611	2.56903	0.0101983	0.017286
LOC103696673	708.356	-0.642847	0.518612	-1.23955	0.215141	0.27146
LOC103696674	30.4758	0.740687	0.898865	0.824025	0.409926	0.474382
LOC103696676	307.275	2.0859	0.345548	6.0365	1.5749e-09	1.18116e-08
LOC103696677	207.854	8.51272	1.30179	6.53926	6.18224e-11	6.67155e-10
LOC103696678	150.432	4.1383	0.427647	9.67692	3.77938e-22	8.39784e-20
LOC103696679	870.546	-0.389946	0.17629	-2.21196	0.0269695	0.0419367
LOC103696680	780.938	-1.59172	0.351498	-4.5284	5.94313e-06	1.94614e-05
LOC103696681	486.445	0.812047	0.185611	4.375	1.21435e-05	3.73076e-05
LOC103696682	104.871	0.362734	0.587288	0.617643	0.536811	0.598014
LOC103696683	1146.17	2.99125	0.653293	4.57873	4.67816e-06	1.56406e-05
LOC103696684	133.982	1.77131	0.386223	4.58622	4.51333e-06	1.51591e-05
LOC103696685	389.953	2.2891	0.351386	6.51447	7.29468e-11	7.73172e-10
LOC103696686	130.964	-0.0745737	0.411582	-0.181188	0.85622	0.887723
LOC103696687	157.663	-1.57961	0.911437	-1.73309	0.0830789	0.116138
LOC103696689	383.843	-1.52892	0.328749	-4.65071	3.30788e-06	1.14237e-05
LOC103696690	800.612	-1.45824	0.519225	-2.8085	0.00497731	0.0089798
LOC103696691	1691.27	-1.38419	0.255065	-5.42682	5.73674e-08	2.9454e-07
LOC103696692	281.069	-2.66459	0.936233	-2.84607	0.00442621	0.00806337
LOC103696693	933.746	-0.269189	0.255301	-1.0544	0.2917	0.354298
LOC103696695	848.781	-2.19966	0.313571	-7.01486	2.30184e-12	3.7023e-11
LOC103696696	268.869	0.57311	0.296405	1.93354	0.0531696	0.0776738
LOC103696697	248.595	1.04905	0.456261	2.29923	0.0214918	0.0340959
LOC103696698	4.0887	7.11602	7.04329	1.01033	0.312339	0.375931
LOC103696699	790.432	-0.858415	0.210788	-4.0724	4.6531e-05	0.00012659
LOC103696700	221.899	-0.522457	0.43831	-1.19198	0.233268	0.29143
LOC103696701	1325.62	-3.19558	0.330345	-9.67347	3.90889e-22	8.5634e-20
LOC103696702	6064.41	-2.43155	0.373921	-6.50284	7.88198e-11	8.27892e-10
LOC103696703	60.509	9.22201	1.67093	5.51907	3.40793e-08	1.83883e-07
LOC103696704	1742.07	-2.58221	0.380654	-6.78363	1.17196e-11	1.51497e-10
LOC103696706	456.692	3.63253	0.692628	5.24456	1.5666e-07	7.2829e-07
LOC103696708	1978	-1.21366	0.465102	-2.60945	0.00906877	0.015516
LOC103696709	612.602	-0.330932	0.331329	-0.998804	0.31789	0.381701
LOC103696711	62.5476	0.935485	1.00179	0.933818	0.350398	0.414808
LOC103696712	400.847	2.04697	0.43894	4.66343	3.10979e-06	1.07972e-05
LOC103696713	325.448	0.0690615	0.374511	0.184404	0.853696	0.885715
LOC103696714	486.928	4.61693	0.727082	6.34994	2.15398e-10	2.02257e-09
LOC103696715	4.40733	6.65346	4.64294	1.43303	0.15185	0.199498
LOC103696717	1097.53	-1.52332	0.275487	-5.52954	3.21068e-08	1.74565e-07
LOC103696718	1208.91	-2.40521	0.733751	-3.27797	0.00104557	0.00215359
LOC103696719	483.131	-0.670206	0.217354	-3.08347	0.00204599	0.00398303
LOC103696721	711.053	-2.34145	0.429406	-5.45277	4.95913e-08	2.58579e-07
LOC103696722	70.642	-2.11474	1.55817	-1.35719	0.17472	0.225917
LOC103696723	1873.39	-1.6934	0.395746	-4.27901	1.87725e-05	5.54402e-05
LOC103696724	110.306	-0.774644	0.607551	-1.27503	0.2023	0.256915
LOC103696725	4623.44	2.61097	0.439078	5.94649	2.7396e-09	1.92392e-08
LOC103696726	2692.06	-1.98239	0.606018	-3.27116	0.00107106	0.00220189
LOC103696729	443.794	1.78406	0.418787	4.26008	2.04355e-05	5.98121e-05
LOC103696730	1929.53	3.73001	0.571665	6.52482	6.80847e-11	7.27194e-10
LOC103696731	5313.39	-3.01143	0.569763	-5.28541	1.25422e-07	5.96738e-07
LOC103696732	2418.71	-1.59565	0.280222	-5.69423	1.23929e-08	7.42527e-08
LOC103696733	555.776	-0.717809	0.439622	-1.63279	0.102513	0.14031
LOC103696735	210.971	0.515236	0.897947	0.573794	0.566107	0.625865
LOC103696736	6086.59	-2.64564	0.631188	-4.19153	2.77081e-05	7.87025e-05
LOC103696737	3138.75	-0.558837	0.675406	-0.827409	0.408005	0.472442
LOC103696739	108.475	-0.294411	0.587176	-0.501401	0.616089	0.671843
LOC103696740	602.034	-1.32697	0.329976	-4.02141	5.78504e-05	0.000154273
LOC103696741	244.683	0.967222	0.541058	1.78765	0.0738329	0.10441
LOC103696742	15.7268	8.61618	1.82359	4.72484	2.30299e-06	8.22332e-06
LOC103696743	179.5	1.99033	0.334488	5.95037	2.6753e-09	1.88742e-08
LOC103696744	2.84954	6.92222	7.17142	0.965251	0.334419	0.39851
LOC103696745	364.017	0.430602	0.540838	0.796175	0.42593	0.490333
LOC103696747	423.563	0.649501	0.196499	3.30537	0.000948516	0.00197153
LOC103696748	822.696	-2.69585	0.837707	-3.21813	0.0012903	0.00261244
LOC103696749	74.7086	6.31773	1.19548	5.2847	1.25912e-07	5.98775e-07
LOC103696750	191.21	-1.27549	0.49514	-2.57602	0.00999455	0.0169669
LOC103696753	247.261	1.56462	0.447438	3.49684	0.000470797	0.00103984
LOC103696754	58.9817	1.45761	0.85523	1.70435	0.088315	0.122745
LOC103696756	108.861	1.24667	0.637262	1.95629	0.0504314	0.0739884
LOC103696757	215.431	0.926396	0.772823	1.19872	0.230638	0.288466
LOC103696758	127.406	0.0703507	0.327124	0.215058	0.829722	0.864402
LOC103696759	578.239	-3.97578	0.569339	-6.98315	2.88638e-12	4.49735e-11
LOC103696760	308.588	7.11825	1.18459	6.00903	1.86635e-09	1.37046e-08
LOC103696761	142.71	2.7553	0.509426	5.40864	6.35052e-08	3.22867e-07
LOC103696762	6.18601	2.00335	1.81893	1.10139	0.270728	0.331869
LOC103696763	4.928	6.41722	1.99471	3.21712	0.00129487	0.00262094
LOC103696764	781.741	-0.380488	0.237713	-1.60062	0.109462	0.148974
LOC103696765	997.575	-0.447116	0.268749	-1.66369	0.0961735	0.132411
LOC103696766	323.52	-0.285408	0.170562	-1.67334	0.0942609	0.130042
LOC103696767	89.5298	4.13923	0.689447	6.00369	1.92881e-09	1.41028e-08
LOC103696768	539.531	2.09029	0.314036	6.65622	2.80958e-11	3.29428e-10
LOC103696769	322.17	-2.23834	0.358606	-6.24177	4.32638e-10	3.74058e-09
LOC103696770	71.0511	2.42952	0.851215	2.85418	0.00431479	0.00787621
LOC103696771	89.9075	-0.42829	0.425149	-1.00739	0.313748	0.377381
LOC103696774	263.106	5.50714	0.631759	8.71715	2.85285e-18	2.2899e-16
LOC103696775	526.817	1.44623	0.406837	3.55481	0.00037825	0.000851575
LOC103696776	62.3507	1.89607	0.73095	2.59398	0.00948713	0.0161662
LOC103696777	4350.6	-2.95949	0.659679	-4.48626	7.24852e-06	2.33293e-05
LOC103696780	507.069	0.920817	0.224028	4.11028	3.95178e-05	0.000109027
LOC103696781	1257.58	-3.22076	0.437291	-7.36526	1.76808e-13	3.84451e-12
LOC103696783	174.066	0.153036	0.802091	0.190797	0.848685	0.881291
LOC103696784	552.767	-0.685073	0.296673	-2.30919	0.0209331	0.0332876
LOC103696785	1032.59	-1.90048	0.340351	-5.58387	2.35221e-08	1.32157e-07
LOC103696787	85.0556	4.69153	0.768483	6.10493	1.02847e-09	8.05333e-09
LOC103696788	215.207	4.374	0.791273	5.5278	3.24264e-08	1.76073e-07
LOC103696789	73.3389	0.862248	1.02973	0.837353	0.402394	0.467189
LOC103696790	199.891	1.42924	0.311674	4.5857	4.52461e-06	1.51934e-05
LOC103696793	580.789	-1.96851	0.394867	-4.98524	6.18841e-07	2.49947e-06
LOC103696795	550.293	-0.930811	0.605111	-1.53825	0.123988	0.166697
LOC103696796	144.819	3.10261	0.733375	4.2306	2.33073e-05	6.73982e-05
LOC103696797	2890.26	-1.51243	0.608319	-2.48624	0.0129101	0.0214447
LOC103696799	61518.5	5.98291	1.11258	5.37752	7.55181e-08	3.77941e-07
LOC103696800	211.546	-1.23229	0.414601	-2.97223	0.00295646	0.00557411
LOC103696801	71.4686	1.19791	0.520634	2.30087	0.0213992	0.0339619
LOC103696802	78.2513	9.25373	1.60615	5.76145	8.33947e-09	5.21879e-08
LOC103696803	777.351	-0.68193	0.227823	-2.99324	0.00276028	0.00523711
LOC103696804	227.91	1.07305	0.780156	1.37544	0.168996	0.219451
LOC103696806	3.78371	2.56433	1.55173	1.65257	0.0984192	0.135228
LOC103696807	1788.58	-0.659897	0.257828	-2.55945	0.0104839	0.0177351
LOC103696810	978.476	-0.0260941	0.26045	-0.100189	0.920195	0.940663
LOC103696811	33.2438	-0.722328	0.442744	-1.63148	0.102789	0.140661
LOC103696813	172.134	2.60464	0.787912	3.30575	0.000947217	0.00196925
LOC103696814	59.3919	3.14285	0.578581	5.432	5.57257e-08	2.86768e-07
LOC103696815	1373.94	1.19679	0.369177	3.24177	0.00118791	0.0024211
LOC103696816	304.042	2.15529	0.424303	5.07959	3.78245e-07	1.60397e-06
LOC103696817	466.942	0.955382	0.324053	2.94823	0.00319599	0.00598545
LOC103696820	75.1056	-2.15553	0.517123	-4.16832	3.06858e-05	8.64108e-05
LOC103696821	690.763	-0.331726	0.278669	-1.19039	0.233892	0.292034
LOC103696823	5.63345	5.66802	4.54	1.24846	0.211862	0.267996
LOC103696824	4.31457	2.95991	1.35353	2.1868	0.0287568	0.0444503
LOC103696825	387.307	-2.05471	0.606803	-3.38613	0.000708858	0.00150924
LOC103696826	469.725	2.27922	0.452091	5.04152	4.61855e-07	1.91587e-06
LOC103696827	126.761	7.37646	1.12991	6.52838	6.64847e-11	7.11931e-10
LOC103696828	151.333	3.04275	0.514598	5.91286	3.36211e-09	2.30987e-08
LOC103696829	136.997	2.01269	1.25876	1.59894	0.109834	0.149424
LOC103696830	221.279	0.466461	0.313946	1.4858	0.137332	0.182523
LOC103696831	605.384	-1.42883	0.319193	-4.47639	7.59141e-06	2.43308e-05
LOC103696832	477.756	-1.50181	0.298408	-5.03275	4.83489e-07	1.99793e-06
LOC103696834	1076.37	-3.64518	1.10489	-3.29914	0.000969817	0.00201164
LOC103696835	185.488	2.59816	0.348038	7.46516	8.31985e-14	1.98376e-12
LOC103696837	664.829	-0.301388	0.261892	-1.15081	0.24981	0.309614
LOC103696838	101.657	-2.87269	0.735866	-3.90382	9.46859e-05	0.000241603
LOC103696840	1316.78	-2.40922	0.995364	-2.42044	0.0155018	0.0253067
LOC103696841	2741.01	-2.54772	0.487002	-5.23143	1.682e-07	7.75081e-07
LOC103696842	235.3	1.06845	1.09584	0.975013	0.329554	0.393598
LOC103696843	524.999	-1.01727	0.217466	-4.67785	2.89902e-06	1.01318e-05
LOC103696844	2.58714	-4.33158	5.91992	-0.731695	0.464355	0.528285
LOC103696845	522.306	0.709039	0.315989	2.24387	0.0248408	0.0388965
LOC103696847	262.605	-0.128973	0.243804	-0.529003	0.596803	0.654881
LOC103696848	120.29	6.80143	1.26449	5.37881	7.49781e-08	3.75561e-07
LOC103696849	340.566	5.17405	0.674474	7.67125	1.70333e-14	4.85773e-13
LOC103696851	123.399	5.23957	0.766197	6.8384	8.00817e-12	1.08528e-10
LOC103696852	241.158	-1.37174	0.271219	-5.05769	4.24368e-07	1.7786e-06
LOC103696853	746.828	0.0821582	0.372934	0.220302	0.825636	0.860764
LOC103696855	141.416	-0.465906	0.498	-0.935554	0.349503	0.413945
LOC103696856	292.969	2.11406	0.405232	5.21692	1.81921e-07	8.3134e-07
LOC103696857	313.085	1.74361	0.284222	6.13467	8.53375e-10	6.81601e-09
LOC103696858	360.406	0.718254	0.582691	1.23265	0.217706	0.27434
LOC103696859	180.077	1.46019	0.424015	3.44371	0.000573781	0.00124642
LOC103696861	740.458	-1.59327	0.373438	-4.26648	1.98578e-05	5.82969e-05
LOC103696862	119.858	0.936493	0.389744	2.40284	0.0162683	0.0264662
LOC103696863	307.021	-0.643517	0.384321	-1.67443	0.0940468	0.129783
LOC103696864	195.394	5.05865	0.607555	8.32625	8.3445e-17	4.29565e-15
LOC103696865	5.10653	6.02712	7.17797	0.83967	0.401094	0.465938
LOC103696867	59.5349	1.78841	0.544489	3.28457	0.00102139	0.00210827
LOC103696868	5.45346	7.2009	4.5875	1.56968	0.11649	0.157546
LOC103696869	305.492	5.07168	0.770688	6.58072	4.68175e-11	5.2026e-10
LOC103696871	1090.04	1.42143	0.370137	3.84028	0.000122892	0.000306383
LOC103696872	124.811	2.36047	0.945376	2.49686	0.0125299	0.0208631
LOC103696873	13.9143	6.71488	2.66796	2.51686	0.0118405	0.0198186
LOC103696875	619.067	0.747381	0.211817	3.52842	0.000418042	0.000932086
LOC103696880	33.1333	2.01652	0.741805	2.71839	0.00655995	0.0115484
LOC103696882	3.25285	6.6582	5.91782	1.12511	0.260542	0.321208
LOC103696883	0.143315	1.81411	7.25997	0.249879	0.802681	0.840213
LOC103696884	55.4796	6.93177	1.0121	6.84892	7.44115e-12	1.0179e-10
LOC103696885	118.119	1.49557	0.380264	3.93297	8.39035e-05	0.000216556
LOC103696886	435.431	-1.29604	0.300296	-4.31586	1.58981e-05	4.76224e-05
LOC103696887	2290.97	-1.58296	0.338782	-4.6725	2.97556e-06	1.03756e-05
LOC103696888	606.476	-1.47146	0.276186	-5.32777	9.94274e-08	4.83562e-07
LOC103696889	67.2922	-0.112174	0.446159	-0.251423	0.801487	0.83949
LOC103696892	81.3462	2.88765	1.59158	1.81433	0.0696276	0.0990208
LOC103696893	1.9242	3.58801	4.46546	0.803503	0.421684	0.486021
LOC103696895	100.401	0.543772	1.20129	0.452656	0.650796	0.704262
LOC103696897	9.78612	2.04939	1.85444	1.10513	0.269103	0.330183
LOC103696898	36.5498	3.51502	0.72964	4.81747	1.45393e-06	5.41037e-06
LOC103696899	470.361	-1.77065	0.388925	-4.55268	5.29678e-06	1.75358e-05
LOC103696900	615.856	-1.47748	0.398432	-3.70823	0.000208715	0.000497043
LOC103696901	3344.36	-2.00223	0.412227	-4.85711	1.19109e-06	4.51063e-06
LOC103696902	1206.54	-0.302004	0.279263	-1.08143	0.279505	0.341264
LOC103696903	633.2	-0.769907	0.251033	-3.06695	0.00216252	0.00419252
LOC103696904	1101.97	-2.18151	0.316549	-6.89155	5.51882e-12	7.83252e-11
LOC103696906	203.265	-2.17364	0.805189	-2.69954	0.00694344	0.0121581
LOC103696907	7.74088	7.72024	2.37866	3.24562	0.00117194	0.00239191
LOC103696908	1859.97	-2.36439	0.495267	-4.77397	1.8063e-06	6.58781e-06
LOC103696909	244.758	-0.340213	0.474744	-0.716624	0.473606	0.537425
LOC103696910	332.24	-1.74273	0.779613	-2.23538	0.0253923	0.0396791
LOC103696913	2890.99	-0.901451	0.331227	-2.72155	0.00649768	0.0114478
LOC103696915	8744.88	0.171949	0.436585	0.393849	0.693692	0.744516
LOC103696916	165.332	-0.227706	0.204135	-1.11547	0.26465	0.325556
LOC103696917	4.41961	6.84564	4.06589	1.68367	0.0922448	0.12758
LOC103696919	201.308	3.67627	0.836661	4.39397	1.11299e-05	3.4455e-05
LOC103696920	141.77	-0.241443	0.778699	-0.31006	0.756516	0.800327
LOC103696921	1692.02	-3.80363	1.04496	-3.63996	0.000272681	0.000633783
LOC103696923	2414.12	-1.86534	0.345955	-5.39187	6.97281e-08	3.51439e-07
LOC103696924	1003.98	-2.50871	0.47495	-5.28204	1.27755e-07	6.0655e-07
LOC103696925	36.028	3.95538	1.04721	3.77708	0.00015868	0.000386965
LOC103696926	256.995	2.1439	0.467035	4.59045	4.42282e-06	1.4888e-05
LOC103696927	223.828	-4.37887	1.32734	-3.29899	0.000970318	0.00201243
LOC103696928	109.711	4.19948	0.769693	5.45605	4.86854e-08	2.54356e-07
LOC103696929	611.886	-1.57618	0.403674	-3.9046	9.43812e-05	0.000240847
LOC103696930	3056.02	-0.617907	0.446304	-1.3845	0.166206	0.216223
LOC103696931	286.271	6.14735	1.12899	5.44499	5.18085e-08	2.68937e-07
LOC103696932	446.355	-1.373	0.28807	-4.76619	1.87744e-06	6.8225e-06
LOC103696933	612.463	0.0187607	0.26807	0.0699841	0.944206	0.960759
LOC103696935	265.813	0.09639	0.189856	0.507701	0.611663	0.668192
LOC103696936	292.206	-0.149056	0.242933	-0.613569	0.5395	0.600505
LOC103696938	2840.94	-2.06161	0.531893	-3.87599	0.000106193	0.000267707
LOC103696939	113.958	2.24253	0.621777	3.60665	0.00031017	0.000711219
LOC103696940	1635.65	-1.79549	0.463194	-3.87633	0.000106044	0.000267437
LOC103696941	2.0907	6.39481	6.43959	0.993046	0.320688	0.384522
LOC103696942	31.8254	2.30103	1.00649	2.2862	0.0222428	0.0351591
LOC103696945	430.618	2.80673	0.668781	4.19679	2.70728e-05	7.70785e-05
LOC103696946	363.872	0.205901	0.32199	0.639463	0.522522	0.584016
LOC103696947	186.295	2.57907	0.507339	5.08353	3.70491e-07	1.57338e-06
LOC103696948	56.3679	4.57025	1.2682	3.60374	0.00031367	0.000718394
LOC103696949	2596.01	-1.33091	0.386988	-3.43914	0.000583562	0.00126512
LOC103696951	85.2775	0.190069	0.790031	0.240584	0.809877	0.846756
LOC103696952	186.21	2.49669	0.43672	5.71691	1.08477e-08	6.59854e-08
LOC103696953	482.874	10.1323	2.96662	3.41545	0.000636759	0.00137106
LOC103696954	298.575	0.177267	0.561304	0.315813	0.752144	0.79657
LOC103696955	4.94486	7.65986	7.16836	1.06856	0.285266	0.347483
LOC103696956	1269.8	-2.68377	0.47122	-5.69537	1.23102e-08	7.3818e-08
LOC103696958	2433.09	-1.91818	0.452131	-4.24253	2.21009e-05	6.41901e-05
LOC103696959	2963.87	-3.37672	0.857067	-3.93985	8.15315e-05	0.000210844
LOC103696960	1096.93	-2.43698	0.400755	-6.08097	1.19457e-09	9.23976e-09
LOC103696961	2131.13	-1.09075	0.289779	-3.76409	0.000167159	0.000405943
LOC103696962	90.2174	-0.111044	0.45318	-0.245033	0.806431	0.843596
LOC103696963	66.357	1.0775	0.338268	3.18534	0.00144582	0.0029019
LOC103696964	519.785	-1.46779	0.326423	-4.4966	6.90484e-06	2.23168e-05
LOC103696967	1283.84	-0.782351	0.19383	-4.03627	5.43082e-05	0.000145707
LOC103696968	681.395	-1.20041	0.672146	-1.78593	0.07411	0.104777
LOC103696969	625.963	-1.33969	0.432077	-3.10059	0.00193139	0.00377683
LOC103696970	854.141	-0.690647	0.404302	-1.70824	0.0875909	0.121861
LOC103696971	13825.4	-2.32706	0.602253	-3.86392	0.000111581	0.000280028
LOC103696973	1115.51	-1.64063	0.336083	-4.88163	1.05215e-06	4.02949e-06
LOC103696974	1577.46	0.682262	0.485387	1.4056	0.159842	0.208782
LOC103696975	380.301	0.652555	0.365894	1.78345	0.0745124	0.105284
LOC103696976	91.9447	-2.14798	0.923933	-2.32482	0.0200816	0.0320594
LOC103696977	1236.96	-0.754463	0.234794	-3.2133	0.00131221	0.00265328
LOC103696978	55.7483	3.08881	2.64621	1.16726	0.243105	0.302062
LOC103696979	763.726	-0.888112	0.540071	-1.64443	0.100086	0.137266
LOC103696980	1299.19	-0.509608	0.229711	-2.21848	0.0265223	0.0413053
LOC103696981	1.50305	4.41465	7.15266	0.617203	0.537101	0.598222
LOC103696982	324.17	-1.37541	0.458974	-2.9967	0.00272919	0.00518352
LOC103696984	27.1903	10.1698	1.71795	5.91973	3.22464e-09	2.2233e-08
LOC103696985	24.4389	-0.696506	0.561966	-1.23941	0.215194	0.271504
LOC103696986	369.245	2.34051	0.47475	4.92998	8.22363e-07	3.22493e-06
LOC103696987	282.24	5.53413	0.620698	8.91597	4.83576e-19	4.65015e-17
LOC103696988	3.36223	0	2.18263	0	1	1
LOC103696989	542.166	4.42705	1.19817	3.69484	0.000220026	0.000521381
LOC103696990	645.184	-1.15029	0.426748	-2.69548	0.00702871	0.0122941
LOC103696992	2357.03	-0.953524	0.616802	-1.54592	0.122125	0.164442
LOC103696993	151.519	-4.04023	0.531912	-7.59568	3.06179e-14	8.11012e-13
LOC103696994	590.16	-1.79264	0.454723	-3.94228	8.07112e-05	0.000208871
LOC103696995	617.154	3.63449	0.358133	10.1484	3.36744e-24	1.24199e-21
LOC103696998	1008.6	0.385229	0.379744	1.01444	0.310371	0.373952
LOC103696999	422.334	0.360706	0.270873	1.33164	0.182978	0.23531
LOC103697000	371.336	0.649559	0.19889	3.26592	0.0010911	0.00223978
LOC103697003	621.968	0.14475	0.265651	0.544888	0.58583	0.644467
LOC103697004	61.8729	-1.5752	0.436601	-3.60786	0.000308729	0.000708336
LOC103697005	13.8788	2.63673	0.993117	2.655	0.00793078	0.0137229
LOC103697006	883.063	-1.71059	1.09247	-1.56579	0.117397	0.158669
LOC103697007	80.5758	-0.454916	0.364832	-1.24692	0.212427	0.268594
LOC103697008	786.525	-0.512715	0.282469	-1.81512	0.0695056	0.0988619
LOC103697009	15.6231	5.88872	2.45298	2.40064	0.0163663	0.0266093
LOC103697010	341.472	-0.816623	0.246221	-3.31662	0.000911132	0.00190088
LOC103697011	183.575	-0.845557	0.334919	-2.52466	0.0115812	0.0194288
LOC103697013	679.602	-0.636126	0.477482	-1.33225	0.182777	0.235094
LOC103697014	744.303	0.744142	0.359994	2.06709	0.0387252	0.0582277
LOC103697015	606.8	-0.0972639	0.258453	-0.376332	0.70667	0.755162
LOC103697017	448.975	-3.08878	1.06466	-2.9012	0.00371738	0.00687354
LOC103697018	57.0608	3.94422	0.738443	5.34126	9.23017e-08	4.52151e-07
LOC103697019	483.383	-0.216963	0.282398	-0.768288	0.442316	0.506714
LOC103697020	26.7663	3.94919	0.682389	5.78731	7.15226e-09	4.55064e-08
LOC103697022	12.3489	4.08538	1.01546	4.02318	5.74178e-05	0.000153288
LOC103697025	60.3897	3.1176	0.503127	6.19646	5.77488e-10	4.81301e-09
LOC103697027	2258.23	-1.44775	0.418207	-3.46181	0.000536557	0.00117255
LOC103697029	90.3866	2.21725	1.03511	2.14205	0.0321894	0.0492161
LOC103697030	57.6278	2.28619	1.78326	1.28203	0.199833	0.254215
LOC103697031	537.272	-1.00628	0.234812	-4.28546	1.82362e-05	5.39603e-05
LOC103697032	291.745	2.25825	0.38828	5.81603	6.02622e-09	3.91409e-08
LOC103697033	89.7762	4.88133	0.545446	8.94923	3.57963e-19	3.55972e-17
LOC103697035	27.8946	4.25215	0.659799	6.44461	1.15895e-10	1.16523e-09
LOC103697036	8159.65	5.6135	0.642872	8.73191	2.50397e-18	2.021e-16
LOC103697038	72.7218	3.93669	0.790944	4.97721	6.45087e-07	2.59397e-06
LOC103697039	17.3249	7.52626	1.87578	4.01234	6.01201e-05	0.000159741
LOC103697040	137.047	0.6104	0.446082	1.36836	0.1712	0.222045
LOC103697041	1238.12	-1.34709	0.337567	-3.99058	6.59108e-05	0.000173701
LOC103697042	411.036	2.5508	0.407228	6.2638	3.75711e-10	3.30528e-09
LOC103697043	101.517	1.22831	0.95341	1.28833	0.19763	0.251863
LOC103697044	36.9626	10.5675	2.06641	5.11394	3.15503e-07	1.35988e-06
LOC103697046	6571.74	-3.26963	0.965075	-3.38795	0.000704177	0.00150103
LOC103697047	1359.17	-2.18639	0.733741	-2.97978	0.00288451	0.00544904
LOC103697048	25.6928	6.89493	0.989215	6.97011	3.167e-12	4.88496e-11
LOC103697049	264.944	-1.35594	1.36338	-0.994539	0.319961	0.383729
LOC103697050	666.402	0.792933	0.23103	3.43216	0.000598786	0.00129572
LOC103697051	120.442	1.19673	0.346119	3.45756	0.000545097	0.0011897
LOC103697052	384.472	-1.03213	0.329366	-3.13368	0.00172629	0.0034087
LOC103697053	83.7066	-0.743693	0.840983	-0.884314	0.376527	0.441359
LOC103697054	1674.93	-1.12633	0.313594	-3.59169	0.000328539	0.000749679
LOC103697055	100.52	5.78204	1.21854	4.74506	2.08443e-06	7.50268e-06
LOC103697056	331.469	4.89302	0.634857	7.70728	1.2853e-14	3.81362e-13
LOC103697057	509.02	-0.281409	0.285148	-0.986888	0.323698	0.387716
LOC103697058	905.387	-1.77882	0.817851	-2.17499	0.029631	0.0456562
LOC103697059	832.122	-0.879516	0.549784	-1.59975	0.109654	0.149208
LOC103697060	8.08837	-6.7957	4.23546	-1.60448	0.108609	0.147965
LOC103697062	248.268	2.8184	0.337324	8.35518	6.53346e-17	3.51228e-15
LOC103697063	894.3	0.353381	0.263531	1.34095	0.179937	0.2319
LOC103697064	447.268	0.220622	0.172418	1.27957	0.200695	0.255155
LOC103697066	525.961	-0.188349	0.266842	-0.705842	0.480286	0.543988
LOC103697067	141.103	-0.744549	0.428036	-1.73946	0.0819548	0.114771
LOC103697068	2500.57	-0.645207	0.233119	-2.76771	0.00564517	0.0100626
LOC103697069	455.083	-0.844049	0.332074	-2.54175	0.0110299	0.0185732
LOC103697070	511.417	-0.750514	0.359857	-2.08559	0.0370157	0.0558909
LOC103697071	1253.55	-2.26697	0.542471	-4.17896	2.92843e-05	8.2728e-05
LOC103697072	165.069	8.30093	0.916301	9.05917	1.31442e-19	1.48598e-17
LOC103697073	658.257	-0.173305	0.201076	-0.861889	0.388749	0.453516
LOC103697075	5.56624	6.52067	3.84059	1.69783	0.0895402	0.12425
LOC103697076	163.624	10.9759	1.89347	5.79668	6.764e-09	4.32578e-08
LOC103697077	113.393	1.35119	0.34428	3.9247	8.68377e-05	0.0002232
LOC103697079	149.823	1.22103	0.386833	3.15648	0.00159687	0.00317561
LOC103697080	4062.67	-1.28771	0.416334	-3.09296	0.00198171	0.00386668
LOC103697082	2379.34	-2.3276	0.431401	-5.39543	6.83583e-08	3.45251e-07
LOC103697083	1609.8	-1.53276	0.212327	-7.21885	5.24295e-13	9.95852e-12
LOC103697084	1399.63	-2.96955	0.597757	-4.96783	6.77058e-07	2.70795e-06
LOC103697086	956.499	-2.36511	0.325817	-7.259	3.8995e-13	7.68815e-12
LOC103697087	1595.66	0.405921	0.364936	1.11231	0.266006	0.327016
LOC103697088	263.197	-1.98464	0.399236	-4.97111	6.65722e-07	2.66811e-06
LOC103697089	347.128	-1.70685	0.422143	-4.04331	5.27029e-05	0.000141713
LOC103697090	1103.69	-0.181205	0.195481	-0.92697	0.353942	0.418404
LOC103697091	498.79	0.232413	0.333091	0.697747	0.485336	0.548875
LOC103697092	113.243	1.84728	0.571526	3.23219	0.00122844	0.00249795
LOC103697093	282.131	0.302904	0.468699	0.646265	0.518108	0.580013
LOC103697094	57.9572	2.39434	0.810746	2.95325	0.00314446	0.00589766
LOC103697096	14103.5	5.69126	1.06824	5.32771	9.94576e-08	4.83627e-07
LOC103697097	5391.21	-0.718367	0.406865	-1.76561	0.0774608	0.109059
LOC103697098	1248.73	-0.250306	0.421476	-0.59388	0.552592	0.613209
LOC103697101	92.2581	1.34342	0.441819	3.04065	0.00236069	0.00454047
LOC103697102	301.381	3.1254	0.508676	6.14419	8.03714e-10	6.46544e-09
LOC103697103	757.635	2.67255	0.370866	7.20625	5.75145e-13	1.08466e-11
LOC103697104	149.315	2.7216	0.462212	5.8882	3.90427e-09	2.63749e-08
LOC103697105	171.304	8.06822	1.11213	7.25474	4.02424e-13	7.90123e-12
LOC103697106	354.37	-1.15288	0.466449	-2.47162	0.0134503	0.0222671
LOC103697108	599.686	0.566379	0.293333	1.93084	0.0535032	0.0781141
LOC103697109	228.727	0.122896	0.408982	0.300492	0.763802	0.806716
LOC103697110	444.009	9.23745	1.01317	9.11735	7.69802e-20	9.26847e-18
LOC103697111	614.01	2.67581	0.854095	3.13292	0.00173077	0.00341679
LOC103697112	677.979	0.0286108	0.342189	0.0836113	0.933366	0.951489
LOC103697113	101.404	2.03428	0.401314	5.06904	3.99829e-07	1.68936e-06
LOC103697114	187.333	-0.745536	0.282772	-2.63653	0.00837592	0.014428
LOC103697115	1458.3	3.71974	0.441516	8.42494	3.60939e-17	2.12889e-15
LOC103697117	253.674	2.13378	0.723997	2.94722	0.00320643	0.00600229
LOC103697118	2.84448	7.1417	4.27627	1.67008	0.0949039	0.130792
LOC103697119	22.8085	2.63069	0.821384	3.20275	0.00136123	0.00274479
LOC103697120	52.1589	-3.2785	0.762347	-4.30054	1.70384e-05	5.07562e-05
LOC103697121	138.872	1.85792	0.438201	4.23987	2.23651e-05	6.48861e-05
LOC103697122	10.3322	5.71642	1.35376	4.22262	2.41479e-05	6.95324e-05
LOC103697123	461.17	-1.85413	0.457136	-4.05598	4.99252e-05	0.000134879
LOC103697124	946.379	-1.11052	0.321579	-3.45334	0.000553695	0.00120697
LOC103697127	187.271	-1.09062	0.240954	-4.52627	6.00349e-06	1.96411e-05
LOC103697128	845.234	0.0994023	0.189653	0.524126	0.600191	0.658152
LOC103697129	882.706	-1.96362	0.358556	-5.47646	4.33909e-08	2.29536e-07
LOC103697131	196.9	-4.10511	0.885535	-4.63573	3.55672e-06	1.22035e-05
LOC103697132	506.303	1.73805	0.372326	4.6681	3.03991e-06	1.0581e-05
LOC103697134	2889.31	-0.741287	0.649439	-1.14143	0.253693	0.313892
LOC103697136	1132.86	-2.18834	0.352909	-6.20087	5.6152e-10	4.70009e-09
LOC103697138	1068.75	-0.92202	0.360554	-2.55723	0.010551	0.0178352
LOC103697140	396.121	4.26187	0.503525	8.46407	2.58206e-17	1.61792e-15
LOC103697143	11319.1	0.386384	0.68656	0.562782	0.573583	0.633001
LOC103697147	1640.65	-0.453122	0.236419	-1.91661	0.0552878	0.0804134
LOC103697148	843.37	2.53254	0.651278	3.88857	0.000100837	0.000255598
LOC103697150	530.65	0.133779	0.472541	0.283104	0.777097	0.817971
LOC103697151	1245.98	-1.67897	0.387091	-4.33741	1.44174e-05	4.35406e-05
LOC103697153	29.3237	5.95859	1.4246	4.18263	2.88161e-05	8.15558e-05
LOC103697154	173.852	2.88681	0.720044	4.00921	6.0923e-05	0.000161742
LOC103697155	358.705	-0.264291	0.254225	-1.03959	0.298529	0.361598
LOC103697157	476.382	-1.16513	0.697541	-1.67034	0.0948517	0.130739
LOC103697161	1377.78	-1.13227	0.395548	-2.86255	0.00420252	0.00768957
LOC103697162	22.119	0.769386	0.86876	0.885614	0.375826	0.440697
LOC103697163	567.766	-4.07798	1.06615	-3.82496	0.000130792	0.000324496
LOC103697164	2286.98	-1.34573	0.262074	-5.13493	2.82256e-07	1.23115e-06
LOC103697165	282.135	1.53599	0.320889	4.78669	1.69557e-06	6.22215e-06
LOC103697166	270.069	1.96225	0.596839	3.28774	0.00100995	0.0020879
LOC103697167	59.7219	10.184	1.4002	7.27324	3.50955e-13	7.01837e-12
LOC103697168	63.9481	5.09753	1.24813	4.08414	4.42401e-05	0.00012093
LOC103697170	167.819	3.76856	0.613398	6.14374	8.06023e-10	6.48044e-09
LOC103697171	276.686	-0.696736	0.309675	-2.24989	0.0244559	0.0383515
LOC103697173	171.284	-2.39536	0.542452	-4.41581	1.00635e-05	3.1468e-05
LOC103697174	467.847	3.67657	0.724526	5.07444	3.88637e-07	1.64417e-06
LOC103697175	3883.86	5.29644	0.728604	7.26929	3.61371e-13	7.19705e-12
LOC103697177	389.064	2.94591	0.885164	3.32809	0.000874422	0.00182979
LOC103697180	630.658	0.897353	0.273297	3.28343	0.00102552	0.00211555
LOC103697181	1127.74	9.15263	0.910691	10.0502	9.16775e-24	3.03546e-21
LOC103697182	581.024	-0.611323	0.251862	-2.42722	0.0152152	0.0248976
LOC103697183	14.5931	7.48799	1.75197	4.27405	1.91957e-05	5.65182e-05
LOC103697184	22.2238	4.13891	0.681423	6.07393	1.2482e-09	9.61373e-09
LOC103697187	737.386	-0.819227	0.813038	-1.00761	0.313641	0.377268
LOC103697189	168.629	0.888837	0.343308	2.58904	0.00962446	0.0163868
LOC103697193	507.114	4.73835	0.555429	8.53097	1.4512e-17	9.76528e-16
LOC103697197	116.592	5.03595	1.24561	4.04295	5.2782e-05	0.000141887
LOC103697198	0.247317	0	7.25997	0	1	1
LOC103697200	2051.17	-0.848017	0.288406	-2.94035	0.0032784	0.006126
LOC103697201	803.711	-1.28372	0.368693	-3.48182	0.000498026	0.00109517
LOC103697202	923.422	0.835721	0.233407	3.58053	0.000342898	0.000779208
LOC103697206	259.564	2.96262	0.436395	6.78884	1.13037e-11	1.47165e-10
LOC103697207	625.453	-0.717957	0.225763	-3.18014	0.00147204	0.00294964
LOC103697208	191.191	3.80043	0.704978	5.39085	7.01258e-08	3.53016e-07
LOC103697209	70.2364	1.82612	0.572407	3.19025	0.00142147	0.00285697
LOC103697210	676.953	-1.00632	0.259607	-3.87632	0.000106049	0.000267437
LOC103697211	840.528	5.56713	0.559311	9.95355	2.4334e-23	7.54277e-21
LOC103697212	246.849	0.987419	0.334386	2.95293	0.00314772	0.00590163
LOC103697213	371.041	6.92769	0.934936	7.4098	1.26494e-13	2.85931e-12
LOC103697214	372.092	-1.55274	0.301276	-5.15387	2.5516e-07	1.12594e-06
LOC103697215	20.3457	4.46362	1.4128	3.15942	0.00158081	0.00314683
LOC103697217	145.01	5.25168	1.27642	4.11439	3.88204e-05	0.000107306
LOC103697220	125.051	3.79178	0.682941	5.55213	2.8221e-08	1.55911e-07
LOC103697221	120.01	2.41059	0.501666	4.80517	1.54616e-06	5.72798e-06
LOC103697222	22.5184	7.95359	1.65968	4.79223	1.64936e-06	6.06787e-06
LOC103697223	214.239	-0.334854	0.334612	-1.00072	0.316962	0.38068
LOC103697224	1090.53	-0.817309	0.252164	-3.24118	0.00119038	0.00242563
LOC103697225	2.32271	5.71471	6.35392	0.899399	0.36844	0.4331
LOC103697226	1268.15	-1.60104	0.388223	-4.12402	3.72323e-05	0.000103269
LOC103697228	183.727	0.542993	0.540554	1.00451	0.315132	0.378874
LOC103697229	16.3684	6.71243	1.19108	5.63557	1.74479e-08	1.00829e-07
LOC103697231	68.3782	3.0312	0.41675	7.27342	3.50506e-13	7.01837e-12
LOC103697232	71.9757	-0.0677644	0.515426	-0.131473	0.895401	0.920355
LOC103697233	71.5844	2.03776	0.632884	3.21979	0.00128284	0.0026004
LOC103697236	345.218	0.464081	0.956691	0.48509	0.627613	0.682724
LOC103697237	98.0405	1.9887	0.544811	3.65026	0.000261979	0.000611053
LOC103697238	109.707	2.91053	0.674094	4.3177	1.57666e-05	4.72625e-05
LOC103697239	27.7018	10.3066	2.64645	3.89451	9.83957e-05	0.00025004
LOC103697241	13901.3	0.0283335	0.754754	0.0375401	0.970054	0.98219
LOC103697243	151.305	1.99673	0.720914	2.76972	0.0056104	0.0100055
LOC103697244	99.5726	-1.9057	0.880615	-2.16405	0.0304604	0.0468178
LOC103697245	28.7693	7.79797	1.20921	6.44879	1.1275e-10	1.13792e-09
LOC103697246	50.2075	1.01633	0.579917	1.75255	0.0796791	0.111896
LOC103697247	1269.78	-1.50844	0.298145	-5.05942	4.20544e-07	1.76409e-06
LOC103697249	594.302	0.0289663	0.468796	0.0617886	0.950731	0.966035
LOC103697250	7.61153	8.49647	1.72022	4.93917	7.84544e-07	3.08993e-06
LOC103697252	347.579	3.42601	0.441728	7.75593	8.77013e-15	2.74474e-13
LOC103697253	173.117	-1.84776	0.709044	-2.60598	0.00916114	0.0156593
LOC103697254	75.7238	4.24866	0.918911	4.62358	3.7717e-06	1.28639e-05
LOC103697255	187.984	-0.5979	0.263816	-2.26635	0.0234297	0.0368792
LOC103697256	1081.87	-3.99444	0.610505	-6.54284	6.03594e-11	6.53789e-10
LOC103697259	60.8008	5.50342	1.1877	4.63367	3.59238e-06	1.23128e-05
LOC103697260	32.1936	3.60786	0.578698	6.23445	4.53382e-10	3.89681e-09
LOC103697263	225.598	2.06142	0.533039	3.8673	0.000110045	0.000276604
LOC103697264	397.402	-0.531074	0.163971	-3.23882	0.00120026	0.00244439
LOC103697265	54.7765	7.27632	1.16716	6.2342	4.541e-10	3.90183e-09
LOC103697267	291.635	3.60996	0.475197	7.59678	3.036e-14	8.04914e-13
LOC103697269	313.149	1.34233	0.200397	6.69833	2.10822e-11	2.54944e-10
LOC103697270	743.922	0.783052	0.205624	3.80817	0.000139999	0.000345456
LOC103697271	243.083	1.3415	0.469663	2.8563	0.00428616	0.00782739
LOC103697272	358.405	2.16227	0.340462	6.35099	2.1393e-10	2.01074e-09
LOC103697274	333.937	-1.43021	0.35552	-4.02287	5.74925e-05	0.000153445
LOC103697276	1285.51	-1.08541	0.358055	-3.03141	0.00243414	0.00466971
LOC103697277	67.8603	3.88059	0.560725	6.92067	4.49505e-12	6.55298e-11
LOC103697279	891.298	0.493995	0.493297	1.00141	0.316627	0.380372
LOC103697281	34.5611	2.33991	0.872121	2.68302	0.00729616	0.0127123
LOC103697284	93.3041	-0.177977	0.52706	-0.33768	0.735605	0.781382
LOC103697286	205.454	-0.218452	0.29744	-0.734439	0.462681	0.526689
LOC103697287	317.713	-0.395766	0.298183	-1.32726	0.184423	0.236939
LOC103697288	332.881	-1.47434	0.245429	-6.00719	1.88763e-09	1.38434e-08
LOC103697290	51.5927	7.69852	1.20015	6.41462	1.41171e-10	1.38869e-09
LOC103697292	51.0841	6.1898	1.19004	5.20134	1.97854e-07	8.95166e-07
LOC103697295	156.098	-0.0416535	0.363933	-0.114454	0.908878	0.931153
LOC103697296	129.593	6.59469	1.07063	6.15965	7.29043e-10	5.92363e-09
LOC103697297	4.04941	6.51986	2.38522	2.73344	0.00626764	0.0110699
LOC103697298	943.088	0.0870446	0.329633	0.264065	0.79173	0.831002
LOC103697300	182.718	0.181406	0.253983	0.714244	0.475076	0.538821
LOC103697302	72.9885	3.55402	0.625966	5.67765	1.36558e-08	8.10038e-08
LOC103697303	525.629	0.299398	0.497819	0.601418	0.547561	0.608307
LOC103697305	357.843	-0.942186	0.319069	-2.95292	0.00314779	0.00590163
LOC103697306	31.7171	7.21359	2.1035	3.42933	0.000605069	0.00130853
LOC103697307	1053.16	-1.1472	0.567527	-2.0214	0.0432383	0.0643461
LOC103697308	564.019	1.01958	0.433781	2.35045	0.0187507	0.0300996
LOC103697310	397.03	-0.551638	1.0307	-0.535207	0.592506	0.65073
LOC103697311	462.006	-0.459958	0.352256	-1.30575	0.191637	0.245094
LOC103697314	83.3908	-0.0692681	0.996839	-0.0694878	0.944601	0.96106
LOC103697315	2.71604	3.48751	2.43547	1.43197	0.152153	0.19986
LOC103697316	586.721	-0.935504	0.71031	-1.31704	0.187827	0.240802
LOC103697317	70.9809	3.78991	0.902167	4.2009	2.65856e-05	7.58544e-05
LOC103697320	686.423	-2.10405	0.383252	-5.49001	4.01919e-08	2.13777e-07
LOC103697321	101.591	5.22077	0.626931	8.3275	8.25675e-17	4.26555e-15
LOC103697324	59.7322	2.39087	0.618411	3.86616	0.000110563	0.000277832
LOC103697325	697.182	0.992199	0.326045	3.04313	0.00234129	0.00450552
LOC103697326	292.978	2.46095	0.851362	2.8906	0.0038451	0.007089
LOC103697327	536.555	0.0775448	0.223669	0.346695	0.728821	0.775392
LOC103697329	109.088	6.90352	0.91628	7.5343	4.90978e-14	1.24505e-12
LOC103697330	319.687	0.654972	0.203449	3.21935	0.00128483	0.00260334
LOC103697331	33.2738	5.23695	1.34406	3.89636	9.76501e-05	0.000248362
LOC103697332	16280.5	-1.92288	0.407907	-4.714	2.42899e-06	8.62671e-06
LOC103697333	3.19294	7.38592	4.30096	1.71727	0.0859297	0.119784
LOC103697335	29.6696	5.99774	0.923492	6.49464	8.32345e-11	8.68626e-10
LOC103697336	5139.23	3.14783	1.02687	3.06545	0.00217342	0.00421141
LOC103697337	563.348	-2.34472	0.583166	-4.02068	5.80302e-05	0.000154682
LOC103697338	703.042	0.0265747	0.28428	0.0934808	0.925522	0.945489
LOC103697341	217.86	1.91412	0.455704	4.20037	2.66484e-05	7.60113e-05
LOC103697342	1034.72	-1.06851	0.565572	-1.88925	0.0588579	0.0850919
LOC103697343	12.1035	9.05838	2.51044	3.60828	0.000308236	0.000707505
LOC103697344	1298.79	-2.71917	0.738687	-3.68109	0.000232242	0.000547168
LOC103697345	790.637	2.01676	0.840772	2.3987	0.0164536	0.0267318
LOC103697346	94.5457	0.994042	0.49991	1.98844	0.0467626	0.0690935
LOC103697350	10.1989	8.57255	3.64578	2.35136	0.0187048	0.0300292
LOC103697351	52.104	5.76606	1.01334	5.69014	1.26935e-08	7.58356e-08
LOC103697352	72.1231	-0.305315	0.39957	-0.764109	0.444802	0.509162
LOC103697353	439.639	2.32707	0.365003	6.3755	1.82371e-10	1.74336e-09
LOC103697358	0.0295887	0	7.25997	0	1	1
LOC103697359	345.693	-0.352206	0.387714	-0.908416	0.363658	0.428308
LOC103697362	247.407	6.28932	1.1706	5.37273	7.75542e-08	3.87598e-07
LOC103697363	31.0855	7.12189	2.35134	3.02887	0.00245474	0.00470335
LOC103697364	39.532	6.847	0.937223	7.30562	2.75981e-13	5.67886e-12
LOC103697366	579.258	-0.281782	0.431838	-0.652518	0.514067	0.576313
LOC103697368	1829.84	-0.838763	0.461627	-1.81697	0.0692214	0.0984961
LOC103697371	249.878	0.127297	0.365247	0.348523	0.727447	0.7741
LOC103697372	847.323	0.148754	0.218287	0.68146	0.49558	0.558446
LOC103697373	200.331	-0.587673	0.366498	-1.60348	0.108828	0.148216
LOC103697374	5.76732	-3.26317	1.3903	-2.3471	0.0189201	0.0303482
LOC103697375	111.578	0.884665	0.872423	1.01403	0.310568	0.374158
LOC103697376	251.873	-1.34247	1.08647	-1.23562	0.216599	0.273075
LOC103697377	147.654	-0.950593	0.493966	-1.92441	0.0543032	0.0791274
LOC103697378	95.6157	-1.48368	0.806166	-1.84042	0.0657073	0.0939684
LOC103697381	71.6273	9.07797	2.24098	4.0509	5.10208e-05	0.000137596
LOC103697383	330.539	4.31013	0.51029	8.44644	3.00328e-17	1.82306e-15
LOC103697384	352.717	-1.45606	0.334367	-4.35467	1.33269e-05	4.0571e-05
LOC103697385	89.9098	3.46785	0.521256	6.65288	2.87411e-11	3.36587e-10
LOC103697388	1629.66	1.98994	0.278838	7.13653	9.57145e-13	1.70989e-11
LOC103697389	790.467	-0.301327	0.377366	-0.798501	0.42458	0.489068
LOC103697392	698.377	-1.20358	0.325568	-3.69687	0.000218271	0.000517665
LOC103697393	1300.29	-0.443413	0.293441	-1.51108	0.130768	0.174771
LOC103697395	29.3023	7.94529	1.4829	5.35792	8.41843e-08	4.16802e-07
LOC103697396	2449.99	-1.5472	0.406124	-3.80968	0.000139148	0.000343559
LOC103697397	1666.3	-0.177895	0.209275	-0.850055	0.395294	0.460156
LOC103697398	209.587	1.49892	0.4701	3.1885	0.00143011	0.00287314
LOC103697399	582.537	0.0394977	0.316183	0.12492	0.900587	0.925
LOC103697400	1307.76	-1.51833	0.422221	-3.59606	0.000323075	0.000738019
LOC103697401	2807.1	-0.152095	0.323237	-0.470537	0.637971	0.692338
LOC103697402	850.982	2.19736	0.542958	4.04701	5.18761e-05	0.000139709
LOC103697403	116.272	3.61412	0.872743	4.1411	3.45638e-05	9.64086e-05
LOC103697404	321.214	-0.386311	0.441657	-0.874684	0.381746	0.446453
LOC103697407	3400.02	3.16175	0.825256	3.83123	0.000127502	0.0003169
LOC103697408	1199.67	0.469495	0.430812	1.08979	0.275805	0.337241
LOC103697409	41.1212	10.2764	4.37294	2.35	0.0187736	0.0301299
LOC103697410	249.806	2.54496	0.592369	4.29623	1.73724e-05	5.16775e-05
LOC103697413	444.443	1.41345	0.233226	6.06042	1.35768e-09	1.03665e-08
LOC103697414	256.301	0.853703	0.732836	1.16493	0.244048	0.303091
LOC103697415	550.293	4.99435	0.611105	8.17264	3.01705e-16	1.3566e-14
LOC103697416	4.9177	0.899166	1.24119	0.724441	0.468795	0.532484
LOC103697417	507.341	-1.05337	0.566668	-1.85888	0.0630438	0.0905862
LOC103697420	491.489	-1.36896	0.593901	-2.30502	0.0211652	0.0336201
LOC103697421	720.796	0.535286	0.448649	1.19311	0.232828	0.290942
LOC103697422	290.26	2.1045	0.312602	6.7322	1.6712e-11	2.0668e-10
LOC103697425	606.355	-0.104604	0.285667	-0.366175	0.714234	0.76182
LOC103697426	20.1045	6.28948	1.50836	4.16976	3.04925e-05	8.58748e-05
LOC103697427	843.387	-1.89571	0.313011	-6.05637	1.39225e-09	1.05889e-08
LOC103697428	696.785	-2.13119	0.46375	-4.59556	4.31595e-06	1.45602e-05
LOC103697429	483.773	2.02645	0.350253	5.78567	7.22257e-09	4.58984e-08
LOC103697431	262.684	-1.37539	0.471183	-2.91902	0.00351134	0.00652987
LOC103697432	619.77	0.631436	0.258835	2.43953	0.0147063	0.024157
LOC103697433	45.2968	4.77487	1.01713	4.69446	2.67317e-06	9.41587e-06
LOC103697435	89.8108	-0.90129	0.609796	-1.47802	0.139402	0.184987
LOC103697436	777.08	0.431374	0.310019	1.39145	0.16409	0.213805
LOC103697437	1802.17	-0.661659	0.362835	-1.82358	0.0682151	0.0971828
LOC103697438	240.145	-0.892397	0.446738	-1.99759	0.0457616	0.0677587
LOC103697440	403.916	-1.7205	0.366712	-4.6917	2.70945e-06	9.53789e-06
LOC103697441	413.671	0.533122	0.24379	2.18681	0.0287565	0.0444503
LOC103697442	3191.11	0.871756	0.346074	2.51899	0.0117693	0.019715
LOC103697443	61.9284	3.49056	0.73171	4.77041	1.83848e-06	6.69596e-06
LOC103697445	31.3163	5.59122	1.28757	4.34246	1.40898e-05	4.2644e-05
LOC103697446	833.773	-1.44272	0.276048	-5.22633	1.72906e-07	7.9413e-07
LOC103697448	15.3118	-2.49948	0.95534	-2.61632	0.00888821	0.0152339
LOC103697450	902.713	0.490106	0.34569	1.41776	0.156261	0.204628
LOC103697451	180.241	6.38604	0.695532	9.18152	4.2504e-20	5.52538e-18
LOC103697453	589.55	1.08284	0.579128	1.86977	0.0615157	0.0885739
LOC103697454	2727.54	-1.83934	0.498992	-3.68611	0.000227704	0.000537608
LOC103697455	60.7688	-0.459488	0.665122	-0.690832	0.489671	0.552963
LOC103697457	301.818	0.849039	0.913973	0.928954	0.352913	0.41734
LOC103697458	2659.87	-1.78405	0.344107	-5.18458	2.16501e-07	9.71089e-07
LOC103697459	1068.19	-0.818216	0.217692	-3.75859	0.000170871	0.000414026
LOC103697460	162.136	-0.711165	0.336346	-2.11438	0.0344824	0.0523971
LOC103697461	446.91	4.98925	0.789244	6.32155	2.58945e-10	2.37784e-09
LOC103697462	480.9	2.18146	0.430409	5.06835	4.0128e-07	1.6945e-06
LOC103697463	113.675	1.274	0.301089	4.23131	2.32336e-05	6.72051e-05
LOC103697465	2030.57	-2.09385	0.338936	-6.1777	6.50402e-10	5.36241e-09
LOC103697466	30.6131	1.74011	0.713235	2.43974	0.0146977	0.0241456
LOC103697467	4024.75	-1.27364	0.280251	-4.54465	5.50271e-06	1.81515e-05
LOC103697468	11.7122	2.27145	1.1516	1.97243	0.0485607	0.0715073
LOC103697470	491.444	-0.376874	0.42617	-0.88433	0.376518	0.441359
LOC103697473	251.973	-1.27506	0.509339	-2.50336	0.0123022	0.020512
LOC103697474	511.431	-2.30717	0.454971	-5.07103	3.95664e-07	1.67249e-06
LOC103697475	35.9079	6.13619	1.76508	3.47644	0.000508116	0.00111567
LOC103697477	132.927	2.09433	0.397601	5.26743	1.38349e-07	6.51435e-07
LOC103697478	286.459	-0.618164	0.254886	-2.42525	0.0152977	0.0250147
LOC103697480	486.863	-0.0561265	0.223655	-0.250952	0.801852	0.839811
LOC103697481	164.267	-0.885491	0.275812	-3.21048	0.00132512	0.0026779
LOC103697482	6468.97	1.32005	0.577096	2.28741	0.0221721	0.0350645
LOC103697484	110.311	9.07579	1.44571	6.27776	3.43491e-10	3.05504e-09
LOC103697485	380.336	-2.5123	0.918236	-2.736	0.00621906	0.0109914
LOC103697486	303.936	-5.62676	1.30435	-4.31383	1.60447e-05	4.80229e-05
LOC103697487	394.057	-4.72786	1.27878	-3.69716	0.000218023	0.00051718
LOC103697488	219.425	-1.44129	1.06216	-1.35695	0.174797	0.225997
LOC103697489	374.817	-5.61338	1.18034	-4.75573	1.97733e-06	7.14718e-06
LOC103697490	881.926	-3.98921	0.912797	-4.37032	1.24067e-05	3.80441e-05
LOC103697491	156.193	0.403487	0.75438	0.534859	0.592747	0.650945
LOC103697492	1079.73	-1.65458	0.410927	-4.02645	5.66241e-05	0.000151321
LOC103697493	170.867	0.244987	0.739035	0.331496	0.74027	0.785519
LOC103697495	785.818	0.854861	0.473003	1.8073	0.0707149	0.10044
LOC103697497	3.9617	6.17635	1.60885	3.83898	0.000123544	0.000307957
LOC103697498	519.698	-1.28555	0.252145	-5.09847	3.42403e-07	1.46349e-06
LOC103697499	195.854	8.15136	1.00373	8.12109	4.6201e-16	2.00024e-14
LOC103697500	306.105	1.52953	2.26762	0.67451	0.499987	0.562824
LOC103697503	225.761	-1.30156	0.283095	-4.59761	4.27358e-06	1.44287e-05
LOC103697505	185.966	0.548964	0.857257	0.640372	0.521931	0.5834
LOC103697507	231.882	2.0229	0.339974	5.95017	2.67867e-09	1.88842e-08
LOC103697508	420.196	1.74451	0.504175	3.46013	0.000539922	0.0011792
LOC103697509	114.036	3.81016	0.493321	7.72349	1.13188e-14	3.41052e-13
LOC103697510	503.1	-0.142838	0.352636	-0.405058	0.685435	0.736712
LOC103697511	45.7437	6.51897	1.1918	5.46985	4.50408e-08	2.37444e-07
LOC103697512	1581.31	-0.838368	0.342688	-2.44645	0.0144271	0.0237439
LOC103697513	1.92391	-0.612846	3.27348	-0.187215	0.851492	0.883859
LOC103697514	77.7121	5.91924	0.80282	7.37306	1.66759e-13	3.65906e-12
LOC103697517	50.4555	4.35469	1.41697	3.07323	0.00211753	0.00411269
LOC103697518	1604.58	-3.19898	2.09323	-1.52825	0.126451	0.169663
LOC103697520	64.7303	-1.56351	0.747116	-2.09273	0.0363732	0.0549921
LOC103697522	1696.91	-0.34708	0.49876	-0.695886	0.4865	0.549958
LOC103697524	33.6866	8.17719	1.29452	6.31678	2.67072e-10	2.44399e-09
LOC103697526	399.333	9.17989	1.50469	6.10083	1.05518e-09	8.24922e-09
LOC103697527	952.48	1.60071	0.434357	3.68525	0.000228477	0.000539258
LOC103697528	70.9009	4.23103	0.748395	5.65347	1.57237e-08	9.18485e-08
LOC103697529	198.936	0.512402	0.284496	1.80108	0.0716895	0.10171
LOC103697530	444.534	-0.285333	0.594096	-0.480281	0.631027	0.685875
LOC103697531	3.59633	2.55231	2.51981	1.0129	0.311109	0.374732
LOC103697532	120.561	8.27302	1.11569	7.41517	1.21472e-13	2.75435e-12
LOC103697533	980.174	-0.538448	0.185595	-2.90121	0.0037173	0.00687354
LOC103697534	219.835	0.302067	0.257346	1.17378	0.240484	0.299252
LOC103697535	42.36	4.79152	0.66317	7.22518	5.00447e-13	9.5805e-12
LOC103697536	61.965	1.9292	0.663266	2.90864	0.00362999	0.00673247
LOC103697537	66.3215	4.11828	0.749118	5.4975	3.85203e-08	2.0575e-07
LOC103697538	18.6553	9.95912	2.68272	3.71232	0.000205367	0.000489831
LOC103697540	1192.35	-2.26588	0.656482	-3.45156	0.000557364	0.001214
LOC103697541	307.505	-2.03005	0.640038	-3.17177	0.00151513	0.00302891
LOC103697542	110.198	3.19163	0.684117	4.66532	3.08138e-06	1.071e-05
LOC103697543	318.39	-1.70681	0.33081	-5.15948	2.47632e-07	1.09554e-06
LOC103697545	224.582	5.98938	0.980979	6.10551	1.02472e-09	8.02616e-09
LOC103697548	824.66	-1.09831	0.365491	-3.00504	0.00265549	0.00505508
LOC103697549	2266.58	-0.417437	0.420177	-0.993479	0.320477	0.3843
LOC103697551	526.629	-0.221823	0.33026	-0.671663	0.501798	0.564491
LOC103697552	232.442	2.90423	0.51112	5.68209	1.33058e-08	7.91042e-08
LOC103697553	1309.29	-0.870826	0.213455	-4.07967	4.5099e-05	0.000123053
LOC103697555	164.348	0.525467	0.311967	1.68437	0.09211	0.127424
LOC103697556	3029.1	-1.3033	0.639201	-2.03895	0.0414549	0.0619549
LOC103697557	844.935	-0.389523	0.727416	-0.535489	0.592312	0.650563
LOC103697558	1899.06	0.410216	1.40965	0.291005	0.771047	0.813014
LOC103697559	627.706	-2.02986	0.321093	-6.32172	2.58665e-10	2.37676e-09
LOC103697560	228.517	2.11583	0.656732	3.22175	0.00127409	0.00258338
LOC103697563	11.9996	1.16021	0.615509	1.88496	0.0594346	0.0858277
LOC103697564	19.5006	1.89899	2.36004	0.804643	0.421026	0.485377
LOC103697565	1187.19	2.19784	0.373109	5.89061	3.84774e-09	2.60301e-08
LOC103697567	416.23	1.56112	0.464964	3.35752	0.000786463	0.0016598
LOC103697568	811.877	-0.353588	0.277406	-1.27462	0.202443	0.25708
LOC103697569	1626.22	-2.03766	0.393077	-5.18388	2.1732e-07	9.74312e-07
LOC103697572	5590.08	-1.45652	0.406579	-3.58237	0.000340492	0.000774224
LOC103697573	1364.3	-2.32021	0.492108	-4.71483	2.41915e-06	8.59908e-06
LOC103697574	531.678	8.00054	0.745011	10.7388	6.68869e-27	4.87221e-24
LOC103697576	149.574	8.40412	1.34922	6.22886	4.69846e-10	4.01346e-09
LOC103697577	11.0567	7.7607	3.05556	2.53987	0.0110895	0.0186653
LOC103697578	177.604	-1.50253	0.429776	-3.49609	0.000472127	0.0010427
LOC103697580	499.818	-1.3947	0.280773	-4.96735	6.78727e-07	2.71351e-06
LOC103697581	431.401	0.946581	0.326693	2.89746	0.00376198	0.00694719
LOC103697582	50.9623	1.61482	0.512194	3.15275	0.00161741	0.00321376
LOC103697583	64.8257	3.98166	0.706882	5.63271	1.77402e-08	1.02396e-07
LOC103697585	509.814	0.874179	0.353496	2.47296	0.0134001	0.0221928
LOC103697588	1003	-0.433742	0.25268	-1.71657	0.0860587	0.11993
LOC103697589	77.1942	0.758056	0.444724	1.70455	0.0882778	0.122699
LOC103697591	20.4813	0.946546	0.880927	1.07449	0.282604	0.344716
LOC103697593	1678.63	-1.49338	0.415258	-3.59626	0.000322823	0.000737501
LOC103697595	472.716	1.42106	0.367206	3.86993	0.000108867	0.000273925
LOC103697596	1747.36	4.88101	0.92512	5.27609	1.31972e-07	6.2393e-07
LOC103697597	1138.78	0.428182	0.265407	1.6133	0.106678	0.145526
LOC103697598	462.2	2.24768	0.463044	4.85413	1.20915e-06	4.57545e-06
LOC103697599	421.429	-0.240525	0.252345	-0.953159	0.34051	0.404527
LOC103697600	283.3	2.48931	0.436316	5.70531	1.16135e-08	7.00148e-08
LOC103697601	1425.34	-1.14367	0.375999	-3.04168	0.00235264	0.00452557
LOC103697603	60.6433	1.3493	0.699117	1.93001	0.0536059	0.0782484
LOC103697604	1313.46	-1.36954	0.367318	-3.72848	0.00019264	0.000462086
LOC103697605	491.109	-1.2865	0.291041	-4.42032	9.85565e-06	3.08613e-05
LOC103697606	114.081	4.35039	0.77097	5.64275	1.67354e-08	9.71158e-08
LOC103697607	87.0627	4.35846	0.836596	5.20976	1.89087e-07	8.60309e-07
LOC103697608	1937.61	-0.0948928	0.314178	-0.302035	0.762625	0.805649
LOC103697609	324.832	-0.120407	0.385229	-0.31256	0.754615	0.798774
LOC103697610	107.804	5.55513	0.836067	6.64436	3.04533e-11	3.54644e-10
LOC103697613	461.821	-0.338332	0.339001	-0.998028	0.318266	0.382089
LOC103697614	1041.51	-0.893128	0.26407	-3.38216	0.00071918	0.00152943
LOC103697615	55.0798	-0.116319	0.711252	-0.163541	0.870092	0.899577
LOC103697616	1862.5	0.394596	0.378694	1.04199	0.297415	0.360414
LOC103697618	1933.68	-1.32695	0.300539	-4.41524	1.009e-05	3.15374e-05
LOC103697619	138.666	3.6219	1.05228	3.44194	0.000577569	0.00125343
LOC103697620	1013.7	-1.13923	0.319751	-3.56288	0.000366815	0.000828325
LOC103697621	178.665	3.09842	0.593923	5.21688	1.81967e-07	8.3142e-07
LOC103697626	231.561	0.809295	0.404769	1.9994	0.0455652	0.067509
LOC103697629	2470.24	-0.153845	0.29632	-0.519184	0.603632	0.661378
LOC103697631	1451.96	1.26152	0.406245	3.10532	0.00190074	0.0037209
LOC103697632	462.369	1.79842	0.419843	4.28355	1.83934e-05	5.44091e-05
LOC103697633	113.902	2.02713	0.740821	2.73633	0.00621282	0.0109828
LOC103697634	401.348	1.36509	0.390114	3.49921	0.000466636	0.00103151
LOC103697636	1891.8	-1.31376	0.506518	-2.59372	0.00949443	0.0161777
LOC103697637	247.374	-1.8806	0.329301	-5.71087	1.12398e-08	6.81429e-08
LOC103697638	110.696	2.27778	0.363075	6.27359	3.52817e-10	3.12636e-09
LOC103697639	18.9559	8.34443	1.9621	4.2528	2.11116e-05	6.16548e-05
LOC103697640	5530.82	2.13058	0.473667	4.49806	6.85762e-06	2.21814e-05
LOC103697641	4410.84	2.67277	0.567191	4.71229	2.44945e-06	8.69409e-06
LOC103697642	1375.62	0.197822	0.148816	1.3293	0.183749	0.236156
LOC103697645	354.23	-3.12537	0.521979	-5.98754	2.13042e-09	1.54107e-08
LOC103697646	68.7749	3.59422	0.619923	5.79785	6.71719e-09	4.30057e-08
LOC103697647	87.7018	0.0267572	0.603032	0.0443712	0.964609	0.978035
LOC103697650	3030.34	-1.95834	0.306778	-6.38358	1.72996e-10	1.66027e-09
LOC103697651	357.741	1.39786	0.320034	4.36785	1.25476e-05	3.84341e-05
LOC103697652	6.00569	7.79896	3.93382	1.98254	0.0474184	0.0699878
LOC103697653	278.005	0.864733	0.391487	2.20884	0.0271858	0.0422369
LOC103697654	1552.58	-0.777508	0.209884	-3.70446	0.000211842	0.000503708
LOC103697656	448.024	0.561526	0.437875	1.28239	0.199706	0.254097
LOC103697657	332.496	4.04988	0.628222	6.44657	1.14413e-10	1.15191e-09
LOC103697658	98.9174	0.490766	0.64378	0.76232	0.445869	0.510201
LOC103697660	1297.41	0.304875	0.359385	0.848325	0.396257	0.461018
LOC103697664	2434.1	-6.92739	1.10485	-6.26999	3.61061e-10	3.18988e-09
LOC103697666	23.0228	3.49203	0.80631	4.33087	1.48519e-05	4.47601e-05
LOC103697667	724.418	-0.666546	0.217862	-3.05949	0.00221715	0.00428645
LOC103697671	109.232	1.9607	0.556662	3.52225	0.000427902	0.000952176
LOC103697672	391.596	-1.25113	0.198725	-6.29576	3.05892e-10	2.7517e-09
LOC103697673	1374.8	-1.95054	0.418829	-4.65714	3.20638e-06	1.11048e-05
LOC103697676	39.1997	10.9493	2.82239	3.87944	0.000104695	0.000264342
LOC103697677	915.367	-1.78686	0.49723	-3.59362	0.000326114	0.000744496
LOC103697678	2469.94	-1.32249	0.523598	-2.52576	0.0115447	0.0193743
LOC103697680	50.7521	-1.25421	0.432712	-2.89848	0.00374976	0.00692771
LOC103697681	268.562	3.73061	0.679212	5.49255	3.96179e-08	2.11022e-07
LOC103697682	2070.9	0.327653	0.241222	1.3583	0.174367	0.225521
LOC103697683	271.896	-0.697586	0.227035	-3.07259	0.00212207	0.00412095
LOC103697684	255.063	6.6395	0.985274	6.73873	1.59773e-11	1.98436e-10
LOC103697685	1726.88	-0.208683	0.475439	-0.438928	0.660714	0.713246
LOC103697686	435.495	-0.799174	0.399407	-2.0009	0.0454033	0.0672966
LOC103697687	105.438	1.4738	0.70649	2.08609	0.0369705	0.0558314
LOC103697688	12365.8	3.68797	0.864187	4.26756	1.97625e-05	5.80523e-05
LOC103697689	567.406	-1.94805	0.322725	-6.03624	1.57749e-09	1.18279e-08
LOC103697690	1291.46	0.907336	0.533928	1.69936	0.089251	0.123904
LOC103697691	418.705	7.02592	0.662284	10.6086	2.71747e-26	1.68466e-23
LOC103697692	112.584	8.4674	1.80078	4.70207	2.57532e-06	9.10091e-06
LOC103697693	1508.5	0.0914363	0.404186	0.226224	0.821028	0.856754
LOC103697695	451.146	1.19921	0.20164	5.94725	2.72678e-09	1.91677e-08
LOC103697696	509.076	-0.00928403	0.23292	-0.0398592	0.968205	0.980829
LOC103697697	525.422	-1.01336	0.226099	-4.48192	7.39736e-06	2.37611e-05
LOC103697698	290.428	3.98053	0.779851	5.10422	3.32163e-07	1.42453e-06
LOC103697699	30.8416	4.55941	1.22401	3.72499	0.000195322	0.000467864
LOC103697701	325.852	1.88408	0.531569	3.54437	0.000393557	0.000882829
LOC103697702	5.10407	2.68677	1.4621	1.83761	0.0661192	0.0945112
LOC103697703	38.0229	3.84259	1.04087	3.69171	0.000222747	0.000526929
LOC103697704	86.9717	5.82661	0.706085	8.25199	1.55782e-16	7.42883e-15
LOC103697705	98.4833	7.21313	1.02916	7.00876	2.40443e-12	3.83458e-11
LOC103697707	840.973	0.3774	0.265156	1.42331	0.154645	0.202749
LOC103697708	130.523	4.50222	0.745669	6.03783	1.56202e-09	1.1724e-08
LOC103697709	25.5711	5.31177	1.02851	5.16453	2.41039e-07	1.06881e-06
LOC103697710	571.142	-0.648204	0.23632	-2.74291	0.00608979	0.0107859
LOC103697711	233.255	1.64148	0.823274	1.99384	0.0461696	0.0683073
LOC103697712	246.426	0.305857	0.350065	0.873716	0.382273	0.44698
LOC103697713	439.905	1.38001	0.392283	3.51791	0.000434967	0.000966421
LOC103697714	8.5421	8.12271	1.68181	4.82973	1.36717e-06	5.11552e-06
LOC103697715	378.629	-1.80286	0.835252	-2.15846	0.0308918	0.0474208
LOC103697716	1132.65	3.37296	0.652781	5.16707	2.37795e-07	1.05571e-06
LOC103697717	72.9317	5.80233	0.755515	7.67996	1.59137e-14	4.57275e-13
LOC103697718	195.365	-0.725609	0.288567	-2.51452	0.0119193	0.0199353
LOC103697719	540.849	-3.90061	0.872613	-4.47003	7.82078e-06	2.50054e-05
LOC103697722	22.7204	5.14748	2.40441	2.14085	0.0322865	0.0493511
LOC103697723	1120.84	-0.375183	0.236351	-1.5874	0.112423	0.152576
LOC103697724	1011.92	0.948087	0.875469	1.08295	0.278832	0.3405
LOC103697725	2147.55	-0.928312	0.364646	-2.54579	0.0109031	0.0183866
LOC103697726	123.964	-0.0315892	0.807013	-0.0391434	0.968776	0.981305
LOC103697727	4.54235	7.3796	3.05764	2.4135	0.0158003	0.0257537
LOC103697728	1081.03	-1.81672	0.316703	-5.73636	9.67339e-09	5.96011e-08
LOC103697729	412.035	-0.888367	0.306438	-2.89901	0.00374337	0.00691743
LOC103697730	383.459	1.38413	0.393929	3.51365	0.000442003	0.000980557
LOC103697731	39.7717	0.436738	0.39696	1.10021	0.271242	0.332359
LOC103697732	206.453	2.01885	0.616159	3.2765	0.00105101	0.00216388
LOC103697733	101.157	-0.93831	0.462223	-2.03	0.0423569	0.0631765
LOC103697735	1704.43	-2.06977	0.476063	-4.34769	1.3758e-05	4.17297e-05
LOC103697736	1078.57	-1.24873	0.657295	-1.89979	0.0574602	0.0832944
LOC103697737	3756.46	-0.0264641	0.653598	-0.04049	0.967703	0.980429
LOC103697738	488.735	1.06397	0.269065	3.95431	7.67546e-05	0.0001995
LOC103697741	220.746	2.21618	0.359113	6.17125	6.77512e-10	5.55137e-09
LOC103697742	650.227	-0.10783	0.23818	-0.452723	0.650748	0.704243
LOC103697743	531.124	0.401416	0.302091	1.32879	0.183916	0.23635
LOC103697744	570.646	1.87715	0.588693	3.18868	0.00142925	0.0028718
LOC103697745	693.432	-1.1428	0.255373	-4.47502	7.64059e-06	2.44722e-05
LOC103697746	68.176	3.50127	0.570306	6.13929	8.28902e-10	6.6497e-09
LOC103697747	23.7609	6.40787	2.19467	2.91974	0.00350326	0.00651647
LOC103697749	1533.99	3.41745	0.898498	3.80352	0.000142657	0.000351302
LOC103697750	41.6915	7.26722	1.13531	6.40109	1.54274e-10	1.50086e-09
LOC103697751	204.19	-1.19068	0.342021	-3.48131	0.000498967	0.00109691
LOC103697752	161.025	3.83504	0.50245	7.63268	2.29931e-14	6.33318e-13
LOC103697754	110.684	3.77958	0.622823	6.06847	1.29134e-09	9.92241e-09
LOC103697756	176.316	-0.302435	0.379038	-0.797902	0.424927	0.489353
LOC103697757	66.2787	1.99503	0.602385	3.31189	0.000926694	0.00193141
LOC103697758	287.595	2.74777	0.594194	4.62437	3.75737e-06	1.28225e-05
LOC103697760	384.783	8.2852	1.39537	5.93764	2.8915e-09	2.02018e-08
LOC103697761	1849.32	-0.862268	0.268769	-3.20821	0.00133563	0.00269746
LOC103697763	1261.11	-0.0875097	0.274451	-0.318853	0.749838	0.794502
LOC103697766	278.868	-0.201573	0.209445	-0.962417	0.33584	0.399942
LOC103697769	507.242	-1.75345	0.415161	-4.22355	2.40484e-05	6.9287e-05
LOC103697773	34.4314	1.49524	0.735915	2.03181	0.0421732	0.0629186
LOC103697776	33.6876	5.57638	0.970318	5.74696	9.08612e-09	5.63042e-08
LOC103697778	102.449	0.369815	0.313441	1.17986	0.238058	0.296625
LOC103697779	32.0447	7.04653	1.69422	4.15916	3.19422e-05	8.96454e-05
LOC103697780	57.7042	0.614203	0.798526	0.769171	0.441792	0.506337
LOC103697782	266.036	-0.880108	0.810295	-1.08616	0.277409	0.33889
LOC103697783	122.369	3.81701	0.53986	7.07037	1.54522e-12	2.6099e-11
LOC103697785	88.8938	3.26671	0.555157	5.88429	3.99762e-09	2.69751e-08
LOC103697786	1211.53	5.96424	0.692071	8.61796	6.81557e-18	4.93993e-16
LOC103697787	44.4749	4.15103	0.811992	5.11215	3.18513e-07	1.37123e-06
LOC103697788	1337.29	0.420969	0.503056	0.836822	0.402693	0.467442
LOC103697789	26.909	4.22043	0.904485	4.66611	3.0695e-06	1.06713e-05
LOC103697790	334.487	0.0881277	0.238449	0.369587	0.71169	0.759496
LOC103697791	49.0833	3.70352	1.29034	2.87019	0.00410226	0.00752504
LOC103697792	4.93581	6.45624	3.2506	1.98617	0.0470146	0.0694481
LOC103697793	817.856	-1.29924	0.312547	-4.15696	3.22509e-05	9.04423e-05
LOC103697794	63.2907	0.557279	0.724739	0.768938	0.44193	0.506411
LOC103697798	1230.05	-0.0158177	0.385289	-0.0410541	0.967253	0.980136
LOC103697800	2354.51	3.31422	0.983982	3.36817	0.000756692	0.00160142
LOC103697802	5713.41	-1.06431	0.443072	-2.4021	0.0163011	0.0265151
LOC103697803	1277.68	-3.16105	0.503843	-6.27388	3.52166e-10	3.12266e-09
LOC103697804	978.449	6.2871	0.704861	8.91962	4.67876e-19	4.51407e-17
LOC103697806	58.1289	11.3864	2.15171	5.29178	1.21129e-07	5.78388e-07
LOC103697807	7.42315	6.16358	1.68421	3.65963	0.000252582	0.000590695
LOC103697810	74.3431	1.15133	0.582839	1.97538	0.048225	0.0710632
LOC103697811	62.7924	1.34708	0.648756	2.0764	0.0378566	0.0570541
LOC103697812	2.26581	5.40773	5.28809	1.02262	0.306486	0.369959
LOC103697814	428.72	-0.309356	0.433503	-0.71362	0.475462	0.539187
LOC103697815	219.09	-1.13703	0.401189	-2.83416	0.00459466	0.00834266
LOC103697816	4345.41	-1.14725	0.599545	-1.91353	0.0556802	0.0809599
LOC103697818	96.0353	2.82287	0.523272	5.39464	6.86598e-08	3.46534e-07
LOC103697819	572.181	0.0714945	0.172964	0.413349	0.679351	0.73082
LOC103697821	672.071	-1.32614	0.201366	-6.58575	4.526e-11	5.05071e-10
LOC103697822	191.504	0.346809	0.434688	0.797834	0.424967	0.489378
LOC103697824	120.881	2.68811	0.815059	3.29806	0.000973566	0.0020187
LOC103697825	15.7668	7.95276	2.34301	3.39425	0.000688165	0.00147088
LOC103697828	77.1308	0.411504	0.547347	0.751814	0.452163	0.51641
LOC103697829	42.428	1.98569	0.530906	3.7402	0.000183874	0.000442553
LOC103697830	409.533	0.613225	0.372668	1.6455	0.0998671	0.13703
LOC103697832	281.085	3.25213	0.418573	7.76958	7.87491e-15	2.51316e-13
LOC103697834	219.014	-0.374911	0.431176	-0.869508	0.384569	0.44934
LOC103697835	28.1809	6.09434	1.08786	5.60214	2.11719e-08	1.20204e-07
LOC103697836	1615.88	-1.27401	0.427467	-2.98038	0.00287888	0.00544017
LOC103697838	194.863	0.489013	0.226529	2.15872	0.0308716	0.0473923
LOC103697839	19.4831	5.36873	1.50071	3.57746	0.000346948	0.000787308
LOC103697840	219.021	1.06812	0.492263	2.1698	0.0300217	0.0462068
LOC103697841	657.591	4.2532	0.473516	8.98215	2.65522e-19	2.73375e-17
LOC103697845	5.09887	1.08707	1.56302	0.695494	0.486746	0.550193
LOC103697846	14.5102	2.31266	0.916662	2.52291	0.0116388	0.0195177
LOC103697847	16.8526	6.49213	1.37006	4.73856	2.15241e-06	7.72633e-06
LOC103697848	291.596	3.48101	0.485824	7.16516	7.76942e-13	1.42555e-11
LOC103697849	2638.42	-1.36245	0.265286	-5.13577	2.80989e-07	1.22654e-06
LOC103697850	267.344	0.543121	0.43701	1.24281	0.213938	0.270211
LOC103697856	184.334	2.15711	0.691513	3.11941	0.00181216	0.00356377
LOC103697857	477.751	-1.17026	0.401268	-2.91641	0.00354086	0.00658224
LOC103697860	58.807	3.90665	0.665413	5.87102	4.33126e-09	2.90078e-08
LOC103697861	1501.19	0.160508	0.293249	0.547344	0.584142	0.642877
LOC103697862	720.477	3.21648	0.689031	4.66813	3.0396e-06	1.0581e-05
LOC103697863	450.266	3.02356	0.572567	5.2807	1.28691e-07	6.10182e-07
LOC103697864	1.2212	4.8875	4.43139	1.10293	0.270059	0.331132
LOC103697865	227.9	-0.527383	0.289606	-1.82104	0.0686009	0.0976943
LOC103697866	432.677	2.21289	0.303833	7.28326	3.25842e-13	6.57029e-12
LOC103697867	534.426	-1.94449	0.386846	-5.02651	4.99498e-07	2.05913e-06
LOC103697869	387.967	-2.28513	0.895463	-2.5519	0.0107138	0.0180851
LOC103697870	4.98673	3.99324	1.21321	3.29147	0.000996646	0.00206391
LOC103697871	248.423	1.55825	0.342133	4.55451	5.25069e-06	1.7397e-05
LOC103697872	82.9801	1.2298	0.514317	2.39113	0.0167967	0.0272391
LOC103697873	51.1038	1.83725	0.576172	3.18872	0.00142906	0.00287162
LOC103697874	215.381	1.31882	0.630669	2.09115	0.0365143	0.0551939
LOC103697875	234.723	0.531609	0.329072	1.61548	0.106207	0.144952
LOC103697877	910.47	-1.60391	0.405854	-3.95192	7.75254e-05	0.000201288
LOC103697878	251.275	-0.196787	0.315769	-0.623199	0.533154	0.594349
LOC103697879	6.01014	5.69334	4.53154	1.25638	0.208978	0.264693
LOC103697881	136.842	-0.182063	0.380974	-0.477888	0.63273	0.687469
LOC103697882	613.474	0.281174	0.337264	0.833691	0.404455	0.468946
LOC103697883	69.3873	2.75418	0.442883	6.21877	5.0108e-10	4.24171e-09
LOC103697884	45.2673	2.49569	0.49775	5.01395	5.3325e-07	2.18651e-06
LOC103697885	32.4867	4.48806	0.852128	5.26689	1.38752e-07	6.53227e-07
LOC103697887	372.508	1.45711	0.266294	5.47179	4.45501e-08	2.35155e-07
LOC103697889	251.568	-1.99352	0.389559	-5.11736	3.09834e-07	1.33822e-06
LOC103697890	230.784	1.39242	0.369734	3.766	0.000165881	0.000403142
LOC103697891	334.375	-0.7706	0.496946	-1.55067	0.12098	0.163081
LOC103697895	344.447	1.30824	0.518609	2.5226	0.011649	0.0195325
LOC103697896	116.829	0.402635	0.288081	1.39765	0.162219	0.211603
LOC103697897	1212.81	-2.43297	0.436751	-5.57061	2.53853e-08	1.4194e-07
LOC103697898	2421.25	-2.14457	0.416535	-5.1486	2.62442e-07	1.1544e-06
LOC103697899	1313.99	-1.66356	0.3676	-4.52548	6.02596e-06	1.9708e-05
LOC103697901	9.85724	8.51782	2.79506	3.04745	0.00230791	0.00444825
LOC103697906	868.042	1.02721	0.351166	2.92515	0.00344291	0.00641408
LOC103697907	1013.31	-0.641463	0.304803	-2.10452	0.0353333	0.0535644
LOC103697911	12.455	7.25096	2.70119	2.68436	0.00726696	0.0126637
LOC103697912	706.1	1.70886	0.644062	2.65325	0.0079721	0.013787
LOC103697914	142.828	-1.55999	0.328426	-4.7499	2.03519e-06	7.33994e-06
LOC103697915	29.2275	5.54819	0.905451	6.12754	8.92493e-10	7.09731e-09
LOC103697917	197.887	1.91208	0.648542	2.94828	0.00319552	0.00598494
LOC103697919	853.571	-1.58093	0.349528	-4.52304	6.09575e-06	1.99049e-05
LOC103697920	348.174	0.473557	0.500649	0.945887	0.344206	0.408452
LOC103697921	18.2249	9.53607	2.71199	3.51627	0.000437661	0.000971738
LOC103697922	45.0694	1.61552	0.775693	2.08269	0.0372799	0.056252
LOC103697923	295.144	0.160344	0.349571	0.458688	0.646458	0.700322
LOC103697924	501.951	-1.21834	0.952635	-1.27892	0.200925	0.255381
LOC103697926	175.894	1.72367	0.542661	3.17633	0.00149153	0.00298582
LOC103697927	0.0870994	0	7.25997	0	1	1
LOC103697928	569.731	-1.79957	0.402541	-4.47052	7.80308e-06	2.49543e-05
LOC103697929	330.886	0.3331	0.502977	0.662256	0.507807	0.570502
LOC103697930	295.614	-1.41441	0.292986	-4.82758	1.38202e-06	5.16587e-06
LOC103697931	152.407	-0.00874426	0.234526	-0.0372849	0.970258	0.982362
LOC103697932	36.5373	2.57652	0.705959	3.64968	0.000262571	0.00061219
LOC103697933	1216.26	1.84986	0.464978	3.97839	6.93849e-05	0.000181772
LOC103697934	163.026	0.930563	1.44026	0.646106	0.518211	0.580088
LOC103697935	3554.47	1.78634	0.768001	2.32596	0.0200208	0.0319695
LOC103697936	125.292	8.32367	3.09938	2.68559	0.00724015	0.0126213
LOC103697938	300.29	1.32381	0.44539	2.97226	0.00295614	0.00557387
LOC103697940	85.3563	5.887	0.871494	6.75506	1.42772e-11	1.79618e-10
LOC103697941	967.355	1.21069	0.414633	2.91991	0.00350133	0.00651333
LOC103697942	110.062	6.46092	0.98059	6.58881	4.43373e-11	4.96295e-10
LOC103697943	1561.88	-1.13082	0.385904	-2.9303	0.0033863	0.00631548
LOC103697944	193.821	2.62823	0.623191	4.21738	2.47159e-05	7.09714e-05
LOC103697945	113.728	0.52384	0.303579	1.72555	0.0844288	0.117867
LOC103697946	143.848	-0.991072	0.349469	-2.83594	0.00456913	0.00830303
LOC103697947	664.64	-1.05605	0.272031	-3.8821	0.000103556	0.000261738
LOC103697948	5.33066	6.93698	3.45066	2.01034	0.0443956	0.0659506
LOC103697949	501.98	-2.34703	0.522103	-4.49534	6.94588e-06	2.2442e-05
LOC103697950	402.187	2.98531	0.55893	5.34112	9.23749e-08	4.52434e-07
LOC103697951	512.216	0.859978	0.758499	1.13379	0.256883	0.317226
LOC103697952	176.876	8.0987	1.36464	5.9347	2.94387e-09	2.05303e-08
LOC103697953	877.444	-0.199928	0.366471	-0.545549	0.585376	0.64404
LOC103697954	107.485	-1.02922	0.695428	-1.47999	0.138877	0.184356
LOC103697955	5.32801	3.19139	1.64573	1.93919	0.0524778	0.0767439
LOC103697956	200.346	7.39768	1.00571	7.35568	1.8996e-13	4.08175e-12
LOC103697957	1296.74	1.47297	0.543428	2.71051	0.00671799	0.0117995
LOC103697959	34.4396	6.53077	1.32454	4.93058	8.19852e-07	3.21638e-06
LOC103697961	2589.83	-3.06933	0.615818	-4.98415	6.22339e-07	2.51214e-06
[truncated: 27,303 more rows]

## Sheet: Shoot (4 dpi)
Table S3D. Deseq2 results for each sample, showing comparisons for shoot samples of date palm seedlings during Fp infection at 4 dpi.
[truncated: 29,240 more rows]

[truncated: 2 more sheets: Shoot (8 dpi), Shoot (16 dpi)]
