# Supplementary material for: Time-resolved transcriptome analysis reveals molecular signatures of Fusarium proliferatum DSM106835-induced sudden decline syndrome in date palm (Phoenix dactylifera L.)
Source: J Exp Bot. 2025 Dec 16;77(6):1676–96. doi: 10.1093/jxb/eraf540 (PMC13017883; doi:10.1093/jxb/eraf540)
Supplement: eraf540_Supplementary_Data [file eraf540_supplementary_data.zip › jexbot316454-file005.xlsx]

## Sheet: Kegg_Root_Day4
Table S4A. List of KEGG pathways enriched in root tissues of date palm seedlings during Fp infection at 4 dpi.
category	subcategory	ID	Description	GeneRatio	BgRatio	RichFactor	FoldEnrichment	zScore	pvalue	p.adjust	qvalue	geneID	Count
Metabolism	Carbohydrate metabolism	pda00520	Amino sugar and nucleotide sugar metabolism - Phoenix dactylifera (date palm)	48/823	168/6299	0.285714	2.18677	6.04402	5.56007e-08	5.37935e-06	4.27927e-06	103695505/103696614/103696667/103696799/103697994/103699734/103701457/103702363/103703440/103703469/103704127/103705006/103706024/103706625/103706762/103708364/103709035/103709251/103709523/103710668/103712885/103713110/103713499/103714679/103714703/103714970/103715370/103715372/103715375/103715542/103716413/103716974/103717888/103718180/103719400/103719929/103720921/103721250/103722003/103723020…	48
Environmental Information Processing	Signal transduction	pda04075	Plant hormone signal transduction - Phoenix dactylifera (date palm)	94/823	427/6299	0.220141	1.68489	5.68214	8.21275e-08	5.37935e-06	4.27927e-06	103696142/103696392/103696690/103698527/103698715/103699080/103699361/103699533/103701276/103702465/103703209/103703223/103703305/103703576/103703651/103704560/103704693/103704816/103704826/103705110/103705472/103705809/103706364/103706803/103706989/103707018/103707163/103708057/103708073/103708498/103709327/103710278/103710370/103710942/103711077/103711175/103711620/103712188/103712190/103712270…	94
Metabolism	Carbohydrate metabolism	pda00500	Starch and sucrose metabolism - Phoenix dactylifera (date palm)	44/823	152/6299	0.289474	2.21555	5.88073	1.32954e-07	5.80568e-06	4.61842e-06	103695690/103695955/103696127/103696706/103697013/103698975/103699387/103701630/103701745/103702190/103704338/103704840/103704971/103705161/103705165/103706024/103706762/103706802/103707191/103707894/103708257/103708947/103709692/103710051/103710488/103711265/103712592/103713368/103713862/103714455/103714587/103714679/103715438/103715563/103716976/103717209/103719148/103719929/103720447/103722582…	44
Metabolism	Biosynthesis of other secondary metabolites	pda00940	Phenylpropanoid biosynthesis - Phoenix dactylifera (date palm)	40/823	144/6299	0.277778	2.12603	5.29891	1.60743e-06	5.26434e-05	4.18778e-05	103696429/103697376/103699273/103699953/103701038/103701040/103701041/103702102/103702105/103702256/103702778/103702812/103702813/103705686/103705798/103707849/103708486/103708669/103708836/103709214/103709852/103710206/103712513/103712899/103713710/103716997/103717081/103718926/103719587/103719588/103719869/103720374/103721590/103721948/113463425/120107378/120107841/120110212/120112047/120113086	40
Environmental Information Processing	Signal transduction	pda04016	MAPK signaling pathway - plant - Phoenix dactylifera (date palm)	42/823	160/6299	0.2625	2.0091	5.01203	4.40692e-06	0.000115461	9.18495e-05	103696013/103696142/103698527/103699314/103701276/103701811/103703155/103703209/103703416/103703576/103704404/103704693/103704912/103705472/103705809/103706364/103706873/103707018/103708281/103708865/103709031/103710370/103712270/103712272/103712567/103713664/103713666/103714193/103715104/103715463/103715679/103716593/103717512/103718404/103720078/103721507/103723070/103723078/108511557/120103792…	42
Metabolism	Biosynthesis of other secondary metabolites	pda00960	Tropane, piperidine and pyridine alkaloid biosynthesis - Phoenix dactylifera (date palm)	14/823	32/6299	0.4375	3.3485	5.16303	1.8254e-05	0.000398545	0.000317043	103698502/103698735/103702015/103703655/103712379/103715682/103719690/103720326/103720740/103723569/120105391/120111375/120111376/120112734	14
Metabolism	Carbohydrate metabolism	pda00052	Galactose metabolism - Phoenix dactylifera (date palm)	17/823	51/6299	0.333333	2.55124	4.31183	0.000153154	0.00286617	0.00228004	103698975/103700282/103701029/103703782/103705165/103706762/103709523/103711028/103713110/103713368/103714679/103714800/103719535/103720407/103722267/103722698/120112890	17
Organismal Systems	Environmental adaptation	pda04626	Plant-pathogen interaction - Phoenix dactylifera (date palm)	55/823	267/6299	0.205993	1.57661	3.73228	0.000296339	0.00465516	0.00370318	103695535/103697690/103698586/103698889/103699361/103699779/103701402/103702173/103702246/103704043/103704560/103705809/103708281/103708498/103708865/103709031/103709220/103709704/103710827/103711620/103711829/103712190/103712270/103712272/103713018/103713218/103713664/103713666/103713856/103713884/103713885/103714578/103714666/103714667/103714812/103715020/103715104/103716884/103717042/103717420…	55
Metabolism	Energy metabolism	pda00910	Nitrogen metabolism - Phoenix dactylifera (date palm)	14/823	40/6299	0.35	2.6788	4.129	0.000327133	0.00465516	0.00370318	103698157/103698670/103699080/103703095/103703625/103703906/103704616/103708203/103708325/103710540/103716006/103718373/103719435/120104434	14
Organismal Systems	Environmental adaptation	pda04712	Circadian rhythm - plant - Phoenix dactylifera (date palm)	20/823	69/6299	0.289855	2.21847	3.94515	0.000355356	0.00465516	0.00370318	103698502/103703239/103705196/103706413/103709107/103709749/103712379/103714720/103716697/103719991/103720133/103720326/103720372/103720740/103721280/103722268/103723569/120105391/120111375/120111376	20
Metabolism	Lipid metabolism	pda00564	Glycerophospholipid metabolism - Phoenix dactylifera (date palm)	31/823	130/6299	0.238462	1.82511	3.68509	0.000507601	0.00604507	0.00480885	103695995/103696139/103697051/103701653/103701751/103702818/103703311/103704045/103704865/103705906/103707267/103707832/103707853/103708094/103709714/103711783/103713971/103713996/103716955/103717881/103718210/103718527/103718919/103719016/103719324/103720714/103721029/103721284/103721757/103721758/120111853	31
Metabolism	Biosynthesis of other secondary metabolites	pda00999	Biosynthesis of various plant secondary metabolites - Phoenix dactylifera (date palm)	14/823	42/6299	0.333333	2.55124	3.91011	0.00057938	0.0063249	0.00503146	103698420/103698830/103700975/103701045/103706781/103707602/103708257/103710065/103714455/103715011/103715012/103715438/108511604/113462764	14
Metabolism	Carbohydrate metabolism	pda00040	Pentose and glucuronate interconversions - Phoenix dactylifera (date palm)	22/823	86/6299	0.255814	1.95792	3.46736	0.00121028	0.0121959	0.00970185	103696168/103701397/103706993/103707093/103707312/103709251/103709781/103711415/103711590/103713110/103714380/103716021/103716945/103717730/103718180/103718283/103718419/103721238/103721432/103721692/120105774/120111401	22
Metabolism	Metabolism of other amino acids	pda00410	beta-Alanine metabolism - Phoenix dactylifera (date palm)	13/823	41/6299	0.317073	2.42678	3.55306	0.00153022	0.012821	0.0101991	103696498/103699301/103702015/103706693/103706801/103709342/103710055/103710071/103717225/103717571/103723706/103723740/120106106	13
Metabolism	Biosynthesis of other secondary metabolites	pda00941	Flavonoid biosynthesis - Phoenix dactylifera (date palm)	17/823	61/6299	0.278689	2.133	3.447	0.00156373	0.012821	0.0101991	103697376/103698502/103702256/103708217/103708250/103710206/103712379/103712513/103719265/103720326/103720740/103723569/120105391/120107378/120111375/120111376/120113086	17
Metabolism	Biosynthesis of other secondary metabolites	pda00950	Isoquinoline alkaloid biosynthesis - Phoenix dactylifera (date palm)	9/823	23/6299	0.391304	2.99493	3.71552	0.00156593	0.012821	0.0101991	103698020/103698735/103702015/103703655/103703733/103719690/103722148/103722554/120109336	9
Metabolism	Lipid metabolism	pda00561	Glycerolipid metabolism - Phoenix dactylifera (date palm)	21/823	87/6299	0.241379	1.84745	3.0855	0.00333746	0.025718	0.0204587	103697051/103698889/103701751/103702818/103704045/103706789/103709342/103709557/103709714/103710055/103710071/103710530/103713996/103714380/103714800/103715323/103715772/103719324/103720407/103720714/103721029	21
Metabolism	Lipid metabolism	pda00592	alpha-Linolenic acid metabolism - Phoenix dactylifera (date palm)	17/823	67/6299	0.253731	1.94199	3.00495	0.00460383	0.0329498	0.0262116	103698005/103698676/103700822/103701623/103704760/103705383/103706693/103708655/103714427/103715824/103717225/103720714/103722241/108510666/113463239/120111665/120112143	17
Metabolism	Metabolism of terpenoids and polyketides	pda00908	Zeatin biosynthesis - Phoenix dactylifera (date palm)	11/823	36/6299	0.305556	2.33863	3.12242	0.00477898	0.0329498	0.0262116	103695534/103703401/103704900/103705113/103708034/103715342/103718641/103720504/103722846/103723563/120110883	11

## Sheet: Kegg_Root_Day8
Table S4B. List of KEGG pathways enriched in root tissues of date palm seedlings during Fp infection at 8 dpi.
category	subcategory	ID	Description	GeneRatio	BgRatio	RichFactor	FoldEnrichment	zScore	pvalue	p.adjust	qvalue	geneID	Count
Organismal Systems	Environmental adaptation	pda04626	Plant-pathogen interaction - Phoenix dactylifera (date palm)	159/2657	267/6299	0.595506	1.41178	5.87237	4.06e-09	5.41e-07	5.05e-07	103695535/103695600/103695678/103695728/103695738/103695750/103695752/103695918/103696753/103696984/103697426/103697581/103697690/103697921/103697992/103698792/103698793/103698889/103699361/103699602/103699770/103699779/103699813/103700159/103700827/103701140/103701402/103701686/103701877/103702173/103702246/103702285/103702961/103702967/103703399/103703874/103704043/103705076/103705099/103705506…	159
Metabolism	Energy metabolism	pda00196	Photosynthesis - antenna proteins - Phoenix dactylifera (date palm)	20/2657	23/6299	0.869565	2.06149	4.35579	1.17e-05	0.000778295	0.00072686	103702942/103703341/103703409/103707885/103712505/103714751/103714770/103714976/103715849/103716384/103718326/103718458/103719342/103719712/103720831/103721060/103721926/120106680/120111014/120112142	20
Metabolism	Carbohydrate metabolism	pda00500	Starch and sucrose metabolism - Phoenix dactylifera (date palm)	88/2657	152/6299	0.578947	1.37252	3.97071	5.7e-05	0.00252556	0.00235865	103695690/103695787/103695791/103695955/103696127/103696273/103696706/103697069/103697252/103698975/103699387/103700795/103701163/103701435/103701630/103702190/103703043/103703065/103703639/103704066/103704794/103704840/103704971/103705161/103705165/103705431/103705540/103706024/103706096/103706113/103706122/103706486/103706713/103706762/103707191/103707195/103707460/103707762/103708050/103708257…	88
Environmental Information Processing	Signal transduction	pda04075	Plant hormone signal transduction - Phoenix dactylifera (date palm)	218/2657	427/6299	0.510539	1.21034	3.84483	8.07e-05	0.00268461	0.0025072	103695480/103695487/103695593/103695875/103696142/103696281/103696388/103696392/103696690/103696970/103697484/103697885/103698527/103698715/103699361/103699475/103699533/103700115/103700608/103700751/103700827/103700902/103700908/103701116/103701140/103701220/103701276/103701421/103701570/103701641/103701686/103702465/103702491/103702546/103702967/103703044/103703209/103703305/103703318/103703576…	218
Environmental Information Processing	Membrane transport	pda02010	ABC transporters - Phoenix dactylifera (date palm)	48/2657	80/6299	0.6	1.42243	3.24764	0.000931132	0.0247681	0.0231313	103696113/103696478/103696677/103696749/103696952/103697072/103697148/103697779/103698342/103700677/103701011/103701308/103704020/103704182/103704782/103705162/103706210/103707342/103707556/103707665/103707953/103707987/103708150/103708769/103709922/103710876/103711124/103711178/103712869/103712996/103713508/103713650/103713658/103713966/103714888/103717193/103717357/103718564/103719279/103719950…	48
Metabolism	Carbohydrate metabolism	pda00040	Pentose and glucuronate interconversions - Phoenix dactylifera (date palm)	50/2657	86/6299	0.581395	1.37832	3.01711	0.00194682	0.0431545	0.0403026	103696168/103696953/103698637/103698895/103699228/103702909/103703726/103704989/103705434/103705435/103707312/103709350/103709781/103710718/103711415/103711451/103712206/103713565/103714379/103714380/103714834/103715708/103715774/103716018/103716780/103716840/103717066/103717755/103718180/103718283/103718419/103718556/103719684/103721379/103721692/103722188/103723296/103723303/103723356/103724334…	50

## Sheet: Kegg_Root_Day16
Table S4C. List of KEGG pathways enriched in root tissues of date palm seedlings during Fp infection at 16 dpi.
category	subcategory	ID	Description	GeneRatio	BgRatio	RichFactor	FoldEnrichment	zScore	pvalue	p.adjust	qvalue	geneID	Count
Genetic Information Processing	Folding, sorting and degradation	pda03060	Protein export - Phoenix dactylifera (date palm)	61/4087	72/6299	0.847222	1.30576	3.54669	0.000142202	0.0189129	0.017663	103695525/103695767/103696195/103697548/103699398/103699921/103701105/103701417/103703082/103703097/103703284/103703448/103704530/103704903/103705632/103706028/103706168/103706694/103707116/103707117/103707758/103708151/103709298/103709701/103710472/103710906/103711484/103711724/103712101/103712915/103713866/103714356/103714458/103714473/103714823/103715160/103716399/103717489/103718024/103718098…	61
Genetic Information Processing	Folding, sorting and degradation	pda03050	Proteasome - Phoenix dactylifera (date palm)	67/4087	82/6299	0.817073	1.2593	3.21236	0.00060003	0.039902	0.037265	103695528/103697396/103699134/103700800/103700880/103701452/103701646/103702167/103702605/103703652/103703742/103704037/103704051/103704370/103704498/103705967/103706022/103706166/103707096/103707207/103708011/103708241/103708540/103708657/103708800/103709302/103710407/103710835/103712585/103712963/103713129/103713784/103714638/103714831/103715057/103716208/103716308/103716683/103716762/103717140…	67
