# Supplementary material for: Time-resolved transcriptome analysis reveals molecular signatures of Fusarium proliferatum DSM106835-induced sudden decline syndrome in date palm (Phoenix dactylifera L.)
Source: J Exp Bot. 2025 Dec 16;77(6):1676–96. doi: 10.1093/jxb/eraf540 (PMC13017883; doi:10.1093/jxb/eraf540)
Supplement: eraf540_Supplementary_Data [file eraf540_supplementary_data.zip › jexbot316454-file006.xlsx]

## Sheet: Kegg_Shoot_Day4
Table S5A. List of KEGG pathways enriched in shoot tissues of date palm seedlings during Fp infection at 4 dpi.
category	subcategory	ID	Description	GeneRatio	BgRatio	RichFactor	FoldEnrichment	zScore	pvalue	p.adjust	qvalue	geneID	Count
Metabolism	Biosynthesis of other secondary metabolites	pda00941	Flavonoid biosynthesis - Phoenix dactylifera (date palm)	22/625	61/6299	0.360656	3.63483	6.86265	3.11556e-08	2.31182e-06	2.07507e-06	103696132/103696411/103696959/103697163/103697376/103698208/103698502/103700702/103700891/103706786/103710250/103712379/103713131/103719265/103720326/120108474/120111375/120111376/120111590/120111592/120111595/120111596	22
Metabolism	Energy metabolism	pda00196	Photosynthesis - antenna proteins - Phoenix dactylifera (date palm)	13/625	23/6299	0.565217	5.69649	7.48846	3.58422e-08	2.31182e-06	2.07507e-06	103699375/103701619/103703341/103707885/103714751/103714976/103716384/103718326/103718458/103719712/103720831/120106680/120111014	13
Metabolism	Biosynthesis of other secondary metabolites	pda00960	Tropane, piperidine and pyridine alkaloid biosynthesis - Phoenix dactylifera (date palm)	10/625	32/6299	0.3125	3.1495	4.04557	0.000733182	0.0315268	0.0282983	103698502/103700702/103712379/103720326/120111375/120111376/120111590/120111592/120111595/120111596	10
Metabolism	Metabolism of cofactors and vitamins	pda00860	Porphyrin metabolism - Phoenix dactylifera (date palm)	14/625	57/6299	0.245614	2.4754	3.71348	0.00104674	0.0337574	0.0303004	103697115/103698125/103702113/103708108/103708390/103710898/103712934/103714721/103716073/103716420/103716430/103718538/103723245/120106515	14

## Sheet: Kegg_Shoot_Day8
Table S5B. List of KEGG pathways enriched in shoot tissues of date palm seedlings during Fp infection at 8 dpi.
category	subcategory	ID	Description	GeneRatio	BgRatio	RichFactor	FoldEnrichment	zScore	pvalue	p.adjust	qvalue	geneID	Count
Metabolism	Energy metabolism	pda00196	Photosynthesis - antenna proteins - Phoenix dactylifera (date palm)	23/1916	23/6299	1	3.28758	7.26627	1.17962e-12	1.56889e-10	1.0927e-10	103699375/103701619/103702265/103702942/103703341/103703409/103707885/103712505/103714751/103714770/103714976/103715849/103716384/103718326/103718458/103719342/103719712/103720831/103721060/103721926/120106680/120111014/120112142	23
Metabolism	Global and overview maps	pda01200	Carbon metabolism - Phoenix dactylifera (date palm)	148/1916	323/6299	0.458204	1.50638	6.17715	1.61542e-09	1.07425e-07	7.48193e-08	103695457/103695605/103696103/103696938/103697143/103697673/103698339/103698436/103698768/103698943/103699007/103699013/103699110/103699526/103700230/103700942/103701052/103701278/103701327/103701351/103701533/103701678/103701979/103702283/103702365/103702382/103702613/103703210/103703385/103703497/103703918/103703981/103704063/103704221/103704517/103704546/103704616/103704643/103704679/103704929…	148
Metabolism	Global and overview maps	pda01240	Biosynthesis of cofactors - Phoenix dactylifera (date palm)	128/1916	276/6299	0.463768	1.52467	5.8932	8.7954e-09	3.8993e-07	2.71577e-07	103695453/103695731/103695952/103696155/103696384/103697943/103697990/103698125/103699233/103700830/103701187/103701264/103701327/103701357/103701633/103701662/103702113/103702348/103703154/103703554/103703803/103704055/103704268/103704353/103704461/103704785/103704920/103704995/103705255/103706395/103706453/103706601/103706819/103706824/103707082/103707101/103707507/103707528/103707620/103708108…	128
Metabolism	Carbohydrate metabolism	pda00630	Glyoxylate and dicarboxylate metabolism - Phoenix dactylifera (date palm)	50/1916	87/6299	0.574713	1.88941	5.52282	1.26407e-07	4.20302e-06	2.92731e-06	103697143/103698339/103698943/103699080/103701116/103701327/103701654/103701979/103702283/103702382/103704643/103705350/103705586/103705712/103705751/103706384/103706873/103707141/103712858/103712908/103713180/103714030/103714530/103715594/103716396/103716593/103716926/103716959/103717112/103717392/103717525/103717660/103718421/103719601/103719803/103719953/103720146/103720219/103721138/103721738…	50
Metabolism	Metabolism of cofactors and vitamins	pda00860	Porphyrin metabolism - Phoenix dactylifera (date palm)	36/1916	57/6299	0.631579	2.07637	5.39695	3.00859e-07	8.00285e-06	5.57381e-06	103695966/103696187/103696904/103697115/103698125/103698135/103699659/103701815/103702113/103703012/103703554/103704785/103705552/103708108/103708390/103708750/103709366/103709845/103710898/103711882/103712934/103714721/103716073/103716185/103716420/103716430/103718538/103718980/103719218/103722395/103723232/103723245/103723965/120104100/120105305/120106515	36
Organismal Systems	Environmental adaptation	pda04712	Circadian rhythm - plant - Phoenix dactylifera (date palm)	39/1916	69/6299	0.565217	1.8582	4.73893	5.38723e-06	0.000119417	8.31713e-05	103697220/103698502/103699784/103700702/103703786/103705196/103706413/103708348/103708440/103708701/103709020/103709107/103709217/103712379/103713473/103714284/103714720/103716108/103718513/103718606/103719425/103719991/103720128/103720326/103720372/103720657/103720740/103720741/103721280/103722574/120105391/120111374/120111375/120111376/120111590/120111592/120111595/120111596/120112296	39
Metabolism	Biosynthesis of other secondary metabolites	pda00941	Flavonoid biosynthesis - Phoenix dactylifera (date palm)	35/1916	61/6299	0.57377	1.88632	4.59879	1.03659e-05	0.000196952	0.000137173	103696132/103696411/103696959/103697163/103697376/103698208/103698502/103700702/103702256/103706219/103706786/103707448/103708217/103708250/103710250/103712379/103712513/103712517/103713131/103713767/103720326/103720740/103720741/103721160/103722553/120105391/120107377/120108474/120111374/120111375/120111376/120111590/120111592/120111595/120111596	35
Metabolism	Global and overview maps	pda01230	Biosynthesis of amino acids - Phoenix dactylifera (date palm)	123/1916	297/6299	0.414141	1.36152	4.21967	2.50349e-05	0.000416205	0.000289878	103696276/103696499/103696938/103697540/103697673/103698768/103699007/103699080/103699110/103699765/103700230/103701052/103701116/103701278/103701327/103701351/103701533/103701667/103701678/103702283/103702365/103702613/103703210/103703479/103703497/103704078/103704221/103704268/103704353/103704393/103704517/103704546/103704649/103704661/103704679/103705163/103705348/103705847/103705911/103706194…	123
Organismal Systems	Environmental adaptation	pda04626	Plant-pathogen interaction - Phoenix dactylifera (date palm)	112/1916	267/6299	0.419476	1.37906	4.18452	2.99044e-05	0.000441921	0.000307788	103695544/103695876/103695918/103696753/103696783/103696984/103697346/103697431/103698586/103698741/103698793/103698889/103698957/103699361/103699779/103699813/103700827/103701402/103701427/103702173/103702246/103702285/103702353/103704043/103704560/103705076/103705626/103705809/103706308/103706592/103706769/103706817/103707038/103707100/103708100/103708137/103708569/103708803/103708865/103708987…	112
Metabolism	Biosynthesis of other secondary metabolites	pda00960	Tropane, piperidine and pyridine alkaloid biosynthesis - Phoenix dactylifera (date palm)	21/1916	32/6299	0.65625	2.15747	4.3398	4.04513e-05	0.000538002	0.000374706	103697345/103698502/103700702/103702015/103705847/103706132/103712379/103715682/103720326/103720740/103720741/103721058/120105391/120111374/120111375/120111376/120111590/120111592/120111595/120111596/120112734	21
Metabolism	Energy metabolism	pda00195	Photosynthesis - Phoenix dactylifera (date palm)	48/1916	97/6299	0.494845	1.62684	4.11332	5.77226e-05	0.000644132	0.000448624	103697036/103697175/103702636/103702676/103702824/103703121/103704536/103705445/103705634/103706150/103706587/103706861/103709474/103709811/103709970/103709971/103710511/103710651/103711977/103712123/103712135/103712192/103713825/103713909/103714605/103715159/103715263/103716380/103716456/103717622/103717780/103717920/103718003/103718464/103718918/103720518/103720701/103721347/103721578/103721920…	48
Environmental Information Processing	Signal transduction	pda04016	MAPK signaling pathway - plant - Phoenix dactylifera (date palm)	72/1916	160/6299	0.45	1.47941	4.06099	5.81172e-05	0.000644132	0.000448624	103696013/103697431/103698339/103698894/103699314/103700827/103701777/103701811/103703155/103703209/103703416/103703576/103704404/103704693/103705734/103705809/103706364/103706873/103707100/103707144/103708332/103708546/103708741/103708865/103708987/103710370/103710774/103711815/103712221/103712270/103712272/103712358/103712527/103712595/103712839/103713663/103713664/103713666/103714042/103714193…	72
Metabolism	Energy metabolism	pda00710	Carbon fixation by Calvin cycle - Phoenix dactylifera (date palm)	46/1916	93/6299	0.494624	1.62611	4.02163	8.30584e-05	0.000849751	0.000591833	103696938/103698943/103699007/103699110/103700230/103701278/103702365/103702613/103703210/103703497/103703981/103704063/103704546/103704929/103705163/103705350/103705497/103705712/103706299/103706349/103707141/103708340/103708389/103710102/103710713/103712351/103712908/103713371/103714462/103715182/103716396/103717112/103717394/103717660/103718756/103719901/103720990/103721309/103721353/103721989…	46
Metabolism	Nucleotide metabolism	pda00240	Pyrimidine metabolism - Phoenix dactylifera (date palm)	39/1916	78/6299	0.5	1.64379	3.78246	0.000212235	0.00201623	0.00140426	103696155/103696353/103700453/103702194/103702703/103702704/103703154/103703930/103704124/103704920/103704995/103705028/103706222/103706395/103706801/103707101/103708317/103709110/103709625/103709688/103709799/103712527/103713326/103713387/103714193/103714470/103715674/103716088/103716149/103716401/103718403/103718615/103718964/103720300/103720566/103723272/103723590/120107510/120112743	39
Metabolism	Global and overview maps	pda01232	Nucleotide metabolism - Phoenix dactylifera (date palm)	45/1916	95/6299	0.473684	1.55727	3.61833	0.000349313	0.00309724	0.00215716	103696353/103700453/103702194/103702703/103702704/103703154/103703930/103704124/103704920/103704995/103705154/103705543/103706395/103706453/103708317/103709110/103709625/103709688/103709799/103712161/103712527/103713326/103713387/103713860/103714193/103714470/103715674/103715913/103716088/103716149/103716401/103716608/103717581/103717733/103718615/103718964/103720300/103720566/103720917/103723272…	45
Metabolism	Carbohydrate metabolism	pda00500	Starch and sucrose metabolism - Phoenix dactylifera (date palm)	66/1916	152/6299	0.434211	1.4275	3.52729	0.000411233	0.00341837	0.00238082	103695457/103695546/103695691/103695864/103695955/103696273/103696706/103697013/103698975/103699387/103700795/103701163/103701630/103701745/103702482/103702501/103704066/103705161/103706024/103706096/103706113/103706713/103706762/103707191/103707195/103707762/103707995/103708257/103708265/103708947/103708965/103709312/103709625/103709692/103709969/103710051/103710488/103710588/103710666/103710765…	66
Metabolism	Metabolism of other amino acids	pda00410	beta-Alanine metabolism - Phoenix dactylifera (date palm)	23/1916	41/6299	0.560976	1.84425	3.58558	0.000535787	0.00419175	0.00291946	103695605/103701633/103702015/103703385/103703721/103705028/103705589/103706132/103706222/103706627/103706772/103706801/103709342/103710055/103710071/103712166/103713089/103713826/103717225/103717388/103717571/103720861/120104428	23
Metabolism	Metabolism of cofactors and vitamins	pda00670	One carbon pool by folate - Phoenix dactylifera (date palm)	25/1916	47/6299	0.531915	1.74871	3.40618	0.000904154	0.00668069	0.00465295	103695854/103696915/103701236/103701327/103704353/103705586/103705899/103706384/103706824/103709342/103709644/103711353/103712858/103713180/103714030/103717392/103717892/103719803/103719953/103720219/103721738/103723723/120107935/120108535/120112360	25
Metabolism	Metabolism of cofactors and vitamins	pda00750	Vitamin B6 metabolism - Phoenix dactylifera (date palm)	1916-11-01	16/6299	0.6875	2.26021	3.33682	0.00175378	0.0122765	0.00855028	103695453/103697943/103699233/103701790/103708468/103711193/103712918/103714219/103719919/103721826/120105367	11
Metabolism	Carbohydrate metabolism	pda00520	Amino sugar and nucleotide sugar metabolism - Phoenix dactylifera (date palm)	69/1916	168/6299	0.410714	1.35026	3.0422	0.0019174	0.0127507	0.00888058	103695457/103695731/103695864/103695952/103696221/103696273/103696387/103696667/103696799/103698152/103699734/103700075/103701187/103702363/103702811/103703440/103703616/103704288/103704461/103705006/103705255/103706024/103706096/103706762/103707762/103708364/103708573/103708772/103708944/103709035/103709251/103709399/103709523/103709821/103709895/103710561/103710666/103712885/103714035/103714167…	69
Metabolism	Nucleotide metabolism	pda00230	Purine metabolism - Phoenix dactylifera (date palm)	46/1916	106/6299	0.433962	1.42668	2.92902	0.00297944	0.0188698	0.0131424	103695864/103697673/103701602/103702194/103703636/103704923/103705080/103705154/103705309/103705543/103706453/103707682/103708454/103709110/103709625/103709688/103709799/103712161/103712527/103712763/103713860/103714193/103714470/103715913/103716358/103716401/103716608/103717473/103717581/103717733/103718615/103719087/103719827/103720197/103720917/103723272/103723373/103723590/103723699/103724144…	46
Metabolism	Global and overview maps	pda01250	Biosynthesis of nucleotide sugars - Phoenix dactylifera (date palm)	50/1916	118/6299	0.423729	1.39304	2.84947	0.00365046	0.0220687	0.0153704	103695457/103695731/103695864/103695952/103696273/103696387/103696667/103698152/103700075/103701187/103702811/103703440/103703616/103704288/103704461/103705255/103706024/103706096/103706762/103707762/103708944/103709035/103709251/103709399/103709523/103709821/103710561/103710666/103712885/103713452/103714035/103714167/103714474/103714983/103715542/103716093/103718012/103718107/103718180/103718817…	50
Environmental Information Processing	Membrane transport	pda02010	ABC transporters - Phoenix dactylifera (date palm)	36/1916	80/6299	0.45	1.47941	2.85302	0.00396476	0.0229266	0.0159679	103696113/103696677/103696749/103697782/103698004/103700677/103703336/103704182/103707953/103708150/103708206/103709706/103709922/103710093/103710662/103711124/103711178/103712996/103714592/103715086/103716937/103717193/103717750/103718385/103718564/103719950/103721797/103721916/103722225/103722985/120103695/120106082/120106932/120109087/120113024/120113027	36
Metabolism	Metabolism of cofactors and vitamins	pda00785	Lipoic acid metabolism - Phoenix dactylifera (date palm)	20/1916	39/6299	0.512821	1.68594	2.84082	0.00503495	0.027902	0.0194331	103705586/103705895/103705945/103706384/103707224/103707830/103708092/103710000/103710784/103712858/103713180/103713811/103714030/103715330/103719803/103720219/103721176/103721803/103723723/120107935	20
Genetic Information Processing	Folding, sorting and degradation	pda03060	Protein export - Phoenix dactylifera (date palm)	32/1916	72/6299	0.444444	1.46115	2.60183	0.00799682	0.0425431	0.0296303	103695767/103697548/103699398/103701417/103703082/103703097/103703448/103704530/103705632/103706028/103706168/103707116/103707117/103709298/103710305/103710906/103711724/103713866/103714473/103715160/103717489/103718063/103718128/103718993/103719550/103720122/103720620/103723906/120110167/120111124/120112117/120112903	32
Metabolism	Lipid metabolism	pda01040	Biosynthesis of unsaturated fatty acids - Phoenix dactylifera (date palm)	15/1916	28/6299	0.535714	1.7612	2.66885	0.0087683	0.0448532	0.0312393	103695605/103703385/103703465/103705939/103706520/103706627/103710625/103713749/103713931/103716146/103717225/103717388/103722362/103723899/120104428	15

## Sheet: Kegg_Shoot_Day16
Table S5C. List of KEGG pathways enriched in shoot tissues of date palm seedlings during Fp infection at 16 dpi.
category	subcategory	ID	Description	GeneRatio	BgRatio	RichFactor	FoldEnrichment	zScore	pvalue	p.adjust	qvalue	geneID	Count
Metabolism	Energy metabolism	pda00196	Photosynthesis - antenna proteins - Phoenix dactylifera (date palm)	22/1975	23/6299	0.956522	3.0507	6.65835	1.2353e-10	1.64295e-08	1.36533e-08	103699375/103701619/103702265/103702942/103703341/103703409/103707885/103714751/103714770/103714976/103715849/103716384/103718326/103718458/103719342/103719712/103720831/103721060/103721926/120106680/120111014/120112142	22
Metabolism	Global and overview maps	pda01200	Carbon metabolism - Phoenix dactylifera (date palm)	144/1975	323/6299	0.44582	1.42189	5.26056	2.07434e-07	1.37944e-05	1.14635e-05	103695457/103695605/103696512/103696913/103696938/103697209/103697388/103698768/103698925/103698943/103699007/103699013/103699110/103699526/103699826/103700230/103700942/103701052/103701278/103701533/103701678/103701964/103702283/103702365/103702382/103702613/103703073/103703385/103703497/103703918/103703981/103704221/103704517/103704546/103704616/103704643/103704679/103704929/103705348/103705389…	144
Metabolism	Metabolism of cofactors and vitamins	pda00860	Porphyrin metabolism - Phoenix dactylifera (date palm)	34/1975	57/6299	0.596491	1.90243	4.6252	8.91037e-06	0.000395026	0.000328277	103697073/103697115/103698125/103698135/103701804/103702113/103702932/103703012/103703554/103703982/103704527/103704785/103705552/103708108/103708390/103708750/103709366/103709845/103710898/103711882/103712934/103713245/103716073/103716420/103716430/103718538/103719218/103722395/103723232/103723245/103723965/120104100/120105305/120106515	34
Metabolism	Carbohydrate metabolism	pda00630	Glyoxylate and dicarboxylate metabolism - Phoenix dactylifera (date palm)	43/1975	87/6299	0.494253	1.57635	3.65826	0.000303987	0.0101076	0.00839963	103696913/103698943/103699080/103701654/103701964/103702283/103702382/103703073/103704643/103705586/103705751/103706384/103707141/103709128/103712858/103712908/103713180/103714030/103714530/103714819/103716396/103716593/103716821/103716926/103716959/103717112/103717174/103717525/103717660/103718421/103718721/103719601/103719953/103720146/103720219/103721138/103721738/103722325/103722714/103723193…	43
Metabolism	Global and overview maps	pda01230	Biosynthesis of amino acids - Phoenix dactylifera (date palm)	119/1975	297/6299	0.400673	1.27789	3.31552	0.000702105	0.0170586	0.0141761	103696499/103696512/103696913/103696938/103697041/103697209/103697540/103697558/103698768/103698925/103699007/103699080/103699110/103699579/103699765/103700230/103700862/103701052/103701278/103701533/103701678/103702283/103702365/103702613/103703474/103703479/103703497/103703540/103704221/103704268/103704393/103704517/103704546/103704661/103704679/103705188/103705348/103705847/103705911/103706194…	119
Metabolism	Energy metabolism	pda00710	Carbon fixation by Calvin cycle - Phoenix dactylifera (date palm)	44/1975	93/6299	0.473118	1.50895	3.34157	0.000857794	0.0170586	0.0141761	103696512/103696938/103698943/103699007/103699110/103700230/103701278/103702365/103702613/103703073/103703497/103703981/103704546/103704929/103706299/103706349/103707141/103708340/103708389/103709462/103710102/103710713/103711177/103712351/103712472/103712908/103713371/103714462/103715182/103716396/103716826/103717112/103717394/103717660/103718721/103718756/103719009/103719901/103721309/103721353…	44
Metabolism	Global and overview maps	pda01240	Biosynthesis of cofactors - Phoenix dactylifera (date palm)	111/1975	276/6299	0.402174	1.28268	3.24553	0.000897819	0.0170586	0.0141761	103695952/103696155/103696384/103696498/103696913/103697073/103697103/103697400/103697467/103697943/103698125/103699233/103701015/103701357/103701662/103701804/103702113/103702325/103702348/103702932/103702935/103702943/103703154/103703313/103703554/103703982/103704268/103704461/103704527/103704785/103704920/103704995/103705545/103706395/103706453/103706601/103706819/103707082/103707101/103707166…	111
Environmental Information Processing	Signal transduction	pda04016	MAPK signaling pathway - plant - Phoenix dactylifera (date palm)	68/1975	160/6299	0.425	1.35548	3.07801	0.00171091	0.0284438	0.0236375	103695480/103696013/103696142/103697366/103697431/103699314/103700827/103701777/103701811/103703155/103703209/103703416/103703576/103704404/103705017/103705522/103705734/103705809/103706891/103707100/103708546/103708865/103708987/103709031/103709602/103710370/103710737/103710774/103711767/103712270/103712272/103712358/103712685/103712839/103713663/103713664/103715246/103715463/103715479/103716593…	68
Metabolism	Carbohydrate metabolism	pda00052	Galactose metabolism - Phoenix dactylifera (date palm)	26/1975	51/6299	0.509804	1.62595	3.03318	0.00264218	0.0390456	0.0324478	103695457/103695864/103695985/103697882/103698768/103698925/103698975/103700282/103701029/103701533/103703782/103705165/103706762/103709523/103710219/103711028/103712674/103713368/103714167/103715004/103715781/103716412/103717145/103719535/103723459/120112890	26
Metabolism	Metabolism of cofactors and vitamins	pda00130	Ubiquinone and other terpenoid-quinone biosynthesis - Phoenix dactylifera (date palm)	26/1975	52/6299	0.5	1.59468	2.91001	0.00373166	0.0496311	0.0412447	103697400/103702142/103702256/103706601/103707082/103707166/103709877/103711036/103713131/103713462/103714726/103715001/103716169/103716652/103717171/103717661/103719869/103721714/103722165/103722365/103723441/103723780/120105149/120105727/120107556/120110174	26
Metabolism	Lipid metabolism	pda01040	Biosynthesis of unsaturated fatty acids - Phoenix dactylifera (date palm)	16/1975	28/6299	0.571429	1.8225	2.94772	0.00410615	0.0496471	0.041258	103695605/103703385/103703465/103705939/103706520/103706627/103706693/103710625/103713749/103714454/103716146/103717225/103717388/103722362/103723899/120104428	16
