# Supplementary material for: Time-resolved transcriptome analysis reveals molecular signatures of Fusarium proliferatum DSM106835-induced sudden decline syndrome in date palm (Phoenix dactylifera L.)
Source: J Exp Bot. 2025 Dec 16;77(6):1676–96. doi: 10.1093/jxb/eraf540 (PMC13017883; doi:10.1093/jxb/eraf540)
Supplement: eraf540_Supplementary_Data [file eraf540_supplementary_data.zip › jexbot316454-file007.xlsx]

## Sheet: MAPK
Table S6A. List of DEGs from the MAPK signaling pathway (04016) at all-time points and tissues in date palm seedlings during Fp infection.
Gene_ID	Description	log2FC_Day4root	log2FC_Day8root	log2FC_Day16root	log2FC_Day4shoot	log2FC_Day8shoot	log2FC_Day16shoot
103697992	LRR receptor-like serine/threonine-protein kinase FLS2 [KO:K13420] [EC:2.7.11.1]	-0.251842	1.81545	1.13452	0.0489989	0.810021	-1.44444
103715246	mitogen-activated protein kinase kinase kinase 1-like [KO:K13414] [EC:2.7.11.25]	0.724392	0.717858	0.229769	0.649891	1.58196	2.05101
113462388	mitogen-activated protein kinase kinase kinase 1-like isoform X1 [KO:K13414] [EC:2.7.11.25]	0.20722	-0.323362	0.477839	0.227558	0.705231	1.38982
103720812	mitogen-activated protein kinase kinase 2-like [KO:K20603] [EC:2.7.12.2]	0.346088	-0.311172	-0.898279	0.278529	0.261133	0.0916925
103707531	mitogen-activated protein kinase homolog MMK2 [KO:K20600] [EC:2.7.11.24]	0.413305	-1.01318	-2.21388	0.591884	0.950516	0.170649
103710737	mitogen-activated protein kinase 2-like [KO:K20600] [EC:2.7.11.24]	0.774248	0.765565	-0.584224	0.469006	1.08485	1.5031
103712221	LOW QUALITY PROTEIN: mitogen-activated protein kinase 2 [KO:K20600] [EC:2.7.11.24]	0.723833	0.207229	0.103498	0.449734	1.48237	0.283268
120109899	mitogen-activated protein kinase homolog MMK2-like [KO:K20600] [EC:2.7.11.24]	0.558831	-1.32465	-1.81046	0.15084	0.85889	-0.130091
103698894	protein MKS1-like [KO:K20725]	0.591195	0.830571	1.16965	0.7123	-0.874592	-0.810248
103703155	protein MKS1-like [KO:K20725]	2.55331	2.44566	0.791241	0.495717	2.22803	1.02102
103704404	nuclear speckle RNA-binding protein B-like [KO:K20725]	2.17087	2.46036	2.60085	-0.010934	2.58666	3.70879
103708865	WRKY transcription factor WRKY24 [KO:K13424]	4.45901	3.8745	3.60968	1.29614	3.12011	3.4499
103717512	WRKY transcription factor WRKY24-like [KO:K13424]	2.4478	2.14091	0.825461	0.717862	2.2677	2.68567
103721507	WRKY transcription factor WRKY24-like [KO:K13424]	3.47066	3.36397	1.71445	1.39541	3.20414	3.13475
108511557	WRKY transcription factor WRKY24-like [KO:K13424]	3.51138	4.34076	5.12665	2.5908	7.19592	5.26645
103707100	mitogen-activated protein kinase kinase 5-like [KO:K13413] [EC:2.7.12.2]	0.724022	2.32926	0.855209	1.19329	1.08106	1.5095
103714629	mitogen-activated protein kinase kinase 4-like [KO:K13413] [EC:2.7.12.2]	0.423508	1.21171	0.813344	0.83398	0.240057	-0.114434
103718404	mitogen-activated protein kinase kinase 5 [KO:K13413] [EC:2.7.12.2]	1.32322	1.79687	1.60023	1.27839	2.79252	2.96451
103720430	mitogen-activated protein kinase kinase 5-like [KO:K13413] [EC:2.7.12.2]	-0.083986	1.21756	2.79508	0.743351	0.0826429	-0.608691
120104299	mitogen-activated protein kinase kinase 5-like [KO:K13413] [EC:2.7.12.2]	0.458944	-0.345736	-0.174672	-0.199651	0.0693654	0.205546
103708987	mitogen-activated protein kinase 5 [KO:K20536] [EC:2.7.11.24]	1.42164	1.39181	-0.367138	0.834979	2.87081	3.05765
103700827	mitogen-activated protein kinase 1-like isoform X1 [KO:K14512] [EC:2.7.11.24]	0.680641	1.00065	1.58046	0.919531	1.13649	1.27451
103723061	mitogen-activated protein kinase 1 [KO:K14512] [EC:2.7.11.24]	0.168101	-0.505497	-2.01375	0.256942	0.593863	1.11806
103701196	transcription factor VIP1 [KO:K20557]	-0.0514538	-0.198742	-1.68791	0.560085	0.571916	0.951987
103704348	transcription factor VIP1-like [KO:K20557]	-0.0934988	-1.17359	-1.92205	-0.156765	0.18755	0.197515
103712270	pathogenesis-related protein PRB1-3-like [KO:K13449]	7.0468	9.06834	7.64582	4.54572	7.75819	5.99311
103712272	pathogenesis-related protein PRB1-3-like [KO:K13449]	3.94467	3.71613	2.66921	3.45619	7.7858	9.26184
103713663	pathogenesis-related protein PR-1 type-like [KO:K13449]	2.20971	2.79047	-2.7127	-1.33314	2.64875	2.89349
103713664	pathogenesis-related protein PRMS-like [KO:K13449]	3.6294	2.24827	0.543347	1.7785	4.94139	8.13865
103713665	pathogenesis-related protein 1B-like [KO:K13449]	2.00847	2.0671	-2.27656	1.09071	-1.3399	-1.68774
103713666	pathogenesis-related protein PRB1-2-like [KO:K13449]	7.11165	4.65219	4.17719	2.93843	4.54844	1.43827
103713667	pathogenesis-related protein 1-like [KO:K13449]	0.0647601	0.866523	2.85616	-6.62298	0.195702	-1.12137
103713690	pathogenesis-related protein PRB1-3-like [KO:K13449]	2.93561	3.41039	-1.15437	-0.626363	-0.844785	-0.559063
103709031	WRKY transcription factor 22-like isoform X2 [KO:K13425]	2.36783	2.69041	3.07485	-0.117253	0.814636	1.64255
103699314	1-aminocyclopropane-1-carboxylate synthase-like isoform X1 [KO:K20772] [EC:4.4.1.14]	4.44934	6.36365	4.77197	1.78038	10.0775	9.14439
103708546	serine/threonine-protein kinase OXI1-like [KO:K20714] [EC:2.7.11.1]	0.332095	1.60384	1.22763	0.577244	4.23587	3.1097
103717538	serine/threonine-protein kinase OXI1-like [KO:K20714] [EC:2.7.11.1]	1.86135	3.27681	3.77552	1.27883	4.2988	5.61143
103704602	nucleoside diphosphate kinase B [KO:K00940] [EC:2.7.4.6]	0.190348	1.62821	1.67215	-0.00426728	0.0487811	1.00389
103709541	nucleoside diphosphate kinase 3-like isoform X1 [KO:K00940] [EC:2.7.4.6]	0.880303	0.556234	-0.379864	-0.419938	-0.711068	-0.186302
103712527	nucleoside diphosphate kinase 2, chloroplastic-like [KO:K00940] [EC:2.7.4.6]	0.284318	0.360038	-0.161383	0.549007	0.625784	0.283008
103714193	nucleoside diphosphate kinase 3-like [KO:K00940] [EC:2.7.4.6]	2.70626	6.55933	6.49906	-1.44602	-2.82781	-1.79748
103714470	nucleoside diphosphate kinase 2, chloroplastic-like [KO:K00940] [EC:2.7.4.6]	0.509544	0.330533	0.986363	-0.415316	-1.16897	-0.586844
103703776	mitogen-activated protein kinase kinase 3 isoform X1 [KO:K20607] [EC:2.7.12.2]	0.259916	-1.09613	-1.23168	0.0105015	-0.459902	-0.809386
103708138	mitogen-activated protein kinase 4 [KO:K20535] [EC:2.7.11.24]	-0.216449	-1.16304	-0.626646	-0.109385	-0.358857	-0.439752
103709305	mitogen-activated protein kinase 3-like isoform X2 [KO:K20535] [EC:2.7.11.24]	-0.360174	-1.2038	-2.1865	-0.0122008	-0.360263	0.000626044
103696142	probable ethylene response sensor 1 isoform X1 [KO:K14509] [EC:2.7.13.-]	-0.905526	-2.37967	-2.05562	-0.490266	-0.21483	-0.764848
103705472	ethylene receptor 2 [KO:K14509] [EC:2.7.13.-]	0.721412	0.0709415	-0.363782	0.888346	0.357236	0.131734
103710376	ethylene receptor 2-like isoform X1 [KO:K14509] [EC:2.7.13.-]	0.0665939	-0.292404	-1.19584	-0.357974	0.321516	-0.0971959
103715463	ethylene receptor 2-like isoform X1 [KO:K14509] [EC:2.7.13.-]	2.54294	2.24345	-1.23746	0.851712	2.34294	2.78089
103715679	ethylene receptor 2-like [KO:K14509] [EC:2.7.13.-]	-1.46017	-0.437061	-0.439856	-0.1778	-0.364418	0.275309
103719768	probable ethylene response sensor 1 [KO:K14509] [EC:2.7.13.-]	-0.266985	-0.971619	0.0111572	0.0239137	-0.0446286	-0.00979538
120103792	probable ethylene response sensor 1 isoform X2 [KO:K14509] [EC:2.7.13.-]	-0.79994	-1.5043	-2.08722	-0.517163	-0.136053	-0.762234
103695480	serine/threonine-protein kinase CTR1 isoform X1 [KO:K14510] [EC:2.7.11.1]	0.0576274	-0.588246	-0.249136	0.0899105	-0.00100886	-0.553149
103712839	protein REVERSION-TO-ETHYLENE SENSITIVITY1 [KO:K20726]	0.633159	0.104486	-1.29782	0.820494	1.31363	0.899723
103717793	protein RTE1-HOMOLOG isoform X1 [KO:K20726]	0.0336511	0.38361	-0.0876973	0.476434	0.29465	0.604714
103698563	LOW QUALITY PROTEIN: copper-transporting ATPase HMA5-like [KO:K17686] [EC:7.2.2.8]	0.8279	0.0979956	0.775389	-0.697782	-0.137889	-0.176572
103705522	copper-transporting ATPase HMA5 [KO:K17686] [EC:7.2.2.8]	-1.03217	1.08925	2.52031	-1.21723	-1.17571	-2.33523
103712567	copper-transporting ATPase PAA2, chloroplastic [KO:K17686] [EC:7.2.2.8]	1.10583	0.778362	1.06042	-0.50999	-0.720922	0.256431
103713164	cation-transporting ATPase HMA5-like isoform X1 [KO:K17686] [EC:7.2.2.8]	0.389584	-0.363439	-1.93388	-0.508572	-0.585426	-0.54033
103713570	copper-transporting ATPase HMA4-like isoform X2 [KO:K17686] [EC:7.2.2.8]	0.895686	1.04222	3.4927	0.479821	0.781953	-0.265397
103716112	copper-transporting ATPase PAA1, chloroplastic [KO:K17686] [EC:7.2.2.8]	0.561252	4.63422	5.42179	0.809755	0.849344	0.865707
103721252	cation-transporting ATPase HMA5-like [KO:K17686] [EC:7.2.2.8]	1.00056	1.20332	0.942039	1.21418	2.45593	2.54172
120109232	cation-transporting ATPase HMA5-like isoform X1 [KO:K17686] [EC:7.2.2.8]	0.147482	-0.377179	-1.76073	-0.717794	-0.819274	-1.23874
120110252	cation-transporting ATPase HMA5-like [KO:K17686] [EC:7.2.2.8]	0.802323	2.16384	3.27624	1.05847	3.04558	3.26043
103696013	LOW QUALITY PROTEIN: mitogen-activated protein kinase kinase 9-like [KO:K20604] [EC:2.7.12.2]	1.2278	0.898396	-1.28868	0.406736	1.33333	1.77294
103707671	protein ETHYLENE-INSENSITIVE 3-like 1a [KO:K14514]	0.562741	-0.83008	-1.42139	0.14064	0.531639	0.801446
103709119	protein ETHYLENE INSENSITIVE 3-like [KO:K14514]	3.51568	7.35943	7.06361	0.79456	0.729091	1.38303
103709120	uncharacterized protein LOC103709120 [KO:K14514]	1.93072	6.02514	9.91076	2.27719	-2.102	3.12858
103712685	ETHYLENE INSENSITIVE 3-like 3 protein [KO:K14514]	0.183021	-0.429721	-1.11722	-0.332792	0.686935	1.1967
103713241	ETHYLENE INSENSITIVE 3-like 3 protein [KO:K14514]	0.12227	-0.130503	-0.39229	0.335153	0.475684	0.468994
103721270	protein ETHYLENE-INSENSITIVE 3-like 1a [KO:K14514]	0.113223	-0.884992	-1.46265	-0.474872	-0.67029	-0.792726
120103682	protein ETHYLENE-INSENSITIVE 3-like 1a [KO:K14514]	0.345377	-0.632842	-1.29863	-0.219741	-0.437807	-0.521135
120108269	protein ETHYLENE-INSENSITIVE 3-like 1a [KO:K14514]	0.501765	-0.735635	-1.54303	0.202706	0.684218	0.934666
103705734	protein ETHYLENE-INSENSITIVE 2 isoform X2 [KO:K14513]	-0.804005	-0.651085	-0.789836	-0.531501	-1.00094	-1.34693
103708741	EIN3-binding F-box protein 1-like [KO:K14515]	0.723108	-0.960846	-1.15459	-1.17357	-1.49299	-0.760387
103718531	EIN3-binding F-box protein 1-like [KO:K14515]	0.246183	-1.4641	-0.646127	-0.0167703	0.109607	0.918702
103718532	EIN3-binding F-box protein 1-like [KO:K14515]	0.146224	-1.24642	-0.887905	-0.0895304	0.0122645	0.932244
120104346	EIN3-binding F-box protein 1-like [KO:K14515]	2.56134	2.88139	3.15371	2.11549	3.82985	4.89677
103696973	5'-3' exoribonuclease 4-like isoform X1 [KO:K20553] [EC:3.1.13.-]	0.146548	-0.722411	-1.64063	-0.345652	-0.309368	-0.344463
103703566	5'-3' exoribonuclease 4-like isoform X1 [KO:K20553] [EC:3.1.13.-]	-0.0573652	-0.917307	-0.919478	-0.391814	-0.422287	-0.475904
103712565	5'-3' exoribonuclease 4-like isoform X1 [KO:K20553] [EC:3.1.13.-]	0.0982043	-0.334737	-1.14415	0.0234812	0.00402555	-0.129841
103703576	ethylene-response factor C3-like [KO:K14516]	4.87029	4.73916	0.942935	1.54209	5.30664	4.03547
103707018	ethylene-response factor C3-like [KO:K14516]	2.50833	3.00758	6.78164	-0.858142	1.04674	1.10228
103723070	chitinase 1-like [KO:K20547] [EC:3.2.1.14]	4.82128	5.13404	4.15445	1.69828	4.47392	5.2614
103723078	chitinase 3-like [KO:K20547] [EC:3.2.1.14]	5.1253	4.75079	3.29643	2.77312	5.2871	5.11655
120104412	chitinase 1-like [KO:K20547] [EC:3.2.1.14]	5.20215	4.90682	3.47083	2.78229	5.19065	5.08442
120108798	chitinase 1-like [KO:K20547] [EC:3.2.1.14]	2.9668	5.72771	0	0.118433	2.56718	2.81067
103704709	transcription factor MYC2-like [KO:K13422]	-0.287438	-1.12522	-1.65079	-0.493301	-0.409941	-0.515778
103706364	transcription factor MYC2-like [KO:K13422]	3.05762	2.25579	1.10455	-0.554885	-1.53391	-1.1471
103711767	transcription factor MYC2 [KO:K13422]	0.337772	-0.248375	-0.369063	-0.595605	-0.347863	1.02151
103714042	transcription factor MYC2-like [KO:K13422]	-0.721942	0.35917	-0.144307	-0.184108	-1.16173	-0.415678
120104403	transcription factor MYC2-like [KO:K13422]	-0.736331	0.224167	2.6431	-0.553967	-1.48704	-1.08062
103696437	abscisic acid receptor PYL4-like [KO:K14496]	0.238817	1.24497	-0.293824	-2.21028	-0.515934	0.266488
103698527	abscisic acid receptor PYL8-like [KO:K14496]	-1.48791	-2.73059	-4.06778	-0.930327	-0.885473	-0.467309
103702957	abscisic acid receptor PYL8 [KO:K14496]	0.306926	-0.36212	-1.53366	0.260951	0.105844	0.424376
103704693	abscisic acid receptor PYR1 [KO:K14496]	-2.39316	-2.73003	-3.34947	-3.34665	-6.12825	-1.03137
103706891	abscisic acid receptor PYL12-like [KO:K14496]	0.932205	4.54992	7.74878	0.522937	2.1302	3.89165
103707144	LOW QUALITY PROTEIN: abscisic acid receptor PYL3-like [KO:K14496]	0.502259	-0.410686	-0.661485	-0.407788	-0.882662	-0.285732
103708332	abscisic acid receptor PYL8-like [KO:K14496]	-1.0075	-1.55626	-0.431956	-0.931129	-1.5503	-1.38919
103709545	abscisic acid receptor PYL2 [KO:K14496]	-0.335201	3.60896	6.02459	-0.779757	-1.19905	-1.38171
103711815	abscisic acid receptor PYR1-like [KO:K14496]	-1.79573	-0.958772	1.12631	-6.59737	-4.56893	-2.03107
103714404	abscisic acid receptor PYL4 [KO:K14496]	-0.604799	0.227813	-1.77534	0.0997385	0.72218	1.50725
103717496	abscisic acid receptor PYL4-like [KO:K14496]	-1.23162	-0.501092	-1.30156	-4.76818	-4.31332	-2.38312
120112721	abscisic acid receptor PYL4-like [KO:K14496]	-0.650962	-0.685057	-1.18648	-1.47528	-2.59909	-0.084435
103697366	probable protein phosphatase 2C 30 [KO:K14497] [EC:3.1.3.16]	0.353044	-0.178373	-0.281782	1.47983	0.968654	1.90648
103703044	protein phosphatase 2C 51-like [KO:K14497] [EC:3.1.3.16]	3.44321	6.15526	6.88027	-1.0659	-0.232703	2.22985
103709602	protein phosphatase 2C 50-like [KO:K14497] [EC:3.1.3.16]	0.13884	0.858098	2.75709	1.64932	1.25189	2.35364
103710370	probable protein phosphatase 2C 75 isoform X1 [KO:K14497] [EC:3.1.3.16]	4.45976	4.71939	5.75309	2.5215	3.38273	6.27827
103715479	probable protein phosphatase 2C 68 [KO:K14497] [EC:3.1.3.16]	4.16071	7.31881	9.95815	3.71754	6.20968	8.34786
103716755	LOW QUALITY PROTEIN: probable protein phosphatase 2C 24 [KO:K14497] [EC:3.1.3.16]	1.40532	-0.0951878	0.686569	2.01094	2.51591	4.21358
103720341	probable protein phosphatase 2C 6 [KO:K14497] [EC:3.1.3.16]	0.37338	1.13073	1.47761	0.673576	0.673189	0.273052
103720811	protein phosphatase 2C 50-like [KO:K14497] [EC:3.1.3.16]	-0.208683	-1.79666	-0.295688	1.78998	2.4028	2.30196
103721042	probable protein phosphatase 2C 6 [KO:K14497] [EC:3.1.3.16]	0.454588	0.958652	2.35195	0.607389	1.38137	2.84661
103721892	probable protein phosphatase 2C 6 isoform X1 [KO:K14497] [EC:3.1.3.16]	0.769069	-0.738906	1.07616	1.08287	1.57014	1.58847
103723431	protein phosphatase 2C 51-like [KO:K14497] [EC:3.1.3.16]	1.51242	1.32309	2.42916	2.46004	3.24814	4.45144
103701276	serine/threonine-protein kinase SAPK7 [KO:K14498] [EC:2.7.11.1]	-0.959182	-1.19733	-1.10845	0.650324	0.291401	0.247565
103701777	serine/threonine-protein kinase SAPK1-like isoform X2 [KO:K14498] [EC:2.7.11.1]	0.741151	0.464772	0.174007	1.192	1.86674	1.77667
103702675	serine/threonine-protein kinase SAPK7-like [KO:K14498] [EC:2.7.11.1]	0.65327	-0.338169	-1.9561	0.676965	0.385374	-0.223233
103703209	serine/threonine-protein kinase SAPK7-like [KO:K14498] [EC:2.7.11.1]	1.69119	1.52283	0.839517	1.01292	1.7062	1.87753
103709149	serine/threonine-protein kinase SAPK10-like isoform X1 [KO:K14498] [EC:2.7.11.1]	-0.366273	-1.19584	-2.2205	-0.678822	-0.599553	-0.763569
103709232	serine/threonine-protein kinase SAPK10 isoform X1 [KO:K14498] [EC:2.7.11.1]	-0.564074	-1.80256	-2.54486	-1.00599	-0.925049	-0.815247
103710774	serine/threonine-protein kinase SAPK3-like [KO:K14498] [EC:2.7.11.1]	0.337995	0.255546	-0.308107	2.96647	1.95273	2.27542
103717964	serine/threonine-protein kinase SAPK2 isoform X2 [KO:K14498] [EC:2.7.11.1]	0.471004	-1.0426	1.69455	-0.649365	-1.6317	-1.76247
103723820	serine/threonine-protein kinase SAPK2 isoform X2 [KO:K14498] [EC:2.7.11.1]	0.947945	-0.486313	0.863089	0.151968	-0.381356	-0.789325
103701811	mitogen-activated protein kinase kinase kinase 18-like [KO:K20716]	2.72629	3.62249	2.92079	1.76354	5.23293	6.76106
103703416	mitogen-activated protein kinase kinase kinase 18-like [KO:K20716]	1.85291	5.12038	4.71982	2.36319	4.83995	6.49287
103719487	mitogen-activated protein kinase kinase kinase 18-like [KO:K20716]	-0.0928479	5.84833	8.28459	-0.0841759	-0.801522	1.6054
103698339	catalase isozyme 2-like [KO:K03781] [EC:1.11.1.6]	-0.50843	3.48937	3.33914	-2.27831	-2.28485	-1.01532
103706873	catalase isozyme 1-like isoform X1 [KO:K03781] [EC:1.11.1.6]	1.66855	2.14756	1.20702	-0.247783	-1.50273	0.726787
103708648	catalase isozyme 2 [KO:K03781] [EC:1.11.1.6]	-0.389299	-1.65668	-3.65449	-0.117071	0.721419	-0.182469
103716593	catalase isozyme 1 [KO:K03781] [EC:1.11.1.6]	1.59984	2.17219	0.540409	-1.17029	-3.38737	-1.8398
103723193	catalase isozyme 1 [KO:K03781] [EC:1.11.1.6]	0.703166	-0.101428	-1.44989	2.54573	3.62293	4.70231
103697431	LOW QUALITY PROTEIN: calmodulin-2 [KO:K02183]	-0.622175	-0.522213	-1.37539	0.561622	1.60728	2.54473
103701140	calcium-binding protein CP1-like [KO:K02183]	0.589993	4.27353	5.35181	-0.176978	0.148781	0.189102
103702967	probable calcium-binding protein CML46 [KO:K02183]	1.80787	2.41621	-1.89845	1.53496	1.83046	-0.549912
103705017	calmodulin-7 [KO:K02183]	0.292216	-0.550639	-1.1049	0.335741	0.474646	1.4621
103705809	calmodulin-like isoform X1 [KO:K02183]	2.85746	3.0196	1.54611	1.70928	3.92852	3.62823
103712600	calmodulin-like protein 7 [KO:K02183]	0.226713	4.99982	5.14097	1.0927	0.729092	0.16482
103713163	calmodulin [KO:K02183]	0.0892743	-0.847559	-2.6976	0.665132	0.791283	0.757726
103718823	probable calcium-binding protein CML45 [KO:K02183]	1.3219	4.11975	1.4734	2.56426	3.36331	1.36966
103719528	calmodulin-like protein 7 [KO:K02183]	0.794248	1.65129	2.02364	0.495222	1.69685	3.50774
103720658	calcium-binding protein CP1-like [KO:K02183]	0.0764922	1.19471	-0.62439	0.509533	1.15891	1.38522
103722132	calmodulin-7-like [KO:K02183]	0.0600147	-0.479049	-2.33474	0.13555	0.285853	1.23266
103722965	calmodulin-7 [KO:K02183]	-0.0998656	0.0768932	-0.448181	0.209894	0.514282	1.66544
120111158	probable calcium-binding protein CML46 [KO:K02183]	1.58882	2.52591	-1.89263	0.747595	1.15801	-1.07357
120111684	calmodulin-like [KO:K02183]	-0.418788	-0.29781	-1.04828	-0.0576255	0.11349	0.504275
103708281	respiratory burst oxidase homolog protein F-like [KO:K13447] [EC:1.6.3.- 1.11.1.-]	-3.09489	1.31923	1.86174	0.707959	0.828608	-1.27439
103709004	respiratory burst oxidase homolog protein A [KO:K13447] [EC:1.6.3.- 1.11.1.-]	0.0332451	-0.773243	0.419564	0.370164	-0.98051	-0.416411
103712358	respiratory burst oxidase homolog protein C [KO:K13447] [EC:1.6.3.- 1.11.1.-]	0.441346	-0.986223	-1.05176	1.34841	3.85471	4.86136
103712595	respiratory burst oxidase homolog protein E [KO:K13447] [EC:1.6.3.- 1.11.1.-]	-1.94942	-0.336386	-1.95119	-2.46259	-2.66116	-1.8255
103715104	respiratory burst oxidase homolog protein B-like [KO:K13447] [EC:1.6.3.- 1.11.1.-]	4.4315	2.77832	-0.543955	-0.867799	1.68773	0.180616
103720078	respiratory burst oxidase homolog protein C-like [KO:K13447] [EC:1.6.3.- 1.11.1.-]	2.12282	2.48743	1.19336	1.09593	2.6988	2.86055
103713970	protein EPIDERMAL PATTERNING FACTOR 1 [KO:K20729]	0.171802	4.33623	5.31632	-1.34024	0.0428927	-2.83204
103717771	uncharacterized protein LOC103717771 [KO:K20729]	5.33711	8.3648	9.99622	1.71237	1.5409	-1.41385
103704912	LRR receptor-like serine/threonine-protein kinase ER1 isoform X1 [KO:K20718] [EC:2.7.11.1]	3.41497	6.35613	5.79776	-1.052	-0.702368	0.179396
103721746	LRR receptor-like serine/threonine-protein kinase SIK1 isoform X2 [KO:K20718] [EC:2.7.11.1]	2.68103	5.25572	6.18367	-3.76069	-2.68554	-2.53065
103705516	mitogen-activated protein kinase kinase kinase YODA-like [KO:K20717] [EC:2.7.11.25]	-0.312973	-0.678153	0.161204	0.149344	0.0326713	-0.673699
103717430	mitogen-activated protein kinase kinase kinase YODA-like isoform X1 [KO:K20717] [EC:2.7.11.25]	0.0615388	-0.560034	-0.844779	-0.484597	-1.19253	-1.32715
103717728	mitogen-activated protein kinase kinase kinase YODA-like isoform X1 [KO:K20717] [EC:2.7.11.25]	-0.60137	-0.648787	-0.765765	-0.476106	-0.875411	-1.33609
103703039	transcription factor SPEECHLESS [KO:K20558]	2.25092	8.47113	6.27198	0	1.54596	3.04171

## Sheet: RRP
Table S6B. List of DEGs from the plant-pathogen interaction pathway (KEGG: pda04626) in all tissues and at all- time points and tissues in date palm seedlings during Fp infection.
Gene_ID	Description	log2FC_Day4root	log2FC_Day8root	log2FC_Day16root	log2FC_Day4shoot	log2FC_Day8shoot	log2FC_Day16shoot
103695544	calcium-dependent protein kinase 17-like [KO:K13412] [EC:2.7.11.1]	0.276747	-0.473338	-1.01531	-0.813456	-1.13377	-1.09153
103696783	calcium-dependent protein kinase 29-like isoform X1 [KO:K13412] [EC:2.7.11.1]	-1.48175	0.0265883	0.153036	0.0392537	2.91395	1.72325
103696863	calcium-dependent protein kinase 18-like [KO:K13412] [EC:2.7.11.1]	0.354503	-0.436186	-0.643517	-0.1355	0.607544	-0.660638
103697758	calcium/calmodulin-dependent serine/threonine-protein kinase 1-like [KO:K13412] [EC:2.7.11.1]	-0.71156	0.449666	2.74777	-0.417154	-0.258878	-1.17368
103698021	calcium-dependent protein kinase 26 isoform X1 [KO:K13412] [EC:2.7.11.1]	1.48862	1.42575	0.0454555	0.454266	1.44138	2.90086
103701286	calcium-dependent protein kinase 28-like [KO:K13412] [EC:2.7.11.1]	0.486126	-0.43499	-1.35368	-0.0818484	-0.223623	-0.274361
103703874	calcium-dependent protein kinase 18-like isoform X1 [KO:K13412] [EC:2.7.11.1]	0.638215	-1.078	-1.80918	-0.156506	-0.476046	-1.28333
103704560	calcium-dependent protein kinase 20-like [KO:K13412] [EC:2.7.11.1]	1.1557	0.71129	-0.0325637	1.10642	1.26398	0.704907
103704957	calcium-dependent protein kinase 26-like isoform X2 [KO:K13412] [EC:2.7.11.1]	0.663098	0.1554	-0.986403	0.114065	0.815154	1.157
103705099	calcium-dependent protein kinase 2-like [KO:K13412] [EC:2.7.11.1]	0.710131	4.97025	5.5707	-1.9731	-0.647246	-1.10124
103706309	calcium-dependent protein kinase 2-like [KO:K13412] [EC:2.7.11.1]	0.755765	6.33208	9.73244	-2.98091	-1.3903	-0.697113
103708498	CDPK-related kinase 3-like isoform X1 [KO:K13412] [EC:2.7.11.1]	1.16206	1.1957	0.808866	0.337021	0.230803	0.303406
103709017	calcium-dependent protein kinase 1 [KO:K13412] [EC:2.7.11.1]	-0.277828	-0.675062	-1.82825	0.15032	0.378272	0.113374
103709055	calcium and calcium/calmodulin-dependent serine/threonine-protein kinase-like [KO:K13412] [EC:2.7.11.1]	-0.155324	-1.00627	-0.176688	0.328658	0.0382654	-0.382857
103710986	CDPK-related kinase 5-like [KO:K13412] [EC:2.7.11.1]	-0.64957	-1.15259	-1.77604	-0.131873	-0.540787	-0.692694
103711620	calcium-dependent protein kinase 20-like [KO:K13412] [EC:2.7.11.1]	-0.533003	-1.14067	-1.02697	-0.0243948	-0.301808	-0.43091
103712050	calcium-dependent protein kinase 10-like [KO:K13412] [EC:2.7.11.1]	-0.0713589	-0.57299	-0.408934	0.870597	1.26836	0.95919
103712190	CDPK-related kinase 3-like [KO:K13412] [EC:2.7.11.1]	1.31739	1.90009	1.57631	0.587633	1.59077	2.66916
103713280	calcium/calmodulin-dependent serine/threonine-protein kinase 1-like [KO:K13412] [EC:2.7.11.1]	-0.28965	-1.34449	-1.93977	-0.0722761	-0.320186	-0.878543
103713516	calcium-dependent protein kinase 10-like [KO:K13412] [EC:2.7.11.1]	0.573997	1.65648	3.02466	1.20282	1.26227	1.28842
103714529	calcium-dependent protein kinase 12 [KO:K13412] [EC:2.7.11.1]	-0.58924	0.578167	0.821015	-1.47698	-1.77726	-1.24924
103716002	calcium-dependent protein kinase 1-like [KO:K13412] [EC:2.7.11.1]	-0.314704	-0.403603	0.148237	-0.0422387	0.298358	0.443595
103716834	calcium-dependent protein kinase 10 [KO:K13412] [EC:2.7.11.1]	0.506089	0.405896	0.101785	0.166008	0.493453	0.700139
103717626	calcium-dependent protein kinase 19-like [KO:K13412] [EC:2.7.11.1]	-0.268069	-0.815085	-0.976104	-0.0134587	0.422747	0.678385
103717807	calcium-dependent protein kinase 20-like [KO:K13412] [EC:2.7.11.1]	-0.437295	-0.674349	-0.128987	0.667217	0.58616	0.5462
103717884	calcium-dependent protein kinase 26 [KO:K13412] [EC:2.7.11.1]	0.773365	2.46801	4.95461	0.604273	0.670138	1.03374
103718118	calcium-dependent protein kinase 3-like isoform X1 [KO:K13412] [EC:2.7.11.1]	-0.576447	-0.211931	-0.926931	0.248881	0.756769	1.05404
103718329	calcium-dependent protein kinase 3-like [KO:K13412] [EC:2.7.11.1]	-0.939806	-0.8202	-2.46277	0.559237	1.86178	1.43858
103719110	calcium-dependent protein kinase 2 [KO:K13412] [EC:2.7.11.1]	0.280412	0.406723	1.09742	0.512377	0.873319	0.743597
103719894	calcium-dependent protein kinase 18 [KO:K13412] [EC:2.7.11.1]	-0.373445	-0.998591	-1.06446	0.612735	1.10898	0.752355
103721833	LOW QUALITY PROTEIN: calcium-dependent protein kinase 17-like [KO:K13412] [EC:2.7.11.1]	0.100364	0.903899	1.79661	0.315969	-0.214159	-0.140091
103722163	calcium-dependent protein kinase 29-like [KO:K13412] [EC:2.7.11.1]	-1.52886	0.702937	1.39331	-0.714473	-0.824078	-0.983542
103722265	calcium-dependent protein kinase 20-like [KO:K13412] [EC:2.7.11.1]	1.10678	1.34692	0.807423	1.18885	2.76886	2.50391
103723419	calcium-dependent protein kinase 26-like [KO:K13412] [EC:2.7.11.1]	-0.0120309	1.20498	1.56903	0.421346	0.490175	-0.211826
120106531	calcium-dependent protein kinase 29-like isoform X1 [KO:K13412] [EC:2.7.11.1]	-1.79998	-1.72151	-2.82395	1.20978	3.63634	3.61751
120108401	calcium-dependent protein kinase 26 isoform X1 [KO:K13412] [EC:2.7.11.1]	1.96172	1.62761	0.0440083	0.95636	1.13617	2.21236
103708281	respiratory burst oxidase homolog protein F-like [KO:K13447] [EC:1.6.3.- 1.11.1.-]	-3.09489	1.31923	1.86174	0.707959	0.828608	-1.27439
103709004	respiratory burst oxidase homolog protein A [KO:K13447] [EC:1.6.3.- 1.11.1.-]	0.0332451	-0.773243	0.419564	0.370164	-0.98051	-0.416411
103712358	respiratory burst oxidase homolog protein C [KO:K13447] [EC:1.6.3.- 1.11.1.-]	0.441346	-0.986223	-1.05176	1.34841	3.85471	4.86136
103712595	respiratory burst oxidase homolog protein E [KO:K13447] [EC:1.6.3.- 1.11.1.-]	-1.94942	-0.336386	-1.95119	-2.46259	-2.66116	-1.8255
103715104	respiratory burst oxidase homolog protein B-like [KO:K13447] [EC:1.6.3.- 1.11.1.-]	4.4315	2.77832	-0.543955	-0.867799	1.68773	0.180616
103720078	respiratory burst oxidase homolog protein C-like [KO:K13447] [EC:1.6.3.- 1.11.1.-]	2.12282	2.48743	1.19336	1.09593	2.6988	2.86055
103699361	probable cyclic nucleotide-gated ion channel 14 [KO:K27629]	-0.694984	-0.762152	-0.684462	-0.00305059	-0.427631	-0.273106
103701686	cyclic nucleotide-gated ion channel 17-like [KO:K27629]	0.144523	1.52623	1.22439	0.681363	0.145415	-1.32972
103701689	cyclic nucleotide-gated ion channel 17-like [KO:K27629]	0.516207	-0.60567	1.76346	-0.0842566	-0.531225	-1.74203
103710475	probable cyclic nucleotide-gated ion channel 14 [KO:K27629]	0.0141604	0.0585103	0.116102	0.206852	0.580193	0.0406887
103697690	cyclic nucleotide-gated ion channel 2-like [KO:K05391]	2.50697	3.79562	0.907336	-0.537671	-0.432674	-0.101948
103701402	cyclic nucleotide-gated ion channel 18-like [KO:K05391]	3.23376	6.30521	8.386	-2.71822	-2.91903	-1.31752
103702961	cyclic nucleotide-gated ion channel 1-like [KO:K05391]	0.127956	-0.672963	-1.0016	0.205646	0.27484	-0.189682
103704450	cyclic nucleotide-gated ion channel 2-like isoform X1 [KO:K05391]	0.380039	-1.12113	1.41892	0.691287	0.485951	0.15536
103705736	probable cyclic nucleotide-gated ion channel 6 [KO:K05391]	0.228542	-0.191305	-0.88051	-0.0678133	0.0471837	0.0126449
103706485	cyclic nucleotide-gated ion channel 1 isoform X1 [KO:K05391]	0.716668	0.28272	-1.50027	-0.175353	0.333807	0.0955303
103706768	probable cyclic nucleotide-gated ion channel 20, chloroplastic [KO:K05391]	0.489238	-0.565486	-1.44893	-0.158353	-0.590606	-0.923681
103706769	probable cyclic nucleotide-gated ion channel 20, chloroplastic [KO:K05391]	-0.258078	-1.61944	-0.884094	-0.822028	-1.71972	-1.6987
103708137	cyclic nucleotide-gated ion channel 18-like isoform X2 [KO:K05391]	-0.120823	4.44147	5.31546	-1.75076	-2.89328	-2.45065
103708456	protein CNGC15b [KO:K05391]	2.02788	7.37419	7.59353	-1.31068	-1.47525	-1.94222
103709283	cyclic nucleotide-gated ion channel 2 [KO:K05391]	2.74595	7.43299	7.32006	-1.12903	0.312946	1.38303
103713720	probable cyclic nucleotide-gated ion channel 20, chloroplastic isoform X1 [KO:K05391]	0.373474	4.34498	4.33993	-0.210662	0.539314	-0.370195
103718193	cyclic nucleotide-gated ion channel 2-like isoform X1 [KO:K05391]	0.27892	4.11996	2.808	-2.13657	-2.45271	-0.601255
103721242	probable cyclic nucleotide-gated ion channel 5 [KO:K05391]	1.33801	5.33849	3.96328	0.815849	-0.21187	0.0258833
103723494	cyclic nucleotide-gated ion channel 4 [KO:K05391]	-2.61235	-0.015023	1.78365	-0.251064	-0.612997	0.0438656
103697431	LOW QUALITY PROTEIN: calmodulin-2 [KO:K02183]	-0.622175	-0.522213	-1.37539	0.561622	1.60728	2.54473
103701140	calcium-binding protein CP1-like [KO:K02183]	0.589993	4.27353	5.35181	-0.176978	0.148781	0.189102
103702967	probable calcium-binding protein CML46 [KO:K02183]	1.80787	2.41621	-1.89845	1.53496	1.83046	-0.549912
103705017	calmodulin-7 [KO:K02183]	0.292216	-0.550639	-1.1049	0.335741	0.474646	1.4621
103705809	calmodulin-like isoform X1 [KO:K02183]	2.85746	3.0196	1.54611	1.70928	3.92852	3.62823
103712600	calmodulin-like protein 7 [KO:K02183]	0.226713	4.99982	5.14097	1.0927	0.729092	0.16482
103713163	calmodulin [KO:K02183]	0.0892743	-0.847559	-2.6976	0.665132	0.791283	0.757726
103718823	probable calcium-binding protein CML45 [KO:K02183]	1.3219	4.11975	1.4734	2.56426	3.36331	1.36966
103719528	calmodulin-like protein 7 [KO:K02183]	0.794248	1.65129	2.02364	0.495222	1.69685	3.50774
103720658	calcium-binding protein CP1-like [KO:K02183]	0.0764922	1.19471	-0.62439	0.509533	1.15891	1.38522
103722132	calmodulin-7-like [KO:K02183]	0.0600147	-0.479049	-2.33474	0.13555	0.285853	1.23266
103722965	calmodulin-7 [KO:K02183]	-0.0998656	0.0768932	-0.448181	0.209894	0.514282	1.66544
120111158	probable calcium-binding protein CML46 [KO:K02183]	1.58882	2.52591	-1.89263	0.747595	1.15801	-1.07357
120111684	calmodulin-like [KO:K02183]	-0.418788	-0.29781	-1.04828	-0.0576255	0.11349	0.504275
103696753	probable calcium-binding protein CML18 [KO:K13448]	1.1596	1.29547	1.56462	1.0535	2.22164	2.09887
103697921	LOW QUALITY PROTEIN: probable calcium-binding protein CML22 [KO:K13448]	1.58244	7.76494	9.53607	0	0.72909	2.40102
103698586	probable calcium-binding protein CML7 [KO:K13448]	-1.0823	-0.600812	-2.2721	0.653275	0.995525	0.722297
103698792	polcalcin Phl p 7-like [KO:K13448]	1.75743	3.95937	6.1553	-2.27963	-1.19649	-0.722
103698957	probable calcium-binding protein CML18 [KO:K13448]	-1.1269	1.34808	-0.385722	0.389516	3.78948	1.55415
103699813	probable calcium-binding protein CML27 [KO:K13448]	0.916185	1.3926	-0.0246274	1.20309	4.18633	4.64981
103701427	putative calcium-binding protein CML19 [KO:K13448]	2.13913	1.4513	1.32427	2.14448	2.43724	1.1294
103701814	caltractin [KO:K13448]	-0.582415	-0.584499	-3.01906	-0.179903	-0.212043	0.261396
103701877	probable calcium-binding protein CML18 [KO:K13448]	0.0427198	-0.869534	1.01103	-0.20935	-0.290749	-1.00619
103702173	probable calcium-binding protein CML27 [KO:K13448]	1.84579	2.11164	0.90787	0.62192	1.56832	1.30148
103702246	putative calcium-binding protein CML19 [KO:K13448]	4.95551	4.61407	2.48024	2.54662	6.83636	6.84111
103702353	probable calcium-binding protein CML21 [KO:K13448]	-0.558762	0.253696	-0.068883	-0.0993086	-0.679547	-0.509436
103705068	calcium-binding protein CBP-like [KO:K13448]	0.494728	-0.100135	-1.86182	0.193492	0.0148679	0.375423
103705076	probable calcium-binding protein CML36 [KO:K13448]	-0.814069	2.19268	-0.975054	1.28756	1.28645	0.791824
103705506	polcalcin Phl p 7-like [KO:K13448]	-0.810288	7.16935	6.53609	-1.10084	1.1689	5.12257
103705626	probable calcium-binding protein CML10 [KO:K13448]	-0.875334	2.16409	1.95852	1.59128	4.15366	4.42744
103706308	calcium-binding protein CBP-like [KO:K13448]	-0.524769	-0.609745	-1.42234	-0.249442	-0.736893	-0.0184923
103706745	putative calcium-binding protein CML19 [KO:K13448]	2.97685	5.934	7.57389	-2.32873	3.05779	2.30693
103707038	probable calcium-binding protein CML36 [KO:K13448]	1.36548	3.5917	2.31273	2.02476	3.40854	2.00458
103707737	probable calcium-binding protein CML17 [KO:K13448]	-0.719381	-0.3384	-1.3642	0.677381	0.0578593	-0.685366
103708271	probable calcium-binding protein CML7 [KO:K13448]	-0.337585	0.610659	-0.435107	0.561355	1.08049	2.21333
103708569	calmodulin-like protein 3 [KO:K13448]	0.41216	3.20684	2.70349	1.57217	3.70839	4.56671
103709220	probable calcium-binding protein CML31 [KO:K13448]	2.91144	5.42665	4.32615	1.83636	6.79496	6.90734
103709704	probable calcium-binding protein CML32 [KO:K13448]	4.04074	4.15568	4.50868	2.0203	5.67679	5.67836
103710586	probable calcium-binding protein CML41 [KO:K13448]	-1.19049	1.77055	-1.12621	0.137766	2.43227	1.00233
103710626	probable calcium-binding protein CML41 [KO:K13448]	-0.622236	1.31729	1.3459	-0.752782	-0.0556427	-2.09618
103710655	probable calcium-binding protein CML21 [KO:K13448]	0.663943	0.413831	-0.444362	0.686885	0.960759	-0.218659
103711734	putative calcium-binding protein CML19 [KO:K13448]	0.175001	7.06184	8.41483	0	1.68056	0
103711917	probable calcium-binding protein CML31 [KO:K13448]	1.5515	3.61105	0.750093	1.85604	2.17516	2.44095
103713884	putative calcium-binding protein CML19 [KO:K13448]	5.26688	7.02159	5.06943	1.88965	5.37443	7.70539
103713885	putative calcium-binding protein CML19 [KO:K13448]	3.32946	3.57284	2.23746	2.17289	3.41038	4.16123
103714578	probable calcium-binding protein CML18 [KO:K13448]	-1.49998	0.0674807	0.470293	0.183493	2.08807	2.38904
103714666	calmodulin-like [KO:K13448]	-0.690311	-0.0259336	-1.43249	0.470832	-0.161435	-0.0392937
103714667	probable calcium-binding protein CML10 [KO:K13448]	-1.4824	1.53467	2.02898	0.206685	-0.351837	-0.421569
103715132	probable calcium-binding protein CML14 [KO:K13448]	0.040231	3.00777	1.30167	1.4119	3.68424	3.79657
103715450	probable calcium-binding protein CML10 [KO:K13448]	2.93086	5.57482	8.40534	0.794561	3.25751	1.14765
103715953	probable calcium-binding protein CML14 [KO:K13448]	1.74991	2.82148	1.57419	0.469574	5.70844	2.00179
103716135	probable calcium-binding protein CML41 [KO:K13448]	-1.9153	3.02842	1.72132	0.752394	1.20693	-0.189036
103716159	probable calcium-binding protein CML41 [KO:K13448]	1.1725	3.0185	6.32275	-0.293565	-1.94667	-0.53172
103717398	probable calcium-binding protein CML7 isoform X1 [KO:K13448]	-0.387621	-0.77179	-1.61935	-0.0719562	0.250228	1.11978
103718005	probable calcium-binding protein CML48 [KO:K13448]	0.544573	-0.165732	-1.1573	0.677853	1.33625	2.92298
103718194	putative calcium-binding protein CML19 [KO:K13448]	2.22956	5.51766	5.08277	0.902832	5.84142	11.2529
103718298	caltractin-like isoform X2 [KO:K13448]	-0.412897	-1.30635	-2.51583	0.239109	0.368714	0.470635
103718387	calmodulin-like protein 30 [KO:K13448]	-0.707792	1.95698	1.51797	-2.0381	0.149721	1.37447
103718472	probable calcium-binding protein CML21 [KO:K13448]	0.219764	-0.19394	-0.159273	0.276066	0.198473	0.342847
103720195	calmodulin-like [KO:K13448]	1.05052	0.171976	-1.1631	1.06961	2.44609	2.4222
103720727	probable calcium-binding protein CML10 [KO:K13448]	0.845609	3.05731	1.59395	0.410463	-1.76491	-0.0981929
103720782	probable calcium-binding protein CML41 [KO:K13448]	2.94786	2.57325	0.316246	1.85738	4.5888	4.83189
103720953	probable calcium-binding protein CML18 [KO:K13448]	-2.21484	3.36904	1.58983	3.41971	2.69254	2.63395
103720954	probable calcium-binding protein CML18 [KO:K13448]	0.806695	0.136671	-0.600905	1.40854	2.08289	1.25575
120104607	probable calcium-binding protein CML31 [KO:K13448]	1.52535	3.41967	0.752261	1.85666	2.33654	2.73377
120109489	probable calcium-binding protein CML7 [KO:K13448]	1.59686	3.25709	-0.141343	1.69933	1.13636	-1.81375
120111542	probable calcium-binding protein CML18 [KO:K13448]	0.372058	0.695615	1.72517	0.870413	2.61314	0.973045
120111772	probable calcium-binding protein CML18 [KO:K13448]	0	5.11694	8.12791	1.11436	0.999013	2.66682
103710739	putative nitric oxide synthase isoform X1 [KO:K13427] [EC:1.14.13.39]	-0.26236	0.546906	2.42494	-0.469542	-1.40147	-1.23824
103707531	mitogen-activated protein kinase homolog MMK2 [KO:K20600] [EC:2.7.11.24]	0.413305	-1.01318	-2.21388	0.591884	0.950516	0.170649
103710737	mitogen-activated protein kinase 2-like [KO:K20600] [EC:2.7.11.24]	0.774248	0.765565	-0.584224	0.469006	1.08485	1.5031
103712221	LOW QUALITY PROTEIN: mitogen-activated protein kinase 2 [KO:K20600] [EC:2.7.11.24]	0.723833	0.207229	0.103498	0.449734	1.48237	0.283268
120109899	mitogen-activated protein kinase homolog MMK2-like [KO:K20600] [EC:2.7.11.24]	0.558831	-1.32465	-1.81046	0.15084	0.85889	-0.130091
103697992	LRR receptor-like serine/threonine-protein kinase FLS2 [KO:K13420] [EC:2.7.11.1]	-0.251842	1.81545	1.13452	0.0489989	0.810021	-1.44444
103717558	LOW QUALITY PROTEIN: elongation factor Tu, chloroplastic-like [KO:K02358]	0.311021	2.05374	2.29349	-0.165497	-0.64019	-0.102228
103721488	elongation factor Tu, mitochondrial-like [KO:K02358]	0.127988	-0.6196	-1.05267	-0.740904	-0.3664	-0.488381
103722824	elongation factor Tu, chloroplastic-like [KO:K02358]	-0.051608	1.14684	1.58037	-0.731762	-2.40995	-1.41916
103723610	elongation factor Tu, mitochondrial-like [KO:K02358]	-0.114021	-0.617807	1.95049	-0.437208	-0.62269	0.158417
103715246	mitogen-activated protein kinase kinase kinase 1-like [KO:K13414] [EC:2.7.11.25]	0.724392	0.717858	0.229769	0.649891	1.58196	2.05101
113462388	mitogen-activated protein kinase kinase kinase 1-like isoform X1 [KO:K13414] [EC:2.7.11.25]	0.20722	-0.323362	0.477839	0.227558	0.705231	1.38982
103711214	mitogen-activated protein kinase kinase 1-like isoform X1 [KO:K04368] [EC:2.7.12.2]	0.313154	0.549234	-0.501856	0.720568	-0.0261142	0.478705
103714344	mitogen-activated protein kinase kinase 1-like [KO:K04368] [EC:2.7.12.2]	0.262446	0.0769034	-1.53015	0.668416	1.29062	0.488607
103707100	mitogen-activated protein kinase kinase 5-like [KO:K13413] [EC:2.7.12.2]	0.724022	2.32926	0.855209	1.19329	1.08106	1.5095
103714629	mitogen-activated protein kinase kinase 4-like [KO:K13413] [EC:2.7.12.2]	0.423508	1.21171	0.813344	0.83398	0.240057	-0.114434
103718404	mitogen-activated protein kinase kinase 5 [KO:K13413] [EC:2.7.12.2]	1.32322	1.79687	1.60023	1.27839	2.79252	2.96451
103720430	mitogen-activated protein kinase kinase 5-like [KO:K13413] [EC:2.7.12.2]	-0.083986	1.21756	2.79508	0.743351	0.0826429	-0.608691
120104299	mitogen-activated protein kinase kinase 5-like [KO:K13413] [EC:2.7.12.2]	0.458944	-0.345736	-0.174672	-0.199651	0.0693654	0.205546
103708987	mitogen-activated protein kinase 5 [KO:K20536] [EC:2.7.11.24]	1.42164	1.39181	-0.367138	0.834979	2.87081	3.05765
103700827	mitogen-activated protein kinase 1-like isoform X1 [KO:K14512] [EC:2.7.11.24]	0.680641	1.00065	1.58046	0.919531	1.13649	1.27451
103723061	mitogen-activated protein kinase 1 [KO:K14512] [EC:2.7.11.24]	0.168101	-0.505497	-2.01375	0.256942	0.593863	1.11806
103708865	WRKY transcription factor WRKY24 [KO:K13424]	4.45901	3.8745	3.60968	1.29614	3.12011	3.4499
103717512	WRKY transcription factor WRKY24-like [KO:K13424]	2.4478	2.14091	0.825461	0.717862	2.2677	2.68567
103721507	WRKY transcription factor WRKY24-like [KO:K13424]	3.47066	3.36397	1.71445	1.39541	3.20414	3.13475
108511557	WRKY transcription factor WRKY24-like [KO:K13424]	3.51138	4.34076	5.12665	2.5908	7.19592	5.26645
103709031	WRKY transcription factor 22-like isoform X2 [KO:K13425]	2.36783	2.69041	3.07485	-0.117253	0.814636	1.64255
103698889	glycerol kinase [KO:K00864] [EC:2.7.1.30]	2.13491	2.65865	1.736	1.57208	2.93271	3.6097
103711473	glycerol kinase-like isoform X2 [KO:K00864] [EC:2.7.1.30]	-1.08297	4.2259	6.81669	0.357959	-1.15041	-0.547358
103712270	pathogenesis-related protein PRB1-3-like [KO:K13449]	7.0468	9.06834	7.64582	4.54572	7.75819	5.99311
103712272	pathogenesis-related protein PRB1-3-like [KO:K13449]	3.94467	3.71613	2.66921	3.45619	7.7858	9.26184
103713663	pathogenesis-related protein PR-1 type-like [KO:K13449]	2.20971	2.79047	-2.7127	-1.33314	2.64875	2.89349
103713664	pathogenesis-related protein PRMS-like [KO:K13449]	3.6294	2.24827	0.543347	1.7785	4.94139	8.13865
103713665	pathogenesis-related protein 1B-like [KO:K13449]	2.00847	2.0671	-2.27656	1.09071	-1.3399	-1.68774
103713666	pathogenesis-related protein PRB1-2-like [KO:K13449]	7.11165	4.65219	4.17719	2.93843	4.54844	1.43827
103713667	pathogenesis-related protein 1-like [KO:K13449]	0.0647601	0.866523	2.85616	-6.62298	0.195702	-1.12137
103713690	pathogenesis-related protein PRB1-3-like [KO:K13449]	2.93561	3.41039	-1.15437	-0.626363	-0.844785	-0.559063
103713218	pathogenesis-related genes transcriptional activator PTI5-like [KO:K13433]	3.65473	3.19121	0.534152	1.0364	3.32472	2.21689
103718256	pathogenesis-related genes transcriptional activator PTI5-like [KO:K13433]	0.291186	4.49255	5.52204	2.68414	3.33153	1.2222
103722686	pathogenesis-related genes transcriptional activator PTI5-like [KO:K13433]	3.70384	2.85174	0.896726	1.443	5.20599	5.08762
103706005	pathogenesis-related genes transcriptional activator PTI6-like [KO:K13434]	0.696695	4.8464	9.188	2.17075	1.99549	1.02492
103716679	pathogenesis-related genes transcriptional activator PTI6-like [KO:K13434]	1.01312	0.58529	0.339425	0.911567	1.53522	0.24376
103722174	pathogenesis-related genes transcriptional activator PTI6-like [KO:K13434]	0.580275	0.498964	0.912682	0.291393	1.07152	-0.776583
103723921	pathogenesis-related genes transcriptional activator PTI6-like [KO:K13434]	1.44681	0.278327	-1.28211	0.507539	1.37814	-0.591833
103698793	pto-interacting protein 1-like [KO:K13436] [EC:2.7.11.1]	0.212843	-1.20883	-2.2132	0.672405	0.894424	0.44555
103707679	probable receptor-like protein kinase At2g47060 [KO:K13436] [EC:2.7.11.1]	0.16354	-0.353085	-1.47405	0.113835	0.396819	0.819212
103707784	PTI1-like tyrosine-protein kinase 3 [KO:K13436] [EC:2.7.11.1]	-0.615781	0.0263322	2.54684	-0.899543	-0.403635	-0.0658366
103716232	PTI1-like tyrosine-protein kinase 1 [KO:K13436] [EC:2.7.11.1]	-0.449284	-0.888105	-2.8108	-0.401186	0.0297626	0.395958
103717551	PTI1-like tyrosine-protein kinase 3 [KO:K13436] [EC:2.7.11.1]	0	5.48451	7.29388	0	0	-0.540552
103721776	pto-interacting protein 1-like [KO:K13436] [EC:2.7.11.1]	-0.410992	-1.62322	-1.13607	0.0447462	-0.0145217	0.232597
103710585	RPM1-interacting protein 4 isoform X1 [KO:K13456]	0.0699349	-0.30837	-0.60559	-0.144823	0.550223	0.350091
103710827	RPM1-interacting protein 4-like isoform X1 [KO:K13456]	2.55293	2.4752	1.97367	1.70568	3.38102	2.99731
103715880	NOI-like protein [KO:K13456]	-0.264253	3.81316	5.07423	-2.67845	0.135907	0.80868
103716136	RPM1-interacting protein 4 isoform X1 [KO:K13456]	0.510432	0.458339	-0.775577	0.683733	1.38287	1.06048
103717042	NOI-like protein isoform X1 [KO:K13456]	1.47654	0.873952	0.0255045	1.4559	1.32215	0.304693
103695750	disease resistance protein RPM1-like isoform X1 [KO:K13457]	0.58099	3.52593	4.05882	-0.0287603	0.540217	1.59162
103695752	disease resistance protein RPM1-like [KO:K13457]	0.340755	7.2619	6.06932	-0.604972	-1.35755	-1.04523
103697344	disease resistance protein RPM1-like [KO:K13457]	-0.722619	-1.21817	-2.71917	-1.59676	0.0858409	1.29588
103697346	disease resistance protein RPM1-like [KO:K13457]	-0.143829	1.04964	0.994042	-2.41062	-2.46561	-0.753194
103697581	disease resistance protein RPM1-like [KO:K13457]	0.0777136	0.781661	0.946581	-0.150947	-0.635862	-0.150418
103719382	disease resistance protein RPM1-like [KO:K13457]	-4.13718	5.32206	1.58799	0	2.50802	0
103721264	disease resistance protein RPM1-like [KO:K13457]	1.06882	3.95603	8.23386	-0.387049	-0.437545	-0.533059
108510792	LOW QUALITY PROTEIN: disease resistance protein RPM1-like [KO:K13457]	1.4908	4.253	3.61974	-3.07782	-2.91582	0.421238
103696342	cysteine and histidine-rich domain-containing protein RAR1 [KO:K13458]	-0.0979607	-0.576876	-1.73575	0.160192	0.179406	0.539234
103703107	cysteine and histidine-rich domain-containing protein RAR1-like isoform X1 [KO:K13458]	0.41472	2.50195	-0.651065	-0.503158	-1.10182	-0.610506
103695535	protein SGT1 homolog [KO:K12795]	-1.0623	-0.778902	-1.14194	-0.365061	-0.237086	-0.815894
103708998	protein SGT1 homolog isoform X3 [KO:K12795]	-0.458089	-1.49263	-0.445356	0.252894	0.49268	0.454648
103710883	protein SGT1 homolog [KO:K12795]	0.221992	-0.495387	-2.18418	-0.610178	-0.5622	-0.38641
103712078	protein SGT1 homolog isoform X1 [KO:K12795]	0.644346	0.757161	1.94662	0.595417	0.920216	0.620248
103706592	heat shock protein 90-5, chloroplastic-like [KO:K09487]	-0.200918	-1.43693	-1.57403	-0.567593	-1.52877	-0.963054
103714924	heat shock protein 90-6, mitochondrial [KO:K09487]	-0.318675	-1.04294	-0.347348	-1.2228	-1.26836	-0.879089
103719511	heat shock protein 90-5, chloroplastic-like [KO:K09487]	-0.00660858	-0.67653	-0.471052	-1.19282	-1.44387	-0.846482
103720615	endoplasmin homolog [KO:K09487]	-0.17832	-0.815346	-1.75277	-0.365255	-0.310716	-1.09276
103696345	LOW QUALITY PROTEIN: heat shock protein 81-1 [KO:K04079]	-0.0235796	0.189098	0.206891	-0.586571	-0.260857	0.664091
103715800	heat shock protein 83 [KO:K04079]	-0.710185	1.92407	3.72976	-0.717619	-0.285146	3.03717
103722381	heat shock protein 81-1-like [KO:K04079]	-0.623297	-2.05948	-1.31048	-0.358368	-0.289142	-0.24839
103722384	heat shock protein 81-1-like [KO:K04079]	-0.877409	-2.15943	-2.49984	-0.765586	-0.681015	-0.271908
120105353	heat shock protein 81-1 [KO:K04079]	0.657157	-0.643381	-1.06759	0.0304693	0.485022	0.840978
103703399	probable disease resistance protein At5g63020 [KO:K13459]	-0.38614	1.1506	1.60781	0.0246109	0.0299489	-0.27986
103706817	probable disease resistance protein At5g63020 [KO:K13459]	1.7754	1.42608	-1.27917	0.147615	2.29123	1.90055
103706818	probable disease resistance protein At5g63020 [KO:K13459]	-1.00174	0.469992	1.06218	-0.221099	-0.331194	-1.19358
103713018	disease resistance protein RPS2-like [KO:K13459]	3.88739	7.94997	8.68951	-1.75191	-2.66749	-3.21068
103717611	LOW QUALITY PROTEIN: disease resistance protein RPS2-like [KO:K13459]	0.521809	0.972406	1.99892	2.68189	2.86113	1.19687
103717612	disease resistance protein RPS2-like [KO:K13459]	2.27077	4.46942	5.29127	0.431689	1.71832	2.17074
103695918	serine/threonine-protein kinase PBS1-like [KO:K13430] [EC:2.7.11.1]	-0.648937	-0.729917	-1.46025	0.981979	1.1187	1.62342
103708100	serine/threonine-protein kinase PBS1 [KO:K13430] [EC:2.7.11.1]	0.268621	1.32317	0.384	0.712124	1.9656	2.72912
103717470	serine/threonine-protein kinase PBS1-like [KO:K13430] [EC:2.7.11.1]	0.738157	-0.213839	-1.56694	-0.000473965	-0.0524508	-0.790866
103699268	protein EDS1B-like [KO:K18875]	-0.745024	0.264973	2.502	0.436385	0.181054	0.131178
103713856	protein EDS1B-like [KO:K18875]	2.43929	2.21556	1.25393	0.933052	2.08453	1.24129
103695678	cysteine proteinase 1-like [KO:K01373] [EC:3.4.22.41]	-0.869584	-2.00736	-3.17843	-0.315705	-0.194185	0.169402
103695876	cysteine proteinase 1-like [KO:K01373] [EC:3.4.22.41]	0.462778	-0.204131	-0.976905	0.991838	1.52632	1.79368
103696984	probable cysteine protease RD19D [KO:K01373] [EC:3.4.22.41]	3.08824	5.92996	10.1698	2.53224	4.32232	2.13896
103700159	probable cysteine protease RD19D [KO:K01373] [EC:3.4.22.41]	2.4545	6.14138	7.76071	1.32776	3.01838	1.16312
103717420	probable cysteine protease RD19D [KO:K01373] [EC:3.4.22.41]	6.62547	7.68911	7.00047	2.74177	1.64707	1.30503
103695600	3-ketoacyl-CoA synthase 6-like [KO:K15397] [EC:2.3.1.199]	-1.9033	4.41411	1.14587	-0.0403626	0.168055	-0.231773
103702285	3-ketoacyl-CoA synthase 10-like [KO:K15397] [EC:2.3.1.199]	1.5555	6.76711	6.96927	1.29725	2.84238	0.351711
103704043	3-ketoacyl-CoA synthase 11-like [KO:K15397] [EC:2.3.1.199]	2.20573	2.79	1.06109	0.674537	2.03768	2.74777
103708803	3-ketoacyl-CoA synthase 11-like [KO:K15397] [EC:2.3.1.199]	1.28271	1.74856	-0.267424	1.04216	3.43417	3.53626
103711618	3-ketoacyl-CoA synthase 11-like [KO:K15397] [EC:2.3.1.199]	0.7087	0.914667	-0.94783	1.08653	1.51038	0.941362
103711829	3-ketoacyl-CoA synthase 12-like [KO:K15397] [EC:2.3.1.199]	3.57386	7.66956	10.5757	-0.0157056	0.520157	0.173121
103711887	3-ketoacyl-CoA synthase 11-like [KO:K15397] [EC:2.3.1.199]	0.0827198	1.89624	3.03244	-0.208448	0.460223	1.82021
103712420	3-ketoacyl-CoA synthase 11-like [KO:K15397] [EC:2.3.1.199]	2.58923	8.59242	7.33748	-2.32952	-1.32663	-0.212319
103714812	3-ketoacyl-CoA synthase 10-like [KO:K15397] [EC:2.3.1.199]	2.4887	7.06214	6.23507	0.396569	1.1121	-0.180942
103715020	3-ketoacyl-CoA synthase 4-like [KO:K15397] [EC:2.3.1.199]	-1.74303	-1.93153	-1.57072	-0.91567	-1.7352	1.43011
103715044	3-ketoacyl-CoA synthase 6-like [KO:K15397] [EC:2.3.1.199]	-1.70388	-1.8132	-2.17028	-2.35906	-0.936506	0.950367
103715049	3-ketoacyl-CoA synthase 6-like [KO:K15397] [EC:2.3.1.199]	0.00123982	1.57578	2.5042	1.30346	3.48557	3.5519
103715343	3-ketoacyl-CoA synthase 6 [KO:K15397] [EC:2.3.1.199]	0.915838	8.16402	6.9353	0.234175	0.97602	-1.44398
103716261	3-ketoacyl-CoA synthase 12-like [KO:K15397] [EC:2.3.1.199]	1.13189	6.70112	5.73793	-1.54165	1.42353	0.455175
103716280	LOW QUALITY PROTEIN: 3-ketoacyl-CoA synthase 6-like [KO:K15397] [EC:2.3.1.199]	-0.101939	1.06602	-0.845864	0.636465	0.595036	-0.724337
103720565	3-ketoacyl-CoA synthase 11-like [KO:K15397] [EC:2.3.1.199]	2.93884	5.46424	6.35119	-2.97858	-2.888	-3.76201
103720594	3-ketoacyl-CoA synthase 4-like [KO:K15397] [EC:2.3.1.199]	1.64456	5.46252	4.12071	-1.15404	-0.775826	-0.376951
103722923	3-ketoacyl-CoA synthase 1 [KO:K15397] [EC:2.3.1.199]	-0.347507	0.316967	-0.744455	1.27046	2.66861	1.79316
103723653	3-ketoacyl-CoA synthase 5 [KO:K15397] [EC:2.3.1.199]	1.92168	9.35875	7.47008	0.794561	-0.232703	1.38303
113463478	LOW QUALITY PROTEIN: 3-ketoacyl-CoA synthase 4-like [KO:K15397] [EC:2.3.1.199]	0.862336	1.37358	1.48562	0.416972	0.917761	1.32423
120109936	3-ketoacyl-CoA synthase 1-like [KO:K15397] [EC:2.3.1.199]	-0.795773	-0.00226792	-1.37656	1.36725	2.50327	2.12536
103710681	probable WRKY transcription factor 2 [KO:K18835]	0.962179	4.88448	5.29948	1.68695	1.67183	2.20944
103711983	LOW QUALITY PROTEIN: probable WRKY transcription factor 2 [KO:K18835]	-0.747059	-0.295667	1.59258	-0.0761948	-0.418109	0.263672
103713914	probable WRKY transcription factor 2 isoform X1 [KO:K18835]	-0.19193	0.0441159	0.936499	-0.392247	1.99528	-0.701372
103718944	probable WRKY transcription factor 2 [KO:K18835]	0.196014	-0.528418	-1.94235	0.840418	0.938751	-0.0861641
103695728	receptor-like protein EIX2 [KO:K13466]	1.77554	8.34029	9.64381	-0.0496238	-0.378745	-0.407294
103695738	receptor-like protein EIX2 [KO:K13466]	-0.0275263	4.33852	7.38347	0	0	0.421238
103697426	receptor-like protein EIX2 [KO:K13466]	3.76678	6.72667	6.28948	-1.13988	-1.69377	-1.0478
103699602	receptor-like protein EIX2 [KO:K13466]	1.89869	5.89753	7.21125	0.27702	-0.00707807	-1.81559
103699770	receptor-like protein EIX2 [KO:K13466]	1.22086	4.38986	4.00834	-0.476089	-1.24143	-1.99325
103699779	receptor-like protein EIX1 [KO:K13466]	3.00682	3.30515	3.28067	1.43604	2.3726	0.93008
103710322	receptor-like protein EIX2 [KO:K13466]	0.0545643	4.25307	4.9363	-1.51305	1.84773	-0.372088
103716884	receptor-like protein EIX2 [KO:K13466]	-1.22512	0.0607942	-0.279213	-0.638321	-0.339092	-0.948722
103717436	receptor-like protein EIX2 [KO:K13466]	1.27406	2.70023	1.73721	-0.191209	-0.760531	-1.55416
103718075	receptor-like protein EIX2 [KO:K13466]	2.44085	5.93215	6.52972	1.64057	6.93616	9.20324
103719505	receptor-like protein EIX2 [KO:K13466]	3.74632	6.78783	11.6136	1.07724	-1.8335	3.10866
103719914	receptor-like protein EIX1 [KO:K13466]	2.42054	3.2848	4.44074	3.49421	1.16535	4.15814
108510898	receptor-like protein EIX2 [KO:K13466]	0.861342	4.00908	6.31608	-0.512422	-1.81878	-1.24996
113462108	receptor-like protein 19 [KO:K13466]	2.91356	7.30292	6.91443	0.161356	-0.612313	-1.35183
120105379	receptor-like protein EIX2 [KO:K13466]	-0.162509	3.51635	7.34515	-0.201233	-1.66696	-1.58493
120105978	receptor-like protein EIX2 [KO:K13466]	2.49232	8.61239	9.51948	-0.445788	-0.867219	-0.87245
120106115	receptor-like protein EIX2 [KO:K13466]	0.105241	6.14528	7.38637	0	0.548568	0
120106175	receptor-like protein EIX2 [KO:K13466]	-0.564688	5.95742	6.16822	-0.801628	-1.56535	-1.36155
103698741	chitin elicitor receptor kinase 1-like isoform X1 [KO:K13429]	0.530358	0.361169	0.298345	0.70583	1.1167	0.319583
