# Supplementary material for: Time-resolved transcriptome analysis reveals molecular signatures of Fusarium proliferatum DSM106835-induced sudden decline syndrome in date palm (Phoenix dactylifera L.)
Source: J Exp Bot. 2025 Dec 16;77(6):1676–96. doi: 10.1093/jxb/eraf540 (PMC13017883; doi:10.1093/jxb/eraf540)
Supplement: eraf540_Supplementary_Data [file eraf540_supplementary_data.zip › jexbot316454-file008.xlsx]

## Sheet: Cystine & methionine
Table S7A. List of DEGs from the cystine and methionine metabolism pathway (pda00270) across all tissues and time points in date palm seedlings during Fp infection.
Gene_ID	Description	log2FC_Day4root	log2FC_Day4shoot	log2FC_Day8root	log2FC_Day8shoot	log2FC_Day16root	log2FC_Day16shoot
103706877	probable serine acetyltransferase 2 isoform X1 [KO:K00640] [EC:2.3.1.30]	-0.221399	-0.608069	0.54379	-0.942654	1.01545	-0.569753
103711196	probable serine acetyltransferase 1 [KO:K00640] [EC:2.3.1.30]	-0.439631	-0.288493	-0.327704	-1.02468	-1.01675	0.455517
103714919	serine acetyltransferase 1, chloroplastic-like [KO:K00640] [EC:2.3.1.30]	0.676278	0.375235	0.470945	-1.01001	-0.148669	1.17156
103716589	probable serine acetyltransferase 2 isoform X2 [KO:K00640] [EC:2.3.1.30]	-0.152679	0.273561	-0.845963	1.08915	-1.32782	2.05764
103721817	probable serine acetyltransferase 1 [KO:K00640] [EC:2.3.1.30]	3.7404	1.11143	3.73224	2.44971	0.531244	3.98357
103723527	LOW QUALITY PROTEIN: probable serine acetyltransferase 4 [KO:K00640] [EC:2.3.1.30]	0.869603	1.53198	4.78976	1.92923	4.03239	5.83083
103699290	cysteine synthase [KO:K01738] [EC:2.5.1.47]	0.384882	0.0861459	-0.33807	0.554997	-1.42732	1.18335
103704221	cysteine synthase 2 [KO:K01738] [EC:2.5.1.47]	0.42674	0.504564	-0.0315596	0.981975	0.0251977	1.28132
103712118	cysteine synthase [KO:K01738] [EC:2.5.1.47]	1.18846	0.277448	0.68269	0.497428	2.0831	-0.714898
103712563	cysteine synthase [KO:K01738] [EC:2.5.1.47]	-0.738242	-0.263991	-0.885078	-0.705351	-2.55917	-0.167788
103715024	cysteine synthase [KO:K01738] [EC:2.5.1.47]	0.246746	-0.122566	-0.136653	-0.832722	-0.439346	-0.169114
103718551	cysteine synthase-like [KO:K01738] [EC:2.5.1.47]	1.4833	1.27906	0.944173	3.15522	0.0180305	5.14149
103715474	bifunctional L-3-cyanoalanine synthase/cysteine synthase 2, mitochondrial [KO:K13034] [EC:2.5.1.47 4.4.1.9]	0.0306498	0.0877682	-0.485504	-0.204409	-2.611	0.0249026
103702652	cystathionine beta-lyase, chloroplastic [KO:K01760] [EC:4.4.1.13]	-0.321674	-0.115224	-1.3467	-0.356063	-1.44011	-0.178437
103711353	homocysteine S-methyltransferase 2-like [KO:K00547] [EC:2.1.1.10]	-0.411555	0.924482	-2.39938	1.39366	-1.29279	1.05172
103716281	homocysteine S-methyltransferase 1 [KO:K00547] [EC:2.1.1.10]	-0.0113395	-1.72067	0.27001	-0.509788	4.52435	-2.52557
103718093	homocysteine S-methyltransferase 2 [KO:K00547] [EC:2.1.1.10]	-0.315282	-0.176164	-1.47782	-0.505705	-0.313316	-0.0382525
103696006	5-methyltetrahydropteroyltriglutamate-- homocysteine methyltransferase 1-like isoform X2 [KO:K00549] [EC:2.1.1.14]	-0.134103	0.442712	-0.561479	0.322569	0.0529405	0.0437876
103698186	5-methyltetrahydropteroyltriglutamate-- homocysteine methyltransferase 1-like [KO:K00549] [EC:2.1.1.14]	-0.354635	0.302017	-1.27016	0.539365	-1.29423	0.847384
103698689	5-methyltetrahydropteroyltriglutamate-- homocysteine methyltransferase 1 [KO:K00549] [EC:2.1.1.14]	-1.13487	0.131199	-0.843351	-0.286355	-1.11736	-0.456809
103707070	5-methyltetrahydropteroyltriglutamate-- homocysteine methyltransferase 1-like [KO:K00549] [EC:2.1.1.14]	-0.612629	0.280129	-1.25801	1.02435	-2.85441	1.10604
103719921	5-methyltetrahydropteroyltriglutamate-- homocysteine methyltransferase 2-like [KO:K00549] [EC:2.1.1.14]	-0.400712	0.638555	-0.907604	1.23127	-2.87631	0.977883
103698366	S-adenosylmethionine synthase-like [KO:K00789] [EC:2.5.1.6]	-0.270138	-0.157554	-0.0608016	-0.233193	-0.136485	-0.0610549
103701045	S-adenosylmethionine synthase [KO:K00789] [EC:2.5.1.6]	-1.81029	-0.0532641	-2.91684	-0.297861	-3.25967	-0.1947
103704353	S-adenosylmethionine synthase 3 isoform X1 [KO:K00789] [EC:2.5.1.6]	1.78791	-1.28013	6.87408	-3.09605	5.13732	-1.69256
103709644	S-adenosylmethionine synthase 4 [KO:K00789] [EC:2.5.1.6]	-0.731354	0.692172	-0.233007	2.54935	-2.49924	3.2114
103714941	S-adenosylmethionine synthase 1 [KO:K00789] [EC:2.5.1.6]	-0.493322	0.741453	-1.60402	1.26376	-2.85262	0.908914
103709801	S-adenosylmethionine decarboxylase proenzyme [KO:K01611] [EC:4.1.1.50]	0.790119	0.0196451	0.0562284	1.52766	-0.556789	2.5099
103709904	S-adenosylmethionine decarboxylase proenzyme 4 [KO:K01611] [EC:4.1.1.50]	-1.59056	0.794561	3.10477	1.58343	4.85541	1.38303
103710458	S-adenosylmethionine decarboxylase proenzyme-like [KO:K01611] [EC:4.1.1.50]	3.40199	-0.286953	1.71184	0.242254	0.604002	1.01043
103720711	S-adenosylmethionine decarboxylase proenzyme-like [KO:K01611] [EC:4.1.1.50]	0.258882	0.786894	1.42154	0.67117	2.40231	1.97107
103722414	S-adenosylmethionine decarboxylase proenzyme-like [KO:K01611] [EC:4.1.1.50]	4.83832	0.794561	5.82051	0.729092	8.30487	0
103723001	S-adenosylmethionine decarboxylase proenzyme 4-like [KO:K01611] [EC:4.1.1.50]	0.482926	5.39257	4.81858	5.66473	4.73475	6.79654
120105625	S-adenosylmethionine decarboxylase proenzyme-like [KO:K01611] [EC:4.1.1.50]	0.206374	0.674284	-0.958744	0.707766	-1.96222	2.31377
103696899	spermine synthase-like [KO:K00797] [EC:2.5.1.16]	-0.576772	-0.225135	-0.565603	0.87036	-1.77065	1.00977
103698613	spermidine synthase 1-like [KO:K00797] [EC:2.5.1.16]	0.621484	-0.333808	1.50158	0.584508	1.00007	0.845612
103699172	spermidine synthase 1-like [KO:K00797] [EC:2.5.1.16]	0.368118	0.317314	-0.155587	0.594997	-2.65897	0.545557
103702966	spermine synthase-like isoform X1 [KO:K00797] [EC:2.5.1.16]	0.169712	0.893826	-0.187181	0.849065	-0.756846	0.644753
120106334	spermidine synthase 1-like [KO:K00797] [EC:2.5.1.16]	0.416311	0.192542	-0.287208	0.681361	-1.76796	0.630437
103698830	nicotianamine synthase 3-like [KO:K05953] [EC:2.5.1.43]	-2.66598	-3.08957	-1.64878	-2.63633	-2.10388	-0.979527
103700975	nicotianamine synthase 3 [KO:K05953] [EC:2.5.1.43]	-2.32112	3.09286	-1.37528	5.92564	-1.49692	7.88856
103716367	5'-methylthioadenosine/S-adenosylhomocysteine nucleosidase-like [KO:K01244] [EC:3.2.2.16]	0.235417	0.672964	-0.522338	0.684437	-1.25401	0.365287
103722735	5'-methylthioadenosine nucleosidase-like isoform X12 [KO:K01244] [EC:3.2.2.16]	0.0414588	-1.05866	-1.44674	-1.34665	-1.72077	-0.510762
103714112	methylthioribose kinase isoform X1 [KO:K00899] [EC:2.7.1.100]	-0.550917	-0.275276	-1.73755	-0.213006	-0.890343	-0.304304
103714136	methylthioribose kinase-like [KO:K00899] [EC:2.7.1.100]	0.593259	0.0490612	-0.901891	0.303582	0.8611	0.305214
103704832	methylthioribose-1-phosphate isomerase [KO:K08963] [EC:5.3.1.23]	0.191873	0.534402	-0.509353	0.643916	0.590541	0.929801
103696410	probable bifunctional methylthioribulose-1-phosphate dehydratase/enolase-phosphatase E1 1 [KO:K16054] [EC:4.2.1.109 3.1.3.77]	-0.250372	-0.360128	-1.15712	-0.40083	-1.65188	-0.467202
103698629	1,2-dihydroxy-3-keto-5-methylthiopentene dioxygenase 1-like [KO:K08967] [EC:1.13.11.53 1.13.11.54]	1.14316	0.619679	0.591964	1.23033	-0.935457	1.6862
103718242	1,2-dihydroxy-3-keto-5-methylthiopentene dioxygenase 1 [KO:K08967] [EC:1.13.11.53 1.13.11.54]	-0.427359	-0.805005	-1.05518	-1.71033	-1.16467	-0.0567312
103712523	probable N-succinyldiaminopimelate aminotransferase DapC [KO:K23977] [EC:2.6.1.117]	0.0865946	0.00465389	-0.345132	0.374579	-1.36646	1.1593
103698735	nicotianamine aminotransferase 1-like [KO:K00815] [EC:2.6.1.5]	5.57011	-0.491908	8.48178	2.42758	6.46423	2.8858
103702474	nicotianamine aminotransferase 1-like [KO:K00815] [EC:2.6.1.5]	-0.0970832	0.224278	-0.390108	0.197036	-1.11156	0.482525
103719690	nicotianamine aminotransferase 1-like isoform X1 [KO:K00815] [EC:2.6.1.5]	2.63336	0.810754	2.95935	0.0900005	1.80769	0.398097
103704201	aromatic aminotransferase ISS1 [KO:K00837] [EC:2.6.1.-]	0.474079	-0.155016	-0.461928	1.08172	-0.902718	1.66765
103720842	aromatic aminotransferase ISS1-like [KO:K00837] [EC:2.6.1.-]	0.979203	0.423655	-0.192695	0.55924	-0.999794	0.468934
103708467	methionine gamma-lyase [KO:K01761] [EC:4.4.1.11]	2.57489	0.230677	1.7531	1.47566	2.609	1.68014
103707986	DNA (cytosine-5)-methyltransferase CMT2-like isoform X1 [KO:K00558] [EC:2.1.1.37]	-1.28005	-1.98987	1.63521	-1.41548	1.53735	-1.37993
103712941	DNA (cytosine-5)-methyltransferase 1-like [KO:K00558] [EC:2.1.1.37]	0.430434	-0.485483	0.462624	0.549121	0.379387	2.42332
103718772	DNA (cytosine-5)-methyltransferase 1B-like isoform X1 [KO:K00558] [EC:2.1.1.37]	0.191821	-0.112968	0.825071	-0.471175	0.475994	-0.850261
103719507	DNA (cytosine-5)-methyltransferase 1A-like [KO:K00558] [EC:2.1.1.37]	2.20836	0.794561	6.90618	1.74181	7.9534	1.51179
103718627	uncharacterized protein LOC103718627 [KO:K17398] [EC:2.1.1.37]	0.187138	-0.369783	0.375341	-0.349191	0.406936	0.132168
103696915	adenosylhomocysteinase-like [KO:K01251] [EC:3.13.2.1]	-0.28548	0.783162	-0.30005	1.10006	0.171949	0.990512
103710610	adenosylhomocysteinase-like [KO:K01251] [EC:3.13.2.1]	-0.983376	-0.892138	2.07472	-0.123538	2.39639	-0.514232
103717175	adenosylhomocysteinase [KO:K01251] [EC:3.13.2.1]	-0.281889	0.0266387	-0.341102	1.08558	-0.709218	0.734468
103699314	1-aminocyclopropane-1-carboxylate synthase-like isoform X1 [KO:K20772] [EC:4.4.1.14]	4.44934	1.78038	6.36365	10.0775	4.77197	9.14439
103704271	1-aminocyclopropane-1-carboxylate synthase 8 [KO:K01762] [EC:4.4.1.14]	0.854261	0	3.94464	0.362525	2.20301	3.64828
103707525	1-aminocyclopropane-1-carboxylate synthase 3-like [KO:K01762] [EC:4.4.1.14]	0.236588	-0.154852	4.76849	-0.275592	0.404511	-1.42849
103709553	1-aminocyclopropane-1-carboxylate synthase 7 [KO:K01762] [EC:4.4.1.14]	-1.39843	1.71138	2.6648	5.48015	3.62548	6.55142
103699725	1-aminocyclopropane-1-carboxylate oxidase-like [KO:K05933] [EC:1.14.17.4]	6.88317	-1.24111	21.6806	25.6311	2.13141	24.2881
103701356	1-aminocyclopropane-1-carboxylate oxidase [KO:K05933] [EC:1.14.17.4]	0.43912	-0.129078	4.81163	1.92399	5.26931	4.76352
103702049	1-aminocyclopropane-1-carboxylate oxidase 1-like [KO:K05933] [EC:1.14.17.4]	5.69918	0.79456	3.84006	4.55218	-3.66224	0.421238
103709582	1-aminocyclopropane-1-carboxylate oxidase 1 [KO:K05933] [EC:1.14.17.4]	0.808245	-1.53475	2.00158	-2.00542	-0.928208	-1.57202
103713801	1-aminocyclopropane-1-carboxylate oxidase-like [KO:K05933] [EC:1.14.17.4]	6.3884	34.9156	2.26302	6.47491	20.1277	41.8004
103713802	1-aminocyclopropane-1-carboxylate oxidase-like [KO:K05933] [EC:1.14.17.4]	7.07114	0.472566	7.30653	7.48672	6.40488	10.5772
103713805	1-aminocyclopropane-1-carboxylate oxidase-like [KO:K05933] [EC:1.14.17.4]	3.17509	-0.115654	7.90182	1.55923	7.23186	2.04603
103713806	1-aminocyclopropane-1-carboxylate oxidase-like [KO:K05933] [EC:1.14.17.4]	5.44316	-0.271369	6.43927	6.61944	8.49029	8.63247
103717060	1-aminocyclopropane-1-carboxylate oxidase-like [KO:K05933] [EC:1.14.17.4]	1.70375	-2.12523	2.41523	2.46028	1.23727	1.69843
103718519	1-aminocyclopropane-1-carboxylate oxidase 1-like [KO:K05933] [EC:1.14.17.4]	-1.10079	1.17609	-2.03988	5.16082	-1.04735	7.20731
103718638	1-aminocyclopropane-1-carboxylate oxidase 1-like [KO:K05933] [EC:1.14.17.4]	4.41099	0	8.10732	0.72909	2.17875	0
103718711	1-aminocyclopropane-1-carboxylate oxidase-like [KO:K05933] [EC:1.14.17.4]	4.0028	2.00772	3.67765	7.17389	4.21127	10.9369
103719939	1-aminocyclopropane-1-carboxylate oxidase-like [KO:K05933] [EC:1.14.17.4]	6.27971	0	9.21368	0.729086	2.64613	2.11697
103720320	1-aminocyclopropane-1-carboxylate oxidase 1-like isoform X1 [KO:K05933] [EC:1.14.17.4]	-0.817138	2.26233	-2.04324	-0.688039	-0.185221	0.821207
120111741	1-aminocyclopropane-1-carboxylate oxidase 1-like [KO:K05933] [EC:1.14.17.4]	4.93949	0	4.65141	3.49542	-3.76491	0
120112130	1-aminocyclopropane-1-carboxylate oxidase-like [KO:K05933] [EC:1.14.17.4]	7.96103	0.197455	7.0136	8.80432	5.64618	12.7494
120112250	1-aminocyclopropane-1-carboxylate oxidase-like [KO:K05933] [EC:1.14.17.4]	0	0	0.167819	0.729074	-0.626585	0
120112251	1-aminocyclopropane-1-carboxylate oxidase-like [KO:K05933] [EC:1.14.17.4]	0	0	8.83027	15.1579	7.37357	0
103696968	aspartokinase 2, chloroplastic-like [KO:K00928] [EC:2.7.2.4]	0.858202	0.269672	2.24548	0.586974	-1.20041	0.822035
103707814	aspartokinase 2, chloroplastic-like [KO:K00928] [EC:2.7.2.4]	0.0737888	1.3091	-0.659663	0.365913	0.122943	0.936102
103715905	bifunctional aspartokinase/homoserine dehydrogenase 1, chloroplastic-like isoform X1 [KO:K12524] [EC:2.7.2.4 1.1.1.3]	0.752586	-0.162766	0.16656	0.294319	-1.22336	0.0660657
103707772	aspartate-semialdehyde dehydrogenase-like [KO:K00133] [EC:1.2.1.11]	1.61256	-0.471209	3.86794	-1.62076	0.123366	-0.936583
103723747	aspartate-semialdehyde dehydrogenase-like [KO:K00133] [EC:1.2.1.11]	0.325776	-0.340119	1.14035	-0.490911	1.34136	0.713697
120113233	aspartate-semialdehyde dehydrogenase-like [KO:K00133] [EC:1.2.1.11]	3.89888	-0.901722	4.81182	-1.58486	0.244743	-1.28662
103723480	homoserine kinase [KO:K00872] [EC:2.7.1.39]	0.0108922	-0.740568	0.0730127	-0.779962	-0.139428	-0.493626
103702763	cystathionine gamma-synthase 1, chloroplastic-like [KO:K27857] [EC:2.5.1.160]	-0.0291012	0.0366359	-0.54962	0.33372	-2.16814	0.857927
103716376	cystathionine gamma-synthase 1, chloroplastic-like isoform X1 [KO:K27857] [EC:2.5.1.160]	0.8449	-0.511881	-0.0671359	-0.32753	-1.84411	0.0601478
103704268	branched-chain-amino-acid aminotransferase 2, chloroplastic-like isoform X1 [KO:K00826] [EC:2.6.1.42]	0.849818	2.32103	-0.551974	2.3156	-0.149645	1.98966
103707528	branched-chain-amino-acid aminotransferase 3, chloroplastic-like [KO:K00826] [EC:2.6.1.42]	0.566256	-0.316004	-0.0030225	-0.99118	-0.751337	-0.394528
103700724	alanine--glyoxylate aminotransferase 2 homolog 1, mitochondrial [KO:K00827] [EC:2.6.1.44 2.6.1.40]	0.0769709	0.790534	-0.290811	1.11751	-0.983885	1.0463
103702094	alanine--glyoxylate aminotransferase 2 homolog 3, mitochondrial-like isoform X2 [KO:K00827] [EC:2.6.1.44 2.6.1.40]	-2.55358	-1.20629	-1.04254	-0.287341	-1.15834	-2.0121
103714394	alanine--glyoxylate aminotransferase 2 homolog 3, mitochondrial-like [KO:K00827] [EC:2.6.1.44 2.6.1.40]	-1.50501	0.733787	-2.59244	0.942101	-3.40364	1.71558
103706699	glutamate--cysteine ligase A, chloroplastic-like [KO:K01919] [EC:6.3.2.2]	0.0745603	-0.801981	-1.68301	-0.866586	-0.336513	-0.635927
103709427	glutamate--cysteine ligase, chloroplastic-like isoform X1 [KO:K01919] [EC:6.3.2.2]	0.852288	0.729777	0.883691	1.95981	0.294495	2.78959
103709906	glutathione synthetase, chloroplastic-like isoform X1 [KO:K21456] [EC:6.3.2.3]	1.27232	-0.425002	0.084416	-1.15513	0.119535	-0.775475
103723002	glutathione synthetase, chloroplastic-like isoform X1 [KO:K21456] [EC:6.3.2.3]	0.64481	0.301033	-0.30052	0.198537	-0.68214	0.18147
103706860	aspartate aminotransferase, cytoplasmic [KO:K14454] [EC:2.6.1.1]	0.632013	0.42105	-0.135393	0.821971	-2.26289	1.3638
103707010	aspartate aminotransferase, mitochondrial [KO:K14455] [EC:2.6.1.1]	0.808389	-0.085375	0.393194	0.0194713	-1.45627	0.348422
103703655	aspartate aminotransferase, chloroplastic-like isoform X2 [KO:K00811] [EC:2.6.1.1]	-3.38853	-0.611082	1.26095	-0.808182	4.70941	1.26873
103703656	aspartate aminotransferase, chloroplastic-like isoform X1 [KO:K00811] [EC:2.6.1.1]	0.0890969	-0.0902583	0.0982472	-0.663766	-0.718373	0.681362
103705425	thiosulfate/3-mercaptopyruvate sulfurtransferase 1, mitochondrial-like [KO:K01011] [EC:2.8.1.1 2.8.1.2]	0.438641	0.208769	-0.0746973	-0.245114	-1.30127	-0.193713
103719624	thiosulfate/3-mercaptopyruvate sulfurtransferase 1, mitochondrial-like isoform X3 [KO:K01011] [EC:2.8.1.1 2.8.1.2]	-0.022519	0.0761828	-1.14634	-0.267322	-1.49331	-0.468181
103710743	L-lactate dehydrogenase A-like [KO:K00016] [EC:1.1.1.27]	0.936354	-0.174734	0.301913	0.763547	-0.456516	1.07426
103720685	L-lactate dehydrogenase B [KO:K00016] [EC:1.1.1.27]	4.88184	1.97632	1.31181	7.58339	1.66361	6.36012
103697385	LOW QUALITY PROTEIN: putative D-cysteine desulfhydrase 2, mitochondrial [KO:K05396] [EC:4.4.1.15]	-0.0213551	0.182143	2.0428	-0.292748	3.46785	-0.582593
103706771	putative D-cysteine desulfhydrase 1, mitochondrial [KO:K05396] [EC:4.4.1.15]	0.321617	-0.139815	-0.880871	-0.748353	-1.72687	-0.597545
103695778	putative L-cysteine desulfhydrase 1 [KO:K22207] [EC:4.4.1.28]	-0.581894	-0.261447	1.48396	-0.50651	1.88651	-0.0555463
103722110	putative L-cysteine desulfhydrase 1 [KO:K22207] [EC:4.4.1.28]	0.0977373	0.121551	-0.119258	-0.0865405	0.726417	0.161669
103708443	malate dehydrogenase [KO:K00025] [EC:1.1.1.37]	0.170158	0.114172	-0.336819	-0.0478285	-1.71234	0.401197
103718268	malate dehydrogenase-like [KO:K00025] [EC:1.1.1.37]	-0.475414	-0.399518	-1.41752	-0.122824	-2.86092	-0.773199
103698943	malate dehydrogenase, glyoxysomal-like [KO:K00026] [EC:1.1.1.37]	-0.255706	-1.10149	1.80088	-3.25462	2.15933	-2.16754
103703073	malate dehydrogenase, chloroplastic [KO:K00026] [EC:1.1.1.37]	-0.932512	0.0316784	-1.20575	0.519091	-2.0807	1.05251
103705350	malate dehydrogenase, glyoxysomal [KO:K00026] [EC:1.1.1.37]	0.4172	-0.0408663	-0.0561066	-0.904825	0.225566	-0.078038
103705712	malate dehydrogenase, glyoxysomal [KO:K00026] [EC:1.1.1.37]	0.375299	-0.628327	-1.1117	-1.63646	-1.58197	-0.543806
103716396	malate dehydrogenase, chloroplastic-like [KO:K00026] [EC:1.1.1.37]	-0.304314	0.568453	-0.152174	0.99308	-1.43222	1.54125
103718721	malate dehydrogenase, mitochondrial-like [KO:K00026] [EC:1.1.1.37]	0.6438	-0.123718	1.04004	0.517845	-0.145861	1.45263
103718807	malate dehydrogenase, chloroplastic-like [KO:K00026] [EC:1.1.1.37]	-0.253971	-0.280925	-0.199689	-0.458235	-0.831104	0.16509
103709083	cysteine synthase-like [KO:K22846] [EC:2.5.1.144]	-1.00605	-1.40393	0.194919	-1.94199	1.83515	-1.48783
103707102	D-3-phosphoglycerate dehydrogenase 3, chloroplastic-like [KO:K00058] [EC:1.1.1.95 1.1.1.399]	-1.08423	0.0841376	-1.52855	0.694044	-3.77311	0.788466
103712114	LOW QUALITY PROTEIN: D-3-phosphoglycerate dehydrogenase 3, chloroplastic-like [KO:K00058] [EC:1.1.1.95 1.1.1.399]	-0.703492	-0.383876	0.0284963	-0.256937	0.368685	0.385677
103718413	D-3-phosphoglycerate dehydrogenase 1, chloroplastic-like [KO:K00058] [EC:1.1.1.95 1.1.1.399]	2.13059	-0.172762	6.46293	0.729092	6.0065	3.99074
103722429	D-3-phosphoglycerate dehydrogenase 1, chloroplastic-like [KO:K00058] [EC:1.1.1.95 1.1.1.399]	2.2644	-0.00374182	3.57129	1.97166	3.19831	3.40895
120111314	LOW QUALITY PROTEIN: D-3-phosphoglycerate dehydrogenase 3, chloroplastic-like [KO:K00058] [EC:1.1.1.95 1.1.1.399]	-1.35394	-0.226352	-1.82541	0.532694	-2.29763	0.558036
120112508	D-3-phosphoglycerate dehydrogenase 3, chloroplastic-like [KO:K00058] [EC:1.1.1.95 1.1.1.399]	1.13785	0.0140365	0.259439	0.33784	-1.25301	0.388367
103719919	phosphoserine aminotransferase 2, chloroplastic-like [KO:K00831] [EC:2.6.1.52]	0.730268	1.31865	1.10264	2.25114	-0.182086	1.97362

## Sheet: α-Linolenic acid
Table S7B. List of DEGs from the α-linolenic acid metabolism pathway (pda00592) across all tissues and time points in date palm seedlings during Fp infection.
Gene_ID	Description	log2FC_Day4root	log2FC_Day4shoot	log2FC_Day8root	log2FC_Day8shoot	log2FC_Day16root	log2FC_Day16shoot
103701853	phospholipase A2-alpha-like [KO:K01047] [EC:3.1.1.4]	-1.58153	-1.80272	-0.534207	0.0067571	-4.16271	0.906985
103721392	phospholipase A2 homolog 3-like isoform X2 [KO:K01047] [EC:3.1.1.4]	1.0082	-1.19429	1.70575	-0.139619	1.50913	1.55804
103714690	triacylglycerol lipase SDP1 [KO:K14674] [EC:3.1.1.3 3.1.1.13 3.1.1.4 2.3.1.51]	0.341232	0.664975	1.81904	1.86228	1.62023	2.57429
103720714	triacylglycerol lipase SDP1-like [KO:K14674] [EC:3.1.1.3 3.1.1.13 3.1.1.4 2.3.1.51]	1.63528	0.386151	1.71577	0.275675	1.949	-0.16127
103715822	phospholipase A(1) DAD1, chloroplastic-like [KO:K16818] [EC:3.1.1.32]	0.00674305	0.794561	7.13543	2.12052	8.25595	2.57632
103718278	LOW QUALITY PROTEIN: phospholipase A(1) DAD1, chloroplastic-like [KO:K16818] [EC:3.1.1.32]	1.27872	0.794561	6.95574	2.95478	8.88244	1.38303
103714428	lecithin-cholesterol acyltransferase-like 4 [KO:K22389] [EC:3.1.1.32]	-0.984548	-0.975716	1.2058	-2.23833	0.558151	-2.47141
103715647	lecithin-cholesterol acyltransferase-like 4 [KO:K22389] [EC:3.1.1.32]	0.584728	0.349861	0.14271	0.324769	-0.939696	0.888264
103716227	phospholipase A(1) LCAT3 isoform X1 [KO:K22389] [EC:3.1.1.32]	0.0340432	0.87298	-1.28195	0.717052	-0.495231	0.38119
103698211	probable lipoxygenase 8, chloroplastic [KO:K00454] [EC:1.13.11.12]	2.76859	1.70605	6.98146	1.23869	8.09711	1.38303
103703268	putative lipoxygenase 5 [KO:K00454] [EC:1.13.11.12]	-0.244564	0.0228382	1.67462	1.6723	1.32544	1.10971
103705383	linoleate 13S-lipoxygenase 2-1, chloroplastic-like [KO:K00454] [EC:1.13.11.12]	-3.86135	-2.71239	1.54375	-2.56845	2.38751	-3.70208
103708564	probable linoleate 9S-lipoxygenase 4 [KO:K00454] [EC:1.13.11.12]	-0.95713	-0.827741	-0.100441	-0.963074	-1.35785	-1.71322
103708655	putative lipoxygenase 5 [KO:K00454] [EC:1.13.11.12]	4.27166	0.594005	4.84478	3.92416	5.04282	4.98612
103719871	lipoxygenase 6, chloroplastic [KO:K00454] [EC:1.13.11.12]	-0.324273	-0.330346	-1.33322	-0.141649	-1.26253	-0.806615
103723450	probable lipoxygenase 8, chloroplastic [KO:K00454] [EC:1.13.11.12]	1.468	1.31206	9.75816	1.58851	8.22362	1.38303
120111665	putative lipoxygenase 5 [KO:K00454] [EC:1.13.11.12]	4.50191	0.506908	5.36487	3.91246	5.22235	4.99557
103698112	allene oxide synthase 2-like [KO:K01723] [EC:4.2.1.92]	0.825213	1.67137	1.4711	7.13968	1.41521	7.09776
103709169	LOW QUALITY PROTEIN: allene oxide synthase 1, chloroplastic-like [KO:K01723] [EC:4.2.1.92]	1.01556	1.79165	2.08331	4.19878	3.27374	3.55965
103715824	allene oxide synthase 1, chloroplastic-like [KO:K01723] [EC:4.2.1.92]	1.72808	1.4989	2.41122	4.99212	2.84484	3.21415
103709008	allene oxide cyclase, chloroplastic-like [KO:K10525] [EC:5.3.99.6]	0.126972	-0.41516	-1.59438	-0.940727	-2.13776	-0.245592
103722241	allene oxide cyclase, chloroplastic-like [KO:K10525] [EC:5.3.99.6]	-1.9083	-1.1117	-1.95373	-2.33545	-3.17223	-0.986854
103701623	putative 12-oxophytodienoate reductase 4 [KO:K05894] [EC:1.3.1.42]	2.83242	2.50488	3.28232	5.45976	2.05884	2.55751
103703283	LOW QUALITY PROTEIN: 12-oxophytodienoate reductase 7 [KO:K05894] [EC:1.3.1.42]	0.442572	0.171329	-0.037531	0.80632	-1.26328	-0.167088
103704760	12-oxophytodienoate reductase 1-like [KO:K05894] [EC:1.3.1.42]	2.75625	1.7961	3.05192	4.36847	4.3844	3.87149
103704761	putative 12-oxophytodienoate reductase 11 [KO:K05894] [EC:1.3.1.42]	0.632942	1.28211	0.632476	1.16643	0.793188	2.5168
108510666	putative 12-oxophytodienoate reductase 11 isoform X1 [KO:K05894] [EC:1.3.1.42]	5.08825	4.00049	8.72498	7.57676	7.29191	8.85026
120112143	putative 12-oxophytodienoate reductase 4 [KO:K05894] [EC:1.3.1.42]	3.39372	1.0651	1.99804	5.98794	7.20573	5.49955
103697678	4-coumarate--CoA ligase-like 4 [KO:K10526] [EC:6.2.1.-]	0.568961	0.643626	-0.203712	2.15743	-1.32249	1.46033
103698005	4-coumarate--CoA ligase-like 4 [KO:K10526] [EC:6.2.1.-]	-2.2666	-1.84148	-1.94015	-0.394677	-1.45274	-1.54342
103700229	4-coumarate--CoA ligase-like 4 [KO:K10526] [EC:6.2.1.-]	-0.521633	-1.96627	2.06333	-0.563307	0.45301	-0.905802
103705573	4-coumarate--CoA ligase-like 5 [KO:K10526] [EC:6.2.1.-]	0.0542129	1.1272	4.24041	0.60659	6.12238	0.737369
103707031	putative 4-coumarate--CoA ligase-like 8 [KO:K10526] [EC:6.2.1.-]	3.44271	0.794561	6.00351	1.57304	6.8227	0.886987
103714910	putative 4-coumarate--CoA ligase-like 8 [KO:K10526] [EC:6.2.1.-]	3.44458	1.68508	7.43949	2.64171	9.49476	2.74322
120107750	4-coumarate--CoA ligase-like 4 [KO:K10526] [EC:6.2.1.-]	1.07072	-1.01716	2.84799	-0.63816	-0.401485	-0.466867
103695605	peroxisomal acyl-coenzyme A oxidase 1-like [KO:K00232] [EC:1.3.3.6]	-0.0312027	0.991044	-1.04931	1.53537	-0.828568	0.836062
103703385	acyl-coenzyme A oxidase 3, peroxisomal-like [KO:K00232] [EC:1.3.3.6]	0.896903	1.64189	0.553662	2.28787	-0.482436	2.24141
103706627	acyl-coenzyme A oxidase 4, peroxisomal-like isoform X1 [KO:K00232] [EC:1.3.3.6]	0.0957949	-0.626896	-0.474584	-1.29218	0.209794	-1.27489
103706693	acyl-coenzyme A oxidase 4, peroxisomal-like isoform X1 [KO:K00232] [EC:1.3.3.6]	1.64544	0.438019	0.414646	-0.389415	-0.375669	-1.26095
103709481	acyl-coenzyme A oxidase 4, peroxisomal [KO:K00232] [EC:1.3.3.6]	-0.582613	0.337398	-1.72809	0.236409	-1.58202	-0.0535593
103717225	acyl-coenzyme A oxidase 2, peroxisomal [KO:K00232] [EC:1.3.3.6]	1.24252	1.64506	1.5322	2.02752	-0.22166	1.22646
103717388	peroxisomal acyl-coenzyme A oxidase 1-like [KO:K00232] [EC:1.3.3.6]	0.478089	1.08353	0.591928	1.92375	-1.74959	1.7079
120104428	peroxisomal acyl-coenzyme A oxidase 1-like [KO:K00232] [EC:1.3.3.6]	0.484219	1.30904	0.793913	2.0525	-1.40488	1.80392
103696074	peroxisomal fatty acid beta-oxidation multifunctional protein-like [KO:K10527] [EC:4.2.1.17 1.1.1.35 1.1.1.211]	0.276157	0.751035	-0.142735	1.41219	-2.26096	1.7891
103703626	glyoxysomal fatty acid beta-oxidation multifunctional protein MFP-a-like isoform X1 [KO:K10527] [EC:4.2.1.17 1.1.1.35 1.1.1.211]	-1.41233	-0.426548	-0.985537	-0.564543	-2.22802	-0.597056
103715010	peroxisomal fatty acid beta-oxidation multifunctional protein-like [KO:K10527] [EC:4.2.1.17 1.1.1.35 1.1.1.211]	-0.0172973	0.747561	-0.435426	0.912779	-1.49229	1.06149
103721688	glyoxysomal fatty acid beta-oxidation multifunctional protein MFP-a [KO:K10527] [EC:4.2.1.17 1.1.1.35 1.1.1.211]	0.639659	1.73281	0.44665	2.57019	-1.10009	2.53392
120106977	peroxisomal fatty acid beta-oxidation multifunctional protein MFP2-like [KO:K10527] [EC:4.2.1.17 1.1.1.35 1.1.1.211]	0.798875	1.71172	0.406019	2.48032	-0.520761	2.36537
120107306	glyoxysomal fatty acid beta-oxidation multifunctional protein MFP-a-like isoform X1 [KO:K10527] [EC:4.2.1.17 1.1.1.35 1.1.1.211]	-1.40219	-0.0750193	-1.1065	-0.860331	-1.88101	-1.16841
103714894	3-ketoacyl-CoA thiolase 2, peroxisomal-like [KO:K07513] [EC:2.3.1.16]	-0.0392229	0.435578	-1.47643	0.503125	-1.84281	0.295621
103717737	3-ketoacyl-CoA thiolase 2, peroxisomal-like [KO:K07513] [EC:2.3.1.16]	-0.0254889	0.590615	-0.947927	0.484986	-3.19091	-0.0761579
103717936	3-ketoacyl-CoA thiolase 2, peroxisomal [KO:K07513] [EC:2.3.1.16]	-0.483253	0.505747	-0.387702	0.927422	-2.57318	0.890609
120110975	jasmonate O-methyltransferase-like [KO:K08241] [EC:2.1.1.141]	-0.61484	-0.762577	5.08849	5.64325	7.54501	5.29125
103700822	probable inactive linolenate hydroperoxide lyase [KO:K10528] [EC:4.1.2.-]	1.91622	-0.0469366	4.28818	0.178389	3.60239	1.63336
103704850	alcohol dehydrogenase 1 [KO:K18857] [EC:1.1.1.1]	2.06456	1.15767	1.90992	2.81487	-2.6306	3.51809
103704852	alcohol dehydrogenase 1 [KO:K18857] [EC:1.1.1.1]	2.39695	1.03834	3.3694	2.37592	-3.78349	1.74554
103711045	alcohol dehydrogenase 3-like [KO:K18857] [EC:1.1.1.1]	0.601023	0.801687	0.0767934	1.33251	-1.89913	0.200636
103711046	ADH; alcohol dehydrogenase 3 [KO:K18857] [EC:1.1.1.1]
103713788	alcohol dehydrogenase 3-like [KO:K18857] [EC:1.1.1.1]	0.432239	1.16026	3.48548	2.20031	-2.0537	1.10397
113463239	alcohol dehydrogenase 1-like [KO:K18857] [EC:1.1.1.1]	6.11288	1.81467	10.2624	3.56782	10.626	0.479264
120113035	alcohol dehydrogenase 1-like [KO:K18857] [EC:1.1.1.1]	2.28157	0.838417	1.89051	2.45779	-3.00874	1.86793
120113036	alcohol dehydrogenase 1 [KO:K18857] [EC:1.1.1.1]	3.2838	0.670313	1.36318	2.31899	-2.73463	1.96564
103696449	chloroplast envelope quinone oxidoreductase homolog [KO:K00224] [EC:1.3.1.-]	-0.93556	0.620496	2.0652	0.0355802	2.14676	0.243718
103709403	chloroplast envelope quinone oxidoreductase homolog isoform X2 [KO:K00224] [EC:1.3.1.-]	-1.33897	-1.41209	-0.993962	-1.95699	-2.89912	-1.04579
103710611	chloroplast envelope quinone oxidoreductase homolog [KO:K00224] [EC:1.3.1.-]	-0.819155	0.121197	-0.141676	-0.579078	-0.129392	0.118006
103698676	alpha-dioxygenase 1-like [KO:K10529] [EC:1.13.11.92]	4.15555	-1.98061	5.05166	-0.769037	7.62755	-0.999728
103714427	alpha-dioxygenase 1-like [KO:K10529] [EC:1.13.11.92]	3.65354	3.70052	1.30368	6.35928	2.29398	6.16784

## Sheet: Phenylalanine
Table S7C. List of DEGs from the phenylalanine metabolism (pda00360) across all tissues and time points in date palm seedlings during Fp infection.
Gene_ID	Description	log2FC_Day4root	log2FC_Day4shoot	log2FC_Day8root	log2FC_Day8shoot	log2FC_Day16root	log2FC_Day16shoot
103709887	tryptophan decarboxylase 1-like [KO:K01593] [EC:4.1.1.28 4.1.1.105]	0.923178	5.35708	7.38054	11.308	7.00888	10.9949
103722148	tyrosine decarboxylase 2 isoform X1 [KO:K01593] [EC:4.1.1.28 4.1.1.105]	1.41198	-0.783609	2.35055	-1.44278	1.19835	-1.35027
103723655	tyrosine decarboxylase-like [KO:K01593] [EC:4.1.1.28 4.1.1.105]	0.268029	-0.0997004	3.98555	3.89951	6.04413	-0.60102
103702015	primary amine oxidase [KO:K00276] [EC:1.4.3.21]	2.04392	1.51986	1.41382	2.23014	0.0700479	0.192226
103706132	LOW QUALITY PROTEIN: primary amine oxidase-like [KO:K00276] [EC:1.4.3.21]	-1.25482	-0.912342	-0.871394	-1.62756	0.0569278	-0.748325
103701002	probable enoyl-CoA hydratase 1, peroxisomal [KO:K01692] [EC:4.2.1.17]	0.197454	0.627637	-0.265163	0.311913	-1.36036	0.122249
120107897	probable enoyl-CoA hydratase 1, peroxisomal [KO:K01692] [EC:4.2.1.17]	-1.27515	2.89384	4.37343	2.21061	8.36038	4.08342
103721940	3-hydroxybutyryl-CoA dehydrogenase [KO:K00074] [EC:1.1.1.157]	0.370919	0.768408	0.0368608	0.896799	-0.846886	0.939532
103706860	aspartate aminotransferase, cytoplasmic [KO:K14454] [EC:2.6.1.1]	0.632013	0.42105	-0.135393	0.821971	-2.26289	1.3638
103707010	aspartate aminotransferase, mitochondrial [KO:K14455] [EC:2.6.1.1]	0.808389	-0.085375	0.393194	0.0194713	-1.45627	0.348422
103703655	aspartate aminotransferase, chloroplastic-like isoform X2 [KO:K00811] [EC:2.6.1.1]	-3.38853	-0.611082	1.26095	-0.808182	4.70941	1.26873
103703656	aspartate aminotransferase, chloroplastic-like isoform X1 [KO:K00811] [EC:2.6.1.1]	0.0890969	-0.0902583	0.0982472	-0.663766	-0.718373	0.681362
103702661	bifunctional aspartate aminotransferase and glutamate/aspartate-prephenate aminotransferase-like [KO:K15849] [EC:2.6.1.1 2.6.1.78 2.6.1.79]	-1.10878	0.491716	-0.860414	0.987281	-2.14444	0.792617
103721058	bifunctional aspartate aminotransferase and glutamate/aspartate-prephenate aminotransferase-like isoform X1 [KO:K15849] [EC:2.6.1.1 2.6.1.78 2.6.1.79]	1.76707	1.19624	1.54382	3.34198	0.631982	4.07017
120112852	bifunctional aspartate aminotransferase and glutamate/aspartate-prephenate aminotransferase-like [KO:K15849] [EC:2.6.1.1 2.6.1.78 2.6.1.79]	-1.17416	0.698903	-1.09316	0.788552	-2.40096	0.322476
103698735	nicotianamine aminotransferase 1-like [KO:K00815] [EC:2.6.1.5]	5.57011	-0.491908	8.48178	2.42758	6.46423	2.8858
103702474	nicotianamine aminotransferase 1-like [KO:K00815] [EC:2.6.1.5]	-0.0970832	0.224278	-0.390108	0.197036	-1.11156	0.482525
103719690	nicotianamine aminotransferase 1-like isoform X1 [KO:K00815] [EC:2.6.1.5]	2.63336	0.810754	2.95935	0.0900005	1.80769	0.398097
103705847	histidinol-phosphate aminotransferase, chloroplastic-like [KO:K00817] [EC:2.6.1.9]	0.310373	-0.396005	-0.120827	-0.902461	-0.824664	-0.885159
103722365	4-hydroxyphenylpyruvate dioxygenase [KO:K00457] [EC:1.13.11.27]	1.94837	1.5136	1.78255	2.30728	0.481652	3.2936
103696432	macrophage migration inhibitory factor homolog isoform X2 [KO:K07253] [EC:5.3.2.1]	-0.288977	0.00111511	-1.15793	-0.410358	-2.98586	0.161958
103717501	macrophage migration inhibitory factor homolog isoform X1 [KO:K07253] [EC:5.3.2.1]	-0.5584	-0.466759	-1.29423	-0.967459	-3.26567	-0.831624
103722612	macrophage migration inhibitory factor homolog [KO:K07253] [EC:5.3.2.1]	0.327198	-0.79381	0.635906	-1.78848	1.07691	-0.996761
103703996	probable amidase At4g34880 [KO:K01426] [EC:3.5.1.4]	-1.32751	-2.08202	0.679382	-1.63107	0.738728	-1.70263
103724247	amidase 1 [KO:K01426] [EC:3.5.1.4]	-0.836224	-1.29621	-1.56482	-2.32389	-1.2702	-1.91096
120107536	probable amidase At4g34880 [KO:K01426] [EC:3.5.1.4]	-3.90572	0	0	-3.17618	2.98458	2.13066
103703950	phenylalanine ammonia-lyase 2 [KO:K10775] [EC:4.3.1.24]	-0.439021	1.13297	-0.787622	2.28486	-2.7694	3.62801
103708643	phenylalanine ammonia-lyase-like [KO:K10775] [EC:4.3.1.24]	2.16527	5.40857	1.28175	6.55064	0.182121	6.38068
103708669	phenylalanine ammonia-lyase-like [KO:K10775] [EC:4.3.1.24]	2.09273	4.66034	2.55146	4.99673	2.07423	4.95237
103718264	phenylalanine ammonia-lyase [KO:K10775] [EC:4.3.1.24]	0.00117	0.431591	-0.713299	0.687328	-1.35003	0.549147

## Sheet: Tryptophan
Table S7D. List of DEGs from the tryptophan metabolism (pda00380) across all tissues and time points in date palm seedlings during Fp infection.
Gene_ID	Description	log2FC_Day4root	log2FC_Day4shoot	log2FC_Day8root	log2FC_Day8shoot	log2FC_Day16root	log2FC_Day16shoot
103707830	dihydrolipoyllysine-residue succinyltransferase component of 2-oxoglutarate dehydrogenase complex 1, mitochondrial-like [KO:K00658] [EC:2.3.1.61]	0.702248	0.736544	0.332178	0.999588	-0.178363	1.77752
103708092	dihydrolipoyllysine-residue succinyltransferase component of 2-oxoglutarate dehydrogenase complex 1, mitochondrial-like isoform X1 [KO:K00658] [EC:2.3.1.61]	1.21895	0.743452	1.04768	1.04382	-0.616549	0.796188
103715314	dihydrolipoyllysine-residue succinyltransferase component of 2-oxoglutarate dehydrogenase complex 1, mitochondrial-like [KO:K00658] [EC:2.3.1.61]	0.478593	0.0580446	0.381074	0.427843	-0.279817	0.530946
103697276	dihydrolipoyl dehydrogenase, mitochondrial-like [KO:K00382] [EC:1.8.1.4]	0.529085	0.209106	0.242916	0.0474044	-1.08541	0.562809
103719803	dihydrolipoyl dehydrogenase 2, chloroplastic-like isoform X1 [KO:K00382] [EC:1.8.1.4]	0.0179494	-0.232032	-0.759981	-0.79133	-1.75628	-0.330214
103720644	dihydrolipoyl dehydrogenase 2, chloroplastic-like isoform X1 [KO:K00382] [EC:1.8.1.4]	-0.259437	-0.0562337	-0.803423	-0.189499	-0.328725	0.0659621
103723723	dihydrolipoyl dehydrogenase, mitochondrial-like [KO:K00382] [EC:1.8.1.4]	0.442456	-0.274097	0.249316	-1.06055	-1.49621	-0.374848
103701002	probable enoyl-CoA hydratase 1, peroxisomal [KO:K01692] [EC:4.2.1.17]	0.197454	0.627637	-0.265163	0.311913	-1.36036	0.122249
120107897	probable enoyl-CoA hydratase 1, peroxisomal [KO:K01692] [EC:4.2.1.17]	-1.27515	2.89384	4.37343	2.21061	8.36038	4.08342
103701964	acetyl-CoA acetyltransferase, cytosolic 1-like [KO:K00626] [EC:2.3.1.9]	0.591655	0.449001	-0.012464	0.686594	-1.00546	1.19338
103722484	acetyl-CoA acetyltransferase, cytosolic 1-like [KO:K00626] [EC:2.3.1.9]	-0.169198	0.907126	-0.823201	1.07951	-1.60621	1.43718
103709887	tryptophan decarboxylase 1-like [KO:K01593] [EC:4.1.1.28 4.1.1.105]	0.923178	5.35708	7.38054	11.308	7.00888	10.9949
103722148	tyrosine decarboxylase 2 isoform X1 [KO:K01593] [EC:4.1.1.28 4.1.1.105]	1.41198	-0.783609	2.35055	-1.44278	1.19835	-1.35027
103723655	tyrosine decarboxylase-like [KO:K01593] [EC:4.1.1.28 4.1.1.105]	0.268029	-0.0997004	3.98555	3.89951	6.04413	-0.60102
103719641	LOW QUALITY PROTEIN: tryptamine 5-hydroxylase-like [KO:K24541] [EC:1.14.14.186]	0.144039	4.55541	1.4287	5.59161	2.14186	3.82969
103701342	aldehyde dehydrogenase family 3 member H1 [KO:K00128] [EC:1.2.1.3]	0.610082	-0.0398307	-0.496814	-0.107679	-1.37406	0.0835895
103701633	aldehyde dehydrogenase family 2 member B7, mitochondrial [KO:K00128] [EC:1.2.1.3]	-0.294701	-0.634623	-0.950286	-1.2104	-2.17061	-0.0645428
103710055	aldehyde dehydrogenase family 2 member B7, mitochondrial-like [KO:K00128] [EC:1.2.1.3]	2.6056	2.43667	4.18957	3.76562	2.31054	4.63631
103710071	aldehyde dehydrogenase family 2 member B7, mitochondrial-like [KO:K00128] [EC:1.2.1.3]	6.00943	7.66254	5.9843	10.596	8.4547	13.0161
103717123	aldehyde dehydrogenase family 3 member F1 [KO:K00128] [EC:1.2.1.3]	1.4898	-1.20012	6.88157	0.0575534	9.23758	-2.52692
103709342	aldehyde dehydrogenase family 7 member A1 isoform X1 [KO:K14085] [EC:1.2.1.31 1.2.1.8 1.2.1.3]	2.05033	1.83039	0.332459	1.73426	-0.655597	1.0512
103702403	serotonin N-acetyltransferase 2, chloroplastic [KO:K22450] [EC:2.3.1.87]	-1.29647	-0.724581	1.76602	-2.12963	2.16704	-1.76863
103716703	histone acetyltransferase TAP1 isoform X1 [KO:K22450] [EC:2.3.1.87]	0.106589	-0.582939	-0.549193	-1.40476	0.0857253	-0.877114
103706828	(R,S)-reticuline 7-O-methyltransferase-like [KO:K22588] [EC:2.1.1.4]	4.69173	3.36681	5.5078	5.18877	3.41566	3.75029
103696092	tricetin 3',4',5'-O-trimethyltransferase-like [KO:K13066] [EC:2.1.1.68 2.1.1.4]	1.73312	2.35367	1.37347	2.25898	0.939762	0.811756
103706414	tricetin 3',4',5'-O-trimethyltransferase [KO:K13066] [EC:2.1.1.68 2.1.1.4]	-1.50836	0.673339	-1.52431	1.26694	-4.68304	-0.536568
103716997	caffeic acid 3-O-methyltransferase-like [KO:K13066] [EC:2.1.1.68 2.1.1.4]	5.08938	6.51972	3.46547	9.5088	4.83459	6.12197
103697198	probable indole-3-pyruvate monooxygenase YUCCA11 [KO:K11816] [EC:1.14.13.168]	0	-2.55011	2.27803	-1.19447	0	1.48898
103697484	indole-3-pyruvate monooxygenase YUCCA1 [KO:K11816] [EC:1.14.13.168]	3.02607	3.87493	5.99374	1.65648	9.07579	2.71623
103699475	probable indole-3-pyruvate monooxygenase YUCCA10 [KO:K11816] [EC:1.14.13.168]	1.99702	-0.167233	6.28278	-1.13897	9.8065	1.38303
103701421	indole-3-pyruvate monooxygenase YUCCA2-like [KO:K11816] [EC:1.14.13.168]	0.582057	1.19736	4.18866	1.78685	4.88316	0.845123
103707027	probable indole-3-pyruvate monooxygenase YUCCA5 isoform X1 [KO:K11816] [EC:1.14.13.168]	2.24395	0.794561	4.40674	0	4.67781	1.38303
103709030	indole-3-pyruvate monooxygenase YUCCA2-like [KO:K11816] [EC:1.14.13.168]	-1.92321	0.794561	2.64167	0	3.58029	2.19982
103710893	indole-3-pyruvate monooxygenase YUCCA6 [KO:K11816] [EC:1.14.13.168]	0.709589	0.566323	4.9281	-0.428309	5.17677	0.517294
103711092	probable indole-3-pyruvate monooxygenase YUCCA11 [KO:K11816] [EC:1.14.13.168]	0	0	2.01014	0	6.58094	1.383
103711094	probable indole-3-pyruvate monooxygenase YUCCA11 [KO:K11816] [EC:1.14.13.168]	2.05176	0	6.9777	0	6.42952	0
103711336	indole-3-pyruvate monooxygenase YUCCA2-like [KO:K11816] [EC:1.14.13.168]	3.79347	0	9.80753	-1.19449	11.5347	2.13754
103712826	probable indole-3-pyruvate monooxygenase YUCCA9 [KO:K11816] [EC:1.14.13.168]	-2.33095	-1.48336	3.87179	-2.42468	3.69878	-3.02612
103717945	probable indole-3-pyruvate monooxygenase YUCCA9 [KO:K11816] [EC:1.14.13.168]	-0.279959	0.794561	5.38811	1.63585	6.72427	0
103720156	probable indole-3-pyruvate monooxygenase YUCCA5 [KO:K11816] [EC:1.14.13.168]	0.12609	-2.62645	3.66722	-3.02302	4.43019	-1.69171
103720204	indole-3-pyruvate monooxygenase YUCCA8-like [KO:K11816] [EC:1.14.13.168]	2.07195	1.32636	7.1621	0.712923	10.6664	4.53179
103721551	indole-3-pyruvate monooxygenase YUCCA2-like [KO:K11816] [EC:1.14.13.168]	1.2734	-1.04059	3.41779	1.57506	5.8318	-0.726282
103723228	probable indole-3-pyruvate monooxygenase YUCCA10 [KO:K11816] [EC:1.14.13.168]	-1.44901	0.344755	-0.976625	0.579665	-1.8577	0.0151753
103723572	probable indole-3-pyruvate monooxygenase YUCCA5 [KO:K11816] [EC:1.14.13.168]	1.97619	1.70433	7.60965	2.84826	8.11288	3.10278
120106065	probable indole-3-pyruvate monooxygenase YUCCA9 [KO:K11816] [EC:1.14.13.168]	1.43428	-4.6842	5.20457	-4.01825	6.66958	5.21609
120107433	indole-3-pyruvate monooxygenase YUCCA2-like [KO:K11816] [EC:1.14.13.168]	-0.856532	0	0	-1.19447	0	0
103700751	tryptophan aminotransferase-related protein 2-like [KO:K16903] [EC:2.6.1.99]	0.640163	-1.21563	6.07208	1.40964	-0.627876	-0.614508
103703781	LOW QUALITY PROTEIN: uncharacterized protein LOC103703781 [KO:K16903] [EC:2.6.1.99]	-0.270809	-0.403274	-0.181107	-0.524461	0.926206	0.613073
103711568	arginine-glutamic acid dipeptide repeats protein-like [KO:K16903] [EC:2.6.1.99]	-0.445991	-0.0661647	-0.76618	0.0284442	-1.07869	0.178787
108511861	tryptophan aminotransferase-related protein 2-like [KO:K16903] [EC:2.6.1.99]	2.45956	0	5.78907	0	6.84082	0
120104063	tryptophan aminotransferase-related protein 2-like [KO:K16903] [EC:2.6.1.99]	0	1.68301	7.1097	-2.16949	9.54174	-3.60986
120104064	tryptophan aminotransferase-related protein 2-like [KO:K16903] [EC:2.6.1.99]	2.52755	0.794552	0	0	7.50261	2.11258
120104065	tryptophan aminotransferase-related protein 2-like [KO:K16903] [EC:2.6.1.99]	4.71137	-1.15647	6.88376	0.748197	4.02486	-1.55037
120104135	tryptophan aminotransferase-related protein 2-like [KO:K16903] [EC:2.6.1.99]	0	0	6.66192	0	6.02932	0
120104136	tryptophan aminotransferase-related protein 2-like [KO:K16903] [EC:2.6.1.99]	6.10878	0.794558	7.16058	0	10.2279	0
103704201	aromatic aminotransferase ISS1 [KO:K00837] [EC:2.6.1.-]	0.474079	-0.155016	-0.461928	1.08172	-0.902718	1.66765
103720842	aromatic aminotransferase ISS1-like [KO:K00837] [EC:2.6.1.-]	0.979203	0.423655	-0.192695	0.55924	-0.999794	0.468934
103703996	probable amidase At4g34880 [KO:K01426] [EC:3.5.1.4]	-1.32751	-2.08202	0.679382	-1.63107	0.738728	-1.70263
103724247	amidase 1 [KO:K01426] [EC:3.5.1.4]	-0.836224	-1.29621	-1.56482	-2.32389	-1.2702	-1.91096
120107536	probable amidase At4g34880 [KO:K01426] [EC:3.5.1.4]	-3.90572	0	0	-3.17618	2.98458	2.13066
103698339	catalase isozyme 2-like [KO:K03781] [EC:1.11.1.6]	-0.50843	-2.27831	3.48937	-2.28485	3.33914	-1.01532
103706873	catalase isozyme 1-like isoform X1 [KO:K03781] [EC:1.11.1.6]	1.66855	-0.247783	2.14756	-1.50273	1.20702	0.726787
103708648	catalase isozyme 2 [KO:K03781] [EC:1.11.1.6]	-0.389299	-0.117071	-1.65668	0.721419	-3.65449	-0.182469
103716593	catalase isozyme 1 [KO:K03781] [EC:1.11.1.6]	1.59984	-1.17029	2.17219	-3.38737	0.540409	-1.8398
103723193	catalase isozyme 1 [KO:K03781] [EC:1.11.1.6]	0.703166	2.54573	-0.101428	3.62293	-1.44989	4.70231

## Sheet: Carotenoid
Table S7E. List of DEGs from the carotenoid biosynthesis pathway (pda00906) across all tissues and time points in date palm seedlings during Fp infection.
Gene_ID	Description	log2FC_Day4root	log2FC_Day4shoot	log2FC_Day8root	log2FC_Day8shoot	log2FC_Day16root	log2FC_Day16shoot
103719284	phytoene synthase 2, chloroplastic-like isoform X2 [KO:K02291] [EC:2.5.1.32]	2.40714	2.69838	2.93472	4.23024	2.70018	1.24855
103723585	phytoene synthase 2, chloroplastic-like [KO:K02291] [EC:2.5.1.32]	1.04545	-0.213402	0.584688	-1.38284	2.95986	-1.23011
103705191	15-cis-phytoene desaturase, chloroplastic/chromoplastic [KO:K02293] [EC:1.3.5.5]	0.54779	0.525026	-0.364683	-0.435129	1.10537	0.13222
103722002	15-cis-zeta-carotene isomerase, chloroplastic [KO:K15744] [EC:5.2.1.12]	-0.772589	0.43916	-0.41156	-1.23103	1.40061	-0.550199
103723760	zeta-carotene desaturase, chloroplastic/chromoplastic isoform X1 [KO:K00514] [EC:1.3.5.6]	0.163203	0.402401	-0.911954	0.372935	-0.66541	1.40536
103707328	prolycopene isomerase, chloroplastic isoform X2 [KO:K09835] [EC:5.2.1.13]	-0.228084	0.234187	-0.310803	-1.40677	0.239358	-0.747864
103723715	lycopene epsilon cyclase, chloroplastic [KO:K06444] [EC:5.5.1.18]	4.21616	-1.16139	8.95212	-1.93953	7.0888	-1.63651
103722475	lycopene beta cyclase, chloroplastic [KO:K06443] [EC:5.5.1.19]	0.989036	-0.313085	0.73416	-0.834862	0.475241	-0.523472
120111148	lycopene beta cyclase, chloroplastic-like [KO:K06443] [EC:5.5.1.19]	0.848509	-0.0610301	0.0240101	-1.57839	-0.404125	-0.753284
103718481	beta-carotene hydroxylase 2, chloroplastic-like [KO:K15746] [EC:1.14.15.24]	2.74208	1.91565	-1.04945	1.32948	1.85165	2.11398
120107187	beta-carotene hydroxylase 2, chloroplastic-like [KO:K15746] [EC:1.14.15.24]	2.43816	1.80862	-1.10898	1.23875	-0.221694	2.43408
103706996	protein LUTEIN DEFICIENT 5, chloroplastic [KO:K15747] [EC:1.14.-.-]	-0.0499847	0.405571	-0.55349	-0.425782	0.748044	-0.66959
103719551	carotene epsilon-monooxygenase, chloroplastic isoform X1 [KO:K09837] [EC:1.14.14.158]	0.72801	-0.326349	4.2889	-1.63486	4.76346	-1.11994
103712512	zeaxanthin epoxidase, chloroplastic [KO:K09838] [EC:1.14.15.21]	-0.00590631	-0.539694	-0.83726	-2.39408	0.151159	-1.61363
103721734	violaxanthin de-epoxidase, chloroplastic isoform X2 [KO:K09839] [EC:1.23.5.1]	0.415485	-1.35523	3.17174	-2.58524	4.6127	-1.89882
103703106	capsanthin/capsorubin synthase, chromoplastic-like [KO:K14593] [EC:5.3.99.8]	3.77146	-0.538656	8.10657	0.0371817	11.0282	0.863487
103705744	9-cis-epoxycarotenoid dioxygenase, chloroplastic-like [KO:K09840] [EC:1.13.11.51]	3.62486	3.85116	5.84263	2.62962	6.82281	3.66989
103712994	9-cis-epoxycarotenoid dioxygenase NCED1, chloroplastic [KO:K09840] [EC:1.13.11.51]	-2.61467	-1.43107	0.495238	-4.14855	1.76826	-2.13926
103717739	9-cis-epoxycarotenoid dioxygenase NCED6, chloroplastic-like [KO:K09840] [EC:1.13.11.51]	1.19893	3.96801	5.87838	2.07363	8.61697	0.583795
103721240	LOW QUALITY PROTEIN: 9-cis-epoxycarotenoid dioxygenase, chloroplastic-like [KO:K09840] [EC:1.13.11.51]	3.45379	3.43835	3.30518	5.32159	8.12179	8.90343
103720715	zerumbone synthase isoform X1 [KO:K09841] [EC:1.1.1.288]	-0.288755	-0.648645	-1.20773	-0.788064	-2.46618	-0.737115
103720728	zerumbone synthase-like [KO:K09841] [EC:1.1.1.288]	-0.24782	-0.941975	4.44042	-0.436365	2.71269	-1.31863
103696182	LOW QUALITY PROTEIN: indole-3-acetaldehyde oxidase-like [KO:K09842] [EC:1.2.3.14]	-1.25799	0.619552	-2.30906	0.45728	-2.17645	-0.446166
103698174	indole-3-acetaldehyde oxidase-like [KO:K09842] [EC:1.2.3.14]	-1.44661	-1.86697	-2.45048	-2.01592	-1.85397	-1.59336
103698268	abscisic acid 8'-hydroxylase 3-like [KO:K09843] [EC:1.14.14.137]	0.569637	-1.08252	4.11018	-1.2181	6.31072	-0.420651
103712508	abscisic acid 8'-hydroxylase 3-like [KO:K09843] [EC:1.14.14.137]	2.62938	0.859358	7.424	1.78439	8.11746	3.3819
103713001	abscisic acid 8'-hydroxylase 1 [KO:K09843] [EC:1.14.14.137]	0.677203	3.67494	1.43409	3.82048	-1.58168	1.74332
120107288	abscisic acid 8'-hydroxylase 1-like [KO:K09843] [EC:1.14.14.137]	-1.77528	-0.720528	3.08321	-2.78164	4.42957	-0.409991
103716373	beta-carotene isomerase D27, chloroplastic-like [KO:K17911] [EC:5.2.1.14]	-2.51164	-2.19164	2.70486	-0.0731702	4.14325	-1.98273
103711689	carotenoid cleavage dioxygenase 7, chloroplastic [KO:K17912] [EC:1.13.11.68]	2.10923	2.53903	6.20784	2.03605	7.08234	4.59182
103717867	carotenoid cleavage dioxygenase 8 homolog B, chloroplastic-like [KO:K17913] [EC:1.13.11.69 1.13.11.70]	0.348184	2.38268	2.85282	3.59476	5.85897	5.18538
103722026	carotenoid cleavage dioxygenase 8 homolog B, chloroplastic-like [KO:K17913] [EC:1.13.11.69 1.13.11.70]	4.0939	1.31541	6.91204	0.729092	8.04777	-0.465549
