# Supplementary material for: Time-resolved transcriptome analysis reveals molecular signatures of Fusarium proliferatum DSM106835-induced sudden decline syndrome in date palm (Phoenix dactylifera L.)
Source: J Exp Bot. 2025 Dec 16;77(6):1676–96. doi: 10.1093/jxb/eraf540 (PMC13017883; doi:10.1093/jxb/eraf540)
Supplement: eraf540_Supplementary_Data [file eraf540_supplementary_data.zip › jexbot316454-file009.xlsx]

## Sheet: Table S8
Table S8. List of DEGs from the plant hormone signal transduction pathway (pda04075) across all tissues and time points in date palm seedlings during Fp infection.
Gene_ID	Description	log2FC_Day4root	log2FC_Day4shoot	log2FC_Day8root	log2FC_Day8shoot	log2FC_Day16root	log2FC_Day16shoot
103700886	auxin transporter-like protein 2 [KO:K13946]	-1.45407	0	1.9452	0	3.01045	0
103701258	auxin transporter-like protein 3 [KO:K13946]	-1.6451	-5.10295	-1.72908	-0.456912	-1.58412	-3.51818
103704038	auxin transporter-like protein 4 [KO:K13946]	-0.485072	-0.854143	-2.16359	0.384494	-2.8755	-0.702602
103706152	auxin transporter-like protein 2 [KO:K13946]	-1.67626	0	-0.763395	2.24825	0.399861	1.47349
103711175	auxin transporter-like protein 2 [KO:K13946]	-3.31996	-1.11355	-1.64775	-0.286179	-0.651325	-1.93355
120108273	auxin transporter-like protein 2 [KO:K13946]	3.91209	4.278	7.27623	4.97941	9.85191	4.05944
120109360	auxin transporter-like protein 2 [KO:K13946]	-3.14122	-0.304371	0.690103	-0.605666	1.35095	-0.860022
103702546	auxin-responsive protein IAA17-like isoform X1 [KO:K14484]	-1.04245	-1.05327	-1.35909	-1.48804	-3.68125	-1.58314
103704407	auxin-responsive protein IAA1-like [KO:K14484]	-0.153124	-0.595708	0.265736	-1.93099	0.323502	-1.42235
103704533	auxin-induced protein 22D-like [KO:K14484]	1.21392	-1.42919	1.67619	1.76771	3.70032	0.278318
103704816	auxin-responsive protein IAA25-like [KO:K14484]	-1.94349	-2.98847	-2.55462	-1.80711	-0.958384	-3.91241
103705980	auxin-responsive protein IAA30-like isoform X2 [KO:K14484]	-0.57464	-2.76101	1.47212	-0.768505	-1.56537	-1.98335
103705981	auxin-induced protein 22D-like [KO:K14484]	-0.266475	-0.286556	-0.0760645	-0.261457	-1.48463	-0.057442
103706803	auxin-responsive protein IAA16-like isoform X2 [KO:K14484]	2.49784	0.0946985	0.54126	0.146301	-0.0428037	-1.21573
103706840	auxin-responsive protein IAA27-like [KO:K14484]	-1.2014	-1.7341	-2.37356	-1.35222	-2.97745	-1.55936
103706989	auxin-responsive protein IAA10 [KO:K14484]	-2.34689	-0.949137	-0.53357	-2.56438	0.137395	-0.808694
103709490	auxin-responsive protein IAA27-like isoform X1 [KO:K14484]	0.69471	-1.31149	-0.966873	-0.925907	-1.41213	-1.07171
103710278	auxin-responsive protein IAA16-like isoform X1 [KO:K14484]	2.26292	-1.28754	2.3598	-0.691703	3.1173	-1.99915
103714723	auxin-responsive protein IAA4 isoform X3 [KO:K14484]	-0.153362	0.0143407	2.84382	-0.88574	4.87105	-0.668928
103714909	auxin-responsive protein IAA10-like [KO:K14484]	0.972482	-0.429317	3.3483	-0.195753	4.40486	-0.163965
103716609	auxin-responsive protein IAA25-like [KO:K14484]	-1.87336	-3.4361	0.752747	-1.32593	0.272779	-0.44535
103716613	auxin-responsive protein IAA17-like [KO:K14484]	-1.43383	-0.443078	-1.78344	-0.574886	-2.69471	-1.02691
103717738	auxin-responsive protein IAA10-like isoform X3 [KO:K14484]	-0.786596	-0.249197	-0.671548	-0.440008	0.543618	-1.15685
103717948	auxin-responsive protein IAA10-like [KO:K14484]	-2.59521	-1.85917	1.8346	0.0546789	2.60954	0.0459428
103720127	auxin-responsive protein IAA31 isoform X1 [KO:K14484]	-0.634882	-2.51499	3.3689	-4.30097	5.37762	-2.57869
103720508	auxin-induced protein 22D-like [KO:K14484]	3.10561	-3.13134	3.96016	-2.9465	3.45018	-2.99574
103721008	auxin-responsive protein IAA9-like isoform X1 [KO:K14484]	-1.34926	0.688276	-0.387045	1.02937	2.03486	-1.29875
103721010	auxin-responsive protein IAA1-like [KO:K14484]	-0.372835	-0.343818	-1.30836	-0.789075	-1.66576	-0.725989
103721655	auxin-responsive protein IAA30 [KO:K14484]	-0.656477	0.334302	-0.569588	1.40089	-3.2044	0.87729
103721888	auxin-responsive protein IAA6-like isoform X1 [KO:K14484]	3.38056	2.57072	0.268864	2.60205	0.445536	1.39725
103722711	auxin-responsive protein IAA1-like [KO:K14484]	1.27541	-0.122151	-0.626242	-1.02665	-2.05694	-0.928979
120104212	auxin-responsive protein IAA10-like [KO:K14484]	-0.0902327	-1.14802	-1.83348	-0.67101	0.508275	-1.04048
120105882	auxin-responsive protein IAA9-like isoform X1 [KO:K14484]	-4.53116	1.17302	0.481717	1.29425	0.411602	-0.951458
120105940	auxin-responsive protein IAA1-like [KO:K14484]	1.58205	0.225181	-2.01034	-0.575873	-0.992742	-0.253835
103713980	transport inhibitor response 1-like protein Os05g0150500 [KO:K14485]	-0.375444	-0.786257	-0.966768	-0.699868	-1.86148	-1.06487
103714767	protein TRANSPORT INHIBITOR RESPONSE 1-like [KO:K14485]	-0.736028	-0.150864	-0.808702	-0.164103	1.45491	-0.280601
103717830	transport inhibitor response 1-like protein Os05g0150500 [KO:K14485]	-0.347038	-0.253821	-0.0452265	-0.394933	-0.839267	-0.53742
103708076	transport inhibitor response 1-like protein Os04g0395600 [KO:K27740]	-0.605276	-0.507312	-1.38838	-0.640741	-2.76169	-0.969381
103718314	transport inhibitor response 1-like protein Os04g0395600 [KO:K27740]	-0.825228	0.432943	-0.926892	0.289926	-1.69165	-0.372143
103696719	auxin response factor 17-like isoform X1 [KO:K14486]	-0.0370358	0.372504	-0.379537	-0.170125	-0.670206	-0.774873
103696958	auxin response factor 2A-like [KO:K14486]	0.859445	-0.0709557	0.0445808	-0.0723325	-1.91818	-0.0045585
103702465	auxin response factor 3-like [KO:K14486]	-1.66347	-0.469451	-1.3735	-0.65056	-0.992907	-1.03893
103702491	auxin response factor 9-like [KO:K14486]	-1.02958	-0.916301	-1.82185	-1.19836	-2.15439	-1.30337
103703671	auxin response factor 6-like [KO:K14486]	-0.277849	-0.136172	-1.10339	-0.0511292	-1.05719	-0.529319
103703960	auxin response factor 18-like isoform X1 [KO:K14486]	0.156602	-1.31502	0.432299	-0.363466	-0.271317	-0.895558
103704396	auxin response factor 17-like [KO:K14486]	0.178764	-0.724986	0.421182	-1.05977	0.297552	-0.397747
103704796	auxin response factor 7-like isoform X2 [KO:K14486]	-0.0755674	-0.295921	-0.873668	-0.40326	-0.875864	-1.01603
103708057	auxin response factor 23-like isoform X1 [KO:K14486]	-1.41052	-0.698267	-2.23165	-1.39451	-2.27538	-1.63286
103708418	auxin response factor 18 [KO:K14486]	-0.23404	0.368871	-0.635775	0.0232362	-0.898239	-0.111932
103710514	LOW QUALITY PROTEIN: auxin response factor 17 [KO:K14486]	-0.790398	-0.0126847	-0.680319	-0.602304	-1.3613	-0.920257
103711069	auxin response factor 7-like isoform X1 [KO:K14486]	-0.275427	-0.502153	-1.43639	-0.418622	-2.91462	-1.12316
103713207	auxin response factor 15-like isoform X1 [KO:K14486]	-2.64068	-0.998343	-2.35625	-0.965285	-0.676882	-1.29666
103717500	auxin response factor 12-like [KO:K14486]	-0.306537	-0.355425	-1.27583	-0.543399	-1.47378	-1.22062
103719129	auxin response factor 18-like isoform X1 [KO:K14486]	-2.41875	-1.95257	-0.973892	-1.37366	-0.27345	-2.5193
103719667	auxin response factor 11-like isoform X1 [KO:K14486]	-1.93741	-2.78143	-1.49891	-2.28973	-1.91059	-2.04253
103720230	auxin response factor 18-like isoform X1 [KO:K14486]	0.500449	-0.330669	-0.297847	-1.61797	2.33803	-1.90406
103720239	LOW QUALITY PROTEIN: auxin response factor 15-like [KO:K14486]	-1.38818	-0.830493	-1.89407	-0.399738	-1.50197	-1.11981
103722948	auxin response factor 2A-like [KO:K14486]	-0.474569	-0.402305	-1.30262	-0.569726	-1.35593	-0.592849
120103762	auxin response factor 17-like [KO:K14486]	0.175264	-0.566361	0.383925	-0.702835	0.581511	-0.14635
120104170	auxin response factor 11 [KO:K14486]	-0.124348	0.251647	-0.994074	-0.275123	-0.216913	-0.617611
120107039	auxin response factor 17-like isoform X1 [KO:K14486]	-0.931155	-0.022939	0.553728	-0.393903	4.14421	-1.2862
103699533	probable indole-3-acetic acid-amido synthetase GH3.8 [KO:K14487]	6.16003	1.8006	8.33964	6.09704	1.42693	9.02106
103700908	probable indole-3-acetic acid-amido synthetase GH3.8 [KO:K14487]	2.2549	4.67204	3.06229	3.08848	1.69942	3.54583
103707163	probable indole-3-acetic acid-amido synthetase GH3.1 [KO:K14487]	5.21639	-3.42725	6.76222	-4.39446	7.60899	-2.87768
103707277	probable indole-3-acetic acid-amido synthetase GH3.11 [KO:K14487]	2.18617	0.270408	5.55848	2.47537	6.64619	1.23409
103707540	LOW QUALITY PROTEIN: probable indole-3-acetic acid-amido synthetase GH3.6 [KO:K14487]	0.267518	1.31346	-0.165973	1.85137	-0.810141	2.14196
103712412	indole-3-acetic acid-amido synthetase GH3.17-like [KO:K14487]	-2.8607	-4.0588	-0.34247	-3.91816	0.642028	-2.65216
103712621	probable indole-3-acetic acid-amido synthetase GH3.1 [KO:K14487]	-0.631197	2.63225	0.110813	7.35263	-1.23522	10.0078
103714611	indole-3-acetic acid-amido synthetase GH3.10 [KO:K14487]	1.74198	-2.28126	6.01262	-4.9499	7.06658	-3.34421
103723981	indole-3-acetic acid-amido synthetase GH3.10-like isoform X1 [KO:K14487]	1.55076	-4.03397	6.77773	-2.53142	7.73762	-2.93048
120106663	probable indole-3-acetic acid-amido synthetase GH3.1 [KO:K14487]	-0.936499	2.80978	0.371179	6.63785	-1.07402	7.40343
120108159	probable indole-3-acetic acid-amido synthetase GH3.8 [KO:K14487]	5.40886	1.97719	5.45129	6.60452	2.80485	9.88403
120113231	probable indole-3-acetic acid-amido synthetase GH3.8 [KO:K14487]	5.45321	1.81446	6.76553	6.4335	3.00068	8.96597
103698912	auxin-responsive protein SAUR50-like [KO:K14488]	0	0	0	-0.232697	6.53762	0.421228
103698930	auxin-responsive protein SAUR32-like [KO:K14488]
103699950	auxin-induced protein 15A-like [KO:K14488]	1.06701	0	6.02723	0	5.85044	0
103701570	auxin-induced protein 6B-like [KO:K14488]	-0.726652	0	5.75345	0	3.61939	0
103702417	auxin-induced protein 6B-like [KO:K14488]	-0.151559	0	4.18099	0.729091	1.56757	1.38303
103703318	protein SMALL AUXIN UP-REGULATED RNA 10-like [KO:K14488]	-1.38282	-1.17851	5.81452	-0.722613	6.72127	-1.8984
103708220	auxin-responsive protein SAUR50 [KO:K14488]	-0.633108	-4.28135	-0.366408	-3.38844	2.57962	-1.78647
103708279	indole-3-acetic acid-induced protein ARG7 [KO:K14488]	-1.42994	-1.10409	-0.465069	-1.75916	-1.65307	0.401174
103708499	auxin-responsive protein SAUR32-like [KO:K14488]	-0.083627	0.704441	-0.383862	0.529925	0.415042	2.66432
103712188	auxin-responsive protein SAUR32-like [KO:K14488]	4.43879	1.73292	4.73401	5.32556	3.61782	7.7787
103713151	auxin-induced protein 15A-like [KO:K14488]	2.70425	3.01743	7.55505	3.2685	7.3261	3.24275
103713388	auxin-responsive protein SAUR32-like [KO:K14488]	2.09981	1.66721	3.43217	6.06522	1.97741	8.69544
103714966	auxin-responsive protein SAUR24-like [KO:K14488]	1.58476	0	6.35523	0.72909	5.15908	1.38303
103715531	auxin-responsive protein SAUR50 isoform X1 [KO:K14488]	1.63417	0.249597	1.3614	5.96796	3.81853	1.88866
103716962	protein SMALL AUXIN UP-REGULATED RNA 10-like [KO:K14488]	-1.116	-2.79278	-0.228042	-0.587391	-0.856355	-1.20375
103717412	indole-3-acetic acid-induced protein ARG7-like [KO:K14488]	-0.936437	-1.59425	1.35891	-1.85501	3.65703	-0.316717
103717467	auxin-responsive protein SAUR71-like [KO:K14488]	-0.2713	-3.49544	-0.892612	-0.873835	-2.58871	-3.41285
103719354	auxin-responsive protein SAUR71 [KO:K14488]	1.14303	0.552478	6.78427	-0.811552	1.95887	1.59564
103722035	auxin-responsive protein SAUR71 [KO:K14488]	-1.3253	0.0336861	-0.515968	-0.797919	-0.620007	0.0245793
103722525	auxin-responsive protein SAUR71-like [KO:K14488]	1.10881	0.909385	1.28282	1.9958	0.0832792	1.95143
103722597	auxin-responsive protein SAUR50 [KO:K14488]	0.102461	1.22359	3.71615	5.55968	1.44122	2.22936
103722599	auxin-responsive protein SAUR50 [KO:K14488]	-3.05492	-0.671174	-2.18169	0.873036	-2.16436	-0.26722
103723263	auxin-responsive protein SAUR36-like [KO:K14488]	0.980375	0.561726	0.832325	-0.0221341	2.599	0.613122
113463631	auxin-responsive protein SAUR36-like [KO:K14488]	0.140257	-0.714998	3.62983	-1.16415	5.36423	-1.48124
120106164	auxin-responsive protein SAUR71-like [KO:K14488]	-1.7933	0	0	0	0	0
120106716	auxin-responsive protein SAUR32-like [KO:K14488]	0.527695	0.193383	1.67125	0.916672	1.84135	2.08494
120107731	auxin-responsive protein SAUR50-like [KO:K14488]	-2.06943	-0.737435	2.94015	0.729092	4.30612	1.79716
103709905	auxin-binding protein 4 isoform X1 [KO:K27415]	-0.138926	-0.0360421	-0.290027	-1.0595	-0.0109599	-0.800423
103695699	receptor-like kinase TMK4 [KO:K00924] [EC:2.7.11.1]	-1.10351	-1.63937	0.591673	0.36472	0.122417	-0.822039
103705819	receptor protein kinase TMK1-like [KO:K00924] [EC:2.7.11.1]	0.783606	0.0475493	0.506632	0.478437	-0.222346	-0.785394
103706833	receptor protein kinase TMK1-like [KO:K00924] [EC:2.7.11.1]	0.690291	-2.17106	4.88072	1.96683	5.362	1.93358
103711154	receptor protein kinase TMK1-like [KO:K00924] [EC:2.7.11.1]	1.27879	2.68184	1.89786	1.5779	3.01269	4.98375
103713358	receptor protein kinase TMK1-like [KO:K00924] [EC:2.7.11.1]	-0.604596	-0.97837	0.11974	-1.04959	-0.661203	0.469989
103721007	receptor protein kinase TMK1-like [KO:K00924] [EC:2.7.11.1]	-0.858988	0.433817	-0.104293	1.00751	-0.309574	1.39984
103723354	receptor protein kinase TMK1-like [KO:K00924] [EC:2.7.11.1]	0.895039	0.827761	3.37377	3.22961	2.89314	5.09464
108511658	receptor-like kinase TMK4 [KO:K00924] [EC:2.7.11.1]	3.58382	3.28638	6.45857	2.72672	8.19394	2.16893
120105881	LOW QUALITY PROTEIN: receptor protein kinase TMK1-like [KO:K00924] [EC:2.7.11.1]	-0.870998	0.62938	-0.80365	1.14845	-0.0818194	1.62614
120111654	receptor protein kinase TMK1-like [KO:K00924] [EC:2.7.11.1]	0.852684	0	5.67208	0	5.42865	0
103707100	mitogen-activated protein kinase kinase 5-like [KO:K13413] [EC:2.7.12.2]	0.724022	1.19329	2.32926	1.08106	0.855209	1.5095
103714629	mitogen-activated protein kinase kinase 4-like [KO:K13413] [EC:2.7.12.2]	0.423508	0.83398	1.21171	0.240057	0.813344	-0.114434
103718404	mitogen-activated protein kinase kinase 5 [KO:K13413] [EC:2.7.12.2]	1.32322	1.27839	1.79687	2.79252	1.60023	2.96451
103720430	mitogen-activated protein kinase kinase 5-like [KO:K13413] [EC:2.7.12.2]	-0.083986	0.743351	1.21756	0.0826429	2.79508	-0.608691
120104299	mitogen-activated protein kinase kinase 5-like [KO:K13413] [EC:2.7.12.2]	0.458944	-0.199651	-0.345736	0.0693654	-0.174672	0.205546
103708987	mitogen-activated protein kinase 5 [KO:K20536] [EC:2.7.11.24]	1.42164	0.834979	1.39181	2.87081	-0.367138	3.05765
103700827	mitogen-activated protein kinase 1-like isoform X1 [KO:K14512] [EC:2.7.11.24]	0.680641	0.919531	1.00065	1.13649	1.58046	1.27451
103723061	mitogen-activated protein kinase 1 [KO:K14512] [EC:2.7.11.24]	0.168101	0.256942	-0.505497	0.593863	-2.01375	1.11806
103700751	tryptophan aminotransferase-related protein 2-like [KO:K16903] [EC:2.6.1.99]	0.640163	-1.21563	6.07208	1.40964	-0.627876	-0.614508
103703781	LOW QUALITY PROTEIN: uncharacterized protein LOC103703781 [KO:K16903] [EC:2.6.1.99]	-0.270809	-0.403274	-0.181107	-0.524461	0.926206	0.613073
103711568	arginine-glutamic acid dipeptide repeats protein-like [KO:K16903] [EC:2.6.1.99]	-0.445991	-0.0661647	-0.76618	0.0284442	-1.07869	0.178787
108511861	tryptophan aminotransferase-related protein 2-like [KO:K16903] [EC:2.6.1.99]	2.45956	0	5.78907	0	6.84082	0
120104063	tryptophan aminotransferase-related protein 2-like [KO:K16903] [EC:2.6.1.99]	0	1.68301	7.1097	-2.16949	9.54174	-3.60986
120104064	tryptophan aminotransferase-related protein 2-like [KO:K16903] [EC:2.6.1.99]	2.52755	0.794552	0	0	7.50261	2.11258
120104065	tryptophan aminotransferase-related protein 2-like [KO:K16903] [EC:2.6.1.99]	4.71137	-1.15647	6.88376	0.748197	4.02486	-1.55037
120104135	tryptophan aminotransferase-related protein 2-like [KO:K16903] [EC:2.6.1.99]	0	0	6.66192	0	6.02932	0
120104136	tryptophan aminotransferase-related protein 2-like [KO:K16903] [EC:2.6.1.99]	6.10878	0.794558	7.16058	0	10.2279	0
103697366	probable protein phosphatase 2C 30 [KO:K14497] [EC:3.1.3.16]	0.353044	1.47983	-0.178373	0.968654	-0.281782	1.90648
103703044	protein phosphatase 2C 51-like [KO:K14497] [EC:3.1.3.16]	3.44321	-1.0659	6.15526	-0.232703	6.88027	2.22985
103709602	protein phosphatase 2C 50-like [KO:K14497] [EC:3.1.3.16]	0.13884	1.64932	0.858098	1.25189	2.75709	2.35364
103710370	probable protein phosphatase 2C 75 isoform X1 [KO:K14497] [EC:3.1.3.16]	4.45976	2.5215	4.71939	3.38273	5.75309	6.27827
103715479	probable protein phosphatase 2C 68 [KO:K14497] [EC:3.1.3.16]	4.16071	3.71754	7.31881	6.20968	9.95815	8.34786
103716755	LOW QUALITY PROTEIN: probable protein phosphatase 2C 24 [KO:K14497] [EC:3.1.3.16]	1.40532	2.01094	-0.0951878	2.51591	0.686569	4.21358
103720341	probable protein phosphatase 2C 6 [KO:K14497] [EC:3.1.3.16]	0.37338	0.673576	1.13073	0.673189	1.47761	0.273052
103720811	protein phosphatase 2C 50-like [KO:K14497] [EC:3.1.3.16]	-0.208683	1.78998	-1.79666	2.4028	-0.295688	2.30196
103721042	probable protein phosphatase 2C 6 [KO:K14497] [EC:3.1.3.16]	0.454588	0.607389	0.958652	1.38137	2.35195	2.84661
103721892	probable protein phosphatase 2C 6 isoform X1 [KO:K14497] [EC:3.1.3.16]	0.769069	1.08287	-0.738906	1.57014	1.07616	1.58847
103723431	protein phosphatase 2C 51-like [KO:K14497] [EC:3.1.3.16]	1.51242	2.46004	1.32309	3.24814	2.42916	4.45144
103696388	ATPase 8, plasma membrane-type-like [KO:K01535] [EC:7.1.2.1]	0.46814	-0.652856	3.9956	0.275003	6.10133	2.06338
103701528	plasma membrane ATPase 4 [KO:K01535] [EC:7.1.2.1]	-0.184835	-1.04741	0.314947	0.421358	0.601389	0.573374
103702690	ATPase 10, plasma membrane-type-like [KO:K01535] [EC:7.1.2.1]	-0.869127	0.422597	0.344669	0.44061	1.72512	0.734224
103703651	plasma membrane ATPase 4-like isoform X1 [KO:K01535] [EC:7.1.2.1]	3.42451	2.29058	8.54066	2.1209	8.68735	1.80349
103707081	plasma membrane ATPase 4 isoform X1 [KO:K01535] [EC:7.1.2.1]	-1.13821	-1.91379	-0.32249	-1.87399	-2.89722	-1.05511
103712052	plasma membrane ATPase 3 [KO:K01535] [EC:7.1.2.1]	0.0282331	-0.206247	0.959904	0.0784068	2.28403	-0.00308197
103713587	plasma membrane ATPase 1 [KO:K01535] [EC:7.1.2.1]	0.273025	-1.05552	1.17086	-0.826679	3.02821	-0.0593007
103718041	plasma membrane ATPase-like [KO:K01535] [EC:7.1.2.1]	2.43271	1.55767	2.67332	4.27027	1.41422	4.06071
103720102	ATPase 11, plasma membrane-type [KO:K01535] [EC:7.1.2.1]	-0.924416	-0.623352	-0.734681	-0.400587	-2.84171	0.777682
103721526	plasma membrane ATPase [KO:K01535] [EC:7.1.2.1]	1.24013	0.147988	-0.301576	0.688224	-1.35458	0.394604
103696272	LOW QUALITY PROTEIN: probable histidine kinase 5 [KO:K14489] [EC:2.7.13.3]	-0.140408	-0.621119	-0.701184	-1.1026	0.455451	-0.600937
103696690	probable histidine kinase 4 [KO:K14489] [EC:2.7.13.3]	-3.01618	-0.642875	-2.55067	-1.29026	-1.45824	-1.55644
103705815	probable histidine kinase 4 isoform X1 [KO:K14489] [EC:2.7.13.3]	-0.419412	-0.306987	-0.611435	-0.375592	-1.39103	-0.142062
103707851	probable histidine kinase 3 [KO:K14489] [EC:2.7.13.3]	-0.00667899	0.451734	-0.748873	0.512226	-0.245312	0.0237609
103711153	probable histidine kinase 4 [KO:K14489] [EC:2.7.13.3]	1.46723	-2.07029	2.37553	-1.1945	2.66256	0.324998
103719127	probable histidine kinase 3 [KO:K14489] [EC:2.7.13.3]	0.696082	1.08241	0.390239	1.09687	1.69978	0.218558
120111653	probable histidine kinase 4 isoform X1 [KO:K14489] [EC:2.7.13.3]	0.631036	0.469467	3.30091	1.10102	4.22105	1.28381
103695593	pseudo histidine-containing phosphotransfer protein 6 [KO:K14490]	1.73595	-3.0728	4.61029	-0.197901	4.92435	1.2772
103696281	histidine-containing phosphotransfer protein 2-like isoform X1 [KO:K14490]	-0.469744	-0.00880541	-1.80409	0.431688	-4.18139	0.0357465
103710279	pseudo histidine-containing phosphotransfer protein 2-like [KO:K14490]	1.06704	-6.78286	6.23726	-5.64335	6.76084	-4.88344
103710949	histidine-containing phosphotransfer protein 1 [KO:K14490]	0.104152	0.702987	-0.727053	0.228108	-1.77875	0.234566
103715395	histidine-containing phosphotransfer protein 2-like isoform X2 [KO:K14490]	-0.98632	0.100627	-1.3419	-0.545745	0.454595	0.140545
103721360	pseudo histidine-containing phosphotransfer protein 5-like [KO:K14490]	0.101411	-4.63519	5.83624	-4.14787	6.32566	-4.93576
113462098	pseudo histidine-containing phosphotransfer protein 2-like [KO:K14490]	2.93417	1.33164	6.70379	1.13957	9.07858	1.60784
120107724	pseudo histidine-containing phosphotransfer protein 6-like isoform X1 [KO:K14490]	1.50201	0	5.83569	-3.05384	7.05821	0
103710408	two-component response regulator ORR23-like isoform X1 [KO:K14491]	-0.664189	-0.139755	-1.31478	-0.00699494	-0.309794	0.816548
103712502	LOW QUALITY PROTEIN: two-component response regulator ORR26 [KO:K14491]	-0.188523	-0.0870241	0.0703399	-0.548445	2.22697	-0.579086
103714495	two-component response regulator ORR26-like [KO:K14491]	-1.76819	-0.964412	-1.55684	-1.59816	0.78293	-0.00259679
103701641	two-component response regulator ORR9-like [KO:K14492]	-1.35479	-2.50317	-2.1904	-2.62613	-3.46982	-2.0449
103705110	two-component response regulator ORR9-like [KO:K14492]	-3.81049	-3.14072	-2.89069	-4.2967	-2.23612	-2.36436
103711077	two-component response regulator ORR1-like isoform X1 [KO:K14492]	-1.81333	-2.37884	-1.28193	0.520676	-2.00271	-0.117813
103713843	two-component response regulator ORR9-like isoform X1 [KO:K14492]	-4.20506	-1.76294	0.759769	-1.12511	-1.24781	-1.64566
103717250	two-component response regulator ORR11-like [KO:K14492]	-2.8912	-0.462451	-0.367265	-0.659784	0.36253	-0.756756
103717294	two-component response regulator ORR5-like [KO:K14492]	-0.762581	1.9135	1.78	2.81582	0.544011	3.54903
103720726	two-component response regulator ORR9-like isoform X1 [KO:K14492]	-1.56767	-0.866733	-0.679243	-1.64961	1.12974	-0.625822
103722998	two-component response regulator ORR5-like [KO:K14492]	1.09895	-1.51086	3.73268	-1.46081	3.06496	-2.08613
103723950	two-component response regulator ORR5-like [KO:K14492]	0.511514	-0.954282	3.11991	0.894396	3.48578	3.37397
103710942	gibberellin receptor GID1C-like [KO:K14493] [EC:3.-.-.-]	1.44481	0.125203	0.812887	-0.121024	-0.433966	0.314464
103714146	F-box protein GID2-like [KO:K14495]	-2.42373	0.260207	-1.68789	0.663232	-3.10846	0.348806
103718852	F-box protein GID2-like [KO:K14495]	-0.785174	0.58605	-0.781474	0.33836	-0.274266	1.08219
103701852	DELLA protein SLR1-like [KO:K14494]	0.245258	-0.591527	0.507206	-1.26866	0.593727	-1.29129
103721072	DELLA protein SLR1-like [KO:K14494]	0.211598	-1.20641	1.48384	-0.978826	2.32858	-0.387891
103721390	DELLA protein SLR1 [KO:K14494]	-0.796106	-1.30897	-1.32112	-1.43425	-1.82635	-0.426345
120103830	LOW QUALITY PROTEIN: DELLA protein GAI-like [KO:K14494]	-1.55704	1.30276	-0.0705142	1.97139	1.03717	2.88488
103697220	transcription factor PHYTOCHROME INTERACTING FACTOR-LIKE 15-like isoform X1 [KO:K12126]	-1.12915	-0.57523	0.645801	-2.02025	3.79178	-0.733279
103714720	transcription factor PHYTOCHROME INTERACTING FACTOR-LIKE 15-like isoform X1 [KO:K12126]	-2.31714	-2.5604	1.26507	-3.4108	2.03528	-2.04094
103720128	transcription factor PHYTOCHROME INTERACTING FACTOR-LIKE 15-like isoform X1 [KO:K12126]	-0.53629	-0.3574	-0.990429	-0.93781	-0.506503	-0.95033
103696683	transcription factor PHYTOCHROME INTERACTING FACTOR-LIKE 13-like isoform X1 [KO:K16189]	-0.888911	-1.46204	0.893367	-2.12412	2.99125	-1.61819
103722886	transcription factor PIF4-like isoform X1 [KO:K16189]	0.983342	-3.10293	1.84683	-4.40445	1.8251	-2.05945
103696437	abscisic acid receptor PYL4-like [KO:K14496]	0.238817	-2.21028	1.24497	-0.515934	-0.293824	0.266488
103698527	abscisic acid receptor PYL8-like [KO:K14496]	-1.48791	-0.930327	-2.73059	-0.885473	-4.06778	-0.467309
103702957	abscisic acid receptor PYL8 [KO:K14496]	0.306926	0.260951	-0.36212	0.105844	-1.53366	0.424376
103704693	abscisic acid receptor PYR1 [KO:K14496]	-2.39316	-3.34665	-2.73003	-6.12825	-3.34947	-1.03137
103706891	abscisic acid receptor PYL12-like [KO:K14496]	0.932205	0.522937	4.54992	2.1302	7.74878	3.89165
103707144	LOW QUALITY PROTEIN: abscisic acid receptor PYL3-like [KO:K14496]	0.502259	-0.407788	-0.410686	-0.882662	-0.661485	-0.285732
103708332	abscisic acid receptor PYL8-like [KO:K14496]	-1.0075	-0.931129	-1.55626	-1.5503	-0.431956	-1.38919
103709545	abscisic acid receptor PYL2 [KO:K14496]	-0.335201	-0.779757	3.60896	-1.19905	6.02459	-1.38171
103711815	abscisic acid receptor PYR1-like [KO:K14496]	-1.79573	-6.59737	-0.958772	-4.56893	1.12631	-2.03107
103714404	abscisic acid receptor PYL4 [KO:K14496]	-0.604799	0.0997385	0.227813	0.72218	-1.77534	1.50725
103717496	abscisic acid receptor PYL4-like [KO:K14496]	-1.23162	-4.76818	-0.501092	-4.31332	-1.30156	-2.38312
120112721	abscisic acid receptor PYL4-like [KO:K14496]	-0.650962	-1.47528	-0.685057	-2.59909	-1.18648	-0.084435
103701276	serine/threonine-protein kinase SAPK7 [KO:K14498] [EC:2.7.11.1]	-0.959182	0.650324	-1.19733	0.291401	-1.10845	0.247565
103701777	serine/threonine-protein kinase SAPK1-like isoform X2 [KO:K14498] [EC:2.7.11.1]	0.741151	1.192	0.464772	1.86674	0.174007	1.77667
103702675	serine/threonine-protein kinase SAPK7-like [KO:K14498] [EC:2.7.11.1]	0.65327	0.676965	-0.338169	0.385374	-1.9561	-0.223233
103703209	serine/threonine-protein kinase SAPK7-like [KO:K14498] [EC:2.7.11.1]	1.69119	1.01292	1.52283	1.7062	0.839517	1.87753
103709149	serine/threonine-protein kinase SAPK10-like isoform X1 [KO:K14498] [EC:2.7.11.1]	-0.366273	-0.678822	-1.19584	-0.599553	-2.2205	-0.763569
103709232	serine/threonine-protein kinase SAPK10 isoform X1 [KO:K14498] [EC:2.7.11.1]	-0.564074	-1.00599	-1.80256	-0.925049	-2.54486	-0.815247
103710774	serine/threonine-protein kinase SAPK3-like [KO:K14498] [EC:2.7.11.1]	0.337995	2.96647	0.255546	1.95273	-0.308107	2.27542
103717964	serine/threonine-protein kinase SAPK2 isoform X2 [KO:K14498] [EC:2.7.11.1]	0.471004	-0.649365	-1.0426	-1.6317	1.69455	-1.76247
103723820	serine/threonine-protein kinase SAPK2 isoform X2 [KO:K14498] [EC:2.7.11.1]	0.947945	0.151968	-0.486313	-0.381356	0.863089	-0.789325
103697885	protein ABSCISIC ACID-INSENSITIVE 5-like [KO:K14432]	1.98593	0.233642	4.59491	-1.1273	4.48806	-1.00907
103698417	protein ABSCISIC ACID-INSENSITIVE 5-like [KO:K14432]	-5.8419	-2.02721	-0.403702	0.594349	-2.62141	0.813695
103700115	protein FD-like [KO:K14432]	1.66372	1.14691	7.82312	1.66849	11.0752	3.79033
103700902	ABSCISIC ACID-INSENSITIVE 5-like protein 2 [KO:K14432]	2.56063	2.70456	7.85033	0.362095	7.36367	2.82895
103701220	bZIP transcription factor 12-like [KO:K14432]	-0.181953	0.254972	1.09588	0.805438	1.93886	1.10666
103704361	bZIP transcription factor 12-like [KO:K14432]	0.273523	0.454185	0.554671	1.14206	0.259516	1.71367
103705585	ABSCISIC ACID-INSENSITIVE 5-like protein 2 [KO:K14432]	1.1058	-0.965927	5.42559	-0.644124	7.15408	-0.998093
103709063	ABSCISIC ACID-INSENSITIVE 5-like protein 2 isoform X1 [KO:K14432]	-0.517709	-0.0946771	1.14158	-0.207442	0.839178	-0.823825
103710095	bZIP transcription factor 12-like isoform X1 [KO:K14432]	0.833297	0.631997	1.05082	1.44181	0.501959	2.47438
103710264	bZIP transcription factor 46-like [KO:K14432]	-0.302126	0.571782	-0.86999	0.310363	-0.808176	1.49965
103712514	bZIP transcription factor TRAB1 isoform X2 [KO:K14432]	0.847615	1.56245	-0.074207	1.38183	0.353806	1.67843
103716978	ABSCISIC ACID-INSENSITIVE 5-like protein 1 [KO:K14432]	1.72618	2.75015	6.59954	0.29748	8.69648	1.22403
103717991	bZIP transcription factor ABI5 homolog [KO:K14432]	1.24656	0.653338	1.28436	2.1141	-0.634851	1.82729
103719609	bZIP transcription factor 27-like [KO:K14432]	-2.61108	-0.559729	0.678694	0.0423351	1.52037	-1.2562
103719731	ABSCISIC ACID-INSENSITIVE 5-like protein 2 [KO:K14432]	-0.285917	-0.511563	-0.41463	0.0756985	-8.06246	0.467838
103724108	bZIP transcription factor 27 [KO:K14432]	2.87319	-3.50958	4.35642	-2.03121	5.6728	-1.51557
113463120	ABSCISIC ACID-INSENSITIVE 5-like protein 2 [KO:K14432]	-2.53495	-0.979272	-2.14847	-1.71413	0.283328	-1.56519
120108063	protein ABSCISIC ACID-INSENSITIVE 5-like [KO:K14432]	1.84546	2.88734	7.45671	3.81374	7.11141	3.12309
120112717	ABSCISIC ACID-INSENSITIVE 5-like protein 2 [KO:K14432]	-1.03553	0.602955	-1.28416	1.19701	0.575404	0.430307
103696142	probable ethylene response sensor 1 isoform X1 [KO:K14509] [EC:2.7.13.-]	-0.905526	-0.490266	-2.37967	-0.21483	-2.05562	-0.764848
103705472	ethylene receptor 2 [KO:K14509] [EC:2.7.13.-]	0.721412	0.888346	0.0709415	0.357236	-0.363782	0.131734
103710376	ethylene receptor 2-like isoform X1 [KO:K14509] [EC:2.7.13.-]	0.0665939	-0.357974	-0.292404	0.321516	-1.19584	-0.0971959
103715463	ethylene receptor 2-like isoform X1 [KO:K14509] [EC:2.7.13.-]	2.54294	0.851712	2.24345	2.34294	-1.23746	2.78089
103715679	ethylene receptor 2-like [KO:K14509] [EC:2.7.13.-]	-1.46017	-0.1778	-0.437061	-0.364418	-0.439856	0.275309
103719768	probable ethylene response sensor 1 [KO:K14509] [EC:2.7.13.-]	-0.266985	0.0239137	-0.971619	-0.0446286	0.0111572	-0.00979538
120103792	probable ethylene response sensor 1 isoform X2 [KO:K14509] [EC:2.7.13.-]	-0.79994	-0.517163	-1.5043	-0.136053	-2.08722	-0.762234
103695480	serine/threonine-protein kinase CTR1 isoform X1 [KO:K14510] [EC:2.7.11.1]	0.0576274	0.0899105	-0.588246	-0.00100886	-0.249136	-0.553149
103705734	protein ETHYLENE-INSENSITIVE 2 isoform X2 [KO:K14513]	-0.804005	-0.531501	-0.651085	-1.00094	-0.789836	-1.34693
103707671	protein ETHYLENE-INSENSITIVE 3-like 1a [KO:K14514]	0.562741	0.14064	-0.83008	0.531639	-1.42139	0.801446
103709119	protein ETHYLENE INSENSITIVE 3-like [KO:K14514]	3.51568	0.79456	7.35943	0.729091	7.06361	1.38303
103709120	uncharacterized protein LOC103709120 [KO:K14514]	1.93072	2.27719	6.02514	-2.102	9.91076	3.12858
103712685	ETHYLENE INSENSITIVE 3-like 3 protein [KO:K14514]	0.183021	-0.332792	-0.429721	0.686935	-1.11722	1.1967
103713241	ETHYLENE INSENSITIVE 3-like 3 protein [KO:K14514]	0.12227	0.335153	-0.130503	0.475684	-0.39229	0.468994
103721270	protein ETHYLENE-INSENSITIVE 3-like 1a [KO:K14514]	0.113223	-0.474872	-0.884992	-0.67029	-1.46265	-0.792726
120103682	protein ETHYLENE-INSENSITIVE 3-like 1a [KO:K14514]	0.345377	-0.219741	-0.632842	-0.437807	-1.29863	-0.521135
120108269	protein ETHYLENE-INSENSITIVE 3-like 1a [KO:K14514]	0.501765	0.202706	-0.735635	0.684218	-1.54303	0.934666
103708741	EIN3-binding F-box protein 1-like [KO:K14515]	0.723108	-1.17357	-0.960846	-1.49299	-1.15459	-0.760387
103718531	EIN3-binding F-box protein 1-like [KO:K14515]	0.246183	-0.0167703	-1.4641	0.109607	-0.646127	0.918702
103718532	EIN3-binding F-box protein 1-like [KO:K14515]	0.146224	-0.0895304	-1.24642	0.0122645	-0.887905	0.932244
120104346	EIN3-binding F-box protein 1-like [KO:K14515]	2.56134	2.11549	2.88139	3.82985	3.15371	4.89677
103703576	ethylene-response factor C3-like [KO:K14516]	4.87029	1.54209	4.73916	5.30664	0.942935	4.03547
103707018	ethylene-response factor C3-like [KO:K14516]	2.50833	-0.858142	3.00758	1.04674	6.78164	1.10228
103696970	brassinosteroid LRR receptor kinase BRI1-like [KO:K13415] [EC:2.7.10.1 2.7.11.1]	-0.79021	-1.01452	-1.10599	-0.935117	-0.690647	-0.947062
103704826	brassinosteroid LRR receptor kinase BRI1 [KO:K13415] [EC:2.7.10.1 2.7.11.1]	-1.69732	-1.41113	-0.0441485	-1.70968	2.01581	-2.02063
103720660	brassinosteroid LRR receptor kinase BRI1-like [KO:K13415] [EC:2.7.10.1 2.7.11.1]	1.11408	-1.38562	2.93186	-0.605664	3.60283	-1.07297
103718673	BRI1 kinase inhibitor 1-like [KO:K14499]	2.1661	-3.70634	1.71397	-2.62367	1.81718	0
103698531	probable serine/threonine-protein kinase BSK3 [KO:K14500] [EC:2.7.11.1]	0.107423	0.254994	-0.0845082	0.291931	-0.0397963	0.334181
103705555	probable serine/threonine-protein kinase BSK3 [KO:K14500] [EC:2.7.11.1]	-0.177381	0.241454	-0.687015	0.490091	-1.69781	0.0173416
103706386	serine/threonine-protein kinase BSK2-like [KO:K14500] [EC:2.7.11.1]	-0.909393	-1.3165	-0.732845	-1.93548	-0.905896	0.442001
103708708	serine/threonine-protein kinase BSK1 [KO:K14500] [EC:2.7.11.1]	-0.0270316	0.507636	-0.190683	0.436883	0.0450969	0.389213
103714028	serine/threonine-protein kinase BSK2-like [KO:K14500] [EC:2.7.11.1]	-0.324605	0.147671	-0.979481	-0.140025	-0.649288	-0.640058
103706864	shaggy-related protein kinase eta isoform X1 [KO:K14502] [EC:2.7.11.1]	-0.12588	0.108164	-0.865176	0.458389	-2.36442	0.906928
103707356	shaggy-related protein kinase eta-like [KO:K14502] [EC:2.7.11.1]	-0.103175	0.263189	-0.976137	1.9943	-2.93743	2.53729
103709954	shaggy-related protein kinase eta [KO:K14502] [EC:2.7.11.1]	-0.874745	-1.50191	-1.66125	-0.150672	-2.78158	-0.995382
103711311	protein BZR1 homolog 1 [KO:K14503]	-0.680196	-0.638782	-0.862508	-0.493722	-2.38358	-0.684757
103718950	protein BZR1 homolog 1-like [KO:K14503]	0.3383	0.278758	0.316435	0.248042	1.08117	0.998203
120107791	protein BZR1 homolog 1-like [KO:K14503]	-0.523636	-0.433398	-1.35719	-0.521779	-1.91324	-0.716702
103701515	probable xyloglucan endotransglucosylase/hydrolase protein 23 [KO:K14504] [EC:2.4.1.207]	0.136805	2.60923	1.613	4.19369	0.329439	2.66869
103711946	xyloglucan endotransglucosylase/hydrolase protein 22-like [KO:K14504] [EC:2.4.1.207]	-0.724097	-2.57354	-1.85234	-3.49221	-3.92515	-1.6059
103714081	probable xyloglucan endotransglucosylase/hydrolase protein 23 [KO:K14504] [EC:2.4.1.207]	0.298291	1.46653	3.93223	3.77146	3.60586	2.37063
103714082	xyloglucan endotransglucosylase/hydrolase 2-like [KO:K14504] [EC:2.4.1.207]	-3.07007	-0.311814	2.22514	7.6503	0.0272054	7.43982
103714083	probable xyloglucan endotransglucosylase/hydrolase protein 23 [KO:K14504] [EC:2.4.1.207]	5.48869	0.902796	8.20948	4.61477	3.05054	8.60554
103714122	probable xyloglucan endotransglucosylase/hydrolase protein 23 [KO:K14504] [EC:2.4.1.207]	0.338879	0.420488	3.0941	1.75274	-3.04558	1.93484
103715528	probable xyloglucan endotransglucosylase/hydrolase protein 23 [KO:K14504] [EC:2.4.1.207]	0.710724	-0.719989	3.56063	2.17987	-1.07522	1.90518
103715631	probable xyloglucan endotransglucosylase/hydrolase protein 23 [KO:K14504] [EC:2.4.1.207]	0.733752	-0.905669	3.95581	3.03468	1.77214	2.64342
103715632	xyloglucan endotransglucosylase/hydrolase protein 22-like [KO:K14504] [EC:2.4.1.207]	-1.14254	-1.81239	2.30647	1.19619	-1.75033	-1.01379
103715633	probable xyloglucan endotransglucosylase/hydrolase protein 23 [KO:K14504] [EC:2.4.1.207]	-2.37019	-0.0700071	1.71128	2.07348	-0.823333	-0.284154
103715650	xyloglucan endotransglucosylase/hydrolase protein 22-like [KO:K14504] [EC:2.4.1.207]	-0.0769065	-1.34219	3.04759	2.07899	-1.58014	-0.0988885
103715652	probable xyloglucan endotransglucosylase/hydrolase protein 23 [KO:K14504] [EC:2.4.1.207]	-1.81807	-2.33825	3.1475	1.51309	-0.842875	-1.62552
120106202	xyloglucan endotransglucosylase/hydrolase protein 22-like [KO:K14504] [EC:2.4.1.207]	-1.72526	-19.505	21.5803	-20.7076	5.7244	-17.9408
120111845	probable xyloglucan endotransglucosylase/hydrolase protein 23 [KO:K14504] [EC:2.4.1.207]	-2.2786	-1.7654	2.38009	1.03932	-3.6331	-1.80098
120111846	probable xyloglucan endotransglucosylase/hydrolase protein 23 [KO:K14504] [EC:2.4.1.207]	21.9909	4.01724	-21.4482	3.48725	-1.34795	4.8686
103714268	cyclin-D3-2-like [KO:K14505]	-0.530788	-1.03708	-0.0513571	-1.26633	1.08286	-1.23988
103724358	cyclin-D3-2-like [KO:K14505]	-2.82293	-4.00759	-0.473993	0.30771	-0.21208	-0.33957
103708344	jasmonoyl--L-amino acid synthetase GH3.5-like [KO:K14506] [EC:6.3.2.52]	0.812099	0.883436	-0.803362	0.553137	-1.4412	-0.441062
103708705	jasmonoyl--L-amino acid synthetase GH3.5-like [KO:K14506] [EC:6.3.2.52]	0.260301	-1.42067	-1.31662	-3.10122	-0.665534	-2.34887
103716872	jasmonoyl--L-amino acid synthetase GH3.5-like [KO:K14506] [EC:6.3.2.52]	-0.705779	0.318508	-2.00588	4.06696	-0.659476	2.10964
103695487	coronatine-insensitive protein homolog 1b-like [KO:K13463]	-0.775094	-0.128406	-1.00733	-0.39301	-0.821454	-0.310549
103723578	coronatine-insensitive protein homolog 1a-like [KO:K13463]	-0.511849	0.0842329	-0.721234	-0.321418	-1.48054	-0.470543
103723671	coronatine-insensitive protein homolog 1b-like [KO:K13463]	-1.18382	-0.673417	-2.27877	-1.81388	-0.917194	-1.18477
103696392	protein TIFY 9-like [KO:K13464]	4.15186	3.03653	4.9222	8.55433	2.62447	7.89043
103698715	protein TIFY 10a-like [KO:K13464]	3.59248	0.923903	2.91829	5.26616	0.967613	6.07321
103700608	protein TIFY 3-like [KO:K13464]	-0.650209	0.122639	-0.977149	-0.00778786	-2.60502	0.211066
103702247	protein TIFY 10a-like [KO:K13464]	1.31251	1.04289	0.154509	3.56906	-1.93904	3.71992
103703305	protein TIFY 10a [KO:K13464]	3.4868	1.74706	2.23016	5.85656	-0.940134	5.97905
103708073	protein TIFY 9 [KO:K13464]	2.69573	3.13573	2.25851	8.48947	1.12011	8.79648
103709327	protein TIFY 10a [KO:K13464]	1.91815	1.36665	1.23162	4.76097	0.50497	4.37032
103717019	protein TIFY 9-like isoform X2 [KO:K13464]	2.5037	1.33324	3.106	2.5109	1.38972	3.34688
103717027	protein TIFY 6b-like isoform X1 [KO:K13464]	1.19161	-0.00451468	-0.232251	0.317475	-1.4392	0.415389
103717353	protein TIFY 6b [KO:K13464]	0.259616	-0.89248	-0.399589	-1.5927	3.44818	-0.367481
103717789	protein TIFY 3-like [KO:K13464]	0.548342	0.813246	-0.642205	1.89566	-3.02889	2.77922
103704709	transcription factor MYC2-like [KO:K13422]	-0.287438	-0.493301	-1.12522	-0.409941	-1.65079	-0.515778
103706364	transcription factor MYC2-like [KO:K13422]	3.05762	-0.554885	2.25579	-1.53391	1.10455	-1.1471
103711767	transcription factor MYC2 [KO:K13422]	0.337772	-0.595605	-0.248375	-0.347863	-0.369063	1.02151
103714042	transcription factor MYC2-like [KO:K13422]	-0.721942	-0.184108	0.35917	-1.16173	-0.144307	-0.415678
120104403	transcription factor MYC2-like [KO:K13422]	-0.736331	-0.553967	0.224167	-1.48704	2.6431	-1.08062
103702021	BTB/POZ domain and ankyrin repeat-containing protein NPR1 [KO:K14508]	-1.76836	-1.32996	1.11155	-1.19931	2.87628	-1.27042
103705107	BTB/POZ domain and ankyrin repeat-containing protein NPR5-like [KO:K14508]	-0.462827	-1.98047	4.5952	-2.74918	3.61392	-1.38295
103705401	BTB/POZ domain and ankyrin repeat-containing protein NPR1-like [KO:K14508]	-0.620607	1.80377	0.151397	2.15086	1.09777	2.0635
103713409	BTB/POZ domain and ankyrin repeat-containing protein NPR5-like [KO:K14508]	-0.435468	-1.27077	0.909859	-0.898769	0.527927	-0.752631
103714656	BTB/POZ domain and ankyrin repeat-containing protein NPR5-like [KO:K14508]	1.06107	0.496664	2.63456	0.236083	5.08972	0.405708
103719294	LOW QUALITY PROTEIN: BTB/POZ domain and ankyrin repeat-containing protein NPR2 [KO:K14508]	0.747827	-0.275092	0.663136	0.751929	-1.00447	0.987751
103719594	BTB/POZ domain and ankyrin repeat-containing protein NPR1-like [KO:K14508]	0.153381	0.107543	0.879802	0.265922	2.87712	-0.167299
103720717	BTB/POZ domain and ankyrin repeat-containing protein NPR5-like isoform X1 [KO:K14508]	-0.392809	-0.826896	1.34599	-1.70811	1.01174	-2.25692
113461809	BTB/POZ domain and ankyrin repeat-containing protein NPR1-like [KO:K14508]	-0.494921	-0.734166	0.281101	-0.241621	1.09138	-0.889227
103703223	transcription factor TGAL5-like isoform X1 [KO:K14431]	-1.77575	-0.646636	-1.33953	1.33306	1.25405	-0.832725
103705026	transcription factor TGA2.3-like isoform X1 [KO:K14431]	0.391606	-0.270829	-0.457024	0.0437137	-1.9931	-0.247319
103705377	bZIP transcription factor TGA10-like isoform X1 [KO:K14431]	0.398525	1.13941	1.14009	2.98757	1.1175	3.02544
103705788	transcription factor TGAL5-like isoform X1 [KO:K14431]	-1.57027	-1.41049	-1.42151	-1.0827	-3.00921	-1.47512
103706198	transcription factor TGA2.2-like [KO:K14431]	1.59623	1.66631	4.62951	-1.1067	5.20066	1.38303
103706220	transcription factor TGA2.3-like [KO:K14431]	0.0371708	0.063223	1.03386	0.178296	1.21036	-0.061193
103711410	bZIP transcription factor TGA10 [KO:K14431]	0.0312732	-1.0603	-0.0184608	0.729092	-0.989728	1.38303
103714951	bZIP transcription factor TGA10-like [KO:K14431]	-0.425042	0.439923	1.18104	1.67853	-0.923828	0.223858
103715231	transcription factor TGA4-like isoform X1 [KO:K14431]	-0.834298	0.00663508	-1.52495	0.39647	-1.54724	0.0807256
103717774	transcription factor TGA2.2-like isoform X2 [KO:K14431]	-1.14569	0.116973	-2.47291	-0.130076	-2.21181	0.661489
103717994	transcription factor TGAL5 [KO:K14431]	-1.43936	-0.466103	0.859771	0.760254	2.18889	1.97298
103720758	transcription factor TGA4-like isoform X1 [KO:K14431]	-1.1381	0.46844	-1.5642	1.15622	-0.497536	1.86863
103712270	pathogenesis-related protein PRB1-3-like [KO:K13449]	7.0468	4.54572	9.06834	7.75819	7.64582	5.99311
103712272	pathogenesis-related protein PRB1-3-like [KO:K13449]	3.94467	3.45619	3.71613	7.7858	2.66921	9.26184
103713663	pathogenesis-related protein PR-1 type-like [KO:K13449]	2.20971	-1.33314	2.79047	2.64875	-2.7127	2.89349
103713664	pathogenesis-related protein PRMS-like [KO:K13449]	3.6294	1.7785	2.24827	4.94139	0.543347	8.13865
103713665	pathogenesis-related protein 1B-like [KO:K13449]	2.00847	1.09071	2.0671	-1.3399	-2.27656	-1.68774
103713666	pathogenesis-related protein PRB1-2-like [KO:K13449]	7.11165	2.93843	4.65219	4.54844	4.17719	1.43827
103713667	pathogenesis-related protein 1-like [KO:K13449]	0.0647601	-6.62298	0.866523	0.195702	2.85616	-1.12137
103713690	pathogenesis-related protein PRB1-3-like [KO:K13449]	2.93561	-0.626363	3.41039	-0.844785	-1.15437	-0.559063
103712283	phytosulfokines-like [KO:K27627]	1.62325	1.69809	-1.92334	1.80308	-1.94434	0.692626
103713684	phytosulfokines-like isoform X1 [KO:K27627]	-3.29287	-3.05511	-6.41398	-3.7882	-5.19554	-2.18034
103717692	putative phytosulfokines 6 [KO:K27627]	1.11991	-0.121917	-3.18868	0.588454	-3.13755	-0.207896
103719854	putative phytosulfokines 6 [KO:K27627]	-3.17621	-1.60065	-1.28156	-0.0786295	-2.85993	-0.19577
120112106	putative phytosulfokines 6 [KO:K27627]	0.53254	0.16039	-2.59624	0.488118	-0.943659	0.0133358
103717473	phytosulfokine receptor 1-like [KO:K27625] [EC:2.7.11.1 4.6.1.2]	0.802947	1.01202	0.883441	2.59735	1.21702	2.60064
103721165	phytosulfokine receptor 1-like [KO:K27625] [EC:2.7.11.1 4.6.1.2]	2.64269	-5.33225	0.960405	1.60842	5.58647	-3.17129
120107165	phytosulfokine receptor 1-like [KO:K27625] [EC:2.7.11.1 4.6.1.2]	0.133259	1.36602	-0.773397	2.38104	-1.64176	0.981938
103707186	phytosulfokine receptor 2 [KO:K27626] [EC:2.7.11.1]	-0.9037	-0.141723	1.69839	1.76296	1.96346	1.90703
103697431	LOW QUALITY PROTEIN: calmodulin-2 [KO:K02183]	-0.622175	0.561622	-0.522213	1.60728	-1.37539	2.54473
103701140	calcium-binding protein CP1-like [KO:K02183]	0.589993	-0.176978	4.27353	0.148781	5.35181	0.189102
103702967	probable calcium-binding protein CML46 [KO:K02183]	1.80787	1.53496	2.41621	1.83046	-1.89845	-0.549912
103705017	calmodulin-7 [KO:K02183]	0.292216	0.335741	-0.550639	0.474646	-1.1049	1.4621
103705809	calmodulin-like isoform X1 [KO:K02183]	2.85746	1.70928	3.0196	3.92852	1.54611	3.62823
103712600	calmodulin-like protein 7 [KO:K02183]	0.226713	1.0927	4.99982	0.729092	5.14097	0.16482
103713163	calmodulin [KO:K02183]	0.0892743	0.665132	-0.847559	0.791283	-2.6976	0.757726
103718823	probable calcium-binding protein CML45 [KO:K02183]	1.3219	2.56426	4.11975	3.36331	1.4734	1.36966
103719528	calmodulin-like protein 7 [KO:K02183]	0.794248	0.495222	1.65129	1.69685	2.02364	3.50774
103720658	calcium-binding protein CP1-like [KO:K02183]	0.0764922	0.509533	1.19471	1.15891	-0.62439	1.38522
103722132	calmodulin-7-like [KO:K02183]	0.0600147	0.13555	-0.479049	0.285853	-2.33474	1.23266
103722965	calmodulin-7 [KO:K02183]	-0.0998656	0.209894	0.0768932	0.514282	-0.448181	1.66544
120111158	probable calcium-binding protein CML46 [KO:K02183]	1.58882	0.747595	2.52591	1.15801	-1.89263	-1.07357
120111684	calmodulin-like [KO:K02183]	-0.418788	-0.0576255	-0.29781	0.11349	-1.04828	0.504275
103695544	calcium-dependent protein kinase 17-like [KO:K13412] [EC:2.7.11.1]	0.276747	-0.813456	-0.473338	-1.13377	-1.01531	-1.09153
103696783	calcium-dependent protein kinase 29-like isoform X1 [KO:K13412] [EC:2.7.11.1]	-1.48175	0.0392537	0.0265883	2.91395	0.153036	1.72325
103696863	calcium-dependent protein kinase 18-like [KO:K13412] [EC:2.7.11.1]	0.354503	-0.1355	-0.436186	0.607544	-0.643517	-0.660638
103697758	calcium/calmodulin-dependent serine/threonine-protein kinase 1-like [KO:K13412] [EC:2.7.11.1]	-0.71156	-0.417154	0.449666	-0.258878	2.74777	-1.17368
103698021	calcium-dependent protein kinase 26 isoform X1 [KO:K13412] [EC:2.7.11.1]	1.48862	0.454266	1.42575	1.44138	0.0454555	2.90086
103701286	calcium-dependent protein kinase 28-like [KO:K13412] [EC:2.7.11.1]	0.486126	-0.0818484	-0.43499	-0.223623	-1.35368	-0.274361
103703874	calcium-dependent protein kinase 18-like isoform X1 [KO:K13412] [EC:2.7.11.1]	0.638215	-0.156506	-1.078	-0.476046	-1.80918	-1.28333
103704560	calcium-dependent protein kinase 20-like [KO:K13412] [EC:2.7.11.1]	1.1557	1.10642	0.71129	1.26398	-0.0325637	0.704907
103704957	calcium-dependent protein kinase 26-like isoform X2 [KO:K13412] [EC:2.7.11.1]	0.663098	0.114065	0.1554	0.815154	-0.986403	1.157
103705099	calcium-dependent protein kinase 2-like [KO:K13412] [EC:2.7.11.1]	0.710131	-1.9731	4.97025	-0.647246	5.5707	-1.10124
103706309	calcium-dependent protein kinase 2-like [KO:K13412] [EC:2.7.11.1]	0.755765	-2.98091	6.33208	-1.3903	9.73244	-0.697113
103708498	CDPK-related kinase 3-like isoform X1 [KO:K13412] [EC:2.7.11.1]	1.16206	0.337021	1.1957	0.230803	0.808866	0.303406
103709017	calcium-dependent protein kinase 1 [KO:K13412] [EC:2.7.11.1]	-0.277828	0.15032	-0.675062	0.378272	-1.82825	0.113374
103709055	calcium and calcium/calmodulin-dependent serine/threonine-protein kinase-like [KO:K13412] [EC:2.7.11.1]	-0.155324	0.328658	-1.00627	0.0382654	-0.176688	-0.382857
103710986	CDPK-related kinase 5-like [KO:K13412] [EC:2.7.11.1]	-0.64957	-0.131873	-1.15259	-0.540787	-1.77604	-0.692694
103711620	calcium-dependent protein kinase 20-like [KO:K13412] [EC:2.7.11.1]	-0.533003	-0.0243948	-1.14067	-0.301808	-1.02697	-0.43091
103712050	calcium-dependent protein kinase 10-like [KO:K13412] [EC:2.7.11.1]	-0.0713589	0.870597	-0.57299	1.26836	-0.408934	0.95919
103712190	CDPK-related kinase 3-like [KO:K13412] [EC:2.7.11.1]	1.31739	0.587633	1.90009	1.59077	1.57631	2.66916
103713280	calcium/calmodulin-dependent serine/threonine-protein kinase 1-like [KO:K13412] [EC:2.7.11.1]	-0.28965	-0.0722761	-1.34449	-0.320186	-1.93977	-0.878543
103713516	calcium-dependent protein kinase 10-like [KO:K13412] [EC:2.7.11.1]	0.573997	1.20282	1.65648	1.26227	3.02466	1.28842
103714529	calcium-dependent protein kinase 12 [KO:K13412] [EC:2.7.11.1]	-0.58924	-1.47698	0.578167	-1.77726	0.821015	-1.24924
103716002	calcium-dependent protein kinase 1-like [KO:K13412] [EC:2.7.11.1]	-0.314704	-0.0422387	-0.403603	0.298358	0.148237	0.443595
103716834	calcium-dependent protein kinase 10 [KO:K13412] [EC:2.7.11.1]	0.506089	0.166008	0.405896	0.493453	0.101785	0.700139
103717626	calcium-dependent protein kinase 19-like [KO:K13412] [EC:2.7.11.1]	-0.268069	-0.0134587	-0.815085	0.422747	-0.976104	0.678385
103717807	calcium-dependent protein kinase 20-like [KO:K13412] [EC:2.7.11.1]	-0.437295	0.667217	-0.674349	0.58616	-0.128987	0.5462
103717884	calcium-dependent protein kinase 26 [KO:K13412] [EC:2.7.11.1]	0.773365	0.604273	2.46801	0.670138	4.95461	1.03374
103718118	calcium-dependent protein kinase 3-like isoform X1 [KO:K13412] [EC:2.7.11.1]	-0.576447	0.248881	-0.211931	0.756769	-0.926931	1.05404
103718329	calcium-dependent protein kinase 3-like [KO:K13412] [EC:2.7.11.1]	-0.939806	0.559237	-0.8202	1.86178	-2.46277	1.43858
103719110	calcium-dependent protein kinase 2 [KO:K13412] [EC:2.7.11.1]	0.280412	0.512377	0.406723	0.873319	1.09742	0.743597
103719894	calcium-dependent protein kinase 18 [KO:K13412] [EC:2.7.11.1]	-0.373445	0.612735	-0.998591	1.10898	-1.06446	0.752355
103721833	LOW QUALITY PROTEIN: calcium-dependent protein kinase 17-like [KO:K13412] [EC:2.7.11.1]	0.100364	0.315969	0.903899	-0.214159	1.79661	-0.140091
103722163	calcium-dependent protein kinase 29-like [KO:K13412] [EC:2.7.11.1]	-1.52886	-0.714473	0.702937	-0.824078	1.39331	-0.983542
103722265	calcium-dependent protein kinase 20-like [KO:K13412] [EC:2.7.11.1]	1.10678	1.18885	1.34692	2.76886	0.807423	2.50391
103723419	calcium-dependent protein kinase 26-like [KO:K13412] [EC:2.7.11.1]	-0.0120309	0.421346	1.20498	0.490175	1.56903	-0.211826
120106531	calcium-dependent protein kinase 29-like isoform X1 [KO:K13412] [EC:2.7.11.1]	-1.79998	1.20978	-1.72151	3.63634	-2.82395	3.61751
120108401	calcium-dependent protein kinase 26 isoform X1 [KO:K13412] [EC:2.7.11.1]	1.96172	0.95636	1.62761	1.13617	0.0440083	2.21236
103695875	glutamine synthetase nodule isozyme [KO:K01915] [EC:6.3.1.2]	0.250574	-0.355442	1.9131	0.414405	-0.0769888	0.380234
103699080	glutamine synthetase leaf isozyme, chloroplastic-like [KO:K01915] [EC:6.3.1.2]	-2.82714	-1.18869	-0.508636	-2.91535	-2.19482	-2.25796
103701116	glutamine synthetase cytosolic isozyme 2-like [KO:K01915] [EC:6.3.1.2]	-0.122842	-1.10709	4.28075	3.38007	1.25621	0.582251
103706813	glutamine synthetase nodule isozyme-like [KO:K01915] [EC:6.3.1.2]	-1.24864	-0.159073	-1.05078	-1.45681	-1.31706	-1.30823
103716959	glutamine synthetase nodule isozyme-like [KO:K01915] [EC:6.3.1.2]	-0.671201	0.623689	-1.05676	1.98466	-0.718445	1.55055
103723350	glutamine synthetase nodule isozyme [KO:K01915] [EC:6.3.1.2]	0.822287	-1.27088	0.234225	-2.0825	-1.29709	-0.71462
120108238	glutamine synthetase nodule isozyme-like [KO:K01915] [EC:6.3.1.2]	-1.37951	-0.526155	-0.498667	-1.10308	-2.66309	-2.26998
103699361	probable cyclic nucleotide-gated ion channel 14 [KO:K27629]	-0.694984	-0.00305059	-0.762152	-0.427631	-0.684462	-0.273106
103701686	cyclic nucleotide-gated ion channel 17-like [KO:K27629]	0.144523	0.681363	1.52623	0.145415	1.22439	-1.32972
103701689	cyclic nucleotide-gated ion channel 17-like [KO:K27629]	0.516207	-0.0842566	-0.60567	-0.531225	1.76346	-1.74203
103710475	probable cyclic nucleotide-gated ion channel 14 [KO:K27629]	0.0141604	0.206852	0.0585103	0.580193	0.116102	0.0406887
103697198	probable indole-3-pyruvate monooxygenase YUCCA11 [KO:K11816] [EC:1.14.13.168]	0	-2.55011	2.27803	-1.19447	0	1.48898
103697484	indole-3-pyruvate monooxygenase YUCCA1 [KO:K11816] [EC:1.14.13.168]	3.02607	3.87493	5.99374	1.65648	9.07579	2.71623
103699475	probable indole-3-pyruvate monooxygenase YUCCA10 [KO:K11816] [EC:1.14.13.168]	1.99702	-0.167233	6.28278	-1.13897	9.8065	1.38303
103701421	indole-3-pyruvate monooxygenase YUCCA2-like [KO:K11816] [EC:1.14.13.168]	0.582057	1.19736	4.18866	1.78685	4.88316	0.845123
103707027	probable indole-3-pyruvate monooxygenase YUCCA5 isoform X1 [KO:K11816] [EC:1.14.13.168]	2.24395	0.794561	4.40674	0	4.67781	1.38303
103709030	indole-3-pyruvate monooxygenase YUCCA2-like [KO:K11816] [EC:1.14.13.168]	-1.92321	0.794561	2.64167	0	3.58029	2.19982
103710893	indole-3-pyruvate monooxygenase YUCCA6 [KO:K11816] [EC:1.14.13.168]	0.709589	0.566323	4.9281	-0.428309	5.17677	0.517294
103711092	probable indole-3-pyruvate monooxygenase YUCCA11 [KO:K11816] [EC:1.14.13.168]	0	0	2.01014	0	6.58094	1.383
103711094	probable indole-3-pyruvate monooxygenase YUCCA11 [KO:K11816] [EC:1.14.13.168]	2.05176	0	6.9777	0	6.42952	0
103711336	indole-3-pyruvate monooxygenase YUCCA2-like [KO:K11816] [EC:1.14.13.168]	3.79347	0	9.80753	-1.19449	11.5347	2.13754
103712826	probable indole-3-pyruvate monooxygenase YUCCA9 [KO:K11816] [EC:1.14.13.168]	-2.33095	-1.48336	3.87179	-2.42468	3.69878	-3.02612
103717945	probable indole-3-pyruvate monooxygenase YUCCA9 [KO:K11816] [EC:1.14.13.168]	-0.279959	0.794561	5.38811	1.63585	6.72427	0
103720156	probable indole-3-pyruvate monooxygenase YUCCA5 [KO:K11816] [EC:1.14.13.168]	0.12609	-2.62645	3.66722	-3.02302	4.43019	-1.69171
103720204	indole-3-pyruvate monooxygenase YUCCA8-like [KO:K11816] [EC:1.14.13.168]	2.07195	1.32636	7.1621	0.712923	10.6664	4.53179
103721551	indole-3-pyruvate monooxygenase YUCCA2-like [KO:K11816] [EC:1.14.13.168]	1.2734	-1.04059	3.41779	1.57506	5.8318	-0.726282
103723228	probable indole-3-pyruvate monooxygenase YUCCA10 [KO:K11816] [EC:1.14.13.168]	-1.44901	0.344755	-0.976625	0.579665	-1.8577	0.0151753
103723572	probable indole-3-pyruvate monooxygenase YUCCA5 [KO:K11816] [EC:1.14.13.168]	1.97619	1.70433	7.60965	2.84826	8.11288	3.10278
120106065	probable indole-3-pyruvate monooxygenase YUCCA9 [KO:K11816] [EC:1.14.13.168]	1.43428	-4.6842	5.20457	-4.01825	6.66958	5.21609
120107433	indole-3-pyruvate monooxygenase YUCCA2-like [KO:K11816] [EC:1.14.13.168]	-0.856532	0	0	-1.19447	0	0
103703458	protein spotted leaf 11-like [KO:K27628] [EC:2.3.2.27]	0.191393	-0.465082	0.230293	-0.853929	0.331959	-1.28789
103707003	U-box domain-containing protein 12 isoform X1 [KO:K27628] [EC:2.3.2.27]	0.976017	0.722461	1.11249	1.00934	0.176902	1.48667
103714880	U-box domain-containing protein 12-like [KO:K27628] [EC:2.3.2.27]	0.991826	1.01252	0.944736	2.35559	1.1117	3.08146
103716511	protein spotted leaf 11-like [KO:K27628] [EC:2.3.2.27]	-0.903989	-0.412668	-0.62106	-0.539952	-0.691987	-0.898286
