# Supplementary material for: Time-resolved transcriptome analysis reveals molecular signatures of Fusarium proliferatum DSM106835-induced sudden decline syndrome in date palm (Phoenix dactylifera L.)
Source: J Exp Bot. 2025 Dec 16;77(6):1676–96. doi: 10.1093/jxb/eraf540 (PMC13017883; doi:10.1093/jxb/eraf540)
Supplement: eraf540_Supplementary_Data [file eraf540_supplementary_data.zip › jexbot316454-file010.xlsx]

## Sheet: mapped_kinases
Table S9. List of DEGs encoding kinase proteins across all tissues and time points in date palm seedlings during Fp infection.
protein_id	kinase_family	full_header	gene_id
XP_008779186.2	Shiu:RLK-Pelle_L-LEC	>lcl|NC_052392.1_cds_XP_008779186.2_2308-1 Shiu:RLK-Pelle_L-LEC	LOC103698916
XP_008781039.2	Shiu:RLK-Pelle_LRR-III	>lcl|NC_052392.1_cds_XP_008781039.2_1660-1 Shiu:RLK-Pelle_LRR-III	LOC103700918
XP_008781387.2	Shiu:RLK-Pelle_LRR-II	>lcl|NC_052392.1_cds_XP_008781387.2_770-1 Shiu:RLK-Pelle_LRR-II	LOC103701191
XP_008781707.1	Shiu:TKL-Pl-4	>lcl|NC_052392.1_cds_XP_008781707.1_1402-1 Shiu:TKL-Pl-4	LOC103701441
XP_008781708.1	Shiu:RLK-Pelle_LRR-V	>lcl|NC_052392.1_cds_XP_008781708.1_1403-1 Shiu:RLK-Pelle_LRR-V	LOC103701442
XP_008781709.1	Shiu:RLK-Pelle_RLCK-VIIa-2	>lcl|NC_052392.1_cds_XP_008781709.1_1404-1 Shiu:RLK-Pelle_RLCK-VIIa-2	LOC103701443
XP_008781710.1	Shiu:RLK-Pelle_RLCK-VIIa-2	>lcl|NC_052392.1_cds_XP_008781710.1_1405-1 Shiu:RLK-Pelle_RLCK-VIIa-2	LOC103701443
XP_008781714.2	Shiu:RLK-Pelle_LRR-III	>lcl|NC_052392.1_cds_XP_008781714.2_1409-1 Shiu:RLK-Pelle_LRR-III	LOC103701446
XP_008781718.1	Shiu:RLK-Pelle_RLCK-IXb	>lcl|NC_052392.1_cds_XP_008781718.1_1413-1 Shiu:RLK-Pelle_RLCK-IXb	LOC103701449
XP_008782087.1	Shiu:RLK-Pelle_RLCK-XV	>lcl|NC_052392.1_cds_XP_008782087.1_1562-1 Shiu:RLK-Pelle_RLCK-XV	LOC103701699
XP_008782089.1	Shiu:RLK-Pelle_RLCK-VI	>lcl|NC_052392.1_cds_XP_008782089.1_1564-1 Shiu:RLK-Pelle_RLCK-VI	LOC103701701
XP_008783314.1	Shiu:RLK-Pelle_RKF3	>lcl|NC_052392.1_cds_XP_008783314.1_2860-1 Shiu:RLK-Pelle_RKF3	LOC103702601
XP_008783421.1	Shiu:RLK-Pelle_SD-2b	>lcl|NC_052392.1_cds_XP_008783421.1_2716-1 Shiu:RLK-Pelle_SD-2b	LOC103702673
XP_008783425.1	Shiu:CAMK_OST1L	>lcl|NC_052392.1_cds_XP_008783425.1_2719-1 Shiu:CAMK_OST1L	LOC103702675
XP_008783865.2	Shiu:CAMK_CAMKL-CHK1	>lcl|NC_052392.1_cds_XP_008783865.2_2253-1 Shiu:CAMK_CAMKL-CHK1	LOC103702971
XP_008785793.1	Shiu:Group-Pl-3	>lcl|NC_052392.1_cds_XP_008785793.1_2378-1 Shiu:Group-Pl-3	LOC103704334
XP_008785860.1	Shiu:RLK-Pelle_RLCK-V	>lcl|NC_052392.1_cds_XP_008785860.1_2432-1 Shiu:RLK-Pelle_RLCK-V	LOC103704378
XP_008787371.2	Shiu:RLK-Pelle_SD-2b	>lcl|NC_052392.1_cds_XP_008787371.2_1308-1 Shiu:RLK-Pelle_SD-2b	LOC103705441
XP_008788251.1	Shiu:TKL-Pl-5	>lcl|NC_052392.1_cds_XP_008788251.1_3201-1 Shiu:TKL-Pl-5	LOC103706059
XP_008788252.2	Shiu:RLK-Pelle_LRR-Xa	>lcl|NC_052392.1_cds_XP_008788252.2_3199-1 Shiu:RLK-Pelle_LRR-Xa	LOC103706061
XP_008788929.1	Shiu:RLK-Pelle_LRR-I-2	>lcl|NC_052392.1_cds_XP_008788929.1_2502-1 Shiu:RLK-Pelle_LRR-I-2	LOC103706565
XP_008790141.2	Shiu:RLK-Pelle_LRR-XII-1	>lcl|NC_052392.1_cds_XP_008790141.2_809-1 Shiu:RLK-Pelle_LRR-XII-1	LOC103707436
XP_008790142.2	Shiu:RLK-Pelle_LRR-XII-1	>lcl|NC_052392.1_cds_XP_008790142.2_810-1 Shiu:RLK-Pelle_LRR-XII-1	LOC103707436
XP_008790289.1	Shiu:RLK-Pelle_RLCK-VI	>lcl|NC_052392.1_cds_XP_008790289.1_668-1 Shiu:RLK-Pelle_RLCK-VI	LOC103707537
XP_008790290.1	Shiu:RLK-Pelle_RKF3	>lcl|NC_052392.1_cds_XP_008790290.1_669-1 Shiu:RLK-Pelle_RKF3	LOC103707538
XP_008790506.3	Shiu:CAMK_CAMKL-CHK1	>lcl|NC_052392.1_cds_XP_008790506.3_2058-1 Shiu:CAMK_CAMKL-CHK1	LOC103707696
XP_008791341.3	Shiu:RLK-Pelle_WAK	>lcl|NC_052392.1_cds_XP_008791341.3_2193-1 Shiu:RLK-Pelle_WAK	LOC103708276
XP_008794679.2	Shiu:RLK-Pelle_LRR-Xb-1	>lcl|NC_052392.1_cds_XP_008794679.2_1110-1 Shiu:RLK-Pelle_LRR-Xb-1	LOC103710640
XP_008795844.1	Shiu:RLK-Pelle_RLCK-IV	>lcl|NC_052392.1_cds_XP_008795844.1_1763-1 Shiu:RLK-Pelle_RLCK-IV	LOC103711478
XP_008795859.1	Shiu:TKL-Pl-1	>lcl|NC_052392.1_cds_XP_008795859.1_1791-1 Shiu:TKL-Pl-1	LOC103711487
XP_008795860.1	Shiu:TKL-Pl-1	>lcl|NC_052392.1_cds_XP_008795860.1_1792-1 Shiu:TKL-Pl-1	LOC103711487
XP_008795861.1	Shiu:TKL-Pl-1	>lcl|NC_052392.1_cds_XP_008795861.1_1793-1 Shiu:TKL-Pl-1	LOC103711487
XP_008795870.2	Shiu:RLK-Pelle_RLCK-XV	>lcl|NC_052392.1_cds_XP_008795870.2_1808-1 Shiu:RLK-Pelle_RLCK-XV	LOC103711493
XP_008797566.1	Shiu:RLK-Pelle_LRR-II	>lcl|NC_052392.1_cds_XP_008797566.1_1160-1 Shiu:RLK-Pelle_LRR-II	LOC103712736
XP_008797567.2	Shiu:NAK	>lcl|NC_052392.1_cds_XP_008797567.2_1161-1 Shiu:NAK	LOC103712737
XP_008797752.2	Shiu:AGC_RSK-2	>lcl|NC_052392.1_cds_XP_008797752.2_995-1 Shiu:AGC_RSK-2	LOC103712850
XP_008797754.2	Shiu:AGC_RSK-2	>lcl|NC_052392.1_cds_XP_008797754.2_996-1 Shiu:AGC_RSK-2	LOC103712850
XP_008798997.3	Shiu:RLK-Pelle_LRR-XI-1	>lcl|NC_052392.1_cds_XP_008798997.3_2986-1 Shiu:RLK-Pelle_LRR-XI-1	LOC103713757
XP_008799329.1	Shiu:RLK-Pelle_RLCK-VIIa-1	>lcl|NC_052392.1_cds_XP_008799329.1_514-1 Shiu:RLK-Pelle_RLCK-VIIa-1	LOC103714008
XP_008799653.2	Shiu:CAMK_CAMKL-CHK1	>lcl|NC_052392.1_cds_XP_008799653.2_875-1 Shiu:CAMK_CAMKL-CHK1	LOC103714244
XP_008801916.1	Shiu:RLK-Pelle_RLCK-IV	>lcl|NC_052392.1_cds_XP_008801916.1_2823-1 Shiu:RLK-Pelle_RLCK-IV	LOC103715903
XP_008801917.1	Shiu:RLK-Pelle_RLCK-IV	>lcl|NC_052392.1_cds_XP_008801917.1_2822-1 Shiu:RLK-Pelle_RLCK-IV	LOC103715903
XP_008802012.1	Shiu:TKL-Pl-6	>lcl|NC_052392.1_cds_XP_008802012.1_1718-1 Shiu:TKL-Pl-6	LOC103715979
XP_008802013.1	Shiu:TKL-Pl-6	>lcl|NC_052392.1_cds_XP_008802013.1_1716-1 Shiu:TKL-Pl-6	LOC103715979
XP_008802316.2	Shiu:TKL_CTR1-DRK-2	>lcl|NC_052392.1_cds_XP_008802316.2_477-1 Shiu:TKL_CTR1-DRK-2	LOC103716188
XP_008802317.2	Shiu:TKL_CTR1-DRK-2	>lcl|NC_052392.1_cds_XP_008802317.2_476-1 Shiu:TKL_CTR1-DRK-2	LOC103716188
XP_008802352.1	Shiu:RLK-Pelle_LRR-III	>lcl|NC_052392.1_cds_XP_008802352.1_1850-1 Shiu:RLK-Pelle_LRR-III	LOC103716219
XP_008802695.1	Shiu:AGC_RSK-2	>lcl|NC_052392.1_cds_XP_008802695.1_1978-1 Shiu:AGC_RSK-2	LOC103716465
XP_008803525.1	Shiu:RLK-Pelle_LRR-V	>lcl|NC_052392.1_cds_XP_008803525.1_1932-1 Shiu:RLK-Pelle_LRR-V	LOC103717064
XP_008805067.1	Shiu:CAMK_CAMKL-CHK1	>lcl|NC_052392.1_cds_XP_008805067.1_182-1 Shiu:CAMK_CAMKL-CHK1	LOC103718157
XP_008805432.2	Shiu:STE_STE7	>lcl|NC_052392.1_cds_XP_008805432.2_762-1 Shiu:STE_STE7	LOC103718404
XP_008806079.2	Shiu:TKL-Pl-4	>lcl|NC_052392.1_cds_XP_008806079.2_1892-1 Shiu:TKL-Pl-4	LOC103718859
XP_008806975.1	Shiu:STE_STE11	>lcl|NC_052392.1_cds_XP_008806975.1_3087-1 Shiu:STE_STE11	LOC103719487
XP_008809243.2	Shiu:RLK-Pelle_LRR-IX	>lcl|NC_052392.1_cds_XP_008809243.2_2566-1 Shiu:RLK-Pelle_LRR-IX	LOC103721007
XP_008809255.2	Shiu:RLK-Pelle_CrRLK1L-1	>lcl|NC_052392.1_cds_XP_008809255.2_313-1 Shiu:RLK-Pelle_CrRLK1L-1	LOC103721014
XP_008809262.2	Shiu:TKL_CTR1-DRK-2	>lcl|NC_052392.1_cds_XP_008809262.2_303-1 Shiu:TKL_CTR1-DRK-2	LOC103721017
XP_008809263.2	Shiu:TKL_CTR1-DRK-2	>lcl|NC_052392.1_cds_XP_008809263.2_304-1 Shiu:TKL_CTR1-DRK-2	LOC103721017
XP_008809595.1	Shiu:AGC_MAST	>lcl|NC_052392.1_cds_XP_008809595.1_415-1 Shiu:AGC_MAST	LOC103721249
XP_008810332.2	Shiu:RLK-Pelle_RLCK-V	>lcl|NC_052392.1_cds_XP_008810332.2_224-1 Shiu:RLK-Pelle_RLCK-V	LOC103721775
XP_008810334.2	Shiu:RLK-Pelle_RLCK-VIII	>lcl|NC_052392.1_cds_XP_008810334.2_226-1 Shiu:RLK-Pelle_RLCK-VIII	LOC103721776
XP_008810335.2	Shiu:RLK-Pelle_RLCK-VIII	>lcl|NC_052392.1_cds_XP_008810335.2_225-1 Shiu:RLK-Pelle_RLCK-VIII	LOC103721776
XP_008811475.3	Shiu:RLK-Pelle_L-LEC	>lcl|NC_052392.1_cds_XP_008811475.3_2826-1 Shiu:RLK-Pelle_L-LEC	LOC103722632
XP_008813674.2	Shiu:CMGC_Pl-Tthe	>lcl|NC_052392.1_cds_XP_008813674.2_837-1 Shiu:CMGC_Pl-Tthe	LOC103724252
XP_017697815.2	Shiu:RLK-Pelle_LRR-V	>lcl|NC_052392.1_cds_XP_017697815.2_1302-1 Shiu:RLK-Pelle_LRR-V	LOC103705384
XP_017698009.2	Shiu:RLK-Pelle_LRR-Xa	>lcl|NC_052392.1_cds_XP_017698009.2_3200-1 Shiu:RLK-Pelle_LRR-Xa	LOC103706061
XP_017698373.2	Shiu:RLK-Pelle_LRR-XII-1	>lcl|NC_052392.1_cds_XP_017698373.2_808-1 Shiu:RLK-Pelle_LRR-XII-1	LOC103707465
XP_017700466.2	Shiu:RLK-Pelle_RLCK-VI	>lcl|NC_052392.1_cds_XP_017700466.2_478-1 Shiu:RLK-Pelle_RLCK-VI	LOC103716207
XP_017700562.1	Shiu:RLK-Pelle_LRR-XI-1	>lcl|NC_052392.1_cds_XP_017700562.1_3015-1 Shiu:RLK-Pelle_LRR-XI-1	LOC103716635
XP_017700563.1	Shiu:RLK-Pelle_LRR-XI-1	>lcl|NC_052392.1_cds_XP_017700563.1_3016-1 Shiu:RLK-Pelle_LRR-XI-1	LOC103716635
XP_017700565.3	Shiu:RLK-Pelle_CR4L	>lcl|NC_052392.1_cds_XP_017700565.3_3014-1 Shiu:RLK-Pelle_CR4L	LOC108511633
XP_017702031.1	Shiu:RLK-Pelle_L-LEC	>lcl|NC_052392.1_cds_XP_017702031.1_2833-1 Shiu:RLK-Pelle_L-LEC	LOC103722629
XP_017702033.1	Shiu:RLK-Pelle_L-LEC	>lcl|NC_052392.1_cds_XP_017702033.1_2831-1 Shiu:RLK-Pelle_L-LEC	LOC108511856
XP_017702293.1	Shiu:RLK-Pelle_RLCK-XI	>lcl|NC_052392.1_cds_XP_017702293.1_2232-1 Shiu:RLK-Pelle_RLCK-XI	LOC103723813
XP_026657002.2	Shiu:RLK-Pelle_L-LEC	>lcl|NC_052392.1_cds_XP_026657002.2_2306-1 Shiu:RLK-Pelle_L-LEC	LOC103697335
XP_026657649.2	Shiu:RLK-Pelle_L-LEC	>lcl|NC_052392.1_cds_XP_026657649.2_2305-1 Shiu:RLK-Pelle_L-LEC	LOC103699403
XP_026658157.1	Shiu:RLK-Pelle_RLCK-IXb	>lcl|NC_052392.1_cds_XP_026658157.1_1411-1 Shiu:RLK-Pelle_RLCK-IXb	LOC103701449
XP_026658158.1	Shiu:RLK-Pelle_RLCK-IXb	>lcl|NC_052392.1_cds_XP_026658158.1_1412-1 Shiu:RLK-Pelle_RLCK-IXb	LOC103701449
XP_026662170.1	Shiu:TKL-Pl-1	>lcl|NC_052392.1_cds_XP_026662170.1_1789-1 Shiu:TKL-Pl-1	LOC103711487
XP_026663141.2	Shiu:CAMK_CAMKL-CHK1	>lcl|NC_052392.1_cds_XP_026663141.2_874-1 Shiu:CAMK_CAMKL-CHK1	LOC103714243
XP_026663859.1	Shiu:TKL-Pl-6	>lcl|NC_052392.1_cds_XP_026663859.1_1717-1 Shiu:TKL-Pl-6	LOC103715979
XP_026663860.1	Shiu:TKL-Pl-6	>lcl|NC_052392.1_cds_XP_026663860.1_1720-1 Shiu:TKL-Pl-6	LOC103715979
XP_026663861.1	Shiu:TKL-Pl-6	>lcl|NC_052392.1_cds_XP_026663861.1_1719-1 Shiu:TKL-Pl-6	LOC103715979
XP_026663862.1	Shiu:TKL-Pl-6	>lcl|NC_052392.1_cds_XP_026663862.1_1721-1 Shiu:TKL-Pl-6	LOC103715979
XP_026664066.1	Shiu:RLK-Pelle_LRR-XI-1	>lcl|NC_052392.1_cds_XP_026664066.1_3017-1 Shiu:RLK-Pelle_LRR-XI-1	LOC103716635
XP_026664067.1	Shiu:RLK-Pelle_LRR-XI-1	>lcl|NC_052392.1_cds_XP_026664067.1_3018-1 Shiu:RLK-Pelle_LRR-XI-1	LOC103716635
XP_026665193.1	Shiu:STE_STE11	>lcl|NC_052392.1_cds_XP_026665193.1_3086-1 Shiu:STE_STE11	LOC103719487
XP_026665790.1	Shiu:TKL_CTR1-DRK-2	>lcl|NC_052392.1_cds_XP_026665790.1_305-1 Shiu:TKL_CTR1-DRK-2	LOC103721017
XP_026665791.1	Shiu:TKL_CTR1-DRK-2	>lcl|NC_052392.1_cds_XP_026665791.1_306-1 Shiu:TKL_CTR1-DRK-2	LOC103721017
XP_026666389.2	Shiu:RLK-Pelle_L-LEC	>lcl|NC_052392.1_cds_XP_026666389.2_2843-1 Shiu:RLK-Pelle_L-LEC	LOC103722628
XP_038970804.1	Shiu:AGC_PDK1	>lcl|NC_052392.1_cds_XP_038970804.1_124-1 Shiu:AGC_PDK1	LOC120104203
XP_038971009.1	Shiu:RLK-Pelle_RLCK-X	>lcl|NC_052392.1_cds_XP_038971009.1_1234-1 Shiu:RLK-Pelle_RLCK-X	LOC120104241
XP_038973335.1	Shiu:RLK-Pelle_L-LEC	>lcl|NC_052392.1_cds_XP_038973335.1_2827-1 Shiu:RLK-Pelle_L-LEC	LOC103722631
XP_038973376.1	Shiu:RLK-Pelle_RKF3	>lcl|NC_052392.1_cds_XP_038973376.1_2854-1 Shiu:RLK-Pelle_RKF3	LOC113462444
XP_038973418.1	Shiu:RLK-Pelle_RKF3	>lcl|NC_052392.1_cds_XP_038973418.1_2855-1 Shiu:RLK-Pelle_RKF3	LOC103702728
XP_038976614.1	Shiu:CMGC_GSK	>lcl|NC_052392.1_cds_XP_038976614.1_53-1 Shiu:CMGC_GSK	LOC103723720
XP_038979728.1	Shiu:CAMK_CAMKL-CHK1	>lcl|NC_052392.1_cds_XP_038979728.1_183-1 Shiu:CAMK_CAMKL-CHK1	LOC103718157
XP_038980826.1	Shiu:RLK-Pelle_RLCK-IXb	>lcl|NC_052392.1_cds_XP_038980826.1_472-1 Shiu:RLK-Pelle_RLCK-IXb	LOC103716216
XP_038980843.1	Shiu:RLK-Pelle_RLCK-VI	>lcl|NC_052392.1_cds_XP_038980843.1_479-1 Shiu:RLK-Pelle_RLCK-VI	LOC103716207
XP_038980919.1	Shiu:NAK	>lcl|NC_052392.1_cds_XP_038980919.1_1312-1 Shiu:NAK	LOC120103889
XP_038980944.1	Shiu:CMGC_CDK-CRK7-CDK9	>lcl|NC_052392.1_cds_XP_038980944.1_516-1 Shiu:CMGC_CDK-CRK7-CDK9	LOC103714006
XP_038980948.1	Shiu:CMGC_CDK-CRK7-CDK9	>lcl|NC_052392.1_cds_XP_038980948.1_518-1 Shiu:CMGC_CDK-CRK7-CDK9	LOC103700619
XP_038980955.1	Shiu:CMGC_CDK-CRK7-CDK9	>lcl|NC_052392.1_cds_XP_038980955.1_522-1 Shiu:CMGC_CDK-CRK7-CDK9	LOC120110313
XP_038980960.1	Shiu:CMGC_CDK-CRK7-CDK9	>lcl|NC_052392.1_cds_XP_038980960.1_526-1 Shiu:CMGC_CDK-CRK7-CDK9	LOC103714007
XP_038980961.1	Shiu:CMGC_CDK-CRK7-CDK9	>lcl|NC_052392.1_cds_XP_038980961.1_525-1 Shiu:CMGC_CDK-CRK7-CDK9	LOC103714007
XP_038982057.1	Shiu:CMGC_Pl-Tthe	>lcl|NC_052392.1_cds_XP_038982057.1_838-1 Shiu:CMGC_Pl-Tthe	LOC103724252
XP_038982579.1	Shiu:TKL-Pl-6	>lcl|NC_052392.1_cds_XP_038982579.1_966-1 Shiu:TKL-Pl-6	LOC120110830
XP_038982582.1	Shiu:TKL-Pl-6	>lcl|NC_052392.1_cds_XP_038982582.1_965-1 Shiu:TKL-Pl-6	LOC120110830
XP_038983123.1	Shiu:RLK-Pelle_LRR-Xb-1	>lcl|NC_052392.1_cds_XP_038983123.1_1111-1 Shiu:RLK-Pelle_LRR-Xb-1	LOC103710640
XP_038984013.1	Shiu:CMGC_CDK-Pl	>lcl|NC_052392.1_cds_XP_038984013.1_1335-1 Shiu:CMGC_CDK-Pl	LOC103718417
XP_038984083.1	Shiu:RLK-Pelle_WAK	>lcl|NC_052392.1_cds_XP_038984083.1_1994-1 Shiu:RLK-Pelle_WAK	LOC113463365
XP_038984149.1	Shiu:RLK-Pelle_LysM	>lcl|NC_052392.1_cds_XP_038984149.1_1368-1 Shiu:RLK-Pelle_LysM	LOC103701426
XP_038984152.1	Shiu:RLK-Pelle_LysM	>lcl|NC_052392.1_cds_XP_038984152.1_1369-1 Shiu:RLK-Pelle_LysM	LOC113462358
XP_038984156.1	Shiu:RLK-Pelle_LysM	>lcl|NC_052392.1_cds_XP_038984156.1_1370-1 Shiu:RLK-Pelle_LysM	LOC113462358
XP_038984163.1	Shiu:RLK-Pelle_LysM	>lcl|NC_052392.1_cds_XP_038984163.1_1371-1 Shiu:RLK-Pelle_LysM	LOC113462358
XP_038984171.1	Shiu:RLK-Pelle_LysM	>lcl|NC_052392.1_cds_XP_038984171.1_1372-1 Shiu:RLK-Pelle_LysM	LOC113462358
XP_038984174.1	Shiu:RLK-Pelle_LysM	>lcl|NC_052392.1_cds_XP_038984174.1_1373-1 Shiu:RLK-Pelle_LysM	LOC113462358
XP_038984961.1	Shiu:AGC_RSK-2	>lcl|NC_052392.1_cds_XP_038984961.1_2150-1 Shiu:AGC_RSK-2	LOC120111597
XP_038985292.1	Shiu:RLK-Pelle_WAK	>lcl|NC_052392.1_cds_XP_038985292.1_2195-1 Shiu:RLK-Pelle_WAK	LOC120111652
XP_038985518.1	Shiu:RLK-Pelle_RLCK-IV	>lcl|NC_052392.1_cds_XP_038985518.1_1764-1 Shiu:RLK-Pelle_RLCK-IV	LOC103711478
XP_038985519.1	Shiu:RLK-Pelle_RLCK-IV	>lcl|NC_052392.1_cds_XP_038985519.1_1765-1 Shiu:RLK-Pelle_RLCK-IV	LOC103711478
XP_038985650.1	Shiu:TKL-Pl-1	>lcl|NC_052392.1_cds_XP_038985650.1_1790-1 Shiu:TKL-Pl-1	LOC103711487
XP_038985907.1	Shiu:RLK-Pelle_L-LEC	>lcl|NC_052392.1_cds_XP_038985907.1_2303-1 Shiu:RLK-Pelle_L-LEC	LOC103697333
XP_038986149.1	Shiu:RLK-Pelle_LRR-V	>lcl|NC_052392.1_cds_XP_038986149.1_1931-1 Shiu:RLK-Pelle_LRR-V	LOC103717064
XP_038986254.1	Shiu:AGC_RSK-2	>lcl|NC_052392.1_cds_XP_038986254.1_1957-1 Shiu:AGC_RSK-2	LOC120111932
XP_038986875.1	Shiu:RLK-Pelle_LRR-XII-1	>lcl|NC_052392.1_cds_XP_038986875.1_2571-1 Shiu:RLK-Pelle_LRR-XII-1	LOC120112179
XP_038987202.1	Shiu:RLK-Pelle_LRR-VII-2	>lcl|NC_052392.1_cds_XP_038987202.1_2249-1 Shiu:RLK-Pelle_LRR-VII-2	LOC103696275
XP_038987204.1	Shiu:RLK-Pelle_LRR-VII-2	>lcl|NC_052392.1_cds_XP_038987204.1_2250-1 Shiu:RLK-Pelle_LRR-VII-2	LOC103696275
XP_038987248.1	Shiu:RLK-Pelle_LRR-II	>lcl|NC_052392.1_cds_XP_038987248.1_2264-1 Shiu:RLK-Pelle_LRR-II	LOC120112327
XP_038987254.1	Shiu:RLK-Pelle_LRR-II	>lcl|NC_052392.1_cds_XP_038987254.1_2262-1 Shiu:RLK-Pelle_LRR-II	LOC120112327
XP_038987259.1	Shiu:RLK-Pelle_LRR-II	>lcl|NC_052392.1_cds_XP_038987259.1_2263-1 Shiu:RLK-Pelle_LRR-II	LOC120112327
XP_038987376.1	Shiu:RLK-Pelle_L-LEC	>lcl|NC_052392.1_cds_XP_038987376.1_2304-1 Shiu:RLK-Pelle_L-LEC	LOC120112353
XP_038987385.1	Shiu:RLK-Pelle_L-LEC	>lcl|NC_052392.1_cds_XP_038987385.1_2307-1 Shiu:RLK-Pelle_L-LEC	LOC103699026
XP_038987585.1	Shiu:RLK-Pelle_RLCK-XV	>lcl|NC_052392.1_cds_XP_038987585.1_2363-1 Shiu:RLK-Pelle_RLCK-XV	LOC103704325
XP_038987633.1	Shiu:TKL-Pl-4	>lcl|NC_052392.1_cds_XP_038987633.1_2385-1 Shiu:TKL-Pl-4	LOC103704336
XP_038987634.1	Shiu:TKL-Pl-4	>lcl|NC_052392.1_cds_XP_038987634.1_2383-1 Shiu:TKL-Pl-4	LOC103704336
XP_038987637.1	Shiu:TKL-Pl-4	>lcl|NC_052392.1_cds_XP_038987637.1_2382-1 Shiu:TKL-Pl-4	LOC103704336
XP_038987638.1	Shiu:TKL-Pl-4	>lcl|NC_052392.1_cds_XP_038987638.1_2384-1 Shiu:TKL-Pl-4	LOC103704336
XP_038987639.1	Shiu:TKL-Pl-4	>lcl|NC_052392.1_cds_XP_038987639.1_2381-1 Shiu:TKL-Pl-4	LOC103704336
XP_038987643.1	Shiu:TKL-Pl-4	>lcl|NC_052392.1_cds_XP_038987643.1_2380-1 Shiu:TKL-Pl-4	LOC103704336
XP_038987882.1	Shiu:RLK-Pelle_URK-1	>lcl|NC_052392.1_cds_XP_038987882.1_2435-1 Shiu:RLK-Pelle_URK-1	LOC120112464
XP_038988355.1	Shiu:RLK-Pelle_L-LEC	>lcl|NC_052392.1_cds_XP_038988355.1_2845-1 Shiu:RLK-Pelle_L-LEC	LOC120112723
XP_038989089.1	Shiu:RLK-Pelle_L-LEC	>lcl|NC_052392.1_cds_XP_038989089.1_2825-1 Shiu:RLK-Pelle_L-LEC	LOC103722624
XP_038989096.1	Shiu:RLK-Pelle_L-LEC	>lcl|NC_052392.1_cds_XP_038989096.1_2828-1 Shiu:RLK-Pelle_L-LEC	LOC103722623
XP_038989100.1	Shiu:RLK-Pelle_L-LEC	>lcl|NC_052392.1_cds_XP_038989100.1_2829-1 Shiu:RLK-Pelle_L-LEC	LOC120112950
XP_038989129.1	Shiu:RLK-Pelle_L-LEC	>lcl|NC_052392.1_cds_XP_038989129.1_2846-1 Shiu:RLK-Pelle_L-LEC	LOC120112978
XP_038989180.1	Shiu:RLK-Pelle_RLCK-VI	>lcl|NC_052392.1_cds_XP_038989180.1_2862-1 Shiu:RLK-Pelle_RLCK-VI	LOC103702603
XP_038989438.1	Shiu:RLK-Pelle_PERK-2	>lcl|NC_052392.1_cds_XP_038989438.1_2939-1 Shiu:RLK-Pelle_PERK-2	LOC120113028
XP_038989997.1	Shiu:CMGC_CDK-CRK7-CDK9	>lcl|NC_052392.1_cds_XP_038989997.1_3067-1 Shiu:CMGC_CDK-CRK7-CDK9	LOC103719498
XP_008775323.2	Shiu:RLK-Pelle_LRR-V	>lcl|NC_052393.1_cds_XP_008775323.2_5610-1 Shiu:RLK-Pelle_LRR-V	LOC103695710
XP_008775324.2	Shiu:RLK-Pelle_LRR-V	>lcl|NC_052393.1_cds_XP_008775324.2_5611-1 Shiu:RLK-Pelle_LRR-V	LOC103695710
XP_008775326.2	Shiu:RLK-Pelle_LRR-V	>lcl|NC_052393.1_cds_XP_008775326.2_5607-1 Shiu:RLK-Pelle_LRR-V	LOC103695710
XP_008775330.2	Shiu:RLK-Pelle_LRR-XI-1	>lcl|NC_052393.1_cds_XP_008775330.2_5598-1 Shiu:RLK-Pelle_LRR-XI-1	LOC103695713
XP_008775350.2	Shiu:RLK-Pelle_LysM	>lcl|NC_052393.1_cds_XP_008775350.2_5404-1 Shiu:RLK-Pelle_LysM	LOC103695734
XP_008775351.2	Shiu:RLK-Pelle_LysM	>lcl|NC_052393.1_cds_XP_008775351.2_5398-1 Shiu:RLK-Pelle_LysM	LOC103695735
XP_008776800.2	Shiu:RLK-Pelle_RLCK-VIIa-2	>lcl|NC_052393.1_cds_XP_008776800.2_5414-1 Shiu:RLK-Pelle_RLCK-VIIa-2	LOC103696856
XP_008779374.3	Shiu:RLK-Pelle_LRR-VII-3	>lcl|NC_052393.1_cds_XP_008779374.3_4797-1 Shiu:RLK-Pelle_LRR-VII-3	LOC103699099
XP_008779669.3	Shiu:RLK-Pelle_LRR-XI-1	>lcl|NC_052393.1_cds_XP_008779669.3_3569-1 Shiu:RLK-Pelle_LRR-XI-1	LOC103699429
XP_008780063.2	Shiu:Aur	>lcl|NC_052393.1_cds_XP_008780063.2_4846-1 Shiu:Aur	LOC103699837
XP_008787706.2	Shiu:RLK-Pelle_L-LEC	>lcl|NC_052393.1_cds_XP_008787706.2_6021-1 Shiu:RLK-Pelle_L-LEC	LOC103705678
XP_008791243.1	Shiu:RLK-Pelle_RLCK-XI	>lcl|NC_052393.1_cds_XP_008791243.1_5022-1 Shiu:RLK-Pelle_RLCK-XI	LOC103708198
XP_008791584.1	Shiu:CAMK_CDPK	>lcl|NC_052393.1_cds_XP_008791584.1_3474-1 Shiu:CAMK_CDPK	LOC103708439
XP_008791610.3	Shiu:RLK-Pelle_WAK	>lcl|NC_052393.1_cds_XP_008791610.3_3488-1 Shiu:RLK-Pelle_WAK	LOC103708460
XP_008791632.1	Shiu:RLK-Pelle_RLCK-XIII	>lcl|NC_052393.1_cds_XP_008791632.1_4650-1 Shiu:RLK-Pelle_RLCK-XIII	LOC103708477
XP_008791673.2	Shiu:CAMK_CDPK	>lcl|NC_052393.1_cds_XP_008791673.2_4604-1 Shiu:CAMK_CDPK	LOC103708498
XP_008791706.2	Shiu:RLK-Pelle_LRR-XII-1	>lcl|NC_052393.1_cds_XP_008791706.2_4597-1 Shiu:RLK-Pelle_LRR-XII-1	LOC103708526
XP_008791986.1	Shiu:RLK-Pelle_RLCK-XII-1	>lcl|NC_052393.1_cds_XP_008791986.1_5960-1 Shiu:RLK-Pelle_RLCK-XII-1	LOC103708708
XP_008794879.1	Shiu:CAMK_OST1L	>lcl|NC_052393.1_cds_XP_008794879.1_4239-1 Shiu:CAMK_OST1L	LOC103710774
XP_008794934.2	Shiu:Group-Pl-2	>lcl|NC_052393.1_cds_XP_008794934.2_4292-1 Shiu:Group-Pl-2	LOC103710813
XP_008798795.2	Shiu:AGC_RSK-2	>lcl|NC_052393.1_cds_XP_008798795.2_4330-1 Shiu:AGC_RSK-2	LOC103713591
XP_008799541.1	Shiu:CMGC_GSK	>lcl|NC_052393.1_cds_XP_008799541.1_4762-1 Shiu:CMGC_GSK	LOC103714158
XP_008800024.1	Shiu:CMGC_CDK-CDK8	>lcl|NC_052393.1_cds_XP_008800024.1_5875-1 Shiu:CMGC_CDK-CDK8	LOC103714524
XP_008800033.1	Shiu:CAMK_CDPK	>lcl|NC_052393.1_cds_XP_008800033.1_5911-1 Shiu:CAMK_CDPK	LOC103714529
XP_008801312.2	Shiu:RLK-Pelle_RLCK-IV	>lcl|NC_052393.1_cds_XP_008801312.2_5335-1 Shiu:RLK-Pelle_RLCK-IV	LOC103715467
XP_008802182.2	Shiu:RLK-Pelle_WAK	>lcl|NC_052393.1_cds_XP_008802182.2_3494-1 Shiu:RLK-Pelle_WAK	LOC103716092
XP_008802427.2	Shiu:RLK-Pelle_LRR-XI-1	>lcl|NC_052393.1_cds_XP_008802427.2_3619-1 Shiu:RLK-Pelle_LRR-XI-1	LOC103716270
XP_008802506.2	Shiu:RLK-Pelle_LRR-III	>lcl|NC_052393.1_cds_XP_008802506.2_4379-1 Shiu:RLK-Pelle_LRR-III	LOC103716327
XP_008803256.2	Shiu:CMGC_CDK-Pl	>lcl|NC_052393.1_cds_XP_008803256.2_4898-1 Shiu:CMGC_CDK-Pl	LOC103716855
XP_008803455.2	Shiu:RLK-Pelle_LRR-XI-2	>lcl|NC_052393.1_cds_XP_008803455.2_5502-1 Shiu:RLK-Pelle_LRR-XI-2	LOC103717008
XP_008803483.3	Shiu:RLK-Pelle_L-LEC	>lcl|NC_052393.1_cds_XP_008803483.3_6016-1 Shiu:RLK-Pelle_L-LEC	LOC103717030
XP_008803484.2	Shiu:RLK-Pelle_L-LEC	>lcl|NC_052393.1_cds_XP_008803484.2_6015-1 Shiu:RLK-Pelle_L-LEC	LOC103717031
XP_008803932.2	Shiu:RLK-Pelle_CrRLK1L-1	>lcl|NC_052393.1_cds_XP_008803932.2_5163-1 Shiu:RLK-Pelle_CrRLK1L-1	LOC103717361
XP_008803945.1	Shiu:STE_STE20-Fray	>lcl|NC_052393.1_cds_XP_008803945.1_4677-1 Shiu:STE_STE20-Fray	LOC103717369
XP_008803946.1	Shiu:STE_STE20-Fray	>lcl|NC_052393.1_cds_XP_008803946.1_4678-1 Shiu:STE_STE20-Fray	LOC103717369
XP_008804030.2	Shiu:RLK-Pelle_RLCK-IXb	>lcl|NC_052393.1_cds_XP_008804030.2_5644-1 Shiu:RLK-Pelle_RLCK-IXb	LOC103717427
XP_008804032.1	Shiu:STE_STE11	>lcl|NC_052393.1_cds_XP_008804032.1_5497-1 Shiu:STE_STE11	LOC103717430
XP_008804033.1	Shiu:STE_STE11	>lcl|NC_052393.1_cds_XP_008804033.1_5498-1 Shiu:STE_STE11	LOC103717430
XP_008804266.1	Shiu:AGC_NDR	>lcl|NC_052393.1_cds_XP_008804266.1_3546-1 Shiu:AGC_NDR	LOC103717596
XP_008806941.1	Shiu:WNK_NRBP	>lcl|NC_052393.1_cds_XP_008806941.1_4716-1 Shiu:WNK_NRBP	LOC103719464
XP_008806942.1	Shiu:WNK_NRBP	>lcl|NC_052393.1_cds_XP_008806942.1_4715-1 Shiu:WNK_NRBP	LOC103719464
XP_008807903.2	Shiu:RLK-Pelle_L-LEC	>lcl|NC_052393.1_cds_XP_008807903.2_6024-1 Shiu:RLK-Pelle_L-LEC	LOC103720115
XP_008807905.2	Shiu:RLK-Pelle_L-LEC	>lcl|NC_052393.1_cds_XP_008807905.2_6022-1 Shiu:RLK-Pelle_L-LEC	LOC103720117
XP_008808264.1	Shiu:Group-Pl-3	>lcl|NC_052393.1_cds_XP_008808264.1_5114-1 Shiu:Group-Pl-3	LOC103720373
XP_008808294.2	Shiu:RLK-Pelle_URK-3	>lcl|NC_052393.1_cds_XP_008808294.2_5113-1 Shiu:RLK-Pelle_URK-3	LOC103720391
XP_008808464.2	Shiu:RLK-Pelle_LRR-XI-1	>lcl|NC_052393.1_cds_XP_008808464.2_4938-1 Shiu:RLK-Pelle_LRR-XI-1	LOC103720511
XP_008809102.1	Shiu:RLK-Pelle_RLCK-VIIa-1	>lcl|NC_052393.1_cds_XP_008809102.1_5999-1 Shiu:RLK-Pelle_RLCK-VIIa-1	LOC103720914
XP_008809403.1	Shiu:RLK-Pelle_DLSV	>lcl|NC_052393.1_cds_XP_008809403.1_5657-1 Shiu:RLK-Pelle_DLSV	LOC103721119
XP_008809404.1	Shiu:RLK-Pelle_DLSV	>lcl|NC_052393.1_cds_XP_008809404.1_5658-1 Shiu:RLK-Pelle_DLSV	LOC103721119
XP_008809657.1	Shiu:RLK-Pelle_LRR-XI-1	>lcl|NC_052393.1_cds_XP_008809657.1_4952-1 Shiu:RLK-Pelle_LRR-XI-1	LOC103721290
XP_008810813.1	Shiu:RLK-Pelle_DLSV	>lcl|NC_052393.1_cds_XP_008810813.1_4972-1 Shiu:RLK-Pelle_DLSV	LOC103722146
XP_008813513.2	Shiu:RLK-Pelle_RLCK-VI	>lcl|NC_052393.1_cds_XP_008813513.2_3880-1 Shiu:RLK-Pelle_RLCK-VI	LOC103724130
XP_017696603.1	Shiu:RLK-Pelle_LRR-XIIIa	>lcl|NC_052393.1_cds_XP_017696603.1_5792-1 Shiu:RLK-Pelle_LRR-XIIIa	LOC108510915
XP_017696638.2	Shiu:RLK-Pelle_LRR-VII-1	>lcl|NC_052393.1_cds_XP_017696638.2_4834-1 Shiu:RLK-Pelle_LRR-VII-1	LOC103700120
XP_017699195.2	Shiu:RLK-Pelle_RLCK-VIIa-2	>lcl|NC_052393.1_cds_XP_017699195.2_4225-1 Shiu:RLK-Pelle_RLCK-VIIa-2	LOC103710766
XP_017699196.2	Shiu:RLK-Pelle_RLCK-VIIa-2	>lcl|NC_052393.1_cds_XP_017699196.2_4226-1 Shiu:RLK-Pelle_RLCK-VIIa-2	LOC103710766
XP_017700089.2	Shiu:RLK-Pelle_WAK	>lcl|NC_052393.1_cds_XP_017700089.2_5886-1 Shiu:RLK-Pelle_WAK	LOC108511561
XP_017700094.1	Shiu:CMGC_RCK	>lcl|NC_052393.1_cds_XP_017700094.1_5837-1 Shiu:CMGC_RCK	LOC103714508
XP_017700754.1	Shiu:STE_STE11	>lcl|NC_052393.1_cds_XP_017700754.1_5496-1 Shiu:STE_STE11	LOC103717430
XP_017701611.2	Shiu:RLK-Pelle_RLCK-VIIa-2	>lcl|NC_052393.1_cds_XP_017701611.2_5998-1 Shiu:RLK-Pelle_RLCK-VIIa-2	LOC103720922
XP_017702377.2	Shiu:RLK-Pelle_RLCK-VI	>lcl|NC_052393.1_cds_XP_017702377.2_3881-1 Shiu:RLK-Pelle_RLCK-VI	LOC103724130
XP_026656426.2	Shiu:RLK-Pelle_LRR-V	>lcl|NC_052393.1_cds_XP_026656426.2_5609-1 Shiu:RLK-Pelle_LRR-V	LOC103695710
XP_026660861.1	Shiu:RLK-Pelle_RLCK-XI	>lcl|NC_052393.1_cds_XP_026660861.1_5023-1 Shiu:RLK-Pelle_RLCK-XI	LOC103708198
XP_026660993.1	Shiu:CAMK_CDPK	>lcl|NC_052393.1_cds_XP_026660993.1_4605-1 Shiu:CAMK_CDPK	LOC103708498
XP_026661060.2	Shiu:TKL-Pl-4	>lcl|NC_052393.1_cds_XP_026661060.2_5924-1 Shiu:TKL-Pl-4	LOC103708687
XP_026661064.2	Shiu:TKL-Pl-4	>lcl|NC_052393.1_cds_XP_026661064.2_5923-1 Shiu:TKL-Pl-4	LOC103708687
XP_026663113.1	Shiu:CMGC_GSK	>lcl|NC_052393.1_cds_XP_026663113.1_4763-1 Shiu:CMGC_GSK	LOC103714158
XP_026663634.2	Shiu:RLK-Pelle_RLCK-IV	>lcl|NC_052393.1_cds_XP_026663634.2_5336-1 Shiu:RLK-Pelle_RLCK-IV	LOC103715467
XP_026664311.2	Shiu:RLK-Pelle_RLCK-IXb	>lcl|NC_052393.1_cds_XP_026664311.2_4401-1 Shiu:RLK-Pelle_RLCK-IXb	LOC103717300
XP_026664371.1	Shiu:STE_STE11	>lcl|NC_052393.1_cds_XP_026664371.1_5495-1 Shiu:STE_STE11	LOC103717430
XP_026664492.2	Shiu:RLK-Pelle_LRR-XI-1	>lcl|NC_052393.1_cds_XP_026664492.2_5232-1 Shiu:RLK-Pelle_LRR-XI-1	LOC103717746
XP_026664945.1	Shiu:CMGC_DYRK-YAK	>lcl|NC_052393.1_cds_XP_026664945.1_6046-1 Shiu:CMGC_DYRK-YAK	LOC103718768
XP_026665738.2	Shiu:RLK-Pelle_RLCK-VIIa-2	>lcl|NC_052393.1_cds_XP_026665738.2_5997-1 Shiu:RLK-Pelle_RLCK-VIIa-2	LOC103720922
XP_038971675.1	Shiu:RLK-Pelle_WAK	>lcl|NC_052393.1_cds_XP_038971675.1_3487-1 Shiu:RLK-Pelle_WAK	LOC103700633
XP_038971679.1	Shiu:RLK-Pelle_WAK	>lcl|NC_052393.1_cds_XP_038971679.1_3491-1 Shiu:RLK-Pelle_WAK	LOC103708448
XP_038971697.1	Shiu:RLK-Pelle_LRR-XI-1	>lcl|NC_052393.1_cds_XP_038971697.1_3577-1 Shiu:RLK-Pelle_LRR-XI-1	LOC120104511
XP_038972097.1	Shiu:TKL_CTR1-DRK-2	>lcl|NC_052393.1_cds_XP_038972097.1_4789-1 Shiu:TKL_CTR1-DRK-2	LOC103714183
XP_038972472.1	Shiu:RLK-Pelle_WAK	>lcl|NC_052393.1_cds_XP_038972472.1_3492-1 Shiu:RLK-Pelle_WAK	LOC103699473
XP_038972486.1	Shiu:RLK-Pelle_WAK	>lcl|NC_052393.1_cds_XP_038972486.1_3493-1 Shiu:RLK-Pelle_WAK	LOC120104793
XP_038972644.1	Shiu:CK1_CK1	>lcl|NC_052393.1_cds_XP_038972644.1_3537-1 Shiu:CK1_CK1	LOC103717599
XP_038972646.1	Shiu:CK1_CK1	>lcl|NC_052393.1_cds_XP_038972646.1_3536-1 Shiu:CK1_CK1	LOC103717599
XP_038972647.1	Shiu:CK1_CK1	>lcl|NC_052393.1_cds_XP_038972647.1_3538-1 Shiu:CK1_CK1	LOC103717599
XP_038972707.1	Shiu:RLK-Pelle_LRR-XI-1	>lcl|NC_052393.1_cds_XP_038972707.1_3561-1 Shiu:RLK-Pelle_LRR-XI-1	LOC120104883
XP_038972709.1	Shiu:RLK-Pelle_LRR-XI-1	>lcl|NC_052393.1_cds_XP_038972709.1_3570-1 Shiu:RLK-Pelle_LRR-XI-1	LOC120104887
XP_038972715.1	Shiu:RLK-Pelle_LRR-XI-1	>lcl|NC_052393.1_cds_XP_038972715.1_3572-1 Shiu:RLK-Pelle_LRR-XI-1	LOC103699335
XP_038972719.1	Shiu:RLK-Pelle_LRR-XI-1	>lcl|NC_052393.1_cds_XP_038972719.1_3571-1 Shiu:RLK-Pelle_LRR-XI-1	LOC103697022
XP_038972727.1	Shiu:RLK-Pelle_LRR-XI-1	>lcl|NC_052393.1_cds_XP_038972727.1_3575-1 Shiu:RLK-Pelle_LRR-XI-1	LOC120104891
XP_038972830.1	Shiu:RLK-Pelle_LRR-XI-1	>lcl|NC_052393.1_cds_XP_038972830.1_3576-1 Shiu:RLK-Pelle_LRR-XI-1	LOC120104942
XP_038972977.1	Shiu:RLK-Pelle_LRR-XI-1	>lcl|NC_052393.1_cds_XP_038972977.1_3623-1 Shiu:RLK-Pelle_LRR-XI-1	LOC103715442
XP_038972982.1	Shiu:RLK-Pelle_LRR-XI-1	>lcl|NC_052393.1_cds_XP_038972982.1_3621-1 Shiu:RLK-Pelle_LRR-XI-1	LOC103716269
XP_038973336.1	Shiu:CAMK_CDPK	>lcl|NC_052393.1_cds_XP_038973336.1_3727-1 Shiu:CAMK_CDPK	LOC103719894
XP_038973338.1	Shiu:CAMK_CDPK	>lcl|NC_052393.1_cds_XP_038973338.1_3728-1 Shiu:CAMK_CDPK	LOC103719894
XP_038973339.1	Shiu:CAMK_CDPK	>lcl|NC_052393.1_cds_XP_038973339.1_3729-1 Shiu:CAMK_CDPK	LOC103719894
XP_038973341.1	Shiu:CAMK_CDPK	>lcl|NC_052393.1_cds_XP_038973341.1_3730-1 Shiu:CAMK_CDPK	LOC103719894
XP_038973892.1	Shiu:RLK-Pelle_RLCK-VI	>lcl|NC_052393.1_cds_XP_038973892.1_3879-1 Shiu:RLK-Pelle_RLCK-VI	LOC103724130
XP_038975394.1	Shiu:RLK-Pelle_RLCK-VIIa-2	>lcl|NC_052393.1_cds_XP_038975394.1_4224-1 Shiu:RLK-Pelle_RLCK-VIIa-2	LOC103710766
XP_038976175.1	Shiu:RLK-Pelle_RLCK-IXb	>lcl|NC_052393.1_cds_XP_038976175.1_4402-1 Shiu:RLK-Pelle_RLCK-IXb	LOC103717300
XP_038976179.1	Shiu:RLK-Pelle_RLCK-IXb	>lcl|NC_052393.1_cds_XP_038976179.1_4403-1 Shiu:RLK-Pelle_RLCK-IXb	LOC103717300
XP_038978867.1	Shiu:RLK-Pelle_LRR-XI-1	>lcl|NC_052393.1_cds_XP_038978867.1_4951-1 Shiu:RLK-Pelle_LRR-XI-1	LOC103721290
XP_038979040.1	Shiu:RLK-Pelle_DLSV	>lcl|NC_052393.1_cds_XP_038979040.1_4973-1 Shiu:RLK-Pelle_DLSV	LOC103722146
XP_038979369.1	Shiu:AGC_RSK-2	>lcl|NC_052393.1_cds_XP_038979369.1_5042-1 Shiu:AGC_RSK-2	LOC120109727
XP_038979434.1	Shiu:RLK-Pelle_LysM	>lcl|NC_052393.1_cds_XP_038979434.1_5145-1 Shiu:RLK-Pelle_LysM	LOC103702746
XP_038979449.1	Shiu:CMGC_MAPK	>lcl|NC_052393.1_cds_XP_038979449.1_5171-1 Shiu:CMGC_MAPK	LOC120109899
XP_038979474.1	Shiu:RLK-Pelle_LRR-XI-1	>lcl|NC_052393.1_cds_XP_038979474.1_5231-1 Shiu:RLK-Pelle_LRR-XI-1	LOC103717746
XP_038979617.1	Shiu:RLK-Pelle_SD-2b	>lcl|NC_052393.1_cds_XP_038979617.1_5566-1 Shiu:RLK-Pelle_SD-2b	LOC103695469
XP_038979622.1	Shiu:RLK-Pelle_DLSV	>lcl|NC_052393.1_cds_XP_038979622.1_5580-1 Shiu:RLK-Pelle_DLSV	LOC103696787
XP_038979626.1	Shiu:RLK-Pelle_LRR-XI-1	>lcl|NC_052393.1_cds_XP_038979626.1_5603-1 Shiu:RLK-Pelle_LRR-XI-1	LOC120109922
XP_038979627.1	Shiu:RLK-Pelle_LRR-XI-1	>lcl|NC_052393.1_cds_XP_038979627.1_5605-1 Shiu:RLK-Pelle_LRR-XI-1	LOC120109923
XP_038979630.1	Shiu:RLK-Pelle_LRR-V	>lcl|NC_052393.1_cds_XP_038979630.1_5612-1 Shiu:RLK-Pelle_LRR-V	LOC103695710
XP_038979631.1	Shiu:RLK-Pelle_LRR-V	>lcl|NC_052393.1_cds_XP_038979631.1_5608-1 Shiu:RLK-Pelle_LRR-V	LOC103695710
XP_038979650.1	Shiu:RLK-Pelle_DLSV	>lcl|NC_052393.1_cds_XP_038979650.1_5647-1 Shiu:RLK-Pelle_DLSV	LOC120109928
XP_038979651.1	Shiu:RLK-Pelle_DLSV	>lcl|NC_052393.1_cds_XP_038979651.1_5648-1 Shiu:RLK-Pelle_DLSV	LOC120109928
XP_038979705.1	Shiu:RLK-Pelle_LRR-XIIIa	>lcl|NC_052393.1_cds_XP_038979705.1_5794-1 Shiu:RLK-Pelle_LRR-XIIIa	LOC120109941
XP_038979730.1	Shiu:CMGC_RCK	>lcl|NC_052393.1_cds_XP_038979730.1_5838-1 Shiu:CMGC_RCK	LOC103714508
XP_038979731.1	Shiu:CMGC_RCK	>lcl|NC_052393.1_cds_XP_038979731.1_5839-1 Shiu:CMGC_RCK	LOC103714508
XP_038979747.1	Shiu:RLK-Pelle_WAK	>lcl|NC_052393.1_cds_XP_038979747.1_5891-1 Shiu:RLK-Pelle_WAK	LOC103699897
XP_038979748.1	Shiu:RLK-Pelle_WAK	>lcl|NC_052393.1_cds_XP_038979748.1_5892-1 Shiu:RLK-Pelle_WAK	LOC103699897
XP_038979749.1	Shiu:RLK-Pelle_WAK	>lcl|NC_052393.1_cds_XP_038979749.1_5890-1 Shiu:RLK-Pelle_WAK	LOC103699897
XP_038979751.1	Shiu:RLK-Pelle_LRR-I-1	>lcl|NC_052393.1_cds_XP_038979751.1_5905-1 Shiu:RLK-Pelle_LRR-I-1	LOC103708723
XP_038979759.1	Shiu:TKL-Pl-4	>lcl|NC_052393.1_cds_XP_038979759.1_5921-1 Shiu:TKL-Pl-4	LOC103708687
XP_038979760.1	Shiu:TKL-Pl-4	>lcl|NC_052393.1_cds_XP_038979760.1_5922-1 Shiu:TKL-Pl-4	LOC103708687
XP_038979761.1	Shiu:TKL-Pl-4	>lcl|NC_052393.1_cds_XP_038979761.1_5925-1 Shiu:TKL-Pl-4	LOC103708687
XP_038979762.1	Shiu:TKL-Pl-4	>lcl|NC_052393.1_cds_XP_038979762.1_5927-1 Shiu:TKL-Pl-4	LOC103708687
XP_038979763.1	Shiu:TKL-Pl-4	>lcl|NC_052393.1_cds_XP_038979763.1_5926-1 Shiu:TKL-Pl-4	LOC103708687
XP_038979764.1	Shiu:TKL-Pl-4	>lcl|NC_052393.1_cds_XP_038979764.1_5928-1 Shiu:TKL-Pl-4	LOC103708687
XP_038979765.1	Shiu:TKL-Pl-4	>lcl|NC_052393.1_cds_XP_038979765.1_5929-1 Shiu:TKL-Pl-4	LOC103708687
XP_038979807.1	Shiu:RLK-Pelle_L-LEC	>lcl|NC_052393.1_cds_XP_038979807.1_6013-1 Shiu:RLK-Pelle_L-LEC	LOC120109960
XP_038979808.1	Shiu:RLK-Pelle_L-LEC	>lcl|NC_052393.1_cds_XP_038979808.1_6014-1 Shiu:RLK-Pelle_L-LEC	LOC120109960
XP_038979810.1	Shiu:RLK-Pelle_L-LEC	>lcl|NC_052393.1_cds_XP_038979810.1_6018-1 Shiu:RLK-Pelle_L-LEC	LOC120109962
XP_038979811.1	Shiu:RLK-Pelle_L-LEC	>lcl|NC_052393.1_cds_XP_038979811.1_6017-1 Shiu:RLK-Pelle_L-LEC	LOC120109963
XP_038979812.1	Shiu:RLK-Pelle_L-LEC	>lcl|NC_052393.1_cds_XP_038979812.1_6019-1 Shiu:RLK-Pelle_L-LEC	LOC120109964
XP_038979813.1	Shiu:RLK-Pelle_L-LEC	>lcl|NC_052393.1_cds_XP_038979813.1_6020-1 Shiu:RLK-Pelle_L-LEC	LOC103697364
XP_038979816.1	Shiu:CMGC_SRPK	>lcl|NC_052393.1_cds_XP_038979816.1_6026-1 Shiu:CMGC_SRPK	LOC120109970
XP_038979824.1	Shiu:CMGC_DYRK-YAK	>lcl|NC_052393.1_cds_XP_038979824.1_6045-1 Shiu:CMGC_DYRK-YAK	LOC103718768
XP_038979850.1	Shiu:RLK-Pelle_LRR-XIIIa	>lcl|NC_052393.1_cds_XP_038979850.1_6078-1 Shiu:RLK-Pelle_LRR-XIIIa	LOC113461444
XP_038979920.1	Shiu:RLK-Pelle_L-LEC	>lcl|NC_052393.1_cds_XP_038979920.1_6023-1 Shiu:RLK-Pelle_L-LEC	LOC120110025
XP_008776230.2	Shiu:RLK-Pelle_RLCK-VIIa-1	>lcl|NC_052394.1_cds_XP_008776230.2_7445-1 Shiu:RLK-Pelle_RLCK-VIIa-1	LOC103696396
XP_008781121.2	Shiu:RLK-Pelle_Extensin	>lcl|NC_052394.1_cds_XP_008781121.2_7280-1 Shiu:RLK-Pelle_Extensin	LOC103700983
XP_008781189.1	Shiu:CMGC_GSK	>lcl|NC_052394.1_cds_XP_008781189.1_6963-1 Shiu:CMGC_GSK	LOC103701033
XP_008781331.3	Shiu:RLK-Pelle_DLSV	>lcl|NC_052394.1_cds_XP_008781331.3_7277-1 Shiu:RLK-Pelle_DLSV	LOC103701134
XP_008782629.2	Shiu:CAMK_CAMKL-CHK1	>lcl|NC_052394.1_cds_XP_008782629.2_6797-1 Shiu:CAMK_CAMKL-CHK1	LOC103702110
XP_008782631.2	Shiu:CAMK_CAMKL-CHK1	>lcl|NC_052394.1_cds_XP_008782631.2_6799-1 Shiu:CAMK_CAMKL-CHK1	LOC103702112
XP_008782670.1	Shiu:SCY1_SCYL1	>lcl|NC_052394.1_cds_XP_008782670.1_6846-1 Shiu:SCY1_SCYL1	LOC103702143
XP_008782697.2	Shiu:RLK-Pelle_LRR-VIII-1	>lcl|NC_052394.1_cds_XP_008782697.2_7133-1 Shiu:RLK-Pelle_LRR-VIII-1	LOC103702160
XP_008782739.2	Shiu:RLK-Pelle_LRR-VIII-1	>lcl|NC_052394.1_cds_XP_008782739.2_7074-1 Shiu:RLK-Pelle_LRR-VIII-1	LOC103702185
XP_008783644.2	Shiu:AGC_RSK-2	>lcl|NC_052394.1_cds_XP_008783644.2_8510-1 Shiu:AGC_RSK-2	LOC103702839
XP_008783668.3	Shiu:RLK-Pelle_LRR-I-1	>lcl|NC_052394.1_cds_XP_008783668.3_8482-1 Shiu:RLK-Pelle_LRR-I-1	LOC103702853
XP_008783727.1	Shiu:RLK-Pelle_RLCK-VIIa-1	>lcl|NC_052394.1_cds_XP_008783727.1_8422-1 Shiu:RLK-Pelle_RLCK-VIIa-1	LOC103702874
XP_008784570.2	Shiu:RLK-Pelle_RLCK-IXb	>lcl|NC_052394.1_cds_XP_008784570.2_6276-1 Shiu:RLK-Pelle_RLCK-IXb	LOC103703486
XP_008784588.1	Shiu:RLK-Pelle_RLCK-VIIa-2	>lcl|NC_052394.1_cds_XP_008784588.1_6250-1 Shiu:RLK-Pelle_RLCK-VIIa-2	LOC103703499
XP_008784589.1	Shiu:RLK-Pelle_RLCK-VIIa-2	>lcl|NC_052394.1_cds_XP_008784589.1_6249-1 Shiu:RLK-Pelle_RLCK-VIIa-2	LOC103703499
XP_008785370.1	Shiu:RLK-Pelle_DLSV	>lcl|NC_052394.1_cds_XP_008785370.1_8934-1 Shiu:RLK-Pelle_DLSV	LOC103704027
XP_008785542.2	Shiu:RLK-Pelle_L-LEC	>lcl|NC_052394.1_cds_XP_008785542.2_8733-1 Shiu:RLK-Pelle_L-LEC	LOC103704143
XP_008788066.1	Shiu:CMGC_CLK	>lcl|NC_052394.1_cds_XP_008788066.1_8581-1 Shiu:CMGC_CLK	LOC103705931
XP_008788529.2	Shiu:RLK-Pelle_LRR-VII-1	>lcl|NC_052394.1_cds_XP_008788529.2_8176-1 Shiu:RLK-Pelle_LRR-VII-1	LOC103706252
XP_008788535.2	Shiu:RLK-Pelle_RLCK-II	>lcl|NC_052394.1_cds_XP_008788535.2_8182-1 Shiu:RLK-Pelle_RLCK-II	LOC103706258
XP_008788593.1	Shiu:CAMK_CDPK	>lcl|NC_052394.1_cds_XP_008788593.1_7814-1 Shiu:CAMK_CDPK	LOC103706309
XP_008788597.1	Shiu:Group-Pl-4	>lcl|NC_052394.1_cds_XP_008788597.1_8163-1 Shiu:Group-Pl-4	LOC103706313
XP_008790997.1	Shiu:CMGC_MAPK	>lcl|NC_052394.1_cds_XP_008790997.1_7555-1 Shiu:CMGC_MAPK	LOC103708023
XP_008792346.2	Shiu:CMGC_MAPK	>lcl|NC_052394.1_cds_XP_008792346.2_6495-1 Shiu:CMGC_MAPK	LOC103708987
XP_008792358.2	Shiu:RLK-Pelle_LRR-I-1	>lcl|NC_052394.1_cds_XP_008792358.2_6494-1 Shiu:RLK-Pelle_LRR-I-1	LOC103708996
XP_008792453.1	Shiu:CAMK_CAMK1-DCAMKL	>lcl|NC_052394.1_cds_XP_008792453.1_7938-1 Shiu:CAMK_CAMK1-DCAMKL	LOC103709055
XP_008792563.1	Shiu:RLK-Pelle_RLCK-VIIa-1	>lcl|NC_052394.1_cds_XP_008792563.1_6464-1 Shiu:RLK-Pelle_RLCK-VIIa-1	LOC103709132
XP_008792570.1	Shiu:RLK-Pelle_RLCK-VIIa-1	>lcl|NC_052394.1_cds_XP_008792570.1_6463-1 Shiu:RLK-Pelle_RLCK-VIIa-1	LOC103709132
XP_008793277.2	Shiu:RLK-Pelle_CR4L	>lcl|NC_052394.1_cds_XP_008793277.2_6580-1 Shiu:RLK-Pelle_CR4L	LOC103709609
XP_008793607.2	Shiu:RLK-Pelle_RLCK-VIIa-1	>lcl|NC_052394.1_cds_XP_008793607.2_6534-1 Shiu:RLK-Pelle_RLCK-VIIa-1	LOC103709860
XP_008793619.2	Shiu:RLK-Pelle_L-LEC	>lcl|NC_052394.1_cds_XP_008793619.2_6533-1 Shiu:RLK-Pelle_L-LEC	LOC103709868
XP_008794232.1	Shiu:TKL-Pl-7	>lcl|NC_052394.1_cds_XP_008794232.1_6678-1 Shiu:TKL-Pl-7	LOC103710336
XP_008794241.1	Shiu:RLK-Pelle_LRR-VI-2	>lcl|NC_052394.1_cds_XP_008794241.1_6669-1 Shiu:RLK-Pelle_LRR-VI-2	LOC103710344
XP_008794242.1	Shiu:RLK-Pelle_LRR-VI-2	>lcl|NC_052394.1_cds_XP_008794242.1_6668-1 Shiu:RLK-Pelle_LRR-VI-2	LOC103710344
XP_008794856.1	Shiu:CMGC_CDK-CRK7-CDK9	>lcl|NC_052394.1_cds_XP_008794856.1_7448-1 Shiu:CMGC_CDK-CRK7-CDK9	LOC103710755
XP_008798564.1	Shiu:TKL-Pl-4	>lcl|NC_052394.1_cds_XP_008798564.1_8201-1 Shiu:TKL-Pl-4	LOC103713421
XP_008798574.2	Shiu:WNK_NRBP	>lcl|NC_052394.1_cds_XP_008798574.2_8210-1 Shiu:WNK_NRBP	LOC103713425
XP_008799811.3	Shiu:RLK-Pelle_LRR-III	>lcl|NC_052394.1_cds_XP_008799811.3_8311-1 Shiu:RLK-Pelle_LRR-III	LOC103714373
XP_008801077.1	Shiu:RLK-Pelle_LRR-I-2	>lcl|NC_052394.1_cds_XP_008801077.1_7505-1 Shiu:RLK-Pelle_LRR-I-2	LOC103715278
XP_008801603.2	Shiu:RLK-Pelle_L-LEC	>lcl|NC_052394.1_cds_XP_008801603.2_6099-1 Shiu:RLK-Pelle_L-LEC	LOC103715670
XP_008803002.2	Shiu:RLK-Pelle_LRR-III	>lcl|NC_052394.1_cds_XP_008803002.2_8139-1 Shiu:RLK-Pelle_LRR-III	LOC103716681
XP_008803003.2	Shiu:RLK-Pelle_LRR-III	>lcl|NC_052394.1_cds_XP_008803003.2_8142-1 Shiu:RLK-Pelle_LRR-III	LOC103716681
XP_008803004.2	Shiu:RLK-Pelle_LRR-III	>lcl|NC_052394.1_cds_XP_008803004.2_8141-1 Shiu:RLK-Pelle_LRR-III	LOC103716681
XP_008803005.2	Shiu:RLK-Pelle_LRR-III	>lcl|NC_052394.1_cds_XP_008803005.2_8144-1 Shiu:RLK-Pelle_LRR-III	LOC103716681
XP_008803006.2	Shiu:RLK-Pelle_LRR-III	>lcl|NC_052394.1_cds_XP_008803006.2_8145-1 Shiu:RLK-Pelle_LRR-III	LOC103716681
XP_008803012.2	Shiu:RLK-Pelle_LRR-VIII-1	>lcl|NC_052394.1_cds_XP_008803012.2_8127-1 Shiu:RLK-Pelle_LRR-VIII-1	LOC103716688
XP_008804637.1	Shiu:CMGC_CDK-Pl	>lcl|NC_052394.1_cds_XP_008804637.1_8099-1 Shiu:CMGC_CDK-Pl	LOC103717872
XP_008804652.1	Shiu:RLK-Pelle_RLCK-VIIa-2	>lcl|NC_052394.1_cds_XP_008804652.1_8088-1 Shiu:RLK-Pelle_RLCK-VIIa-2	LOC103717880
XP_008804670.3	Shiu:RLK-Pelle_LRR-VIII-1	>lcl|NC_052394.1_cds_XP_008804670.3_8072-1 Shiu:RLK-Pelle_LRR-VIII-1	LOC103717891
XP_008804963.2	Shiu:RLK-Pelle_LRR-VI-2	>lcl|NC_052394.1_cds_XP_008804963.2_8355-1 Shiu:RLK-Pelle_LRR-VI-2	LOC103718087
XP_008805325.1	Shiu:CAMK_CDPK	>lcl|NC_052394.1_cds_XP_008805325.1_8396-1 Shiu:CAMK_CDPK	LOC103718329
XP_008805380.2	Shiu:CMGC_DYRK-PRP4	>lcl|NC_052394.1_cds_XP_008805380.2_8403-1 Shiu:CMGC_DYRK-PRP4	LOC103718363
XP_008805403.1	Shiu:CMGC_DYRK-PRP4	>lcl|NC_052394.1_cds_XP_008805403.1_8405-1 Shiu:CMGC_DYRK-PRP4	LOC103718363
XP_008805410.1	Shiu:CMGC_DYRK-PRP4	>lcl|NC_052394.1_cds_XP_008805410.1_8406-1 Shiu:CMGC_DYRK-PRP4	LOC103718363
XP_008805419.1	Shiu:CMGC_DYRK-PRP4	>lcl|NC_052394.1_cds_XP_008805419.1_8407-1 Shiu:CMGC_DYRK-PRP4	LOC103718363
XP_008810568.2	Shiu:CAMK_CAMKL-CHK1	>lcl|NC_052394.1_cds_XP_008810568.2_8225-1 Shiu:CAMK_CAMKL-CHK1	LOC103721952
XP_008810573.2	Shiu:CAMK_CAMKL-CHK1	>lcl|NC_052394.1_cds_XP_008810573.2_8221-1 Shiu:CAMK_CAMKL-CHK1	LOC103721957
XP_008811951.3	Shiu:CAMK_CAMKL-CHK1	>lcl|NC_052394.1_cds_XP_008811951.3_7880-1 Shiu:CAMK_CAMKL-CHK1	LOC103722966
XP_008811953.2	Shiu:CAMK_CAMKL-CHK1	>lcl|NC_052394.1_cds_XP_008811953.2_7881-1 Shiu:CAMK_CAMKL-CHK1	LOC103722966
XP_008813242.1	Shiu:RLK-Pelle_CrRLK1L-1	>lcl|NC_052394.1_cds_XP_008813242.1_7155-1 Shiu:RLK-Pelle_CrRLK1L-1	LOC103723923
XP_017697051.2	Shiu:STE_STE11	>lcl|NC_052394.1_cds_XP_017697051.2_6761-1 Shiu:STE_STE11	LOC103702214
XP_017697234.2	Shiu:AGC_RSK-2	>lcl|NC_052394.1_cds_XP_017697234.2_8511-1 Shiu:AGC_RSK-2	LOC103702839
XP_017698049.1	Shiu:Group-Pl-4	>lcl|NC_052394.1_cds_XP_017698049.1_8162-1 Shiu:Group-Pl-4	LOC103706313
XP_017700581.2	Shiu:RLK-Pelle_LRR-III	>lcl|NC_052394.1_cds_XP_017700581.2_8143-1 Shiu:RLK-Pelle_LRR-III	LOC103716681
XP_026655718.2	Shiu:CAMK_CAMKL-CHK1	>lcl|NC_052394.1_cds_XP_026655718.2_7879-1 Shiu:CAMK_CAMKL-CHK1	LOC103722966
XP_026655719.2	Shiu:CAMK_CAMKL-CHK1	>lcl|NC_052394.1_cds_XP_026655719.2_7882-1 Shiu:CAMK_CAMKL-CHK1	LOC103722966
XP_026655721.2	Shiu:CAMK_CAMKL-CHK1	>lcl|NC_052394.1_cds_XP_026655721.2_7883-1 Shiu:CAMK_CAMKL-CHK1	LOC103722966
XP_026658421.2	Shiu:CAMK_CAMKL-CHK1	>lcl|NC_052394.1_cds_XP_026658421.2_6800-1 Shiu:CAMK_CAMKL-CHK1	LOC103702112
XP_026658440.2	Shiu:RLK-Pelle_LRR-VIII-1	>lcl|NC_052394.1_cds_XP_026658440.2_7134-1 Shiu:RLK-Pelle_LRR-VIII-1	LOC103702160
XP_026658693.2	Shiu:AGC_RSK-2	>lcl|NC_052394.1_cds_XP_026658693.2_8512-1 Shiu:AGC_RSK-2	LOC103702839
XP_026658714.1	Shiu:RLK-Pelle_RLCK-VIIa-1	>lcl|NC_052394.1_cds_XP_026658714.1_8423-1 Shiu:RLK-Pelle_RLCK-VIIa-1	LOC103702874
XP_026659224.1	Shiu:RLK-Pelle_DLSV	>lcl|NC_052394.1_cds_XP_026659224.1_8933-1 Shiu:RLK-Pelle_DLSV	LOC103704027
XP_026660798.1	Shiu:CMGC_MAPK	>lcl|NC_052394.1_cds_XP_026660798.1_7554-1 Shiu:CMGC_MAPK	LOC103708023
XP_026661269.2	Shiu:STE_STE11	>lcl|NC_052394.1_cds_XP_026661269.2_6628-1 Shiu:STE_STE11	LOC103711096
XP_026664099.2	Shiu:RLK-Pelle_LRR-III	>lcl|NC_052394.1_cds_XP_026664099.2_8140-1 Shiu:RLK-Pelle_LRR-III	LOC103716681
XP_026664101.2	Shiu:RLK-Pelle_LRR-VIII-1	>lcl|NC_052394.1_cds_XP_026664101.2_8128-1 Shiu:RLK-Pelle_LRR-VIII-1	LOC103716688
XP_026664102.2	Shiu:RLK-Pelle_LRR-VIII-1	>lcl|NC_052394.1_cds_XP_026664102.2_8129-1 Shiu:RLK-Pelle_LRR-VIII-1	LOC103716688
XP_026664565.2	Shiu:RLK-Pelle_URK-2	>lcl|NC_052394.1_cds_XP_026664565.2_8102-1 Shiu:RLK-Pelle_URK-2	LOC103717896
XP_026664924.2	Shiu:RLK-Pelle_LRR-VI-2	>lcl|NC_052394.1_cds_XP_026664924.2_8356-1 Shiu:RLK-Pelle_LRR-VI-2	LOC103718087
XP_038980133.1	Shiu:RLK-Pelle_CrRLK1L-1	>lcl|NC_052394.1_cds_XP_038980133.1_6359-1 Shiu:RLK-Pelle_CrRLK1L-1	LOC103710685
XP_038980134.1	Shiu:RLK-Pelle_CrRLK1L-1	>lcl|NC_052394.1_cds_XP_038980134.1_6360-1 Shiu:RLK-Pelle_CrRLK1L-1	LOC103710685
XP_038980135.1	Shiu:RLK-Pelle_CrRLK1L-1	>lcl|NC_052394.1_cds_XP_038980135.1_6361-1 Shiu:RLK-Pelle_CrRLK1L-1	LOC103710685
XP_038980157.1	Shiu:RLK-Pelle_CrRLK1L-1	>lcl|NC_052394.1_cds_XP_038980157.1_6399-1 Shiu:RLK-Pelle_CrRLK1L-1	LOC103710403
XP_038980287.1	Shiu:SCY1_SCYL1	>lcl|NC_052394.1_cds_XP_038980287.1_6845-1 Shiu:SCY1_SCYL1	LOC103702143
XP_038980297.1	Shiu:RLK-Pelle_LRR-VII-1	>lcl|NC_052394.1_cds_XP_038980297.1_6874-1 Shiu:RLK-Pelle_LRR-VII-1	LOC103702137
XP_038980380.1	Shiu:RLK-Pelle_LRR-VIII-1	>lcl|NC_052394.1_cds_XP_038980380.1_7072-1 Shiu:RLK-Pelle_LRR-VIII-1	LOC103702241
XP_038980381.1	Shiu:RLK-Pelle_LRR-VIII-1	>lcl|NC_052394.1_cds_XP_038980381.1_7073-1 Shiu:RLK-Pelle_LRR-VIII-1	LOC103702241
XP_038980407.1	Shiu:RLK-Pelle_LRR-VIII-1	>lcl|NC_052394.1_cds_XP_038980407.1_7135-1 Shiu:RLK-Pelle_LRR-VIII-1	LOC103702160
XP_038980410.1	Shiu:RLK-Pelle_LRR-III	>lcl|NC_052394.1_cds_XP_038980410.1_7145-1 Shiu:RLK-Pelle_LRR-III	LOC103723918
XP_038980411.1	Shiu:RLK-Pelle_LRR-III	>lcl|NC_052394.1_cds_XP_038980411.1_7146-1 Shiu:RLK-Pelle_LRR-III	LOC103723918
XP_038980412.1	Shiu:RLK-Pelle_LRR-III	>lcl|NC_052394.1_cds_XP_038980412.1_7144-1 Shiu:RLK-Pelle_LRR-III	LOC103723918
XP_038980414.1	Shiu:RLK-Pelle_LRR-III	>lcl|NC_052394.1_cds_XP_038980414.1_7147-1 Shiu:RLK-Pelle_LRR-III	LOC103723918
XP_038980545.1	Shiu:RLK-Pelle_RLCK-IXa	>lcl|NC_052394.1_cds_XP_038980545.1_7435-1 Shiu:RLK-Pelle_RLCK-IXa	LOC103716041
XP_038980546.1	Shiu:RLK-Pelle_RLCK-IXa	>lcl|NC_052394.1_cds_XP_038980546.1_7436-1 Shiu:RLK-Pelle_RLCK-IXa	LOC103716041
XP_038980547.1	Shiu:RLK-Pelle_RLCK-IXa	>lcl|NC_052394.1_cds_XP_038980547.1_7437-1 Shiu:RLK-Pelle_RLCK-IXa	LOC103716041
XP_038980548.1	Shiu:RLK-Pelle_RLCK-IXa	>lcl|NC_052394.1_cds_XP_038980548.1_7438-1 Shiu:RLK-Pelle_RLCK-IXa	LOC103716041
XP_038980549.1	Shiu:RLK-Pelle_RLCK-IXa	>lcl|NC_052394.1_cds_XP_038980549.1_7434-1 Shiu:RLK-Pelle_RLCK-IXa	LOC103716041
XP_038980672.1	Shiu:CAMK_CDPK	>lcl|NC_052394.1_cds_XP_038980672.1_7784-1 Shiu:CAMK_CDPK	LOC120110259
XP_038980673.1	Shiu:CAMK_CDPK	>lcl|NC_052394.1_cds_XP_038980673.1_7785-1 Shiu:CAMK_CDPK	LOC120110259
XP_038980739.1	Shiu:CAMK_CAMK1-DCAMKL	>lcl|NC_052394.1_cds_XP_038980739.1_7937-1 Shiu:CAMK_CAMK1-DCAMKL	LOC103709055
XP_038980839.1	Shiu:WNK_NRBP	>lcl|NC_052394.1_cds_XP_038980839.1_8211-1 Shiu:WNK_NRBP	LOC103713425
XP_038980893.1	Shiu:CMGC_DYRK-PRP4	>lcl|NC_052394.1_cds_XP_038980893.1_8402-1 Shiu:CMGC_DYRK-PRP4	LOC103718363
XP_038980894.1	Shiu:CMGC_DYRK-PRP4	>lcl|NC_052394.1_cds_XP_038980894.1_8404-1 Shiu:CMGC_DYRK-PRP4	LOC103718363
XP_038980916.1	Shiu:RLK-Pelle_LRR-I-1	>lcl|NC_052394.1_cds_XP_038980916.1_8481-1 Shiu:RLK-Pelle_LRR-I-1	LOC103702853
XP_038980917.1	Shiu:RLK-Pelle_LRR-I-1	>lcl|NC_052394.1_cds_XP_038980917.1_8483-1 Shiu:RLK-Pelle_LRR-I-1	LOC103702853
XP_038980945.1	Shiu:CMGC_CLK	>lcl|NC_052394.1_cds_XP_038980945.1_8582-1 Shiu:CMGC_CLK	LOC103705931
XP_038980970.1	Shiu:RLK-Pelle_RLCK-VIIa-2	>lcl|NC_052394.1_cds_XP_038980970.1_8677-1 Shiu:RLK-Pelle_RLCK-VIIa-2	LOC103716483
XP_008776736.3	Shiu:RLK-Pelle_PERK-1	>lcl|NC_052395.1_cds_XP_008776736.3_10037-1 Shiu:RLK-Pelle_PERK-1	LOC103696796
XP_008777769.2	Shiu:Group-Pl-4	>lcl|NC_052395.1_cds_XP_008777769.2_10237-1 Shiu:Group-Pl-4	LOC103697640
XP_008780759.2	Shiu:RLK-Pelle_RLCK-VIIa-2	>lcl|NC_052395.1_cds_XP_008780759.2_9788-1 Shiu:RLK-Pelle_RLCK-VIIa-2	LOC103700624
XP_008789340.2	Shiu:CMGC_GSK	>lcl|NC_052395.1_cds_XP_008789340.2_9666-1 Shiu:CMGC_GSK	LOC103706864
XP_008789341.2	Shiu:RLK-Pelle_Extensin	>lcl|NC_052395.1_cds_XP_008789341.2_9668-1 Shiu:RLK-Pelle_Extensin	LOC103706865
XP_008789342.2	Shiu:RLK-Pelle_Extensin	>lcl|NC_052395.1_cds_XP_008789342.2_9667-1 Shiu:RLK-Pelle_Extensin	LOC103706865
XP_008789369.2	Shiu:CAMK_CAMKL-CHK1	>lcl|NC_052395.1_cds_XP_008789369.2_9675-1 Shiu:CAMK_CAMKL-CHK1	LOC103706882
XP_008789371.2	Shiu:RLK-Pelle_LRR-VI-2	>lcl|NC_052395.1_cds_XP_008789371.2_9680-1 Shiu:RLK-Pelle_LRR-VI-2	LOC103706885
XP_008789788.2	Shiu:STE_STE20-YSK	>lcl|NC_052395.1_cds_XP_008789788.2_11069-1 Shiu:STE_STE20-YSK	LOC103707176
XP_008789789.2	Shiu:STE_STE20-YSK	>lcl|NC_052395.1_cds_XP_008789789.2_11070-1 Shiu:STE_STE20-YSK	LOC103707176
XP_008789790.2	Shiu:STE_STE20-YSK	>lcl|NC_052395.1_cds_XP_008789790.2_11072-1 Shiu:STE_STE20-YSK	LOC103707176
XP_008789812.2	Shiu:RLK-Pelle_LRR-Xb-1	>lcl|NC_052395.1_cds_XP_008789812.2_11062-1 Shiu:RLK-Pelle_LRR-Xb-1	LOC103707186
XP_008789980.1	Shiu:RLK-Pelle_LRR-XI-1	>lcl|NC_052395.1_cds_XP_008789980.1_9771-1 Shiu:RLK-Pelle_LRR-XI-1	LOC103707322
XP_008791137.1	Shiu:CMGC_MAPK	>lcl|NC_052395.1_cds_XP_008791137.1_10581-1 Shiu:CMGC_MAPK	LOC103708138
XP_008791138.1	Shiu:CMGC_MAPK	>lcl|NC_052395.1_cds_XP_008791138.1_10582-1 Shiu:CMGC_MAPK	LOC103708138
XP_008791183.2	Shiu:RLK-Pelle_DLSV	>lcl|NC_052395.1_cds_XP_008791183.2_10299-1 Shiu:RLK-Pelle_DLSV	LOC103708163
XP_008793754.3	Shiu:RLK-Pelle_LRR-I-2	>lcl|NC_052395.1_cds_XP_008793754.3_10728-1 Shiu:RLK-Pelle_LRR-I-2	LOC103709977
XP_008795424.2	Shiu:RLK-Pelle_Extensin	>lcl|NC_052395.1_cds_XP_008795424.2_9214-1 Shiu:RLK-Pelle_Extensin	LOC103711161
XP_008795684.2	Shiu:TKL-Pl-4	>lcl|NC_052395.1_cds_XP_008795684.2_11032-1 Shiu:TKL-Pl-4	LOC103711351
XP_008797488.1	Shiu:CMGC_MAPK	>lcl|NC_052395.1_cds_XP_008797488.1_9896-1 Shiu:CMGC_MAPK	LOC103712682
XP_008797511.1	Shiu:RLK-Pelle_RLCK-V	>lcl|NC_052395.1_cds_XP_008797511.1_9926-1 Shiu:RLK-Pelle_RLCK-V	LOC103712698
XP_008798458.2	Shiu:NEK	>lcl|NC_052395.1_cds_XP_008798458.2_11150-1 Shiu:NEK	LOC103713347
XP_008799218.2	Shiu:AGC_MAST	>lcl|NC_052395.1_cds_XP_008799218.2_10452-1 Shiu:AGC_MAST	LOC103713940
XP_008799260.2	Shiu:STE_STE11	>lcl|NC_052395.1_cds_XP_008799260.2_10465-1 Shiu:STE_STE11	LOC103713973
XP_008799579.2	Shiu:RLK-Pelle_LRR-XI-1	>lcl|NC_052395.1_cds_XP_008799579.2_9549-1 Shiu:RLK-Pelle_LRR-XI-1	LOC103714188
XP_008799761.3	Shiu:Aur	>lcl|NC_052395.1_cds_XP_008799761.3_9279-1 Shiu:Aur	LOC103714333
XP_008799773.1	Shiu:STE_STE7	>lcl|NC_052395.1_cds_XP_008799773.1_9293-1 Shiu:STE_STE7	LOC103714344
XP_008803722.2	Shiu:TKL-Pl-5	>lcl|NC_052395.1_cds_XP_008803722.2_9433-1 Shiu:TKL-Pl-5	LOC103717204
XP_008804309.1	Shiu:CAMK_CDPK	>lcl|NC_052395.1_cds_XP_008804309.1_10943-1 Shiu:CAMK_CDPK	LOC103717626
XP_008804601.2	Shiu:CK1_CK1-Pl	>lcl|NC_052395.1_cds_XP_008804601.2_9352-1 Shiu:CK1_CK1-Pl	LOC103717844
XP_008804602.2	Shiu:CK1_CK1-Pl	>lcl|NC_052395.1_cds_XP_008804602.2_9351-1 Shiu:CK1_CK1-Pl	LOC103717844
XP_008805135.2	Shiu:RLK-Pelle_LRR-XV	>lcl|NC_052395.1_cds_XP_008805135.2_11237-1 Shiu:RLK-Pelle_LRR-XV	LOC103718209
XP_008805136.2	Shiu:RLK-Pelle_LRR-XV	>lcl|NC_052395.1_cds_XP_008805136.2_11238-1 Shiu:RLK-Pelle_LRR-XV	LOC103718209
XP_008805137.2	Shiu:RLK-Pelle_LRR-XV	>lcl|NC_052395.1_cds_XP_008805137.2_11239-1 Shiu:RLK-Pelle_LRR-XV	LOC103718209
XP_008805138.2	Shiu:RLK-Pelle_LRR-XV	>lcl|NC_052395.1_cds_XP_008805138.2_11240-1 Shiu:RLK-Pelle_LRR-XV	LOC103718209
XP_008807990.2	Shiu:RLK-Pelle_L-LEC	>lcl|NC_052395.1_cds_XP_008807990.2_9399-1 Shiu:RLK-Pelle_L-LEC	LOC103720175
XP_008809634.2	Shiu:TKL-Pl-4	>lcl|NC_052395.1_cds_XP_008809634.2_9407-1 Shiu:TKL-Pl-4	LOC103721273
XP_008809635.2	Shiu:TKL-Pl-4	>lcl|NC_052395.1_cds_XP_008809635.2_9406-1 Shiu:TKL-Pl-4	LOC103721273
XP_008810049.2	Shiu:RLK-Pelle_LRR-III	>lcl|NC_052395.1_cds_XP_008810049.2_10546-1 Shiu:RLK-Pelle_LRR-III	LOC103721560
XP_008810383.2	Shiu:RLK-Pelle_PERK-2	>lcl|NC_052395.1_cds_XP_008810383.2_9476-1 Shiu:RLK-Pelle_PERK-2	LOC103721815
XP_008810487.1	Shiu:RLK-Pelle_LysM	>lcl|NC_052395.1_cds_XP_008810487.1_9331-1 Shiu:RLK-Pelle_LysM	LOC103721889
XP_008810980.1	Shiu:CMGC_MAPK	>lcl|NC_052395.1_cds_XP_008810980.1_10106-1 Shiu:CMGC_MAPK	LOC103722272
XP_008811093.2	Shiu:TKL-Pl-3	>lcl|NC_052395.1_cds_XP_008811093.2_10569-1 Shiu:TKL-Pl-3	LOC103722343
XP_008812495.2	Shiu:TKL-Pl-4	>lcl|NC_052395.1_cds_XP_008812495.2_10047-1 Shiu:TKL-Pl-4	LOC103723380
XP_008812544.3	Shiu:RLK-Pelle_DLSV	>lcl|NC_052395.1_cds_XP_008812544.3_9450-1 Shiu:RLK-Pelle_DLSV	LOC103723413
XP_008813454.2	Shiu:CK1_CK1	>lcl|NC_052395.1_cds_XP_008813454.2_9173-1 Shiu:CK1_CK1	LOC103724077
XP_017696103.3	Shiu:RLK-Pelle_DLSV	>lcl|NC_052395.1_cds_XP_017696103.3_10683-1 Shiu:RLK-Pelle_DLSV	LOC103697174
XP_017698210.2	Shiu:RLK-Pelle_LRR-VI-2	>lcl|NC_052395.1_cds_XP_017698210.2_9679-1 Shiu:RLK-Pelle_LRR-VI-2	LOC103706885
XP_017698313.3	Shiu:RLK-Pelle_DLSV	>lcl|NC_052395.1_cds_XP_017698313.3_10622-1 Shiu:RLK-Pelle_DLSV	LOC103707212
XP_017699693.2	Shiu:RLK-Pelle_WAK_LRK10L-1	>lcl|NC_052395.1_cds_XP_017699693.2_10511-1 Shiu:RLK-Pelle_WAK_LRK10L-1	LOC103712818
XP_017699694.2	Shiu:RLK-Pelle_WAK_LRK10L-1	>lcl|NC_052395.1_cds_XP_017699694.2_10510-1 Shiu:RLK-Pelle_WAK_LRK10L-1	LOC103712818
XP_017699695.2	Shiu:RLK-Pelle_WAK_LRK10L-1	>lcl|NC_052395.1_cds_XP_017699695.2_10513-1 Shiu:RLK-Pelle_WAK_LRK10L-1	LOC103712818
XP_017699696.2	Shiu:RLK-Pelle_WAK_LRK10L-1	>lcl|NC_052395.1_cds_XP_017699696.2_10512-1 Shiu:RLK-Pelle_WAK_LRK10L-1	LOC103712818
XP_017699698.1	Shiu:RLK-Pelle_WAK_LRK10L-1	>lcl|NC_052395.1_cds_XP_017699698.1_10515-1 Shiu:RLK-Pelle_WAK_LRK10L-1	LOC103712818
XP_017699700.1	Shiu:RLK-Pelle_WAK_LRK10L-1	>lcl|NC_052395.1_cds_XP_017699700.1_10514-1 Shiu:RLK-Pelle_WAK_LRK10L-1	LOC103712818
XP_017699701.1	Shiu:RLK-Pelle_WAK_LRK10L-1	>lcl|NC_052395.1_cds_XP_017699701.1_10517-1 Shiu:RLK-Pelle_WAK_LRK10L-1	LOC103712818
XP_017699702.1	Shiu:RLK-Pelle_WAK_LRK10L-1	>lcl|NC_052395.1_cds_XP_017699702.1_10516-1 Shiu:RLK-Pelle_WAK_LRK10L-1	LOC103712818
XP_017702520.2	Shiu:RLK-Pelle_CrRLK1L-1	>lcl|NC_052395.1_cds_XP_017702520.2_10351-1 Shiu:RLK-Pelle_CrRLK1L-1	LOC103695805
XP_026655880.2	Shiu:RLK-Pelle_DLSV	>lcl|NC_052395.1_cds_XP_026655880.2_9449-1 Shiu:RLK-Pelle_DLSV	LOC103723413
XP_026656591.2	Shiu:RLK-Pelle_LRK10L-2	>lcl|NC_052395.1_cds_XP_026656591.2_10525-1 Shiu:RLK-Pelle_LRK10L-2	LOC103696149
XP_026656647.2	Shiu:RLK-Pelle_DLSV	>lcl|NC_052395.1_cds_XP_026656647.2_10698-1 Shiu:RLK-Pelle_DLSV	LOC103696323
XP_026657063.2	Shiu:RLK-Pelle_DLSV	>lcl|NC_052395.1_cds_XP_026657063.2_10626-1 Shiu:RLK-Pelle_DLSV	LOC103697497
XP_026660367.2	Shiu:CMGC_GSK	>lcl|NC_052395.1_cds_XP_026660367.2_9665-1 Shiu:CMGC_GSK	LOC103706864
XP_026660371.2	Shiu:CAMK_CAMKL-CHK1	>lcl|NC_052395.1_cds_XP_026660371.2_9674-1 Shiu:CAMK_CAMKL-CHK1	LOC103706882
XP_026660377.1	Shiu:CAMK_CAMKL-CHK1	>lcl|NC_052395.1_cds_XP_026660377.1_9676-1 Shiu:CAMK_CAMKL-CHK1	LOC103706910
XP_026662573.1	Shiu:RLK-Pelle_RLCK-V	>lcl|NC_052395.1_cds_XP_026662573.1_9924-1 Shiu:RLK-Pelle_RLCK-V	LOC103712698
XP_026662574.1	Shiu:RLK-Pelle_RLCK-V	>lcl|NC_052395.1_cds_XP_026662574.1_9925-1 Shiu:RLK-Pelle_RLCK-V	LOC103712698
XP_026662654.2	Shiu:RLK-Pelle_LRR-III	>lcl|NC_052395.1_cds_XP_026662654.2_9031-1 Shiu:RLK-Pelle_LRR-III	LOC103712875
XP_026664546.1	Shiu:CK1_CK1-Pl	>lcl|NC_052395.1_cds_XP_026664546.1_9353-1 Shiu:CK1_CK1-Pl	LOC103717844
XP_026666295.2	Shiu:TKL-Pl-3	>lcl|NC_052395.1_cds_XP_026666295.2_10570-1 Shiu:TKL-Pl-3	LOC103722343
XP_026666296.2	Shiu:TKL-Pl-3	>lcl|NC_052395.1_cds_XP_026666296.2_10568-1 Shiu:TKL-Pl-3	LOC103722343
XP_038981136.1	Shiu:RLK-Pelle_SD-2b	>lcl|NC_052395.1_cds_XP_038981136.1_9009-1 Shiu:RLK-Pelle_SD-2b	LOC103699625
XP_038981163.1	Shiu:RLK-Pelle_DLSV	>lcl|NC_052395.1_cds_XP_038981163.1_9464-1 Shiu:RLK-Pelle_DLSV	LOC103695888
XP_038981218.1	Shiu:RLK-Pelle_RLCK-VIIa-2	>lcl|NC_052395.1_cds_XP_038981218.1_9099-1 Shiu:RLK-Pelle_RLCK-VIIa-2	LOC108510695
XP_038981219.1	Shiu:RLK-Pelle_RLCK-VIIa-2	>lcl|NC_052395.1_cds_XP_038981219.1_9100-1 Shiu:RLK-Pelle_RLCK-VIIa-2	LOC108510695
XP_038981220.1	Shiu:RLK-Pelle_RLCK-VIIa-2	>lcl|NC_052395.1_cds_XP_038981220.1_9101-1 Shiu:RLK-Pelle_RLCK-VIIa-2	LOC108510695
XP_038981221.1	Shiu:RLK-Pelle_RLCK-VIIa-2	>lcl|NC_052395.1_cds_XP_038981221.1_9102-1 Shiu:RLK-Pelle_RLCK-VIIa-2	LOC108510695
XP_038981222.1	Shiu:RLK-Pelle_RLCK-VIIa-2	>lcl|NC_052395.1_cds_XP_038981222.1_9103-1 Shiu:RLK-Pelle_RLCK-VIIa-2	LOC108510695
XP_038981259.1	Shiu:RLK-Pelle_Extensin	>lcl|NC_052395.1_cds_XP_038981259.1_9212-1 Shiu:RLK-Pelle_Extensin	LOC103711161
XP_038981260.1	Shiu:RLK-Pelle_Extensin	>lcl|NC_052395.1_cds_XP_038981260.1_9213-1 Shiu:RLK-Pelle_Extensin	LOC103711161
XP_038981261.1	Shiu:RLK-Pelle_Extensin	>lcl|NC_052395.1_cds_XP_038981261.1_9205-1 Shiu:RLK-Pelle_Extensin	LOC103711161
XP_038981262.1	Shiu:RLK-Pelle_Extensin	>lcl|NC_052395.1_cds_XP_038981262.1_9209-1 Shiu:RLK-Pelle_Extensin	LOC103711161
XP_038981263.1	Shiu:RLK-Pelle_Extensin	>lcl|NC_052395.1_cds_XP_038981263.1_9204-1 Shiu:RLK-Pelle_Extensin	LOC103711161
XP_038981264.1	Shiu:RLK-Pelle_Extensin	>lcl|NC_052395.1_cds_XP_038981264.1_9203-1 Shiu:RLK-Pelle_Extensin	LOC103711161
XP_038981265.1	Shiu:RLK-Pelle_Extensin	>lcl|NC_052395.1_cds_XP_038981265.1_9208-1 Shiu:RLK-Pelle_Extensin	LOC103711161
XP_038981266.1	Shiu:RLK-Pelle_Extensin	>lcl|NC_052395.1_cds_XP_038981266.1_9202-1 Shiu:RLK-Pelle_Extensin	LOC103711161
XP_038981267.1	Shiu:RLK-Pelle_Extensin	>lcl|NC_052395.1_cds_XP_038981267.1_9211-1 Shiu:RLK-Pelle_Extensin	LOC103711161
XP_038981268.1	Shiu:RLK-Pelle_Extensin	>lcl|NC_052395.1_cds_XP_038981268.1_9207-1 Shiu:RLK-Pelle_Extensin	LOC103711161
XP_038981269.1	Shiu:RLK-Pelle_Extensin	>lcl|NC_052395.1_cds_XP_038981269.1_9210-1 Shiu:RLK-Pelle_Extensin	LOC103711161
XP_038981270.1	Shiu:RLK-Pelle_Extensin	>lcl|NC_052395.1_cds_XP_038981270.1_9206-1 Shiu:RLK-Pelle_Extensin	LOC103711161
XP_038981271.1	Shiu:RLK-Pelle_Extensin	>lcl|NC_052395.1_cds_XP_038981271.1_9215-1 Shiu:RLK-Pelle_Extensin	LOC103711161
XP_038981309.1	Shiu:RLK-Pelle_LRR-XI-1	>lcl|NC_052395.1_cds_XP_038981309.1_9325-1 Shiu:RLK-Pelle_LRR-XI-1	LOC103698393
XP_038981332.1	Shiu:TKL-Pl-4	>lcl|NC_052395.1_cds_XP_038981332.1_9405-1 Shiu:TKL-Pl-4	LOC103721273
XP_038981350.1	Shiu:RLK-Pelle_DLSV	>lcl|NC_052395.1_cds_XP_038981350.1_9463-1 Shiu:RLK-Pelle_DLSV	LOC103695886
XP_038981434.1	Shiu:TKL_CTR1-DRK-1	>lcl|NC_052395.1_cds_XP_038981434.1_9690-1 Shiu:TKL_CTR1-DRK-1	LOC103706893
XP_038981435.1	Shiu:TKL_CTR1-DRK-1	>lcl|NC_052395.1_cds_XP_038981435.1_9691-1 Shiu:TKL_CTR1-DRK-1	LOC103706893
XP_038981436.1	Shiu:TKL_CTR1-DRK-1	>lcl|NC_052395.1_cds_XP_038981436.1_9692-1 Shiu:TKL_CTR1-DRK-1	LOC103706893
XP_038981460.1	Shiu:RLK-Pelle_L-LEC	>lcl|NC_052395.1_cds_XP_038981460.1_9779-1 Shiu:RLK-Pelle_L-LEC	LOC120110470
XP_038981513.1	Shiu:CMGC_MAPK	>lcl|NC_052395.1_cds_XP_038981513.1_9897-1 Shiu:CMGC_MAPK	LOC103712682
XP_038981607.1	Shiu:TKL-Pl-6	>lcl|NC_052395.1_cds_XP_038981607.1_10193-1 Shiu:TKL-Pl-6	LOC103723481
XP_038981608.1	Shiu:TKL-Pl-6	>lcl|NC_052395.1_cds_XP_038981608.1_10194-1 Shiu:TKL-Pl-6	LOC103723481
XP_038981609.1	Shiu:TKL-Pl-6	>lcl|NC_052395.1_cds_XP_038981609.1_10195-1 Shiu:TKL-Pl-6	LOC103723481
XP_038981610.1	Shiu:TKL-Pl-6	>lcl|NC_052395.1_cds_XP_038981610.1_10196-1 Shiu:TKL-Pl-6	LOC103723481
XP_038981669.1	Shiu:RLK-Pelle_LRR-V	>lcl|NC_052395.1_cds_XP_038981669.1_10335-1 Shiu:RLK-Pelle_LRR-V	LOC103721466
XP_038981670.1	Shiu:RLK-Pelle_LRR-V	>lcl|NC_052395.1_cds_XP_038981670.1_10336-1 Shiu:RLK-Pelle_LRR-V	LOC103721466
XP_038981671.1	Shiu:RLK-Pelle_LRR-V	>lcl|NC_052395.1_cds_XP_038981671.1_10338-1 Shiu:RLK-Pelle_LRR-V	LOC103721466
XP_038981672.1	Shiu:RLK-Pelle_LRR-V	>lcl|NC_052395.1_cds_XP_038981672.1_10337-1 Shiu:RLK-Pelle_LRR-V	LOC103721466
XP_038981673.1	Shiu:RLK-Pelle_LRR-V	>lcl|NC_052395.1_cds_XP_038981673.1_10339-1 Shiu:RLK-Pelle_LRR-V	LOC103721466
XP_038981674.1	Shiu:RLK-Pelle_LRR-V	>lcl|NC_052395.1_cds_XP_038981674.1_10340-1 Shiu:RLK-Pelle_LRR-V	LOC103721466
XP_038981721.1	Shiu:AGC_MAST	>lcl|NC_052395.1_cds_XP_038981721.1_10453-1 Shiu:AGC_MAST	LOC103713940
XP_038981735.1	Shiu:RLK-Pelle_LRK10L-2	>lcl|NC_052395.1_cds_XP_038981735.1_10521-1 Shiu:RLK-Pelle_LRK10L-2	LOC103712816
XP_038981737.1	Shiu:RLK-Pelle_LRK10L-2	>lcl|NC_052395.1_cds_XP_038981737.1_10523-1 Shiu:RLK-Pelle_LRK10L-2	LOC103712814
XP_038981771.1	Shiu:RLK-Pelle_DLSV	>lcl|NC_052395.1_cds_XP_038981771.1_10629-1 Shiu:RLK-Pelle_DLSV	LOC103697499
XP_038981772.1	Shiu:RLK-Pelle_DLSV	>lcl|NC_052395.1_cds_XP_038981772.1_10630-1 Shiu:RLK-Pelle_DLSV	LOC103697499
XP_038981773.1	Shiu:RLK-Pelle_DLSV	>lcl|NC_052395.1_cds_XP_038981773.1_10631-1 Shiu:RLK-Pelle_DLSV	LOC103697499
XP_038981774.1	Shiu:RLK-Pelle_DLSV	>lcl|NC_052395.1_cds_XP_038981774.1_10632-1 Shiu:RLK-Pelle_DLSV	LOC103697499
XP_038981775.1	Shiu:RLK-Pelle_DLSV	>lcl|NC_052395.1_cds_XP_038981775.1_10635-1 Shiu:RLK-Pelle_DLSV	LOC108510942
XP_038981776.1	Shiu:RLK-Pelle_DLSV	>lcl|NC_052395.1_cds_XP_038981776.1_10636-1 Shiu:RLK-Pelle_DLSV	LOC108510942
XP_038981777.1	Shiu:RLK-Pelle_DLSV	>lcl|NC_052395.1_cds_XP_038981777.1_10633-1 Shiu:RLK-Pelle_DLSV	LOC108510942
XP_038981778.1	Shiu:RLK-Pelle_DLSV	>lcl|NC_052395.1_cds_XP_038981778.1_10634-1 Shiu:RLK-Pelle_DLSV	LOC108510942
XP_038981779.1	Shiu:RLK-Pelle_DLSV	>lcl|NC_052395.1_cds_XP_038981779.1_10637-1 Shiu:RLK-Pelle_DLSV	LOC108510942
XP_038981780.1	Shiu:RLK-Pelle_DLSV	>lcl|NC_052395.1_cds_XP_038981780.1_10623-1 Shiu:RLK-Pelle_DLSV	LOC113462724
XP_038981781.1	Shiu:RLK-Pelle_DLSV	>lcl|NC_052395.1_cds_XP_038981781.1_10624-1 Shiu:RLK-Pelle_DLSV	LOC113462724
XP_038981782.1	Shiu:RLK-Pelle_DLSV	>lcl|NC_052395.1_cds_XP_038981782.1_10627-1 Shiu:RLK-Pelle_DLSV	LOC103697497
XP_038981783.1	Shiu:RLK-Pelle_DLSV	>lcl|NC_052395.1_cds_XP_038981783.1_10628-1 Shiu:RLK-Pelle_DLSV	LOC103697497
XP_038981784.1	Shiu:RLK-Pelle_DLSV	>lcl|NC_052395.1_cds_XP_038981784.1_10645-1 Shiu:RLK-Pelle_DLSV	LOC120110553
XP_038981785.1	Shiu:RLK-Pelle_DLSV	>lcl|NC_052395.1_cds_XP_038981785.1_10644-1 Shiu:RLK-Pelle_DLSV	LOC120110553
XP_038981786.1	Shiu:RLK-Pelle_DLSV	>lcl|NC_052395.1_cds_XP_038981786.1_10643-1 Shiu:RLK-Pelle_DLSV	LOC103695870
XP_038981787.1	Shiu:RLK-Pelle_DLSV	>lcl|NC_052395.1_cds_XP_038981787.1_10639-1 Shiu:RLK-Pelle_DLSV	LOC103700767
XP_038981788.1	Shiu:RLK-Pelle_DLSV	>lcl|NC_052395.1_cds_XP_038981788.1_10638-1 Shiu:RLK-Pelle_DLSV	LOC120110554
XP_038981791.1	Shiu:RLK-Pelle_DLSV	>lcl|NC_052395.1_cds_XP_038981791.1_10653-1 Shiu:RLK-Pelle_DLSV	LOC103699303
XP_038981797.1	Shiu:RLK-Pelle_SD-2b	>lcl|NC_052395.1_cds_XP_038981797.1_10667-1 Shiu:RLK-Pelle_SD-2b	LOC103710751
XP_038981798.1	Shiu:RLK-Pelle_SD-2b	>lcl|NC_052395.1_cds_XP_038981798.1_10666-1 Shiu:RLK-Pelle_SD-2b	LOC103706608
XP_038981799.1	Shiu:RLK-Pelle_SD-2b	>lcl|NC_052395.1_cds_XP_038981799.1_10669-1 Shiu:RLK-Pelle_SD-2b	LOC120110564
XP_038981800.1	Shiu:RLK-Pelle_SD-2b	>lcl|NC_052395.1_cds_XP_038981800.1_10670-1 Shiu:RLK-Pelle_SD-2b	LOC120110564
XP_038981801.1	Shiu:RLK-Pelle_SD-2b	>lcl|NC_052395.1_cds_XP_038981801.1_10671-1 Shiu:RLK-Pelle_SD-2b	LOC120110564
XP_038981802.1	Shiu:RLK-Pelle_SD-2b	>lcl|NC_052395.1_cds_XP_038981802.1_10672-1 Shiu:RLK-Pelle_SD-2b	LOC113460916
XP_038981803.1	Shiu:RLK-Pelle_SD-2b	>lcl|NC_052395.1_cds_XP_038981803.1_10673-1 Shiu:RLK-Pelle_SD-2b	LOC103710748
XP_038981804.1	Shiu:RLK-Pelle_SD-2b	>lcl|NC_052395.1_cds_XP_038981804.1_10674-1 Shiu:RLK-Pelle_SD-2b	LOC120110566
XP_038981805.1	Shiu:RLK-Pelle_DLSV	>lcl|NC_052395.1_cds_XP_038981805.1_10676-1 Shiu:RLK-Pelle_DLSV	LOC103696543
XP_038981807.1	Shiu:RLK-Pelle_DLSV	>lcl|NC_052395.1_cds_XP_038981807.1_10689-1 Shiu:RLK-Pelle_DLSV	LOC103717039
XP_038981808.1	Shiu:RLK-Pelle_DLSV	>lcl|NC_052395.1_cds_XP_038981808.1_10690-1 Shiu:RLK-Pelle_DLSV	LOC103717039
XP_038981809.1	Shiu:RLK-Pelle_DLSV	>lcl|NC_052395.1_cds_XP_038981809.1_10691-1 Shiu:RLK-Pelle_DLSV	LOC103717039
XP_038981810.1	Shiu:RLK-Pelle_DLSV	>lcl|NC_052395.1_cds_XP_038981810.1_10693-1 Shiu:RLK-Pelle_DLSV	LOC103717039
XP_038981811.1	Shiu:RLK-Pelle_DLSV	>lcl|NC_052395.1_cds_XP_038981811.1_10692-1 Shiu:RLK-Pelle_DLSV	LOC103717039
XP_038981812.1	Shiu:RLK-Pelle_DLSV	>lcl|NC_052395.1_cds_XP_038981812.1_10684-1 Shiu:RLK-Pelle_DLSV	LOC103697174
XP_038981813.1	Shiu:RLK-Pelle_DLSV	>lcl|NC_052395.1_cds_XP_038981813.1_10685-1 Shiu:RLK-Pelle_DLSV	LOC103697174
XP_038981814.1	Shiu:RLK-Pelle_DLSV	>lcl|NC_052395.1_cds_XP_038981814.1_10686-1 Shiu:RLK-Pelle_DLSV	LOC103697174
XP_038981815.1	Shiu:RLK-Pelle_DLSV	>lcl|NC_052395.1_cds_XP_038981815.1_10681-1 Shiu:RLK-Pelle_DLSV	LOC103698634
XP_038981816.1	Shiu:RLK-Pelle_DLSV	>lcl|NC_052395.1_cds_XP_038981816.1_10694-1 Shiu:RLK-Pelle_DLSV	LOC103698462
XP_038981818.1	Shiu:RLK-Pelle_DLSV	>lcl|NC_052395.1_cds_XP_038981818.1_10679-1 Shiu:RLK-Pelle_DLSV	LOC103717695
XP_038981819.1	Shiu:RLK-Pelle_DLSV	>lcl|NC_052395.1_cds_XP_038981819.1_10701-1 Shiu:RLK-Pelle_DLSV	LOC103697754
XP_038981989.1	Shiu:BUB	>lcl|NC_052395.1_cds_XP_038981989.1_11060-1 Shiu:BUB	LOC103707190
XP_038981995.1	Shiu:STE_STE20-YSK	>lcl|NC_052395.1_cds_XP_038981995.1_11071-1 Shiu:STE_STE20-YSK	LOC103707176
XP_038982032.1	Shiu:NEK	>lcl|NC_052395.1_cds_XP_038982032.1_11149-1 Shiu:NEK	LOC103713347
XP_038982112.1	Shiu:AGC_RSK-2	>lcl|NC_052395.1_cds_XP_038982112.1_9548-1 Shiu:AGC_RSK-2	LOC113460934
XP_038982168.1	Shiu:RLK-Pelle_DLSV	>lcl|NC_052395.1_cds_XP_038982168.1_10646-1 Shiu:RLK-Pelle_DLSV	LOC120110660
XP_038982169.1	Shiu:RLK-Pelle_DLSV	>lcl|NC_052395.1_cds_XP_038982169.1_10649-1 Shiu:RLK-Pelle_DLSV	LOC103698403
XP_038982170.1	Shiu:RLK-Pelle_DLSV	>lcl|NC_052395.1_cds_XP_038982170.1_10651-1 Shiu:RLK-Pelle_DLSV	LOC120110662
XP_038982172.1	Shiu:RLK-Pelle_DLSV	>lcl|NC_052395.1_cds_XP_038982172.1_10654-1 Shiu:RLK-Pelle_DLSV	LOC103696826
XP_038982175.1	Shiu:RLK-Pelle_DLSV	>lcl|NC_052395.1_cds_XP_038982175.1_10675-1 Shiu:RLK-Pelle_DLSV	LOC103696545
XP_038982176.1	Shiu:RLK-Pelle_DLSV	>lcl|NC_052395.1_cds_XP_038982176.1_10680-1 Shiu:RLK-Pelle_DLSV	LOC113461548
XP_038982177.1	Shiu:RLK-Pelle_DLSV	>lcl|NC_052395.1_cds_XP_038982177.1_10682-1 Shiu:RLK-Pelle_DLSV	LOC103697911
XP_038982180.1	Shiu:RLK-Pelle_DLSV	>lcl|NC_052395.1_cds_XP_038982180.1_10696-1 Shiu:RLK-Pelle_DLSV	LOC103699155
XP_038982181.1	Shiu:RLK-Pelle_DLSV	>lcl|NC_052395.1_cds_XP_038982181.1_10697-1 Shiu:RLK-Pelle_DLSV	LOC113461200
XP_038982184.1	Shiu:RLK-Pelle_DLSV	>lcl|NC_052395.1_cds_XP_038982184.1_10753-1 Shiu:RLK-Pelle_DLSV	LOC120110673
XP_008776697.2	Shiu:STE_STE7	>lcl|NC_052396.1_cds_XP_008776697.2_11839-1 Shiu:STE_STE7	LOC103696762
XP_008783542.2	Shiu:Group-Pl-3	>lcl|NC_052396.1_cds_XP_008783542.2_12241-1 Shiu:Group-Pl-3	LOC103702761
XP_008785208.2	Shiu:AGC_NDR	>lcl|NC_052396.1_cds_XP_008785208.2_11543-1 Shiu:AGC_NDR	LOC103703922
XP_008785247.1	Shiu:CAMK_CDPK	>lcl|NC_052396.1_cds_XP_008785247.1_11582-1 Shiu:CAMK_CDPK	LOC103703944
XP_008795365.1	Shiu:CMGC_CDK-Pl	>lcl|NC_052396.1_cds_XP_008795365.1_12112-1 Shiu:CMGC_CDK-Pl	LOC103711126
XP_008796870.2	Shiu:CAMK_CDPK	>lcl|NC_052396.1_cds_XP_008796870.2_11948-1 Shiu:CAMK_CDPK	LOC103712190
XP_008796890.2	Shiu:RLK-Pelle_RLCK-XIII	>lcl|NC_052396.1_cds_XP_008796890.2_11978-1 Shiu:RLK-Pelle_RLCK-XIII	LOC103712205
XP_008797241.3	Shiu:RLK-Pelle_LRR-III	>lcl|NC_052396.1_cds_XP_008797241.3_12699-1 Shiu:RLK-Pelle_LRR-III	LOC103712491
XP_008800175.2	Shiu:RLK-Pelle_RLCK-VI	>lcl|NC_052396.1_cds_XP_008800175.2_11340-1 Shiu:RLK-Pelle_RLCK-VI	LOC103714632
XP_008802949.1	Shiu:RLK-Pelle_LRR-XIIIa	>lcl|NC_052396.1_cds_XP_008802949.1_12843-1 Shiu:RLK-Pelle_LRR-XIIIa	LOC103716644
XP_008802984.2	Shiu:RLK-Pelle_RLCK-VIIa-2	>lcl|NC_052396.1_cds_XP_008802984.2_12839-1 Shiu:RLK-Pelle_RLCK-VIIa-2	LOC103716665
XP_008803301.2	Shiu:RLK-Pelle_LRR-VII-1	>lcl|NC_052396.1_cds_XP_008803301.2_12155-1 Shiu:RLK-Pelle_LRR-VII-1	LOC103716891
XP_008804442.2	Shiu:STE_STE11	>lcl|NC_052396.1_cds_XP_008804442.2_12515-1 Shiu:STE_STE11	LOC103717728
XP_008810112.1	Shiu:RLK-Pelle_RLCK-V	>lcl|NC_052396.1_cds_XP_008810112.1_12194-1 Shiu:RLK-Pelle_RLCK-V	LOC103721621
XP_008813320.2	Shiu:RLK-Pelle_RLCK-VIIa-2	>lcl|NC_052396.1_cds_XP_008813320.2_12662-1 Shiu:RLK-Pelle_RLCK-VIIa-2	LOC103723987
XP_017699277.2	Shiu:CMGC_CDK-Pl	>lcl|NC_052396.1_cds_XP_017699277.2_12109-1 Shiu:CMGC_CDK-Pl	LOC103711126
XP_017700118.2	Shiu:RLK-Pelle_RLCK-VI	>lcl|NC_052396.1_cds_XP_017700118.2_11341-1 Shiu:RLK-Pelle_RLCK-VI	LOC103714632
XP_017700833.2	Shiu:STE_STE11	>lcl|NC_052396.1_cds_XP_017700833.2_12514-1 Shiu:STE_STE11	LOC103717728
XP_026659182.2	Shiu:RLK-Pelle_RLCK-VIIa-1	>lcl|NC_052396.1_cds_XP_026659182.2_11532-1 Shiu:RLK-Pelle_RLCK-VIIa-1	LOC103703914
XP_026662705.1	Shiu:CMGC_DYRK-YAK	>lcl|NC_052396.1_cds_XP_026662705.1_12814-1 Shiu:CMGC_DYRK-YAK	LOC103713009
XP_026662706.1	Shiu:CMGC_DYRK-YAK	>lcl|NC_052396.1_cds_XP_026662706.1_12815-1 Shiu:CMGC_DYRK-YAK	LOC103713009
XP_038982321.1	Shiu:STE_STE7	>lcl|NC_052396.1_cds_XP_038982321.1_11458-1 Shiu:STE_STE7	LOC120110793
XP_038982362.1	Shiu:AGC_NDR	>lcl|NC_052396.1_cds_XP_038982362.1_11544-1 Shiu:AGC_NDR	LOC103703922
XP_038982419.1	Shiu:RLK-Pelle_LRR-III	>lcl|NC_052396.1_cds_XP_038982419.1_11671-1 Shiu:RLK-Pelle_LRR-III	LOC103704654
XP_038982427.1	Shiu:AGC_RSK-2	>lcl|NC_052396.1_cds_XP_038982427.1_11696-1 Shiu:AGC_RSK-2	LOC103704667
XP_038982559.1	Shiu:CMGC_GSK	>lcl|NC_052396.1_cds_XP_038982559.1_12078-1 Shiu:CMGC_GSK	LOC103711152
XP_038982560.1	Shiu:CMGC_GSK	>lcl|NC_052396.1_cds_XP_038982560.1_12079-1 Shiu:CMGC_GSK	LOC103711152
XP_038982569.1	Shiu:CMGC_CDK-Pl	>lcl|NC_052396.1_cds_XP_038982569.1_12110-1 Shiu:CMGC_CDK-Pl	LOC103711126
XP_038982570.1	Shiu:CMGC_CDK-Pl	>lcl|NC_052396.1_cds_XP_038982570.1_12111-1 Shiu:CMGC_CDK-Pl	LOC103711126
XP_038982586.1	Shiu:RLK-Pelle_LRR-VII-1	>lcl|NC_052396.1_cds_XP_038982586.1_12144-1 Shiu:RLK-Pelle_LRR-VII-1	LOC120110832
XP_038982609.1	Shiu:RLK-Pelle_RLCK-V	>lcl|NC_052396.1_cds_XP_038982609.1_12193-1 Shiu:RLK-Pelle_RLCK-V	LOC103721621
XP_038982611.1	Shiu:RLK-Pelle_CrRLK1L-1	>lcl|NC_052396.1_cds_XP_038982611.1_12208-1 Shiu:RLK-Pelle_CrRLK1L-1	LOC103711463
XP_038982612.1	Shiu:RLK-Pelle_CrRLK1L-1	>lcl|NC_052396.1_cds_XP_038982612.1_12209-1 Shiu:RLK-Pelle_CrRLK1L-1	LOC103711463
XP_038982621.1	Shiu:Group-Pl-3	>lcl|NC_052396.1_cds_XP_038982621.1_12240-1 Shiu:Group-Pl-3	LOC103702761
XP_038982663.1	Shiu:RLK-Pelle_RLCK-IV	>lcl|NC_052396.1_cds_XP_038982663.1_12334-1 Shiu:RLK-Pelle_RLCK-IV	LOC120110857
XP_038982730.1	Shiu:STE_STE11	>lcl|NC_052396.1_cds_XP_038982730.1_12513-1 Shiu:STE_STE11	LOC103717728
XP_038982816.1	Shiu:CMGC_CDK-Pl	>lcl|NC_052396.1_cds_XP_038982816.1_12695-1 Shiu:CMGC_CDK-Pl	LOC120110907
XP_038982817.1	Shiu:CMGC_CDK-Pl	>lcl|NC_052396.1_cds_XP_038982817.1_12696-1 Shiu:CMGC_CDK-Pl	LOC120110907
XP_008782436.1	Shiu:TKL-Pl-4	>lcl|NC_052397.1_cds_XP_008782436.1_13061-1 Shiu:TKL-Pl-4	LOC103701974
XP_008782450.2	Shiu:TKL-Pl-4	>lcl|NC_052397.1_cds_XP_008782450.2_13044-1 Shiu:TKL-Pl-4	LOC103701983
XP_008782451.2	Shiu:TKL-Pl-4	>lcl|NC_052397.1_cds_XP_008782451.2_13043-1 Shiu:TKL-Pl-4	LOC103701983
XP_008782465.1	Shiu:STE_STE20-Fray	>lcl|NC_052397.1_cds_XP_008782465.1_13032-1 Shiu:STE_STE20-Fray	LOC103701990
XP_008782470.2	Shiu:RLK-Pelle_PERK-1	>lcl|NC_052397.1_cds_XP_008782470.2_13029-1 Shiu:RLK-Pelle_PERK-1	LOC103701992
XP_008782588.2	Shiu:RLK-Pelle_RLCK-VIIa-2	>lcl|NC_052397.1_cds_XP_008782588.2_13345-1 Shiu:RLK-Pelle_RLCK-VIIa-2	LOC103702075
XP_008783422.2	Shiu:RLK-Pelle_LRR-V	>lcl|NC_052397.1_cds_XP_008783422.2_13452-1 Shiu:RLK-Pelle_LRR-V	LOC103702672
XP_008783430.2	Shiu:RLK-Pelle_LRR-V	>lcl|NC_052397.1_cds_XP_008783430.2_13453-1 Shiu:RLK-Pelle_LRR-V	LOC103702672
XP_008784972.1	Shiu:STE_STE7	>lcl|NC_052397.1_cds_XP_008784972.1_12907-1 Shiu:STE_STE7	LOC103703776
XP_008784973.1	Shiu:STE_STE7	>lcl|NC_052397.1_cds_XP_008784973.1_12902-1 Shiu:STE_STE7	LOC103703776
XP_008784974.1	Shiu:STE_STE7	>lcl|NC_052397.1_cds_XP_008784974.1_12903-1 Shiu:STE_STE7	LOC103703776
XP_008784990.2	Shiu:RLK-Pelle_LRR-XI-1	>lcl|NC_052397.1_cds_XP_008784990.2_12886-1 Shiu:RLK-Pelle_LRR-XI-1	LOC103703785
XP_008786941.2	Shiu:RLK-Pelle_LRR-III	>lcl|NC_052397.1_cds_XP_008786941.2_13363-1 Shiu:RLK-Pelle_LRR-III	LOC103705101
XP_008786959.2	Shiu:RLK-Pelle_RLCK-IXb	>lcl|NC_052397.1_cds_XP_008786959.2_13369-1 Shiu:RLK-Pelle_RLCK-IXb	LOC103705119
XP_008787153.1	Shiu:CMGC_CK2	>lcl|NC_052397.1_cds_XP_008787153.1_14065-1 Shiu:CMGC_CK2	LOC103705273
XP_008790198.2	Shiu:RLK-Pelle_WAK_LRK10L-1	>lcl|NC_052397.1_cds_XP_008790198.2_14629-1 Shiu:RLK-Pelle_WAK_LRK10L-1	LOC103707476
XP_008790380.2	Shiu:RLK-Pelle_LRR-XIV	>lcl|NC_052397.1_cds_XP_008790380.2_14383-1 Shiu:RLK-Pelle_LRR-XIV	LOC103707610
XP_008790437.3	Shiu:RLK-Pelle_PERK-1	>lcl|NC_052397.1_cds_XP_008790437.3_14419-1 Shiu:RLK-Pelle_PERK-1	LOC103707644
XP_008790445.2	Shiu:RLK-Pelle_LRR-XI-1	>lcl|NC_052397.1_cds_XP_008790445.2_14477-1 Shiu:RLK-Pelle_LRR-XI-1	LOC103707653
XP_008790452.3	Shiu:RLK-Pelle_L-LEC	>lcl|NC_052397.1_cds_XP_008790452.3_14499-1 Shiu:RLK-Pelle_L-LEC	LOC103707661
XP_008790453.2	Shiu:RLK-Pelle_L-LEC	>lcl|NC_052397.1_cds_XP_008790453.2_14500-1 Shiu:RLK-Pelle_L-LEC	LOC103707662
XP_008797915.2	Shiu:CK1_CK1-Pl	>lcl|NC_052397.1_cds_XP_008797915.2_13231-1 Shiu:CK1_CK1-Pl	LOC103712966
XP_008797922.2	Shiu:CK1_CK1-Pl	>lcl|NC_052397.1_cds_XP_008797922.2_13229-1 Shiu:CK1_CK1-Pl	LOC103712966
XP_008797930.2	Shiu:CK1_CK1-Pl	>lcl|NC_052397.1_cds_XP_008797930.2_13230-1 Shiu:CK1_CK1-Pl	LOC103712966
XP_008797939.2	Shiu:CK1_CK1-Pl	>lcl|NC_052397.1_cds_XP_008797939.2_13228-1 Shiu:CK1_CK1-Pl	LOC103712966
XP_008797992.1	Shiu:CAMK_CAMKL-LKB	>lcl|NC_052397.1_cds_XP_008797992.1_13223-1 Shiu:CAMK_CAMKL-LKB	LOC103713013
XP_008798122.2	Shiu:CMGC_DYRK-PRP4	>lcl|NC_052397.1_cds_XP_008798122.2_13198-1 Shiu:CMGC_DYRK-PRP4	LOC103713099
XP_008798473.2	Shiu:WNK_NRBP	>lcl|NC_052397.1_cds_XP_008798473.2_13955-1 Shiu:WNK_NRBP	LOC103713354
XP_008798474.2	Shiu:WNK_NRBP	>lcl|NC_052397.1_cds_XP_008798474.2_13956-1 Shiu:WNK_NRBP	LOC103713354
XP_008798481.1	Shiu:RLK-Pelle_LRR-IX	>lcl|NC_052397.1_cds_XP_008798481.1_13157-1 Shiu:RLK-Pelle_LRR-IX	LOC103713358
XP_008798938.1	Shiu:RLK-Pelle_RLCK-VIII	>lcl|NC_052397.1_cds_XP_008798938.1_13225-1 Shiu:RLK-Pelle_RLCK-VIII	LOC103713703
XP_008798972.2	Shiu:RLK-Pelle_DLSV	>lcl|NC_052397.1_cds_XP_008798972.2_13206-1 Shiu:RLK-Pelle_DLSV	LOC103713731
XP_008799001.2	Shiu:RLK-Pelle_LRR-Xb-1	>lcl|NC_052397.1_cds_XP_008799001.2_13196-1 Shiu:RLK-Pelle_LRR-Xb-1	LOC103713759
XP_008804559.2	Shiu:CAMK_CDPK	>lcl|NC_052397.1_cds_XP_008804559.2_13967-1 Shiu:CAMK_CDPK	LOC103717807
XP_008813272.2	Shiu:RLK-Pelle_LysM	>lcl|NC_052397.1_cds_XP_008813272.2_14593-1 Shiu:RLK-Pelle_LysM	LOC103723952
XP_017698416.2	Shiu:RLK-Pelle_PERK-2	>lcl|NC_052397.1_cds_XP_017698416.2_14632-1 Shiu:RLK-Pelle_PERK-2	LOC103707475
XP_017698425.3	Shiu:RLK-Pelle_RLCK-V	>lcl|NC_052397.1_cds_XP_017698425.3_14400-1 Shiu:RLK-Pelle_RLCK-V	LOC103707648
XP_017699817.2	Shiu:WNK_NRBP	>lcl|NC_052397.1_cds_XP_017699817.2_13957-1 Shiu:WNK_NRBP	LOC103713354
XP_026658371.2	Shiu:RLK-Pelle_PERK-1	>lcl|NC_052397.1_cds_XP_026658371.2_13063-1 Shiu:RLK-Pelle_PERK-1	LOC103701972
XP_026658387.1	Shiu:STE_STE20-Fray	>lcl|NC_052397.1_cds_XP_026658387.1_13031-1 Shiu:STE_STE20-Fray	LOC103701990
XP_026659092.1	Shiu:STE_STE7	>lcl|NC_052397.1_cds_XP_026659092.1_12905-1 Shiu:STE_STE7	LOC103703776
XP_026659093.1	Shiu:STE_STE7	>lcl|NC_052397.1_cds_XP_026659093.1_12908-1 Shiu:STE_STE7	LOC103703776
XP_026659094.1	Shiu:STE_STE7	>lcl|NC_052397.1_cds_XP_026659094.1_12909-1 Shiu:STE_STE7	LOC103703776
XP_026660617.2	Shiu:RLK-Pelle_PERK-2	>lcl|NC_052397.1_cds_XP_026660617.2_14630-1 Shiu:RLK-Pelle_PERK-2	LOC103707475
XP_026660618.2	Shiu:RLK-Pelle_PERK-2	>lcl|NC_052397.1_cds_XP_026660618.2_14631-1 Shiu:RLK-Pelle_PERK-2	LOC103707475
XP_038982949.1	Shiu:STE_STE7	>lcl|NC_052397.1_cds_XP_038982949.1_12906-1 Shiu:STE_STE7	LOC103703776
XP_038982950.1	Shiu:STE_STE7	>lcl|NC_052397.1_cds_XP_038982950.1_12904-1 Shiu:STE_STE7	LOC103703776
XP_038983025.1	Shiu:RLK-Pelle_LRK10L-2	>lcl|NC_052397.1_cds_XP_038983025.1_13150-1 Shiu:RLK-Pelle_LRK10L-2	LOC103697167
XP_038983026.1	Shiu:RLK-Pelle_LRK10L-2	>lcl|NC_052397.1_cds_XP_038983026.1_13151-1 Shiu:RLK-Pelle_LRK10L-2	LOC108510665
XP_038983038.1	Shiu:RLK-Pelle_DLSV	>lcl|NC_052397.1_cds_XP_038983038.1_13205-1 Shiu:RLK-Pelle_DLSV	LOC103713731
XP_038983050.1	Shiu:CK1_CK1-Pl	>lcl|NC_052397.1_cds_XP_038983050.1_13232-1 Shiu:CK1_CK1-Pl	LOC103712966
XP_038983088.1	Shiu:RLK-Pelle_RLCK-VIIa-2	>lcl|NC_052397.1_cds_XP_038983088.1_13344-1 Shiu:RLK-Pelle_RLCK-VIIa-2	LOC103702075
XP_038983227.1	Shiu:CMGC_CDK-CRK7-CDK9	>lcl|NC_052397.1_cds_XP_038983227.1_13666-1 Shiu:CMGC_CDK-CRK7-CDK9	LOC120103654
XP_038983263.1	Shiu:RLK-Pelle_LRR-II	>lcl|NC_052397.1_cds_XP_038983263.1_13711-1 Shiu:RLK-Pelle_LRR-II	SERK3
XP_038983264.1	Shiu:RLK-Pelle_LRR-II	>lcl|NC_052397.1_cds_XP_038983264.1_13712-1 Shiu:RLK-Pelle_LRR-II	SERK3
XP_038983265.1	Shiu:RLK-Pelle_LRR-II	>lcl|NC_052397.1_cds_XP_038983265.1_13713-1 Shiu:RLK-Pelle_LRR-II	SERK3
XP_038983279.1	Shiu:CMGC_CDK-CRK7-CDK9	>lcl|NC_052397.1_cds_XP_038983279.1_13748-1 Shiu:CMGC_CDK-CRK7-CDK9	LOC120103653
XP_038983295.1	Shiu:STE_STE11	>lcl|NC_052397.1_cds_XP_038983295.1_13801-1 Shiu:STE_STE11	LOC103697029
XP_038983444.1	Shiu:CMGC_CDK-CRK7-CDK9	>lcl|NC_052397.1_cds_XP_038983444.1_14158-1 Shiu:CMGC_CDK-CRK7-CDK9	LOC103705234
XP_038983445.1	Shiu:CMGC_CDK-CRK7-CDK9	>lcl|NC_052397.1_cds_XP_038983445.1_14157-1 Shiu:CMGC_CDK-CRK7-CDK9	LOC103705234
XP_038983449.1	Shiu:RLK-Pelle_LRR-Xb-2	>lcl|NC_052397.1_cds_XP_038983449.1_14176-1 Shiu:RLK-Pelle_LRR-Xb-2	LOC103710125
XP_038983637.1	Shiu:RLK-Pelle_DLSV	>lcl|NC_052397.1_cds_XP_038983637.1_13118-1 Shiu:RLK-Pelle_DLSV	LOC103701942
XP_038983696.1	Shiu:RLK-Pelle_LysM	>lcl|NC_052397.1_cds_XP_038983696.1_14592-1 Shiu:RLK-Pelle_LysM	LOC103723953
XP_008782816.2	Shiu:RLK-Pelle_RLCK-IXb	>lcl|NC_052398.1_cds_XP_008782816.2_15304-1 Shiu:RLK-Pelle_RLCK-IXb	LOC103702260
XP_008782878.2	Shiu:RLK-Pelle_SD-2b	>lcl|NC_052398.1_cds_XP_008782878.2_15234-1 Shiu:RLK-Pelle_SD-2b	LOC103702294
XP_008782942.2	Shiu:RLK-Pelle_LRR-Xb-1	>lcl|NC_052398.1_cds_XP_008782942.2_15160-1 Shiu:RLK-Pelle_LRR-Xb-1	LOC103702338
XP_008783022.2	Shiu:AGC_RSK-2	>lcl|NC_052398.1_cds_XP_008783022.2_15057-1 Shiu:AGC_RSK-2	LOC103702383
XP_008783056.2	Shiu:NAK	>lcl|NC_052398.1_cds_XP_008783056.2_15017-1 Shiu:NAK	LOC103702405
XP_008783057.2	Shiu:NAK	>lcl|NC_052398.1_cds_XP_008783057.2_15015-1 Shiu:NAK	LOC103702405
XP_008783058.2	Shiu:NAK	>lcl|NC_052398.1_cds_XP_008783058.2_15016-1 Shiu:NAK	LOC103702405
XP_008783059.2	Shiu:NAK	>lcl|NC_052398.1_cds_XP_008783059.2_15018-1 Shiu:NAK	LOC103702405
XP_008783060.2	Shiu:RLK-Pelle_LRR-II	>lcl|NC_052398.1_cds_XP_008783060.2_15014-1 Shiu:RLK-Pelle_LRR-II	LOC103702406
XP_008783081.2	Shiu:RLK-Pelle_LRR-III	>lcl|NC_052398.1_cds_XP_008783081.2_15303-1 Shiu:RLK-Pelle_LRR-III	LOC103702419
XP_008783082.2	Shiu:RLK-Pelle_WAK	>lcl|NC_052398.1_cds_XP_008783082.2_15294-1 Shiu:RLK-Pelle_WAK	LOC103702420
XP_008788779.2	Shiu:TKL-Pl-6	>lcl|NC_052398.1_cds_XP_008788779.2_15669-1 Shiu:TKL-Pl-6	LOC103706458
XP_008788780.2	Shiu:TKL-Pl-6	>lcl|NC_052398.1_cds_XP_008788780.2_15668-1 Shiu:TKL-Pl-6	LOC103706458
XP_008788816.1	Shiu:RLK-Pelle_RLCK-IV	>lcl|NC_052398.1_cds_XP_008788816.1_15716-1 Shiu:RLK-Pelle_RLCK-IV	LOC103706483
XP_008789612.1	Shiu:TKL-Pl-4	>lcl|NC_052398.1_cds_XP_008789612.1_15389-1 Shiu:TKL-Pl-4	LOC103707048
XP_008789613.1	Shiu:TKL-Pl-4	>lcl|NC_052398.1_cds_XP_008789613.1_15390-1 Shiu:TKL-Pl-4	LOC103707048
XP_008789617.2	Shiu:RLK-Pelle_RLCK-VIIa-2	>lcl|NC_052398.1_cds_XP_008789617.2_15391-1 Shiu:RLK-Pelle_RLCK-VIIa-2	LOC103707050
XP_008789688.2	Shiu:CAMK_CAMKL-CHK1	>lcl|NC_052398.1_cds_XP_008789688.2_15498-1 Shiu:CAMK_CAMKL-CHK1	LOC103707099
XP_008789732.2	Shiu:RLK-Pelle_RLCK-VI	>lcl|NC_052398.1_cds_XP_008789732.2_15513-1 Shiu:RLK-Pelle_RLCK-VI	LOC103707134
XP_008790659.1	Shiu:RLK-Pelle_RLCK-VIII	>lcl|NC_052398.1_cds_XP_008790659.1_15933-1 Shiu:RLK-Pelle_RLCK-VIII	LOC103707784
XP_008790672.2	Shiu:RLK-Pelle_LRR-VII-2	>lcl|NC_052398.1_cds_XP_008790672.2_15946-1 Shiu:RLK-Pelle_LRR-VII-2	LOC103707793
XP_008794421.2	Shiu:STE_STE20-Fray	>lcl|NC_052398.1_cds_XP_008794421.2_14889-1 Shiu:STE_STE20-Fray	LOC103710483
XP_008799666.2	Shiu:RLK-Pelle_LRR-III	>lcl|NC_052398.1_cds_XP_008799666.2_15779-1 Shiu:RLK-Pelle_LRR-III	LOC103714255
XP_008801439.2	Shiu:RLK-Pelle_LRR-III	>lcl|NC_052398.1_cds_XP_008801439.2_14801-1 Shiu:RLK-Pelle_LRR-III	LOC103715546
XP_008808339.2	Shiu:TKL-Pl-6	>lcl|NC_052398.1_cds_XP_008808339.2_14851-1 Shiu:TKL-Pl-6	LOC103720427
XP_008808344.2	Shiu:STE_STE7	>lcl|NC_052398.1_cds_XP_008808344.2_14861-1 Shiu:STE_STE7	LOC103720430
XP_008808346.2	Shiu:RLK-Pelle_LRR-XI-1	>lcl|NC_052398.1_cds_XP_008808346.2_14863-1 Shiu:RLK-Pelle_LRR-XI-1	LOC103720432
XP_017696422.1	Shiu:RLK-Pelle_RLCK-IXa	>lcl|NC_052398.1_cds_XP_017696422.1_16374-1 Shiu:RLK-Pelle_RLCK-IXa	LOC103698609
XP_017701096.3	Shiu:RLK-Pelle_RLCK-VI	>lcl|NC_052398.1_cds_XP_017701096.3_16061-1 Shiu:RLK-Pelle_RLCK-VI	LOC103718726
XP_026657451.1	Shiu:RLK-Pelle_RLCK-IXa	>lcl|NC_052398.1_cds_XP_026657451.1_16373-1 Shiu:RLK-Pelle_RLCK-IXa	LOC103698609
XP_026660428.1	Shiu:TKL-Pl-4	>lcl|NC_052398.1_cds_XP_026660428.1_15388-1 Shiu:TKL-Pl-4	LOC103707048
XP_026660453.2	Shiu:CAMK_CAMKL-CHK1	>lcl|NC_052398.1_cds_XP_026660453.2_15499-1 Shiu:CAMK_CAMKL-CHK1	LOC103707099
XP_026661596.2	Shiu:RLK-Pelle_URK-2	>lcl|NC_052398.1_cds_XP_026661596.2_15544-1 Shiu:RLK-Pelle_URK-2	LOC103710072
XP_026665543.2	Shiu:TKL-Pl-6	>lcl|NC_052398.1_cds_XP_026665543.2_14852-1 Shiu:TKL-Pl-6	LOC103720427
XP_026665544.2	Shiu:TKL-Pl-6	>lcl|NC_052398.1_cds_XP_026665544.2_14854-1 Shiu:TKL-Pl-6	LOC103720427
XP_038983734.1	Shiu:RLK-Pelle_DLSV	>lcl|NC_052398.1_cds_XP_038983734.1_14684-1 Shiu:RLK-Pelle_DLSV	LOC103714124
XP_038983803.1	Shiu:RLK-Pelle_RLCK-VI	>lcl|NC_052398.1_cds_XP_038983803.1_14833-1 Shiu:RLK-Pelle_RLCK-VI	LOC103697732
XP_038983810.1	Shiu:TKL-Pl-6	>lcl|NC_052398.1_cds_XP_038983810.1_14853-1 Shiu:TKL-Pl-6	LOC103720427
XP_038983815.1	Shiu:RLK-Pelle_LRR-XI-1	>lcl|NC_052398.1_cds_XP_038983815.1_14864-1 Shiu:RLK-Pelle_LRR-XI-1	LOC103720432
XP_038983899.1	Shiu:RLK-Pelle_LRR-Xb-1	>lcl|NC_052398.1_cds_XP_038983899.1_15161-1 Shiu:RLK-Pelle_LRR-Xb-1	LOC103702338
XP_038984021.1	Shiu:STE_STE7	>lcl|NC_052398.1_cds_XP_038984021.1_15507-1 Shiu:STE_STE7	LOC103707100
XP_038984060.1	Shiu:STE_STE11	>lcl|NC_052398.1_cds_XP_038984060.1_15596-1 Shiu:STE_STE11	LOC120111327
XP_038984133.1	Shiu:AGC_RSK-2	>lcl|NC_052398.1_cds_XP_038984133.1_15796-1 Shiu:AGC_RSK-2	LOC120111341
XP_038984198.1	Shiu:RLK-Pelle_RLCK-VIII	>lcl|NC_052398.1_cds_XP_038984198.1_15932-1 Shiu:RLK-Pelle_RLCK-VIII	LOC103707784
XP_038984235.1	Shiu:RLK-Pelle_RLCK-VI	>lcl|NC_052398.1_cds_XP_038984235.1_16060-1 Shiu:RLK-Pelle_RLCK-VI	LOC103718726
XP_038984361.1	Shiu:RLK-Pelle_LRR-XII-1	>lcl|NC_052398.1_cds_XP_038984361.1_14906-1 Shiu:RLK-Pelle_LRR-XII-1	LOC103710481
XP_008775093.1	Shiu:CMGC_DYRK-PRP4	>lcl|NC_052399.1_cds_XP_008775093.1_17796-1 Shiu:CMGC_DYRK-PRP4	LOC103695498
XP_008775329.3	Shiu:RLK-Pelle_SD-2b	>lcl|NC_052399.1_cds_XP_008775329.3_17769-1 Shiu:RLK-Pelle_SD-2b	LOC103695711
XP_008775467.2	Shiu:WNK_NRBP	>lcl|NC_052399.1_cds_XP_008775467.2_17683-1 Shiu:WNK_NRBP	LOC103695827
XP_008775508.2	Shiu:RLK-Pelle_LRR-III	>lcl|NC_052399.1_cds_XP_008775508.2_17740-1 Shiu:RLK-Pelle_LRR-III	LOC103695856
XP_008775718.2	Shiu:STE_STE7	>lcl|NC_052399.1_cds_XP_008775718.2_16812-1 Shiu:STE_STE7	LOC103696013
XP_008777677.2	Shiu:TKL-Pl-2	>lcl|NC_052399.1_cds_XP_008777677.2_17624-1 Shiu:TKL-Pl-2	LOC103697568
XP_008777678.2	Shiu:TKL-Pl-2	>lcl|NC_052399.1_cds_XP_008777678.2_17625-1 Shiu:TKL-Pl-2	LOC103697568
XP_008777765.2	Shiu:RLK-Pelle_SD-2b	>lcl|NC_052399.1_cds_XP_008777765.2_17766-1 Shiu:RLK-Pelle_SD-2b	LOC103697633
XP_008778596.2	Shiu:RLK-Pelle_RLCK-VIIa-2	>lcl|NC_052399.1_cds_XP_008778596.2_19366-1 Shiu:RLK-Pelle_RLCK-VIIa-2	LOC103698377
XP_008782530.2	Shiu:RLK-Pelle_Extensin	>lcl|NC_052399.1_cds_XP_008782530.2_18778-1 Shiu:RLK-Pelle_Extensin	LOC103702029
XP_008782532.2	Shiu:RLK-Pelle_Extensin	>lcl|NC_052399.1_cds_XP_008782532.2_18779-1 Shiu:RLK-Pelle_Extensin	LOC103702029
XP_008783130.1	Shiu:RLK-Pelle_LRR-XI-1	>lcl|NC_052399.1_cds_XP_008783130.1_17969-1 Shiu:RLK-Pelle_LRR-XI-1	LOC103702468
XP_008783229.2	Shiu:AGC_PKA-PKG	>lcl|NC_052399.1_cds_XP_008783229.2_18099-1 Shiu:AGC_PKA-PKG	LOC103702537
XP_008783232.2	Shiu:AGC_PKA-PKG	>lcl|NC_052399.1_cds_XP_008783232.2_18098-1 Shiu:AGC_PKA-PKG	LOC103702537
XP_008783260.2	Shiu:CMGC_CDK-CCRK	>lcl|NC_052399.1_cds_XP_008783260.2_18149-1 Shiu:CMGC_CDK-CCRK	LOC103702556
XP_008783302.4	Shiu:AGC_RSK-2	>lcl|NC_052399.1_cds_XP_008783302.4_18071-1 Shiu:AGC_RSK-2	LOC103702589
XP_008784412.2	Shiu:CMGC_MAPK	>lcl|NC_052399.1_cds_XP_008784412.2_17903-1 Shiu:CMGC_MAPK	LOC103703359
XP_008784413.2	Shiu:CMGC_MAPK	>lcl|NC_052399.1_cds_XP_008784413.2_17904-1 Shiu:CMGC_MAPK	LOC103703359
XP_008784479.2	Shiu:STE_STE11	>lcl|NC_052399.1_cds_XP_008784479.2_17854-1 Shiu:STE_STE11	LOC103703416
XP_008786578.2	Shiu:TKL-Pl-8	>lcl|NC_052399.1_cds_XP_008786578.2_19194-1 Shiu:TKL-Pl-8	LOC103704884
XP_008786640.1	Shiu:RLK-Pelle_LRR-XIIIb	>lcl|NC_052399.1_cds_XP_008786640.1_19400-1 Shiu:RLK-Pelle_LRR-XIIIb	LOC103704912
XP_008789188.2	Shiu:RLK-Pelle_LRR-XI-1	>lcl|NC_052399.1_cds_XP_008789188.2_18879-1 Shiu:RLK-Pelle_LRR-XI-1	LOC103706753
XP_008789397.2	Shiu:CMGC_SRPK	>lcl|NC_052399.1_cds_XP_008789397.2_19577-1 Shiu:CMGC_SRPK	LOC103706906
XP_008789869.2	Shiu:TLK	>lcl|NC_052399.1_cds_XP_008789869.2_19484-1 Shiu:TLK	LOC103707239
XP_008789989.3	Shiu:RLK-Pelle_LRR-VI-2	>lcl|NC_052399.1_cds_XP_008789989.3_18506-1 Shiu:RLK-Pelle_LRR-VI-2	LOC103707329
XP_008789990.4	Shiu:RLK-Pelle_LRR-VII-2	>lcl|NC_052399.1_cds_XP_008789990.4_18508-1 Shiu:RLK-Pelle_LRR-VII-2	LOC103707330
XP_008790026.1	Shiu:CMGC_GSK	>lcl|NC_052399.1_cds_XP_008790026.1_18536-1 Shiu:CMGC_GSK	LOC103707356
XP_008791720.2	Shiu:CMGC_CDK-CRK7-CDK9	>lcl|NC_052399.1_cds_XP_008791720.2_18588-1 Shiu:CMGC_CDK-CRK7-CDK9	LOC103708533
XP_008791739.3	Shiu:TKL-Pl-4	>lcl|NC_052399.1_cds_XP_008791739.3_18587-1 Shiu:TKL-Pl-4	LOC103708548
XP_008792021.1	Shiu:CAMK_CAMKL-CHK1	>lcl|NC_052399.1_cds_XP_008792021.1_17062-1 Shiu:CAMK_CAMKL-CHK1	LOC103708740
XP_008792077.2	Shiu:AGC_RSK-2	>lcl|NC_052399.1_cds_XP_008792077.2_16985-1 Shiu:AGC_RSK-2	LOC103708779
XP_008792889.3	Shiu:RLK-Pelle_LRR-III	>lcl|NC_052399.1_cds_XP_008792889.3_19319-1 Shiu:RLK-Pelle_LRR-III	LOC103709369
XP_008793483.2	Shiu:RLK-Pelle_LRR-XI-1	>lcl|NC_052399.1_cds_XP_008793483.2_18623-1 Shiu:RLK-Pelle_LRR-XI-1	LOC103709763
XP_008793492.2	Shiu:RLK-Pelle_LRR-VI-1	>lcl|NC_052399.1_cds_XP_008793492.2_18632-1 Shiu:RLK-Pelle_LRR-VI-1	LOC103709770
XP_008793500.1	Shiu:RLK-Pelle_RLCK-VIIa-2	>lcl|NC_052399.1_cds_XP_008793500.1_18643-1 Shiu:RLK-Pelle_RLCK-VIIa-2	LOC103709777
XP_008793510.2	Shiu:RLK-Pelle_RLCK-VIIa-2	>lcl|NC_052399.1_cds_XP_008793510.2_18604-1 Shiu:RLK-Pelle_RLCK-VIIa-2	LOC103709791
XP_008793516.3	Shiu:RLK-Pelle_LRR-XII-1	>lcl|NC_052399.1_cds_XP_008793516.3_18648-1 Shiu:RLK-Pelle_LRR-XII-1	LOC103709798
XP_008794990.2	Shiu:RLK-Pelle_LRR-III	>lcl|NC_052399.1_cds_XP_008794990.2_18293-1 Shiu:RLK-Pelle_LRR-III	LOC103710860
XP_008795162.2	Shiu:CAMK_CDPK	>lcl|NC_052399.1_cds_XP_008795162.2_16562-1 Shiu:CAMK_CDPK	LOC103710986
XP_008797332.2	Shiu:RLK-Pelle_RLCK-VIIa-2	>lcl|NC_052399.1_cds_XP_008797332.2_19217-1 Shiu:RLK-Pelle_RLCK-VIIa-2	LOC103712560
XP_008798603.1	Shiu:Aur	>lcl|NC_052399.1_cds_XP_008798603.1_18852-1 Shiu:Aur	LOC103713447
XP_008798604.1	Shiu:Aur	>lcl|NC_052399.1_cds_XP_008798604.1_18853-1 Shiu:Aur	LOC103713447
XP_008801037.2	Shiu:STE_STE11	>lcl|NC_052399.1_cds_XP_008801037.2_17250-1 Shiu:STE_STE11	LOC103715246
XP_008801046.2	Shiu:TTK	>lcl|NC_052399.1_cds_XP_008801046.2_17246-1 Shiu:TTK	LOC103715254
XP_008805805.2	Shiu:AGC_NDR	>lcl|NC_052399.1_cds_XP_008805805.2_18709-1 Shiu:AGC_NDR	LOC103718664
XP_008808935.2	Shiu:STE_STE7	>lcl|NC_052399.1_cds_XP_008808935.2_18702-1 Shiu:STE_STE7	LOC103720812
XP_008808936.2	Shiu:STE_STE7	>lcl|NC_052399.1_cds_XP_008808936.2_18703-1 Shiu:STE_STE7	LOC103720812
XP_008808940.2	Shiu:STE_STE7	>lcl|NC_052399.1_cds_XP_008808940.2_18705-1 Shiu:STE_STE7	LOC103720812
XP_008809165.2	Shiu:RLK-Pelle_LRR-III	>lcl|NC_052399.1_cds_XP_008809165.2_17173-1 Shiu:RLK-Pelle_LRR-III	LOC103720961
XP_008809723.3	Shiu:RLK-Pelle_LRR-XII-1	>lcl|NC_052399.1_cds_XP_008809723.3_18669-1 Shiu:RLK-Pelle_LRR-XII-1	LOC103721334
XP_008809727.2	Shiu:RLK-Pelle_LRR-XII-1	>lcl|NC_052399.1_cds_XP_008809727.2_18656-1 Shiu:RLK-Pelle_LRR-XII-1	LOC103721337
XP_008809819.2	Shiu:RLK-Pelle_RLCK-VI	>lcl|NC_052399.1_cds_XP_008809819.2_17216-1 Shiu:RLK-Pelle_RLCK-VI	LOC103721400
XP_008811220.1	Shiu:RLK-Pelle_LRR-III	>lcl|NC_052399.1_cds_XP_008811220.1_17428-1 Shiu:RLK-Pelle_LRR-III	LOC103722440
XP_008811221.1	Shiu:RLK-Pelle_LRR-II	>lcl|NC_052399.1_cds_XP_008811221.1_17430-1 Shiu:RLK-Pelle_LRR-II	SERK2
XP_008811563.1	Shiu:RLK-Pelle_RLCK-VIIa-2	>lcl|NC_052399.1_cds_XP_008811563.1_17381-1 Shiu:RLK-Pelle_RLCK-VIIa-2	LOC103722695
XP_008812083.1	Shiu:CMGC_MAPK	>lcl|NC_052399.1_cds_XP_008812083.1_18482-1 Shiu:CMGC_MAPK	LOC103723061
XP_008812374.3	Shiu:RLK-Pelle_LRR-III	>lcl|NC_052399.1_cds_XP_008812374.3_17127-1 Shiu:RLK-Pelle_LRR-III	LOC103723274
XP_008812470.2	Shiu:RLK-Pelle_LRR-IX	>lcl|NC_052399.1_cds_XP_008812470.2_19082-1 Shiu:RLK-Pelle_LRR-IX	LOC103723354
XP_008812474.3	Shiu:RLK-Pelle_LRR-III	>lcl|NC_052399.1_cds_XP_008812474.3_19080-1 Shiu:RLK-Pelle_LRR-III	LOC103723357
XP_017697329.2	Shiu:RLK-Pelle_LRR-XI-1	>lcl|NC_052399.1_cds_XP_017697329.2_17864-1 Shiu:RLK-Pelle_LRR-XI-1	LOC103703335
XP_017701632.3	Shiu:RLK-Pelle_LRK10L-2	>lcl|NC_052399.1_cds_XP_017701632.3_17158-1 Shiu:RLK-Pelle_LRK10L-2	LOC103720969
XP_026655648.2	Shiu:RLK-Pelle_PERK-2	>lcl|NC_052399.1_cds_XP_026655648.2_18837-1 Shiu:RLK-Pelle_PERK-2	LOC103722811
XP_026656656.2	Shiu:RLK-Pelle_LRR-XII-1	>lcl|NC_052399.1_cds_XP_026656656.2_18673-1 Shiu:RLK-Pelle_LRR-XII-1	LOC103696350
XP_026658399.2	Shiu:RLK-Pelle_Extensin	>lcl|NC_052399.1_cds_XP_026658399.2_18780-1 Shiu:RLK-Pelle_Extensin	LOC103702029
XP_026658595.1	Shiu:CK1_CK1	>lcl|NC_052399.1_cds_XP_026658595.1_18113-1 Shiu:CK1_CK1	LOC103702542
XP_026658596.1	Shiu:CK1_CK1	>lcl|NC_052399.1_cds_XP_026658596.1_18114-1 Shiu:CK1_CK1	LOC103702542
XP_026658597.1	Shiu:CK1_CK1	>lcl|NC_052399.1_cds_XP_026658597.1_18115-1 Shiu:CK1_CK1	LOC103702542
XP_026658598.1	Shiu:CK1_CK1	>lcl|NC_052399.1_cds_XP_026658598.1_18116-1 Shiu:CK1_CK1	LOC103702542
XP_026658729.2	Shiu:TKL_Gdt	>lcl|NC_052399.1_cds_XP_026658729.2_18309-1 Shiu:TKL_Gdt	LOC103703034
XP_026658882.2	Shiu:RLK-Pelle_LRR-XIIIa	>lcl|NC_052399.1_cds_XP_026658882.2_17865-1 Shiu:RLK-Pelle_LRR-XIIIa	LOC103703335
XP_026658883.2	Shiu:RLK-Pelle_LRR-XI-1	>lcl|NC_052399.1_cds_XP_026658883.2_17866-1 Shiu:RLK-Pelle_LRR-XI-1	LOC103703335
XP_026665681.2	Shiu:STE_STE7	>lcl|NC_052399.1_cds_XP_026665681.2_18704-1 Shiu:STE_STE7	LOC103720812
XP_026665765.2	Shiu:RLK-Pelle_WAK_LRK10L-1	>lcl|NC_052399.1_cds_XP_026665765.2_17152-1 Shiu:RLK-Pelle_WAK_LRK10L-1	LOC103720965
XP_026666411.1	Shiu:RLK-Pelle_RLCK-VIIa-2	>lcl|NC_052399.1_cds_XP_026666411.1_17382-1 Shiu:RLK-Pelle_RLCK-VIIa-2	LOC103722695
XP_026666412.1	Shiu:RLK-Pelle_RLCK-VIIa-2	>lcl|NC_052399.1_cds_XP_026666412.1_17383-1 Shiu:RLK-Pelle_RLCK-VIIa-2	LOC103722695
XP_038984457.1	Shiu:RLK-Pelle_LRK10L-2	>lcl|NC_052399.1_cds_XP_038984457.1_17157-1 Shiu:RLK-Pelle_LRK10L-2	LOC120111475
XP_038984460.1	Shiu:AGC_RSK-2	>lcl|NC_052399.1_cds_XP_038984460.1_17285-1 Shiu:AGC_RSK-2	LOC103716034
XP_038984719.1	Shiu:RLK-Pelle_WAK_LRK10L-1	>lcl|NC_052399.1_cds_XP_038984719.1_17151-1 Shiu:RLK-Pelle_WAK_LRK10L-1	LOC103720965
XP_038984720.1	Shiu:RLK-Pelle_WAK_LRK10L-1	>lcl|NC_052399.1_cds_XP_038984720.1_17154-1 Shiu:RLK-Pelle_WAK_LRK10L-1	LOC103720965
XP_038984721.1	Shiu:RLK-Pelle_WAK_LRK10L-1	>lcl|NC_052399.1_cds_XP_038984721.1_17153-1 Shiu:RLK-Pelle_WAK_LRK10L-1	LOC103720965
XP_038984722.1	Shiu:RLK-Pelle_WAK_LRK10L-1	>lcl|NC_052399.1_cds_XP_038984722.1_17155-1 Shiu:RLK-Pelle_WAK_LRK10L-1	LOC103720965
XP_038984724.1	Shiu:RLK-Pelle_LRK10L-2	>lcl|NC_052399.1_cds_XP_038984724.1_17159-1 Shiu:RLK-Pelle_LRK10L-2	LOC103720970
XP_038984725.1	Shiu:RLK-Pelle_LRK10L-2	>lcl|NC_052399.1_cds_XP_038984725.1_17160-1 Shiu:RLK-Pelle_LRK10L-2	LOC103720970
XP_038984726.1	Shiu:RLK-Pelle_LRK10L-2	>lcl|NC_052399.1_cds_XP_038984726.1_17161-1 Shiu:RLK-Pelle_LRK10L-2	LOC120111548
XP_038984817.1	Shiu:RLK-Pelle_LRR-II	>lcl|NC_052399.1_cds_XP_038984817.1_17532-1 Shiu:RLK-Pelle_LRR-II	LOC103701542
XP_038984818.1	Shiu:RLK-Pelle_LRR-II	>lcl|NC_052399.1_cds_XP_038984818.1_17533-1 Shiu:RLK-Pelle_LRR-II	LOC103701542
XP_038984819.1	Shiu:RLK-Pelle_LRR-II	>lcl|NC_052399.1_cds_XP_038984819.1_17534-1 Shiu:RLK-Pelle_LRR-II	LOC103701542
XP_038984820.1	Shiu:RLK-Pelle_LRR-II	>lcl|NC_052399.1_cds_XP_038984820.1_17535-1 Shiu:RLK-Pelle_LRR-II	LOC103701542
XP_038984821.1	Shiu:RLK-Pelle_LRR-II	>lcl|NC_052399.1_cds_XP_038984821.1_17536-1 Shiu:RLK-Pelle_LRR-II	LOC103701542
XP_038984822.1	Shiu:RLK-Pelle_LRR-II	>lcl|NC_052399.1_cds_XP_038984822.1_17527-1 Shiu:RLK-Pelle_LRR-II	LOC103701542
XP_038984823.1	Shiu:RLK-Pelle_LRR-II	>lcl|NC_052399.1_cds_XP_038984823.1_17528-1 Shiu:RLK-Pelle_LRR-II	LOC103701542
XP_038984824.1	Shiu:RLK-Pelle_LRR-II	>lcl|NC_052399.1_cds_XP_038984824.1_17531-1 Shiu:RLK-Pelle_LRR-II	LOC103701542
XP_038984825.1	Shiu:RLK-Pelle_LRR-II	>lcl|NC_052399.1_cds_XP_038984825.1_17540-1 Shiu:RLK-Pelle_LRR-II	LOC103701542
XP_038984826.1	Shiu:RLK-Pelle_LRR-II	>lcl|NC_052399.1_cds_XP_038984826.1_17541-1 Shiu:RLK-Pelle_LRR-II	LOC103701542
XP_038984827.1	Shiu:RLK-Pelle_LRR-II	>lcl|NC_052399.1_cds_XP_038984827.1_17542-1 Shiu:RLK-Pelle_LRR-II	LOC103701542
XP_038984828.1	Shiu:RLK-Pelle_LRR-II	>lcl|NC_052399.1_cds_XP_038984828.1_17543-1 Shiu:RLK-Pelle_LRR-II	LOC103701542
XP_038984829.1	Shiu:RLK-Pelle_LRR-II	>lcl|NC_052399.1_cds_XP_038984829.1_17537-1 Shiu:RLK-Pelle_LRR-II	LOC103701542
XP_038984830.1	Shiu:RLK-Pelle_LRR-II	>lcl|NC_052399.1_cds_XP_038984830.1_17538-1 Shiu:RLK-Pelle_LRR-II	LOC103701542
XP_038984831.1	Shiu:RLK-Pelle_LRR-II	>lcl|NC_052399.1_cds_XP_038984831.1_17539-1 Shiu:RLK-Pelle_LRR-II	LOC103701542
XP_038984832.1	Shiu:RLK-Pelle_LRR-II	>lcl|NC_052399.1_cds_XP_038984832.1_17530-1 Shiu:RLK-Pelle_LRR-II	LOC103701542
XP_038984833.1	Shiu:RLK-Pelle_LRR-II	>lcl|NC_052399.1_cds_XP_038984833.1_17529-1 Shiu:RLK-Pelle_LRR-II	LOC103701542
XP_038984906.1	Shiu:AGC_MAST	>lcl|NC_052399.1_cds_XP_038984906.1_17775-1 Shiu:AGC_MAST	LOC103695655
XP_038984936.1	Shiu:RLK-Pelle_LRR-XI-1	>lcl|NC_052399.1_cds_XP_038984936.1_17863-1 Shiu:RLK-Pelle_LRR-XI-1	LOC103703335
XP_038985033.1	Shiu:RLK-Pelle_PERK-1	>lcl|NC_052399.1_cds_XP_038985033.1_18200-1 Shiu:RLK-Pelle_PERK-1	LOC103710931
XP_038985057.1	Shiu:RLK-Pelle_LRR-III	>lcl|NC_052399.1_cds_XP_038985057.1_18294-1 Shiu:RLK-Pelle_LRR-III	LOC103710860
XP_038985117.1	Shiu:TKL_CTR1-DRK-1	>lcl|NC_052399.1_cds_XP_038985117.1_18499-1 Shiu:TKL_CTR1-DRK-1	LOC103723063
XP_038985118.1	Shiu:TKL_CTR1-DRK-1	>lcl|NC_052399.1_cds_XP_038985118.1_18500-1 Shiu:TKL_CTR1-DRK-1	LOC103723063
XP_038985119.1	Shiu:RLK-Pelle_LRR-VI-2	>lcl|NC_052399.1_cds_XP_038985119.1_18507-1 Shiu:RLK-Pelle_LRR-VI-2	LOC103707329
XP_038985173.1	Shiu:RLK-Pelle_LRR-XII-1	>lcl|NC_052399.1_cds_XP_038985173.1_18654-1 Shiu:RLK-Pelle_LRR-XII-1	LOC103721338
XP_038985177.1	Shiu:RLK-Pelle_LRR-XII-1	>lcl|NC_052399.1_cds_XP_038985177.1_18670-1 Shiu:RLK-Pelle_LRR-XII-1	LOC103721324
XP_038985178.1	Shiu:RLK-Pelle_LRR-XII-1	>lcl|NC_052399.1_cds_XP_038985178.1_18671-1 Shiu:RLK-Pelle_LRR-XII-1	LOC108511808
XP_038985187.1	Shiu:RLK-Pelle_RLCK-IXb	>lcl|NC_052399.1_cds_XP_038985187.1_18713-1 Shiu:RLK-Pelle_RLCK-IXb	LOC103718663
XP_038985230.1	Shiu:RLK-Pelle_PERK-2	>lcl|NC_052399.1_cds_XP_038985230.1_18838-1 Shiu:RLK-Pelle_PERK-2	LOC103722811
XP_038985231.1	Shiu:RLK-Pelle_PERK-2	>lcl|NC_052399.1_cds_XP_038985231.1_18839-1 Shiu:RLK-Pelle_PERK-2	LOC103722811
XP_038985233.1	Shiu:Aur	>lcl|NC_052399.1_cds_XP_038985233.1_18854-1 Shiu:Aur	LOC103713447
XP_038985256.1	Shiu:CK1_CK1-Pl	>lcl|NC_052399.1_cds_XP_038985256.1_18909-1 Shiu:CK1_CK1-Pl	LOC103708420
XP_038985257.1	Shiu:CK1_CK1-Pl	>lcl|NC_052399.1_cds_XP_038985257.1_18908-1 Shiu:CK1_CK1-Pl	LOC103708420
XP_038985300.1	Shiu:RLK-Pelle_LRR-IX	>lcl|NC_052399.1_cds_XP_038985300.1_19037-1 Shiu:RLK-Pelle_LRR-IX	LOC120111654
XP_038985359.1	Shiu:TKL-Pl-8	>lcl|NC_052399.1_cds_XP_038985359.1_19195-1 Shiu:TKL-Pl-8	LOC120111673
XP_038985416.1	Shiu:RLK-Pelle_LRR-XIIIb	>lcl|NC_052399.1_cds_XP_038985416.1_19399-1 Shiu:RLK-Pelle_LRR-XIIIb	LOC103704912
XP_008776816.2	Shiu:RLK-Pelle_LRR-XI-1	>lcl|NC_052400.1_cds_XP_008776816.2_21026-1 Shiu:RLK-Pelle_LRR-XI-1	LOC103696841
XP_008778034.2	Shiu:AGC_RSK-2	>lcl|NC_052400.1_cds_XP_008778034.2_20048-1 Shiu:AGC_RSK-2	LOC103697871
XP_008780820.1	Shiu:RLK-Pelle_LRR-II	>lcl|NC_052400.1_cds_XP_008780820.1_20429-1 Shiu:RLK-Pelle_LRR-II	LOC103700712
XP_008781022.2	Shiu:RLK-Pelle_LRR-III	>lcl|NC_052400.1_cds_XP_008781022.2_20432-1 Shiu:RLK-Pelle_LRR-III	LOC103700901
XP_008781294.3	Shiu:RLK-Pelle_LRR-III	>lcl|NC_052400.1_cds_XP_008781294.3_20870-1 Shiu:RLK-Pelle_LRR-III	LOC103701099
XP_008781703.2	Shiu:RLK-Pelle_PERK-1	>lcl|NC_052400.1_cds_XP_008781703.2_21183-1 Shiu:RLK-Pelle_PERK-1	LOC103701436
XP_008782170.1	Shiu:CAMK_OST1L	>lcl|NC_052400.1_cds_XP_008782170.1_20524-1 Shiu:CAMK_OST1L	LOC103701777
XP_008782286.2	Shiu:RLK-Pelle_RLCK-VI	>lcl|NC_052400.1_cds_XP_008782286.2_20696-1 Shiu:RLK-Pelle_RLCK-VI	LOC103701857
XP_008785082.1	Shiu:AGC_RSK-2	>lcl|NC_052400.1_cds_XP_008785082.1_21886-1 Shiu:AGC_RSK-2	LOC103703840
XP_008786114.2	Shiu:RLK-Pelle_LRK10L-2	>lcl|NC_052400.1_cds_XP_008786114.2_20735-1 Shiu:RLK-Pelle_LRK10L-2	LOC103704548
XP_008786507.2	Shiu:RLK-Pelle_LRR-Xb-1	>lcl|NC_052400.1_cds_XP_008786507.2_21722-1 Shiu:RLK-Pelle_LRR-Xb-1	LOC103704826
XP_008786583.2	Shiu:RLK-Pelle_LRR-XI-1	>lcl|NC_052400.1_cds_XP_008786583.2_21714-1 Shiu:RLK-Pelle_LRR-XI-1	LOC103704885
XP_008787374.1	Shiu:RLK-Pelle_SD-2b	>lcl|NC_052400.1_cds_XP_008787374.1_21874-1 Shiu:RLK-Pelle_SD-2b	LOC103705442
XP_008787738.2	Shiu:STE_STE-Pl	>lcl|NC_052400.1_cds_XP_008787738.2_20346-1 Shiu:STE_STE-Pl	LOC103705698
XP_008787739.2	Shiu:STE_STE-Pl	>lcl|NC_052400.1_cds_XP_008787739.2_20345-1 Shiu:STE_STE-Pl	LOC103705698
XP_008791435.2	Shiu:RLK-Pelle_SD-2b	>lcl|NC_052400.1_cds_XP_008791435.2_21442-1 Shiu:RLK-Pelle_SD-2b	LOC103705662
XP_008792202.2	Shiu:RLK-Pelle_LRR-II	>lcl|NC_052400.1_cds_XP_008792202.2_21420-1 Shiu:RLK-Pelle_LRR-II	LOC103708598
XP_008792908.1	Shiu:RLK-Pelle_LRR-Xb-1	>lcl|NC_052400.1_cds_XP_008792908.1_20270-1 Shiu:RLK-Pelle_LRR-Xb-1	LOC103709386
XP_008793207.2	Shiu:CK1_CK1	>lcl|NC_052400.1_cds_XP_008793207.2_21582-1 Shiu:CK1_CK1	LOC103709559
XP_008793208.2	Shiu:CK1_CK1	>lcl|NC_052400.1_cds_XP_008793208.2_21583-1 Shiu:CK1_CK1	LOC103709559
XP_008793210.2	Shiu:CK1_CK1	>lcl|NC_052400.1_cds_XP_008793210.2_21584-1 Shiu:CK1_CK1	LOC103709559
XP_008793254.2	Shiu:TKL_CTR1-DRK-2	>lcl|NC_052400.1_cds_XP_008793254.2_21637-1 Shiu:TKL_CTR1-DRK-2	LOC103709593
XP_008793397.2	Shiu:RLK-Pelle_LRR-III	>lcl|NC_052400.1_cds_XP_008793397.2_21245-1 Shiu:RLK-Pelle_LRR-III	LOC103709674
XP_008793471.2	Shiu:RLK-Pelle_LRR-III	>lcl|NC_052400.1_cds_XP_008793471.2_21246-1 Shiu:RLK-Pelle_LRR-III	LOC103709674
XP_008793541.2	Shiu:RLK-Pelle_LRR-III	>lcl|NC_052400.1_cds_XP_008793541.2_21244-1 Shiu:RLK-Pelle_LRR-III	LOC103709674
XP_008794094.2	Shiu:CMGC_GSK	>lcl|NC_052400.1_cds_XP_008794094.2_21419-1 Shiu:CMGC_GSK	LOC103709954
XP_008794105.2	Shiu:RLK-Pelle_LRR-XI-1	>lcl|NC_052400.1_cds_XP_008794105.2_21513-1 Shiu:RLK-Pelle_LRR-XI-1	LOC103710231
XP_008794125.2	Shiu:CMGC_CDK-CRK7-CDK9	>lcl|NC_052400.1_cds_XP_008794125.2_21483-1 Shiu:CMGC_CDK-CRK7-CDK9	LOC103710246
XP_008794126.2	Shiu:CMGC_CDK-CRK7-CDK9	>lcl|NC_052400.1_cds_XP_008794126.2_21482-1 Shiu:CMGC_CDK-CRK7-CDK9	LOC103710246
XP_008798178.1	Shiu:RLK-Pelle_LRR-III	>lcl|NC_052400.1_cds_XP_008798178.1_19808-1 Shiu:RLK-Pelle_LRR-III	LOC103713136
XP_008801124.2	Shiu:CMGC_CDK-CRK7-CDK9	>lcl|NC_052400.1_cds_XP_008801124.2_20093-1 Shiu:CMGC_CDK-CRK7-CDK9	LOC103715318
XP_008801528.2	Shiu:CMGC_CDK-CCRK	>lcl|NC_052400.1_cds_XP_008801528.2_21148-1 Shiu:CMGC_CDK-CCRK	LOC103715593
XP_008801610.3	Shiu:CAMK_CAMKL-CHK1	>lcl|NC_052400.1_cds_XP_008801610.3_21412-1 Shiu:CAMK_CAMKL-CHK1	LOC103715405
XP_008802442.1	Shiu:AGC_MAST	>lcl|NC_052400.1_cds_XP_008802442.1_20879-1 Shiu:AGC_MAST	LOC103716283
XP_008803534.2	Shiu:CK1_CK1	>lcl|NC_052400.1_cds_XP_008803534.2_21095-1 Shiu:CK1_CK1	LOC103716984
XP_008803616.2	Shiu:CK1_CK1	>lcl|NC_052400.1_cds_XP_008803616.2_21096-1 Shiu:CK1_CK1	LOC103716984
XP_008803838.2	Shiu:CK1_CK1	>lcl|NC_052400.1_cds_XP_008803838.2_21097-1 Shiu:CK1_CK1	LOC103716984
XP_008803914.2	Shiu:CK1_CK1	>lcl|NC_052400.1_cds_XP_008803914.2_21098-1 Shiu:CK1_CK1	LOC103716984
XP_008804099.2	Shiu:RLK-Pelle_RLCK-VIIa-1	>lcl|NC_052400.1_cds_XP_008804099.2_20114-1 Shiu:RLK-Pelle_RLCK-VIIa-1	LOC103717470
XP_008804146.2	Shiu:CK1_CK1	>lcl|NC_052400.1_cds_XP_008804146.2_21099-1 Shiu:CK1_CK1	LOC103716984
XP_008804214.2	Shiu:CK1_CK1	>lcl|NC_052400.1_cds_XP_008804214.2_21100-1 Shiu:CK1_CK1	LOC103716984
XP_008804363.2	Shiu:CK1_CK1	>lcl|NC_052400.1_cds_XP_008804363.2_21102-1 Shiu:CK1_CK1	LOC103716984
XP_008804439.2	Shiu:CK1_CK1	>lcl|NC_052400.1_cds_XP_008804439.2_21093-1 Shiu:CK1_CK1	LOC103716984
XP_008804516.2	Shiu:CK1_CK1	>lcl|NC_052400.1_cds_XP_008804516.2_21104-1 Shiu:CK1_CK1	LOC103716984
XP_008806039.2	Shiu:RLK-Pelle_LRR-III	>lcl|NC_052400.1_cds_XP_008806039.2_20747-1 Shiu:RLK-Pelle_LRR-III	LOC103718828
XP_008807083.2	Shiu:RLK-Pelle_DLSV	>lcl|NC_052400.1_cds_XP_008807083.2_20765-1 Shiu:RLK-Pelle_DLSV	LOC103719561
XP_008807193.3	Shiu:RLK-Pelle_LRR-XI-1	>lcl|NC_052400.1_cds_XP_008807193.3_19753-1 Shiu:RLK-Pelle_LRR-XI-1	LOC103719634
XP_008809625.2	Shiu:RLK-Pelle_LRR-XI-1	>lcl|NC_052400.1_cds_XP_008809625.2_19631-1 Shiu:RLK-Pelle_LRR-XI-1	LOC103721265
XP_008810476.1	Shiu:RLK-Pelle_RLCK-IXa	>lcl|NC_052400.1_cds_XP_008810476.1_20217-1 Shiu:RLK-Pelle_RLCK-IXa	LOC103721880
XP_008811823.2	Shiu:RLK-Pelle_SD-2b	>lcl|NC_052400.1_cds_XP_008811823.2_20845-1 Shiu:RLK-Pelle_SD-2b	LOC103722865
XP_008812775.3	Shiu:RLK-Pelle_LRK10L-2	>lcl|NC_052400.1_cds_XP_008812775.3_20753-1 Shiu:RLK-Pelle_LRK10L-2	LOC103723596
XP_017696995.2	Shiu:TTK	>lcl|NC_052400.1_cds_XP_017696995.2_20672-1 Shiu:TTK	LOC103701911
XP_017697004.1	Shiu:CAMK_OST1L	>lcl|NC_052400.1_cds_XP_017697004.1_20523-1 Shiu:CAMK_OST1L	LOC103701777
XP_017700075.2	Shiu:STE_STE11	>lcl|NC_052400.1_cds_XP_017700075.2_20961-1 Shiu:STE_STE11	LOC103701811
XP_017702304.1	Shiu:RLK-Pelle_LRR-XI-2	>lcl|NC_052400.1_cds_XP_017702304.1_20186-1 Shiu:RLK-Pelle_LRR-XI-2	LOC108511901
XP_026657899.2	Shiu:RLK-Pelle_LRR-II	>lcl|NC_052400.1_cds_XP_026657899.2_20430-1 Shiu:RLK-Pelle_LRR-II	LOC103700712
XP_026658344.2	Shiu:RLK-Pelle_LRK10L-2	>lcl|NC_052400.1_cds_XP_026658344.2_20738-1 Shiu:RLK-Pelle_LRK10L-2	LOC103701921
XP_026665109.2	Shiu:CK1_CK1	>lcl|NC_052400.1_cds_XP_026665109.2_21094-1 Shiu:CK1_CK1	LOC103716984
XP_026665361.2	Shiu:CK1_CK1	>lcl|NC_052400.1_cds_XP_026665361.2_21105-1 Shiu:CK1_CK1	LOC103716984
XP_026665377.2	Shiu:CK1_CK1	>lcl|NC_052400.1_cds_XP_026665377.2_21106-1 Shiu:CK1_CK1	LOC103716984
XP_026666128.1	Shiu:RLK-Pelle_RLCK-IXa	>lcl|NC_052400.1_cds_XP_026666128.1_20216-1 Shiu:RLK-Pelle_RLCK-IXa	LOC103721880
XP_038985719.1	Shiu:RLK-Pelle_RLCK-IXb	>lcl|NC_052400.1_cds_XP_038985719.1_19810-1 Shiu:RLK-Pelle_RLCK-IXb	LOC103713152
XP_038985859.1	Shiu:RLK-Pelle_LysM	>lcl|NC_052400.1_cds_XP_038985859.1_20221-1 Shiu:RLK-Pelle_LysM	LOC103698741
XP_038985860.1	Shiu:RLK-Pelle_LysM	>lcl|NC_052400.1_cds_XP_038985860.1_20220-1 Shiu:RLK-Pelle_LysM	LOC103698741
XP_038985895.1	Shiu:CMGC_RCK	>lcl|NC_052400.1_cds_XP_038985895.1_20284-1 Shiu:CMGC_RCK	LOC103709401
XP_038985896.1	Shiu:CMGC_RCK	>lcl|NC_052400.1_cds_XP_038985896.1_20285-1 Shiu:CMGC_RCK	LOC103709401
XP_038985897.1	Shiu:CMGC_RCK	>lcl|NC_052400.1_cds_XP_038985897.1_20286-1 Shiu:CMGC_RCK	LOC103709401
XP_038985898.1	Shiu:CMGC_RCK	>lcl|NC_052400.1_cds_XP_038985898.1_20287-1 Shiu:CMGC_RCK	LOC103709401
XP_038985899.1	Shiu:CMGC_RCK	>lcl|NC_052400.1_cds_XP_038985899.1_20288-1 Shiu:CMGC_RCK	LOC103709401
XP_038985914.1	Shiu:STE_STE-Pl	>lcl|NC_052400.1_cds_XP_038985914.1_20347-1 Shiu:STE_STE-Pl	LOC103705698
XP_038985937.1	Shiu:RLK-Pelle_RLCK-VIIa-2	>lcl|NC_052400.1_cds_XP_038985937.1_20419-1 Shiu:RLK-Pelle_RLCK-VIIa-2	LOC120111886
XP_038985944.1	Shiu:RLK-Pelle_LRR-III	>lcl|NC_052400.1_cds_XP_038985944.1_20431-1 Shiu:RLK-Pelle_LRR-III	LOC103700901
XP_038985945.1	Shiu:RLK-Pelle_LRR-III	>lcl|NC_052400.1_cds_XP_038985945.1_20433-1 Shiu:RLK-Pelle_LRR-III	LOC103700901
XP_038986020.1	Shiu:STE_STE11	>lcl|NC_052400.1_cds_XP_038986020.1_20660-1 Shiu:STE_STE11	LOC113462388
XP_038986021.1	Shiu:STE_STE11	>lcl|NC_052400.1_cds_XP_038986021.1_20658-1 Shiu:STE_STE11	LOC113462388
XP_038986022.1	Shiu:STE_STE11	>lcl|NC_052400.1_cds_XP_038986022.1_20659-1 Shiu:STE_STE11	LOC113462388
XP_038986023.1	Shiu:STE_STE11	>lcl|NC_052400.1_cds_XP_038986023.1_20661-1 Shiu:STE_STE11	LOC113462388
XP_038986035.1	Shiu:TTK	>lcl|NC_052400.1_cds_XP_038986035.1_20671-1 Shiu:TTK	LOC103701911
XP_038986052.1	Shiu:RLK-Pelle_WAK_LRK10L-1	>lcl|NC_052400.1_cds_XP_038986052.1_20737-1 Shiu:RLK-Pelle_WAK_LRK10L-1	LOC103701920
XP_038986053.1	Shiu:RLK-Pelle_WAK_LRK10L-1	>lcl|NC_052400.1_cds_XP_038986053.1_20736-1 Shiu:RLK-Pelle_WAK_LRK10L-1	LOC103701920
XP_038986058.1	Shiu:RLK-Pelle_LRK10L-2	>lcl|NC_052400.1_cds_XP_038986058.1_20754-1 Shiu:RLK-Pelle_LRK10L-2	LOC103723596
XP_038986090.1	Shiu:AGC_MAST	>lcl|NC_052400.1_cds_XP_038986090.1_20878-1 Shiu:AGC_MAST	LOC103716283
XP_038986091.1	Shiu:AGC_MAST	>lcl|NC_052400.1_cds_XP_038986091.1_20880-1 Shiu:AGC_MAST	LOC103716283
XP_038986100.1	Shiu:CMGC_DYRK-PRP4	>lcl|NC_052400.1_cds_XP_038986100.1_20910-1 Shiu:CMGC_DYRK-PRP4	LOC103700973
XP_038986120.1	Shiu:RLK-Pelle_LRR-XIIIa	>lcl|NC_052400.1_cds_XP_038986120.1_20972-1 Shiu:RLK-Pelle_LRR-XIIIa	LOC108511554
XP_038986151.1	Shiu:CK1_CK1	>lcl|NC_052400.1_cds_XP_038986151.1_21101-1 Shiu:CK1_CK1	LOC103716984
XP_038986152.1	Shiu:CK1_CK1	>lcl|NC_052400.1_cds_XP_038986152.1_21103-1 Shiu:CK1_CK1	LOC103716984
XP_038986269.1	Shiu:CMGC_MAPK	>lcl|NC_052400.1_cds_XP_038986269.1_21393-1 Shiu:CMGC_MAPK	LOC103700827
XP_038986270.1	Shiu:CMGC_MAPK	>lcl|NC_052400.1_cds_XP_038986270.1_21394-1 Shiu:CMGC_MAPK	LOC103700827
XP_038986275.1	Shiu:RLK-Pelle_LRR-II	>lcl|NC_052400.1_cds_XP_038986275.1_21422-1 Shiu:RLK-Pelle_LRR-II	LOC103708598
XP_038986276.1	Shiu:RLK-Pelle_LRR-II	>lcl|NC_052400.1_cds_XP_038986276.1_21421-1 Shiu:RLK-Pelle_LRR-II	LOC103708598
XP_038986278.1	Shiu:RLK-Pelle_LRR-VII-2	>lcl|NC_052400.1_cds_XP_038986278.1_21413-1 Shiu:RLK-Pelle_LRR-VII-2	LOC103701183
XP_038986291.1	Shiu:TKL-Pl-4	>lcl|NC_052400.1_cds_XP_038986291.1_21479-1 Shiu:TKL-Pl-4	LOC103710248
XP_038986292.1	Shiu:TKL-Pl-4	>lcl|NC_052400.1_cds_XP_038986292.1_21480-1 Shiu:TKL-Pl-4	LOC103710248
XP_038986293.1	Shiu:CMGC_CDK-CRK7-CDK9	>lcl|NC_052400.1_cds_XP_038986293.1_21481-1 Shiu:CMGC_CDK-CRK7-CDK9	LOC103710246
XP_038986296.1	Shiu:RLK-Pelle_Singleton	>lcl|NC_052400.1_cds_XP_038986296.1_21495-1 Shiu:RLK-Pelle_Singleton	LOC103710284
XP_038986299.1	Shiu:CK1_CK1-Pl	>lcl|NC_052400.1_cds_XP_038986299.1_21501-1 Shiu:CK1_CK1-Pl	LOC103710237
XP_038986305.1	Shiu:RLK-Pelle_LRR-I-1	>lcl|NC_052400.1_cds_XP_038986305.1_21532-1 Shiu:RLK-Pelle_LRR-I-1	LOC103710217
XP_038986306.1	Shiu:RLK-Pelle_LRR-I-1	>lcl|NC_052400.1_cds_XP_038986306.1_21533-1 Shiu:RLK-Pelle_LRR-I-1	LOC103710217
XP_038986358.1	Shiu:TKL_CTR1-DRK-2	>lcl|NC_052400.1_cds_XP_038986358.1_21638-1 Shiu:TKL_CTR1-DRK-2	LOC103709593
XP_038986359.1	Shiu:TKL_CTR1-DRK-2	>lcl|NC_052400.1_cds_XP_038986359.1_21639-1 Shiu:TKL_CTR1-DRK-2	LOC103709593
XP_038986360.1	Shiu:TKL_CTR1-DRK-2	>lcl|NC_052400.1_cds_XP_038986360.1_21640-1 Shiu:TKL_CTR1-DRK-2	LOC103709593
XP_038986361.1	Shiu:AGC_NDR	>lcl|NC_052400.1_cds_XP_038986361.1_21645-1 Shiu:AGC_NDR	LOC103709599
XP_038986362.1	Shiu:AGC_NDR	>lcl|NC_052400.1_cds_XP_038986362.1_21646-1 Shiu:AGC_NDR	LOC103709599
XP_038986456.1	Shiu:RLK-Pelle_SD-2b	>lcl|NC_052400.1_cds_XP_038986456.1_21925-1 Shiu:RLK-Pelle_SD-2b	LOC120111958
XP_038986457.1	Shiu:RLK-Pelle_SD-2b	>lcl|NC_052400.1_cds_XP_038986457.1_21926-1 Shiu:RLK-Pelle_SD-2b	LOC120111958
XP_038986461.1	Shiu:CAMK_CAMKL-CHK1	>lcl|NC_052400.1_cds_XP_038986461.1_20976-1 Shiu:CAMK_CAMKL-CHK1	LOC103701786
XP_038986501.1	Shiu:RLK-Pelle_LRK10L-2	>lcl|NC_052400.1_cds_XP_038986501.1_20734-1 Shiu:RLK-Pelle_LRK10L-2	LOC120112000
XP_038986532.1	Shiu:RLK-Pelle_RLCK-IXb	>lcl|NC_052400.1_cds_XP_038986532.1_21644-1 Shiu:RLK-Pelle_RLCK-IXb	LOC103709628
XP_008775587.2	Shiu:RLK-Pelle_RLCK-VIIa-1	>lcl|NC_052401.1_cds_XP_008775587.2_22989-1 Shiu:RLK-Pelle_RLCK-VIIa-1	LOC103695918
XP_008783984.1	Shiu:AGC_RSK-2	>lcl|NC_052401.1_cds_XP_008783984.1_22237-1 Shiu:AGC_RSK-2	LOC103703067
XP_008784131.2	Shiu:WNK_NRBP	>lcl|NC_052401.1_cds_XP_008784131.2_22088-1 Shiu:WNK_NRBP	LOC103703159
XP_008784184.2	Shiu:RLK-Pelle_RLCK-V	>lcl|NC_052401.1_cds_XP_008784184.2_22035-1 Shiu:RLK-Pelle_RLCK-V	LOC103703190
XP_008784212.1	Shiu:CAMK_OST1L	>lcl|NC_052401.1_cds_XP_008784212.1_22003-1 Shiu:CAMK_OST1L	LOC103703209
XP_008784491.2	Shiu:RLK-Pelle_DLSV	>lcl|NC_052401.1_cds_XP_008784491.2_22872-1 Shiu:RLK-Pelle_DLSV	LOC103703431
XP_008786706.1	Shiu:CMGC_CLK	>lcl|NC_052401.1_cds_XP_008786706.1_22712-1 Shiu:CMGC_CLK	LOC103704950
XP_008786707.1	Shiu:CMGC_CLK	>lcl|NC_052401.1_cds_XP_008786707.1_22713-1 Shiu:CMGC_CLK	LOC103704950
XP_008786708.1	Shiu:CMGC_CLK	>lcl|NC_052401.1_cds_XP_008786708.1_22714-1 Shiu:CMGC_CLK	LOC103704950
XP_008786709.1	Shiu:CMGC_CLK	>lcl|NC_052401.1_cds_XP_008786709.1_22715-1 Shiu:CMGC_CLK	LOC103704950
XP_008795232.1	Shiu:STE_STE11	>lcl|NC_052401.1_cds_XP_008795232.1_22323-1 Shiu:STE_STE11	LOC103711039
XP_008795253.2	Shiu:RLK-Pelle_LRR-XI-1	>lcl|NC_052401.1_cds_XP_008795253.2_22356-1 Shiu:RLK-Pelle_LRR-XI-1	LOC103711058
XP_008795313.1	Shiu:CMGC_CDK-CRK7-CDK9	>lcl|NC_052401.1_cds_XP_008795313.1_22414-1 Shiu:CMGC_CDK-CRK7-CDK9	LOC103711089
XP_008800372.1	Shiu:RLK-Pelle_LRR-Xa	>lcl|NC_052401.1_cds_XP_008800372.1_22616-1 Shiu:RLK-Pelle_LRR-Xa	LOC103714760
XP_008811742.1	Shiu:WNK_NRBP	>lcl|NC_052401.1_cds_XP_008811742.1_22729-1 Shiu:WNK_NRBP	LOC103722826
XP_017697307.2	Shiu:RLK-Pelle_LRR-Xb-1	>lcl|NC_052401.1_cds_XP_017697307.2_22037-1 Shiu:RLK-Pelle_LRR-Xb-1	LOC103703254
XP_026658816.2	Shiu:WNK_NRBP	>lcl|NC_052401.1_cds_XP_026658816.2_22089-1 Shiu:WNK_NRBP	LOC103703159
XP_026658904.2	Shiu:RLK-Pelle_DLSV	>lcl|NC_052401.1_cds_XP_026658904.2_22873-1 Shiu:RLK-Pelle_DLSV	LOC103703431
XP_026659618.1	Shiu:CMGC_CLK	>lcl|NC_052401.1_cds_XP_026659618.1_22716-1 Shiu:CMGC_CLK	LOC103704950
XP_026659620.1	Shiu:CMGC_CLK	>lcl|NC_052401.1_cds_XP_026659620.1_22717-1 Shiu:CMGC_CLK	LOC103704950
XP_026662032.2	Shiu:RLK-Pelle_LRR-XI-1	>lcl|NC_052401.1_cds_XP_026662032.2_22353-1 Shiu:RLK-Pelle_LRR-XI-1	LOC103711101
XP_026662033.2	Shiu:RLK-Pelle_LRR-XI-1	>lcl|NC_052401.1_cds_XP_026662033.2_22354-1 Shiu:RLK-Pelle_LRR-XI-1	LOC103711101
XP_026663350.1	Shiu:CMGC_CDK-PITSLRE	>lcl|NC_052401.1_cds_XP_026663350.1_22603-1 Shiu:CMGC_CDK-PITSLRE	LOC103714762
XP_026663352.1	Shiu:CMGC_CDK-PITSLRE	>lcl|NC_052401.1_cds_XP_026663352.1_22604-1 Shiu:CMGC_CDK-PITSLRE	LOC103714762
XP_026663353.1	Shiu:CMGC_CDK-PITSLRE	>lcl|NC_052401.1_cds_XP_026663353.1_22605-1 Shiu:CMGC_CDK-PITSLRE	LOC103714762
XP_026663355.1	Shiu:CMGC_CDK-PITSLRE	>lcl|NC_052401.1_cds_XP_026663355.1_22606-1 Shiu:CMGC_CDK-PITSLRE	LOC103714762
XP_026663356.1	Shiu:CMGC_CDK-PITSLRE	>lcl|NC_052401.1_cds_XP_026663356.1_22607-1 Shiu:CMGC_CDK-PITSLRE	LOC103714762
XP_026663358.1	Shiu:CMGC_CDK-PITSLRE	>lcl|NC_052401.1_cds_XP_026663358.1_22608-1 Shiu:CMGC_CDK-PITSLRE	LOC103714762
XP_026663359.1	Shiu:CMGC_CDK-PITSLRE	>lcl|NC_052401.1_cds_XP_026663359.1_22609-1 Shiu:CMGC_CDK-PITSLRE	LOC103714762
XP_026663360.1	Shiu:CMGC_CDK-PITSLRE	>lcl|NC_052401.1_cds_XP_026663360.1_22610-1 Shiu:CMGC_CDK-PITSLRE	LOC103714762
XP_026663363.1	Shiu:CMGC_CDK-PITSLRE	>lcl|NC_052401.1_cds_XP_026663363.1_22611-1 Shiu:CMGC_CDK-PITSLRE	LOC103714762
XP_038986598.1	Shiu:RLK-Pelle_LRR-III	>lcl|NC_052401.1_cds_XP_038986598.1_21935-1 Shiu:RLK-Pelle_LRR-III	LOC103723838
XP_038986643.1	Shiu:WNK_NRBP	>lcl|NC_052401.1_cds_XP_038986643.1_22090-1 Shiu:WNK_NRBP	LOC103703159
XP_038986728.1	Shiu:RLK-Pelle_CR4L	>lcl|NC_052401.1_cds_XP_038986728.1_22352-1 Shiu:RLK-Pelle_CR4L	LOC113462997
XP_038986776.1	Shiu:PEK_GCN2	>lcl|NC_052401.1_cds_XP_038986776.1_22516-1 Shiu:PEK_GCN2	LOC103708605
XP_038986777.1	Shiu:PEK_GCN2	>lcl|NC_052401.1_cds_XP_038986777.1_22517-1 Shiu:PEK_GCN2	LOC103708605
XP_038986778.1	Shiu:PEK_GCN2	>lcl|NC_052401.1_cds_XP_038986778.1_22511-1 Shiu:PEK_GCN2	LOC103708605
XP_038986779.1	Shiu:PEK_GCN2	>lcl|NC_052401.1_cds_XP_038986779.1_22514-1 Shiu:PEK_GCN2	LOC103708605
XP_038986780.1	Shiu:PEK_GCN2	>lcl|NC_052401.1_cds_XP_038986780.1_22509-1 Shiu:PEK_GCN2	LOC103708605
XP_038986781.1	Shiu:PEK_GCN2	>lcl|NC_052401.1_cds_XP_038986781.1_22513-1 Shiu:PEK_GCN2	LOC103708605
XP_038986783.1	Shiu:PEK_GCN2	>lcl|NC_052401.1_cds_XP_038986783.1_22510-1 Shiu:PEK_GCN2	LOC103708605
XP_038986784.1	Shiu:PEK_GCN2	>lcl|NC_052401.1_cds_XP_038986784.1_22512-1 Shiu:PEK_GCN2	LOC103708605
XP_038986785.1	Shiu:PEK_GCN2	>lcl|NC_052401.1_cds_XP_038986785.1_22508-1 Shiu:PEK_GCN2	LOC103708605
XP_038986786.1	Shiu:PEK_GCN2	>lcl|NC_052401.1_cds_XP_038986786.1_22515-1 Shiu:PEK_GCN2	LOC103708605
XP_038986787.1	Shiu:PEK_GCN2	>lcl|NC_052401.1_cds_XP_038986787.1_22519-1 Shiu:PEK_GCN2	LOC103708605
XP_038986788.1	Shiu:PEK_GCN2	>lcl|NC_052401.1_cds_XP_038986788.1_22518-1 Shiu:PEK_GCN2	LOC103708605
XP_038986871.1	Shiu:TKL-Pl-4	>lcl|NC_052401.1_cds_XP_038986871.1_22759-1 Shiu:TKL-Pl-4	LOC103723155
XP_038987003.1	Shiu:TKL_CTR1-DRK-2	>lcl|NC_052401.1_cds_XP_038987003.1_21972-1 Shiu:TKL_CTR1-DRK-2	LOC120112214
XP_038987023.1	Shiu:AGC_RSK-2	>lcl|NC_052401.1_cds_XP_038987023.1_22573-1 Shiu:AGC_RSK-2	LOC103708546
XP_008780630.2	Shiu:RLK-Pelle_LRR-XI-1	>lcl|NC_052402.1_cds_XP_008780630.2_24700-1 Shiu:RLK-Pelle_LRR-XI-1	LOC103700466
XP_008787019.2	Shiu:CMGC_CDK-Pl	>lcl|NC_052402.1_cds_XP_008787019.2_23689-1 Shiu:CMGC_CDK-Pl	LOC103705174
XP_008788933.2	Shiu:RLK-Pelle_RLCK-X	>lcl|NC_052402.1_cds_XP_008788933.2_23870-1 Shiu:RLK-Pelle_RLCK-X	LOC103706568
XP_008788934.2	Shiu:RLK-Pelle_RLCK-X	>lcl|NC_052402.1_cds_XP_008788934.2_23871-1 Shiu:RLK-Pelle_RLCK-X	LOC103706568
XP_008789217.1	Shiu:CMGC_DYRK-PRP4	>lcl|NC_052402.1_cds_XP_008789217.1_24095-1 Shiu:CMGC_DYRK-PRP4	LOC103706777
XP_008789218.1	Shiu:CMGC_DYRK-PRP4	>lcl|NC_052402.1_cds_XP_008789218.1_24096-1 Shiu:CMGC_DYRK-PRP4	LOC103706777
XP_008789219.1	Shiu:CMGC_DYRK-PRP4	>lcl|NC_052402.1_cds_XP_008789219.1_24097-1 Shiu:CMGC_DYRK-PRP4	LOC103706777
XP_008789301.2	Shiu:RLK-Pelle_LRR-IX	>lcl|NC_052402.1_cds_XP_008789301.2_24073-1 Shiu:RLK-Pelle_LRR-IX	LOC103706833
XP_008791458.1	Shiu:TKL_Gdt	>lcl|NC_052402.1_cds_XP_008791458.1_23249-1 Shiu:TKL_Gdt	LOC103708349
XP_008792302.2	Shiu:RLK-Pelle_DLSV	>lcl|NC_052402.1_cds_XP_008792302.2_23105-1 Shiu:RLK-Pelle_DLSV	LOC103708958
XP_008792394.2	Shiu:CAMK_CDPK	>lcl|NC_052402.1_cds_XP_008792394.2_23209-1 Shiu:CAMK_CDPK	LOC103709017
XP_008792811.1	Shiu:CMGC_MAPK	>lcl|NC_052402.1_cds_XP_008792811.1_24898-1 Shiu:CMGC_MAPK	LOC103709305
XP_008792813.1	Shiu:CMGC_MAPK	>lcl|NC_052402.1_cds_XP_008792813.1_24899-1 Shiu:CMGC_MAPK	LOC103709305
XP_008793043.1	Shiu:CAMK_CAMKL-CHK1	>lcl|NC_052402.1_cds_XP_008793043.1_24500-1 Shiu:CAMK_CAMKL-CHK1	LOC103709470
XP_008793132.3	Shiu:AGC_RSK-2	>lcl|NC_052402.1_cds_XP_008793132.3_24589-1 Shiu:AGC_RSK-2	LOC103709514
XP_008794435.2	Shiu:RLK-Pelle_LRR-III	>lcl|NC_052402.1_cds_XP_008794435.2_25407-1 Shiu:RLK-Pelle_LRR-III	LOC103710493
XP_008794436.2	Shiu:RLK-Pelle_LRR-III	>lcl|NC_052402.1_cds_XP_008794436.2_25408-1 Shiu:RLK-Pelle_LRR-III	LOC103710493
XP_008794475.2	Shiu:AGC_RSK-2	>lcl|NC_052402.1_cds_XP_008794475.2_25444-1 Shiu:AGC_RSK-2	LOC103710515
XP_008794476.2	Shiu:AGC_RSK-2	>lcl|NC_052402.1_cds_XP_008794476.2_25445-1 Shiu:AGC_RSK-2	LOC103710515
XP_008794482.2	Shiu:CAMK_CAMKL-CHK1	>lcl|NC_052402.1_cds_XP_008794482.2_25448-1 Shiu:CAMK_CAMKL-CHK1	LOC103710517
XP_008794504.2	Shiu:RLK-Pelle_LRR-XI-1	>lcl|NC_052402.1_cds_XP_008794504.2_25471-1 Shiu:RLK-Pelle_LRR-XI-1	LOC103710527
XP_008794505.2	Shiu:RLK-Pelle_LRR-XI-1	>lcl|NC_052402.1_cds_XP_008794505.2_25472-1 Shiu:RLK-Pelle_LRR-XI-1	LOC103710527
XP_008795492.1	Shiu:Aur	>lcl|NC_052402.1_cds_XP_008795492.1_24669-1 Shiu:Aur	LOC103711208
XP_008795499.1	Shiu:STE_STE7	>lcl|NC_052402.1_cds_XP_008795499.1_24680-1 Shiu:STE_STE7	LOC103711214
XP_008795500.1	Shiu:STE_STE7	>lcl|NC_052402.1_cds_XP_008795500.1_24679-1 Shiu:STE_STE7	LOC103711214
XP_008796451.2	Shiu:RLK-Pelle_CrRLK1L-1	>lcl|NC_052402.1_cds_XP_008796451.2_23817-1 Shiu:RLK-Pelle_CrRLK1L-1	LOC103711910
XP_008798323.2	Shiu:CMGC_MAPK	>lcl|NC_052402.1_cds_XP_008798323.2_24368-1 Shiu:CMGC_MAPK	LOC103713239
XP_008798337.2	Shiu:RLK-Pelle_LRR-III	>lcl|NC_052402.1_cds_XP_008798337.2_24442-1 Shiu:RLK-Pelle_LRR-III	LOC103713250
XP_008799048.2	Shiu:CMGC_CDK-CRK7-CDK9	>lcl|NC_052402.1_cds_XP_008799048.2_23730-1 Shiu:CMGC_CDK-CRK7-CDK9	LOC103713800
XP_008800163.2	Shiu:RLK-Pelle_CrRLK1L-1	>lcl|NC_052402.1_cds_XP_008800163.2_24986-1 Shiu:RLK-Pelle_CrRLK1L-1	LOC103714625
XP_008800165.2	Shiu:RLK-Pelle_CrRLK1L-1	>lcl|NC_052402.1_cds_XP_008800165.2_24987-1 Shiu:RLK-Pelle_CrRLK1L-1	LOC103714625
XP_008800690.1	Shiu:RLK-Pelle_RLCK-V	>lcl|NC_052402.1_cds_XP_008800690.1_24350-1 Shiu:RLK-Pelle_RLCK-V	LOC103714977
XP_008800903.2	Shiu:CMGC_MAPK	>lcl|NC_052402.1_cds_XP_008800903.2_24802-1 Shiu:CMGC_MAPK	LOC103715144
XP_008806408.2	Shiu:CAMK_CDPK	>lcl|NC_052402.1_cds_XP_008806408.2_25208-1 Shiu:CAMK_CDPK	LOC103719110
XP_008806957.1	Shiu:CK1_CK1	>lcl|NC_052402.1_cds_XP_008806957.1_23418-1 Shiu:CK1_CK1	LOC103719468
XP_008807470.2	Shiu:CMGC_CLK	>lcl|NC_052402.1_cds_XP_008807470.2_23953-1 Shiu:CMGC_CLK	LOC103719829
XP_008807471.2	Shiu:CMGC_CLK	>lcl|NC_052402.1_cds_XP_008807471.2_23954-1 Shiu:CMGC_CLK	LOC103719829
XP_008808214.2	Shiu:RLK-Pelle_RLCK-IXb	>lcl|NC_052402.1_cds_XP_008808214.2_23487-1 Shiu:RLK-Pelle_RLCK-IXb	LOC103720337
XP_008808708.2	Shiu:RLK-Pelle_LRR-Xb-1	>lcl|NC_052402.1_cds_XP_008808708.2_23544-1 Shiu:RLK-Pelle_LRR-Xb-1	LOC103720660
XP_008808767.1	Shiu:CMGC_CLK	>lcl|NC_052402.1_cds_XP_008808767.1_23551-1 Shiu:CMGC_CLK	LOC103720700
XP_008808780.2	Shiu:CMGC_CLK	>lcl|NC_052402.1_cds_XP_008808780.2_23553-1 Shiu:CMGC_CLK	LOC103720700
XP_008810205.3	Shiu:RLK-Pelle_SD-2b	>lcl|NC_052402.1_cds_XP_008810205.3_23649-1 Shiu:RLK-Pelle_SD-2b	LOC103721678
XP_008810546.2	Shiu:STE_STE20-YSK	>lcl|NC_052402.1_cds_XP_008810546.2_25152-1 Shiu:STE_STE20-YSK	LOC103721937
XP_008810547.2	Shiu:STE_STE20-YSK	>lcl|NC_052402.1_cds_XP_008810547.2_25150-1 Shiu:STE_STE20-YSK	LOC103721937
XP_008810548.2	Shiu:STE_STE20-YSK	>lcl|NC_052402.1_cds_XP_008810548.2_25149-1 Shiu:STE_STE20-YSK	LOC103721937
XP_008810649.1	Shiu:CK1_CK1-Pl	>lcl|NC_052402.1_cds_XP_008810649.1_24722-1 Shiu:CK1_CK1-Pl	LOC103722014
XP_008810650.1	Shiu:CK1_CK1-Pl	>lcl|NC_052402.1_cds_XP_008810650.1_24721-1 Shiu:CK1_CK1-Pl	LOC103722014
XP_017698198.2	Shiu:CMGC_DYRK-PRP4	>lcl|NC_052402.1_cds_XP_017698198.2_24098-1 Shiu:CMGC_DYRK-PRP4	LOC103706777
XP_017698881.2	Shiu:CMGC_MAPK	>lcl|NC_052402.1_cds_XP_017698881.2_24897-1 Shiu:CMGC_MAPK	LOC103709305
XP_017699116.2	Shiu:RLK-Pelle_LRR-XI-1	>lcl|NC_052402.1_cds_XP_017699116.2_25470-1 Shiu:RLK-Pelle_LRR-XI-1	LOC103710527
XP_017699295.1	Shiu:Aur	>lcl|NC_052402.1_cds_XP_017699295.1_24668-1 Shiu:Aur	LOC103711208
XP_017700199.2	Shiu:RLK-Pelle_DLSV	>lcl|NC_052402.1_cds_XP_017700199.2_24754-1 Shiu:RLK-Pelle_DLSV	LOC103715023
XP_017701357.2	Shiu:RLK-Pelle_RLCK-IXb	>lcl|NC_052402.1_cds_XP_017701357.2_23488-1 Shiu:RLK-Pelle_RLCK-IXb	LOC103720337
XP_017701405.2	Shiu:RLK-Pelle_Extensin	>lcl|NC_052402.1_cds_XP_017701405.2_23445-1 Shiu:RLK-Pelle_Extensin	LOC103720074
XP_017701656.1	Shiu:CK1_CK1	>lcl|NC_052402.1_cds_XP_017701656.1_23416-1 Shiu:CK1_CK1	LOC103719468
XP_017701658.1	Shiu:CK1_CK1	>lcl|NC_052402.1_cds_XP_017701658.1_23417-1 Shiu:CK1_CK1	LOC103719468
XP_017702536.3	Shiu:RLK-Pelle_DLSV	>lcl|NC_052402.1_cds_XP_017702536.3_25088-1 Shiu:RLK-Pelle_DLSV	LOC103695872
XP_026656103.2	Shiu:RLK-Pelle_DLSV	>lcl|NC_052402.1_cds_XP_026656103.2_25084-1 Shiu:RLK-Pelle_DLSV	LOC103723978
XP_026661301.2	Shiu:RLK-Pelle_LysM	>lcl|NC_052402.1_cds_XP_026661301.2_24885-1 Shiu:RLK-Pelle_LysM	LOC103709353
XP_026661387.2	Shiu:RLK-Pelle_LRR-XI-1	>lcl|NC_052402.1_cds_XP_026661387.2_24585-1 Shiu:RLK-Pelle_LRR-XI-1	LOC103709512
XP_026661388.2	Shiu:RLK-Pelle_LRR-XI-1	>lcl|NC_052402.1_cds_XP_026661388.2_24584-1 Shiu:RLK-Pelle_LRR-XI-1	LOC103709512
XP_026663006.1	Shiu:CMGC_CDK-CRK7-CDK9	>lcl|NC_052402.1_cds_XP_026663006.1_23731-1 Shiu:CMGC_CDK-CRK7-CDK9	LOC103713800
XP_026663282.2	Shiu:RLK-Pelle_CrRLK1L-1	>lcl|NC_052402.1_cds_XP_026663282.2_24988-1 Shiu:RLK-Pelle_CrRLK1L-1	LOC103714625
XP_026663288.2	Shiu:AGC_MAST	>lcl|NC_052402.1_cds_XP_026663288.2_24963-1 Shiu:AGC_MAST	LOC103714641
XP_026665323.2	Shiu:CMGC_CLK	>lcl|NC_052402.1_cds_XP_026665323.2_23956-1 Shiu:CMGC_CLK	LOC103719829
XP_026665363.1	Shiu:CK1_CK1	>lcl|NC_052402.1_cds_XP_026665363.1_23419-1 Shiu:CK1_CK1	LOC103719468
XP_026665857.1	Shiu:CMGC_CLK	>lcl|NC_052402.1_cds_XP_026665857.1_23550-1 Shiu:CMGC_CLK	LOC103720700
XP_026665866.2	Shiu:CMGC_CLK	>lcl|NC_052402.1_cds_XP_026665866.2_23552-1 Shiu:CMGC_CLK	LOC103720700
XP_026666161.2	Shiu:STE_STE20-YSK	>lcl|NC_052402.1_cds_XP_026666161.2_25151-1 Shiu:STE_STE20-YSK	LOC103721937
XP_038987067.1	Shiu:TKL-Pl-4	>lcl|NC_052402.1_cds_XP_038987067.1_23073-1 Shiu:TKL-Pl-4	LOC120112297
XP_038987068.1	Shiu:TKL-Pl-4	>lcl|NC_052402.1_cds_XP_038987068.1_23074-1 Shiu:TKL-Pl-4	LOC120112297
XP_038987079.1	Shiu:TKL-Pl-5	>lcl|NC_052402.1_cds_XP_038987079.1_23096-1 Shiu:TKL-Pl-5	LOC103708951
XP_038987080.1	Shiu:TKL-Pl-5	>lcl|NC_052402.1_cds_XP_038987080.1_23095-1 Shiu:TKL-Pl-5	LOC103708951
XP_038987230.1	Shiu:RLK-Pelle_LRR-III	>lcl|NC_052402.1_cds_XP_038987230.1_23615-1 Shiu:RLK-Pelle_LRR-III	LOC103721644
XP_038987345.1	Shiu:RLK-Pelle_L-LEC	>lcl|NC_052402.1_cds_XP_038987345.1_23907-1 Shiu:RLK-Pelle_L-LEC	LOC120112347
XP_038987346.1	Shiu:RLK-Pelle_L-LEC	>lcl|NC_052402.1_cds_XP_038987346.1_23910-1 Shiu:RLK-Pelle_L-LEC	LOC120112348
XP_038987355.1	Shiu:CMGC_CLK	>lcl|NC_052402.1_cds_XP_038987355.1_23955-1 Shiu:CMGC_CLK	LOC103719829
XP_038987378.1	Shiu:TKL-Pl-5	>lcl|NC_052402.1_cds_XP_038987378.1_24027-1 Shiu:TKL-Pl-5	LOC103714502
XP_038987442.1	Shiu:RLK-Pelle_RLCK-VIIa-2	>lcl|NC_052402.1_cds_XP_038987442.1_24186-1 Shiu:RLK-Pelle_RLCK-VIIa-2	LOC113462065
XP_038987472.1	Shiu:STE_STE20-Fray	>lcl|NC_052402.1_cds_XP_038987472.1_24283-1 Shiu:STE_STE20-Fray	LOC103707657
XP_038987473.1	Shiu:STE_STE20-Fray	>lcl|NC_052402.1_cds_XP_038987473.1_24284-1 Shiu:STE_STE20-Fray	LOC103707657
XP_038987474.1	Shiu:STE_STE20-Fray	>lcl|NC_052402.1_cds_XP_038987474.1_24285-1 Shiu:STE_STE20-Fray	LOC103707657
XP_038987475.1	Shiu:STE_STE20-Fray	>lcl|NC_052402.1_cds_XP_038987475.1_24286-1 Shiu:STE_STE20-Fray	LOC103707657
XP_038987476.1	Shiu:STE_STE20-Fray	>lcl|NC_052402.1_cds_XP_038987476.1_24290-1 Shiu:STE_STE20-Fray	LOC103707657
XP_038987477.1	Shiu:STE_STE20-Fray	>lcl|NC_052402.1_cds_XP_038987477.1_24281-1 Shiu:STE_STE20-Fray	LOC103707657
XP_038987478.1	Shiu:STE_STE20-Fray	>lcl|NC_052402.1_cds_XP_038987478.1_24287-1 Shiu:STE_STE20-Fray	LOC103707657
XP_038987479.1	Shiu:STE_STE20-Fray	>lcl|NC_052402.1_cds_XP_038987479.1_24288-1 Shiu:STE_STE20-Fray	LOC103707657
XP_038987480.1	Shiu:STE_STE20-Fray	>lcl|NC_052402.1_cds_XP_038987480.1_24289-1 Shiu:STE_STE20-Fray	LOC103707657
XP_038987481.1	Shiu:STE_STE20-Fray	>lcl|NC_052402.1_cds_XP_038987481.1_24282-1 Shiu:STE_STE20-Fray	LOC103707657
XP_038987482.1	Shiu:STE_STE20-Fray	>lcl|NC_052402.1_cds_XP_038987482.1_24291-1 Shiu:STE_STE20-Fray	LOC103707657
XP_038987564.1	Shiu:RLK-Pelle_LRR-XI-1	>lcl|NC_052402.1_cds_XP_038987564.1_24586-1 Shiu:RLK-Pelle_LRR-XI-1	LOC103709512
XP_038987565.1	Shiu:RLK-Pelle_LRR-XI-1	>lcl|NC_052402.1_cds_XP_038987565.1_24587-1 Shiu:RLK-Pelle_LRR-XI-1	LOC103709512
XP_038987567.1	Shiu:AGC_RSK-2	>lcl|NC_052402.1_cds_XP_038987567.1_24588-1 Shiu:AGC_RSK-2	LOC103709514
XP_038987590.1	Shiu:RLK-Pelle_PERK-2	>lcl|NC_052402.1_cds_XP_038987590.1_24652-1 Shiu:RLK-Pelle_PERK-2	LOC103711197
XP_038987591.1	Shiu:RLK-Pelle_PERK-2	>lcl|NC_052402.1_cds_XP_038987591.1_24653-1 Shiu:RLK-Pelle_PERK-2	LOC103711197
XP_038987598.1	Shiu:STE_STE7	>lcl|NC_052402.1_cds_XP_038987598.1_24681-1 Shiu:STE_STE7	LOC103711214
XP_038987607.1	Shiu:RLK-Pelle_LRR-XI-1	>lcl|NC_052402.1_cds_XP_038987607.1_24696-1 Shiu:RLK-Pelle_LRR-XI-1	LOC120112395
XP_038987648.1	Shiu:TKL-Pl-6	>lcl|NC_052402.1_cds_XP_038987648.1_24842-1 Shiu:TKL-Pl-6	LOC103716843
XP_038987678.1	Shiu:CAMK_CAMKL-CHK1	>lcl|NC_052402.1_cds_XP_038987678.1_24961-1 Shiu:CAMK_CAMKL-CHK1	LOC103698261
XP_038987679.1	Shiu:CAMK_CAMKL-CHK1	>lcl|NC_052402.1_cds_XP_038987679.1_24959-1 Shiu:CAMK_CAMKL-CHK1	LOC103698261
XP_038987680.1	Shiu:CAMK_CAMKL-CHK1	>lcl|NC_052402.1_cds_XP_038987680.1_24960-1 Shiu:CAMK_CAMKL-CHK1	LOC103698261
XP_038987681.1	Shiu:CAMK_CAMKL-CHK1	>lcl|NC_052402.1_cds_XP_038987681.1_24958-1 Shiu:CAMK_CAMKL-CHK1	LOC103698261
XP_038987683.1	Shiu:CAMK_CAMKL-CHK1	>lcl|NC_052402.1_cds_XP_038987683.1_24954-1 Shiu:CAMK_CAMKL-CHK1	LOC103698261
XP_038987684.1	Shiu:CAMK_CAMKL-CHK1	>lcl|NC_052402.1_cds_XP_038987684.1_24953-1 Shiu:CAMK_CAMKL-CHK1	LOC103698261
XP_038987685.1	Shiu:CAMK_CAMKL-CHK1	>lcl|NC_052402.1_cds_XP_038987685.1_24952-1 Shiu:CAMK_CAMKL-CHK1	LOC103698261
XP_038987686.1	Shiu:CAMK_CAMKL-CHK1	>lcl|NC_052402.1_cds_XP_038987686.1_24957-1 Shiu:CAMK_CAMKL-CHK1	LOC103698261
XP_038987687.1	Shiu:CAMK_CAMKL-CHK1	>lcl|NC_052402.1_cds_XP_038987687.1_24955-1 Shiu:CAMK_CAMKL-CHK1	LOC103698261
XP_038987688.1	Shiu:CAMK_CAMKL-CHK1	>lcl|NC_052402.1_cds_XP_038987688.1_24956-1 Shiu:CAMK_CAMKL-CHK1	LOC103698261
XP_038987733.1	Shiu:RLK-Pelle_DLSV	>lcl|NC_052402.1_cds_XP_038987733.1_25085-1 Shiu:RLK-Pelle_DLSV	LOC113461066
XP_038987736.1	Shiu:RLK-Pelle_DLSV	>lcl|NC_052402.1_cds_XP_038987736.1_25089-1 Shiu:RLK-Pelle_DLSV	LOC103697122
XP_038987737.1	Shiu:RLK-Pelle_DLSV	>lcl|NC_052402.1_cds_XP_038987737.1_25087-1 Shiu:RLK-Pelle_DLSV	LOC120112420
XP_038987739.1	Shiu:RLK-Pelle_RLCK-VIIa-2	>lcl|NC_052402.1_cds_XP_038987739.1_25093-1 Shiu:RLK-Pelle_RLCK-VIIa-2	LOC120112422
XP_038987740.1	Shiu:RLK-Pelle_RLCK-VIIa-2	>lcl|NC_052402.1_cds_XP_038987740.1_25094-1 Shiu:RLK-Pelle_RLCK-VIIa-2	LOC120112422
XP_038987821.1	Shiu:CMGC_SRPK	>lcl|NC_052402.1_cds_XP_038987821.1_25289-1 Shiu:CMGC_SRPK	LOC120112444
XP_038987848.1	Shiu:CMGC_GSKL	>lcl|NC_052402.1_cds_XP_038987848.1_25338-1 Shiu:CMGC_GSKL	LOC103718236
XP_038987849.1	Shiu:CMGC_GSKL	>lcl|NC_052402.1_cds_XP_038987849.1_25337-1 Shiu:CMGC_GSKL	LOC103718236
XP_038987850.1	Shiu:CMGC_GSKL	>lcl|NC_052402.1_cds_XP_038987850.1_25339-1 Shiu:CMGC_GSKL	LOC103718236
XP_038987851.1	Shiu:CMGC_GSKL	>lcl|NC_052402.1_cds_XP_038987851.1_25341-1 Shiu:CMGC_GSKL	LOC103718236
XP_038987852.1	Shiu:CMGC_GSKL	>lcl|NC_052402.1_cds_XP_038987852.1_25342-1 Shiu:CMGC_GSKL	LOC103718236
XP_038987853.1	Shiu:CMGC_GSKL	>lcl|NC_052402.1_cds_XP_038987853.1_25336-1 Shiu:CMGC_GSKL	LOC103718236
XP_038987883.1	Shiu:RLK-Pelle_LRR-III	>lcl|NC_052402.1_cds_XP_038987883.1_25409-1 Shiu:RLK-Pelle_LRR-III	LOC103710493
XP_038987993.1	Shiu:RLK-Pelle_L-LEC	>lcl|NC_052402.1_cds_XP_038987993.1_23908-1 Shiu:RLK-Pelle_L-LEC	LOC120103905
XP_038988058.1	Shiu:RLK-Pelle_DLSV	>lcl|NC_052402.1_cds_XP_038988058.1_25082-1 Shiu:RLK-Pelle_DLSV	LOC103697747
XP_038988069.1	Shiu:RLK-Pelle_RLCK-VIIa-1	>lcl|NC_052402.1_cds_XP_038988069.1_25248-1 Shiu:RLK-Pelle_RLCK-VIIa-1	LOC103695863
XP_008776361.1	Shiu:CMGC_CLK	>lcl|NC_052403.1_cds_XP_008776361.1_26466-1 Shiu:CMGC_CLK	LOC103696481
XP_008776553.1	Shiu:RLK-Pelle_SD-2b	>lcl|NC_052403.1_cds_XP_008776553.1_25656-1 Shiu:RLK-Pelle_SD-2b	LOC103696647
XP_008776618.1	Shiu:RLK-Pelle_PERK-1	>lcl|NC_052403.1_cds_XP_008776618.1_25825-1 Shiu:RLK-Pelle_PERK-1	LOC103696700
XP_008776619.1	Shiu:RLK-Pelle_LRR-I-2	>lcl|NC_052403.1_cds_XP_008776619.1_25824-1 Shiu:RLK-Pelle_LRR-I-2	LOC103696700
XP_008777366.2	Shiu:RLK-Pelle_L-LEC	>lcl|NC_052403.1_cds_XP_008777366.2_26585-1 Shiu:RLK-Pelle_L-LEC	LOC103697303
XP_008778092.1	Shiu:CMGC_GSK	>lcl|NC_052403.1_cds_XP_008778092.1_26776-1 Shiu:CMGC_GSK	LOC103697930
XP_008779061.1	Shiu:RLK-Pelle_SD-2b	>lcl|NC_052403.1_cds_XP_008779061.1_25653-1 Shiu:RLK-Pelle_SD-2b	LOC103698790
XP_008779202.1	Shiu:RLK-Pelle_RLCK-VIIa-2	>lcl|NC_052403.1_cds_XP_008779202.1_26535-1 Shiu:RLK-Pelle_RLCK-VIIa-2	LOC103698931
XP_008784546.1	Shiu:RLK-Pelle_RLCK-VIIa-1	>lcl|NC_052403.1_cds_XP_008784546.1_25778-1 Shiu:RLK-Pelle_RLCK-VIIa-1	LOC103703471
XP_008786804.1	Shiu:CAMK_CAMKL-CHK1	>lcl|NC_052403.1_cds_XP_008786804.1_26029-1 Shiu:CAMK_CAMKL-CHK1	LOC103705015
XP_008786806.1	Shiu:CAMK_CAMKL-CHK1	>lcl|NC_052403.1_cds_XP_008786806.1_26030-1 Shiu:CAMK_CAMKL-CHK1	LOC103705015
XP_008786936.1	Shiu:CAMK_CDPK	>lcl|NC_052403.1_cds_XP_008786936.1_26010-1 Shiu:CAMK_CDPK	LOC103705099
XP_008788041.1	Shiu:CMGC_CDK-Pl	>lcl|NC_052403.1_cds_XP_008788041.1_26206-1 Shiu:CMGC_CDK-Pl	LOC103705913
XP_008788112.2	Shiu:RLK-Pelle_LRR-III	>lcl|NC_052403.1_cds_XP_008788112.2_26229-1 Shiu:RLK-Pelle_LRR-III	LOC103705968
XP_008792201.2	Shiu:CAMK_CAMKL-CHK1	>lcl|NC_052403.1_cds_XP_008792201.2_26289-1 Shiu:CAMK_CAMKL-CHK1	LOC103708879
XP_008792207.2	Shiu:WNK_NRBP	>lcl|NC_052403.1_cds_XP_008792207.2_26282-1 Shiu:WNK_NRBP	LOC103708883
XP_008792213.2	Shiu:TKL-Pl-4	>lcl|NC_052403.1_cds_XP_008792213.2_26277-1 Shiu:TKL-Pl-4	LOC103708887
XP_008792231.2	Shiu:RLK-Pelle_RLCK-II	>lcl|NC_052403.1_cds_XP_008792231.2_26266-1 Shiu:RLK-Pelle_RLCK-II	LOC103708903
XP_008792235.3	Shiu:RLK-Pelle_LRR-VII-1	>lcl|NC_052403.1_cds_XP_008792235.3_26261-1 Shiu:RLK-Pelle_LRR-VII-1	LOC103708906
XP_008792263.2	Shiu:CAMK_CAMKL-CHK1	>lcl|NC_052403.1_cds_XP_008792263.2_26294-1 Shiu:CAMK_CAMKL-CHK1	LOC103708928
XP_008793663.1	Shiu:CMGC_MAPK	>lcl|NC_052403.1_cds_XP_008793663.1_25886-1 Shiu:CMGC_MAPK	LOC103709912
XP_008793664.1	Shiu:CMGC_MAPK	>lcl|NC_052403.1_cds_XP_008793664.1_25887-1 Shiu:CMGC_MAPK	LOC103709912
XP_008797466.2	Shiu:TKL_CTR1-DRK-2	>lcl|NC_052403.1_cds_XP_008797466.2_26679-1 Shiu:TKL_CTR1-DRK-2	LOC103712660
XP_008800123.2	Shiu:RLK-Pelle_SD-2b	>lcl|NC_052403.1_cds_XP_008800123.2_25654-1 Shiu:RLK-Pelle_SD-2b	LOC103714600
XP_008801372.1	Shiu:RLK-Pelle_RLCK-XII-1	>lcl|NC_052403.1_cds_XP_008801372.1_25697-1 Shiu:RLK-Pelle_RLCK-XII-1	LOC103715502
XP_008805014.1	Shiu:CAMK_CDPK	>lcl|NC_052403.1_cds_XP_008805014.1_26388-1 Shiu:CAMK_CDPK	LOC103718118
XP_008805015.1	Shiu:CAMK_CDPK	>lcl|NC_052403.1_cds_XP_008805015.1_26389-1 Shiu:CAMK_CDPK	LOC103718118
XP_008805020.2	Shiu:CMGC_DYRK-PRP4	>lcl|NC_052403.1_cds_XP_008805020.2_26393-1 Shiu:CMGC_DYRK-PRP4	LOC103718123
XP_008805930.1	Shiu:RLK-Pelle_RLCK-VI	>lcl|NC_052403.1_cds_XP_008805930.1_26892-1 Shiu:RLK-Pelle_RLCK-VI	LOC103718758
XP_008811683.1	Shiu:RLK-Pelle_LRR-VI-2	>lcl|NC_052403.1_cds_XP_008811683.1_26359-1 Shiu:RLK-Pelle_LRR-VI-2	LOC103722780
XP_017695988.1	Shiu:RLK-Pelle_PERK-1	>lcl|NC_052403.1_cds_XP_017695988.1_25826-1 Shiu:RLK-Pelle_PERK-1	LOC103696700
XP_017696269.1	Shiu:CMGC_GSK	>lcl|NC_052403.1_cds_XP_017696269.1_26775-1 Shiu:CMGC_GSK	LOC103697930
XP_017697993.2	Shiu:RLK-Pelle_LRR-III	>lcl|NC_052403.1_cds_XP_017697993.2_26230-1 Shiu:RLK-Pelle_LRR-III	LOC103705968
XP_017698973.3	Shiu:RLK-Pelle_DLSV	>lcl|NC_052403.1_cds_XP_017698973.3_25845-1 Shiu:RLK-Pelle_DLSV	LOC103709929
XP_017698977.2	Shiu:RLK-Pelle_DLSV	>lcl|NC_052403.1_cds_XP_017698977.2_25846-1 Shiu:RLK-Pelle_DLSV	LOC103709880
XP_026661536.2	Shiu:RLK-Pelle_DLSV	>lcl|NC_052403.1_cds_XP_026661536.2_25848-1 Shiu:RLK-Pelle_DLSV	LOC103709880
XP_026661537.2	Shiu:RLK-Pelle_DLSV	>lcl|NC_052403.1_cds_XP_026661537.2_25847-1 Shiu:RLK-Pelle_DLSV	LOC103709880
XP_026664658.1	Shiu:CMGC_DYRK-PRP4	>lcl|NC_052403.1_cds_XP_026664658.1_26394-1 Shiu:CMGC_DYRK-PRP4	LOC103718123
XP_026664948.2	Shiu:RLK-Pelle_RLCK-VI	>lcl|NC_052403.1_cds_XP_026664948.2_26893-1 Shiu:RLK-Pelle_RLCK-VI	LOC103718758
XP_038988202.1	Shiu:CMGC_MAPK	>lcl|NC_052403.1_cds_XP_038988202.1_25885-1 Shiu:CMGC_MAPK	LOC103709912
XP_038988290.1	Shiu:RLK-Pelle_RLCK-VIIa-2	>lcl|NC_052403.1_cds_XP_038988290.1_26197-1 Shiu:RLK-Pelle_RLCK-VIIa-2	LOC103705907
XP_038988291.1	Shiu:RLK-Pelle_RLCK-VIIa-2	>lcl|NC_052403.1_cds_XP_038988291.1_26198-1 Shiu:RLK-Pelle_RLCK-VIIa-2	LOC103705907
XP_038988292.1	Shiu:RLK-Pelle_RLCK-VIIa-2	>lcl|NC_052403.1_cds_XP_038988292.1_26199-1 Shiu:RLK-Pelle_RLCK-VIIa-2	LOC103705907
XP_038988305.1	Shiu:RLK-Pelle_LRR-III	>lcl|NC_052403.1_cds_XP_038988305.1_26231-1 Shiu:RLK-Pelle_LRR-III	LOC103705968
XP_038988306.1	Shiu:RLK-Pelle_LRR-III	>lcl|NC_052403.1_cds_XP_038988306.1_26232-1 Shiu:RLK-Pelle_LRR-III	LOC103705968
XP_038988307.1	Shiu:RLK-Pelle_LRR-III	>lcl|NC_052403.1_cds_XP_038988307.1_26233-1 Shiu:RLK-Pelle_LRR-III	LOC103705968
XP_038988321.1	Shiu:WNK_NRBP	>lcl|NC_052403.1_cds_XP_038988321.1_26283-1 Shiu:WNK_NRBP	LOC103708883
XP_038988535.1	Shiu:AGC_NDR	>lcl|NC_052403.1_cds_XP_038988535.1_26829-1 Shiu:AGC_NDR	LOC120103742
XP_038988536.1	Shiu:AGC_NDR	>lcl|NC_052403.1_cds_XP_038988536.1_26830-1 Shiu:AGC_NDR	LOC120103742
XP_038988537.1	Shiu:AGC_NDR	>lcl|NC_052403.1_cds_XP_038988537.1_26831-1 Shiu:AGC_NDR	LOC120103742
XP_038988563.1	Shiu:RLK-Pelle_RLCK-VI	>lcl|NC_052403.1_cds_XP_038988563.1_26894-1 Shiu:RLK-Pelle_RLCK-VI	LOC103718758
XP_038988564.1	Shiu:RLK-Pelle_RLCK-VI	>lcl|NC_052403.1_cds_XP_038988564.1_26895-1 Shiu:RLK-Pelle_RLCK-VI	LOC103718758
XP_008789020.1	Shiu:RLK-Pelle_RLCK-VIIa-1	>lcl|NC_052404.1_cds_XP_008789020.1_27978-1 Shiu:RLK-Pelle_RLCK-VIIa-1	LOC103706636
XP_008789021.1	Shiu:RLK-Pelle_RLCK-VIIa-1	>lcl|NC_052404.1_cds_XP_008789021.1_27979-1 Shiu:RLK-Pelle_RLCK-VIIa-1	LOC103706636
XP_008789069.2	Shiu:RLK-Pelle_L-LEC	>lcl|NC_052404.1_cds_XP_008789069.2_27923-1 Shiu:RLK-Pelle_L-LEC	LOC103706664
XP_008789099.2	Shiu:RLK-Pelle_CR4L	>lcl|NC_052404.1_cds_XP_008789099.2_27894-1 Shiu:RLK-Pelle_CR4L	LOC103706681
XP_008789160.1	Shiu:RLK-Pelle_LRR-VI-2	>lcl|NC_052404.1_cds_XP_008789160.1_27826-1 Shiu:RLK-Pelle_LRR-VI-2	LOC103706722
XP_008789177.2	Shiu:STE_STE11	>lcl|NC_052404.1_cds_XP_008789177.2_27869-1 Shiu:STE_STE11	LOC103706744
XP_008796195.1	Shiu:ULK_ULK4	>lcl|NC_052404.1_cds_XP_008796195.1_27166-1 Shiu:ULK_ULK4	LOC103711717
XP_008796211.1	Shiu:CMGC_CDK-CRK7-CDK9	>lcl|NC_052404.1_cds_XP_008796211.1_27149-1 Shiu:CMGC_CDK-CRK7-CDK9	LOC103711730
XP_008796223.1	Shiu:RLK-Pelle_RLCK-VIIa-1	>lcl|NC_052404.1_cds_XP_008796223.1_27140-1 Shiu:RLK-Pelle_RLCK-VIIa-1	LOC103711736
XP_008796224.1	Shiu:RLK-Pelle_RLCK-VIIa-1	>lcl|NC_052404.1_cds_XP_008796224.1_27141-1 Shiu:RLK-Pelle_RLCK-VIIa-1	LOC103711736
XP_008803157.2	Shiu:RLK-Pelle_WAK_LRK10L-1	>lcl|NC_052404.1_cds_XP_008803157.2_28208-1 Shiu:RLK-Pelle_WAK_LRK10L-1	LOC103716779
XP_008807804.1	Shiu:RLK-Pelle_RLCK-V	>lcl|NC_052404.1_cds_XP_008807804.1_26955-1 Shiu:RLK-Pelle_RLCK-V	LOC103720054
XP_008808302.1	Shiu:RLK-Pelle_RLCK-II	>lcl|NC_052404.1_cds_XP_008808302.1_27733-1 Shiu:RLK-Pelle_RLCK-II	LOC103720401
XP_008808303.1	Shiu:RLK-Pelle_RLCK-II	>lcl|NC_052404.1_cds_XP_008808303.1_27734-1 Shiu:RLK-Pelle_RLCK-II	LOC103720401
XP_008808307.1	Shiu:RLK-Pelle_RLCK-II	>lcl|NC_052404.1_cds_XP_008808307.1_27735-1 Shiu:RLK-Pelle_RLCK-II	LOC103720401
XP_008808322.1	Shiu:CAMK_CAMKL-CHK1	>lcl|NC_052404.1_cds_XP_008808322.1_27755-1 Shiu:CAMK_CAMKL-CHK1	LOC103720412
XP_008808323.2	Shiu:CAMK_CAMKL-CHK1	>lcl|NC_052404.1_cds_XP_008808323.2_27757-1 Shiu:CAMK_CAMKL-CHK1	LOC103720413
XP_008809989.2	Shiu:RLK-Pelle_LRR-III	>lcl|NC_052404.1_cds_XP_008809989.2_27787-1 Shiu:RLK-Pelle_LRR-III	LOC103721516
XP_008810506.2	Shiu:RLK-Pelle_CrRLK1L-1	>lcl|NC_052404.1_cds_XP_008810506.2_28009-1 Shiu:RLK-Pelle_CrRLK1L-1	LOC103721903
XP_008810846.2	Shiu:AGC-Pl	>lcl|NC_052404.1_cds_XP_008810846.2_27715-1 Shiu:AGC-Pl	LOC103722170
XP_008810848.2	Shiu:RLK-Pelle_CrRLK1L-1	>lcl|NC_052404.1_cds_XP_008810848.2_27713-1 Shiu:RLK-Pelle_CrRLK1L-1	LOC103722172
XP_008810858.1	Shiu:RLK-Pelle_LRR-III	>lcl|NC_052404.1_cds_XP_008810858.1_27702-1 Shiu:RLK-Pelle_LRR-III	LOC103722177
XP_008810859.1	Shiu:RLK-Pelle_LRR-III	>lcl|NC_052404.1_cds_XP_008810859.1_27703-1 Shiu:RLK-Pelle_LRR-III	LOC103722177
XP_017699436.1	Shiu:RLK-Pelle_RLCK-IXa	>lcl|NC_052404.1_cds_XP_017699436.1_27134-1 Shiu:RLK-Pelle_RLCK-IXa	LOC103711750
XP_017701479.1	Shiu:RLK-Pelle_LRR-VII-1	>lcl|NC_052404.1_cds_XP_017701479.1_27728-1 Shiu:RLK-Pelle_LRR-VII-1	LOC103720398
XP_026656973.2	Shiu:RLK-Pelle_RLCK-IV	>lcl|NC_052404.1_cds_XP_026656973.2_28257-1 Shiu:RLK-Pelle_RLCK-IV	LOC103697238
XP_026665536.1	Shiu:RLK-Pelle_RLCK-II	>lcl|NC_052404.1_cds_XP_026665536.1_27731-1 Shiu:RLK-Pelle_RLCK-II	LOC103720401
XP_026665537.1	Shiu:RLK-Pelle_RLCK-II	>lcl|NC_052404.1_cds_XP_026665537.1_27732-1 Shiu:RLK-Pelle_RLCK-II	LOC103720401
XP_026666228.1	Shiu:RLK-Pelle_LRR-III	>lcl|NC_052404.1_cds_XP_026666228.1_27701-1 Shiu:RLK-Pelle_LRR-III	LOC103722177
XP_038988635.1	Shiu:CAMK_CAMKL-CHK1	>lcl|NC_052404.1_cds_XP_038988635.1_26946-1 Shiu:CAMK_CAMKL-CHK1	LOC103720051
XP_038988636.1	Shiu:CAMK_CAMKL-CHK1	>lcl|NC_052404.1_cds_XP_038988636.1_26947-1 Shiu:CAMK_CAMKL-CHK1	LOC103720051
XP_038988639.1	Shiu:RLK-Pelle_RLCK-VIII	>lcl|NC_052404.1_cds_XP_038988639.1_26956-1 Shiu:RLK-Pelle_RLCK-VIII	LOC103698793
XP_038988640.1	Shiu:RLK-Pelle_RLCK-VIII	>lcl|NC_052404.1_cds_XP_038988640.1_26957-1 Shiu:RLK-Pelle_RLCK-VIII	LOC103698793
XP_038988641.1	Shiu:RLK-Pelle_RLCK-VIII	>lcl|NC_052404.1_cds_XP_038988641.1_26958-1 Shiu:RLK-Pelle_RLCK-VIII	LOC103698793
XP_038988672.1	Shiu:CAMK_AMPK	>lcl|NC_052404.1_cds_XP_038988672.1_27016-1 Shiu:CAMK_AMPK	LOC120112840
XP_038988673.1	Shiu:CAMK_AMPK	>lcl|NC_052404.1_cds_XP_038988673.1_27017-1 Shiu:CAMK_AMPK	LOC120112840
XP_038988674.1	Shiu:CAMK_AMPK	>lcl|NC_052404.1_cds_XP_038988674.1_27018-1 Shiu:CAMK_AMPK	LOC120112840
XP_038988712.1	Shiu:RLK-Pelle_RLCK-IXa	>lcl|NC_052404.1_cds_XP_038988712.1_27135-1 Shiu:RLK-Pelle_RLCK-IXa	LOC103711750
XP_038988713.1	Shiu:RLK-Pelle_RLCK-IXa	>lcl|NC_052404.1_cds_XP_038988713.1_27136-1 Shiu:RLK-Pelle_RLCK-IXa	LOC103711750
XP_038988714.1	Shiu:RLK-Pelle_RLCK-IXa	>lcl|NC_052404.1_cds_XP_038988714.1_27137-1 Shiu:RLK-Pelle_RLCK-IXa	LOC103711750
XP_038988715.1	Shiu:RLK-Pelle_RLCK-IXa	>lcl|NC_052404.1_cds_XP_038988715.1_27138-1 Shiu:RLK-Pelle_RLCK-IXa	LOC103711750
XP_038988761.1	Shiu:TKL-Pl-1	>lcl|NC_052404.1_cds_XP_038988761.1_27331-1 Shiu:TKL-Pl-1	LOC103716443
XP_038988763.1	Shiu:RLK-Pelle_Extensin	>lcl|NC_052404.1_cds_XP_038988763.1_27342-1 Shiu:RLK-Pelle_Extensin	LOC120112863
XP_038988816.1	Shiu:RLK-Pelle_Extensin	>lcl|NC_052404.1_cds_XP_038988816.1_27502-1 Shiu:RLK-Pelle_Extensin	LOC103720662
XP_038988839.1	Shiu:CMGC_GSK	>lcl|NC_052404.1_cds_XP_038988839.1_27572-1 Shiu:CMGC_GSK	LOC103709635
XP_038988876.1	Shiu:RLK-Pelle_LRR-VIII-1	>lcl|NC_052404.1_cds_XP_038988876.1_27660-1 Shiu:RLK-Pelle_LRR-VIII-1	LOC103709719
XP_038988877.1	Shiu:RLK-Pelle_LRR-VIII-1	>lcl|NC_052404.1_cds_XP_038988877.1_27663-1 Shiu:RLK-Pelle_LRR-VIII-1	LOC103709719
XP_038988878.1	Shiu:RLK-Pelle_LRR-VIII-1	>lcl|NC_052404.1_cds_XP_038988878.1_27661-1 Shiu:RLK-Pelle_LRR-VIII-1	LOC103709719
XP_038988879.1	Shiu:RLK-Pelle_LRR-VIII-1	>lcl|NC_052404.1_cds_XP_038988879.1_27662-1 Shiu:RLK-Pelle_LRR-VIII-1	LOC103709719
XP_038988880.1	Shiu:RLK-Pelle_LRR-VIII-1	>lcl|NC_052404.1_cds_XP_038988880.1_27659-1 Shiu:RLK-Pelle_LRR-VIII-1	LOC120112896
XP_038988907.1	Shiu:RLK-Pelle_LRR-VII-1	>lcl|NC_052404.1_cds_XP_038988907.1_27729-1 Shiu:RLK-Pelle_LRR-VII-1	LOC103720398
XP_038989040.1	Shiu:RLK-Pelle_RLCK-VIIa-2	>lcl|NC_052404.1_cds_XP_038989040.1_28143-1 Shiu:RLK-Pelle_RLCK-VIIa-2	LOC103721990
XP_038989054.1	Shiu:Group-Pl-3	>lcl|NC_052404.1_cds_XP_038989054.1_28224-1 Shiu:Group-Pl-3	LOC103716781
XP_038989068.1	Shiu:RLK-Pelle_DLSV	>lcl|NC_052404.1_cds_XP_038989068.1_27341-1 Shiu:RLK-Pelle_DLSV	LOC120112928
XP_008775313.3	Shiu:RLK-Pelle_LRR-IX	>lcl|NC_052405.1_cds_XP_008775313.3_30250-1 Shiu:RLK-Pelle_LRR-IX	LOC103695699
XP_008775400.1	Shiu:TKL-Pl-4	>lcl|NC_052405.1_cds_XP_008775400.1_30232-1 Shiu:TKL-Pl-4	LOC103695769
XP_008776136.2	Shiu:RLK-Pelle_LRR-III	>lcl|NC_052405.1_cds_XP_008776136.2_28781-1 Shiu:RLK-Pelle_LRR-III	LOC103696326
XP_008776549.1	Shiu:RLK-Pelle_L-LEC	>lcl|NC_052405.1_cds_XP_008776549.1_30223-1 Shiu:RLK-Pelle_L-LEC	LOC103696642
XP_008778083.2	Shiu:RLK-Pelle_L-LEC	>lcl|NC_052405.1_cds_XP_008778083.2_30202-1 Shiu:RLK-Pelle_L-LEC	LOC103697920
XP_008779807.2	Shiu:RLK-Pelle_SD-2b	>lcl|NC_052405.1_cds_XP_008779807.2_28495-1 Shiu:RLK-Pelle_SD-2b	LOC103699564
XP_008779999.2	Shiu:RLK-Pelle_SD-2b	>lcl|NC_052405.1_cds_XP_008779999.2_28497-1 Shiu:RLK-Pelle_SD-2b	LOC103699774
XP_008781474.2	Shiu:RLK-Pelle_URK-1	>lcl|NC_052405.1_cds_XP_008781474.2_28378-1 Shiu:RLK-Pelle_URK-1	LOC103701255
XP_008781505.1	Shiu:CAMK_OST1L	>lcl|NC_052405.1_cds_XP_008781505.1_28335-1 Shiu:CAMK_OST1L	LOC103701276
XP_008781518.1	Shiu:CAMK_CDPK	>lcl|NC_052405.1_cds_XP_008781518.1_28318-1 Shiu:CAMK_CDPK	LOC103701286
XP_008781652.2	Shiu:STE_STE11	>lcl|NC_052405.1_cds_XP_008781652.2_28349-1 Shiu:STE_STE11	LOC103701392
XP_008781677.4	Shiu:RLK-Pelle_LRR-XI-1	>lcl|NC_052405.1_cds_XP_008781677.4_29253-1 Shiu:RLK-Pelle_LRR-XI-1	LOC103701420
XP_008783789.1	Shiu:RLK-Pelle_LRR-III	>lcl|NC_052405.1_cds_XP_008783789.1_29841-1 Shiu:RLK-Pelle_LRR-III	LOC103702926
XP_008783794.1	Shiu:RLK-Pelle_LRR-VI-1	>lcl|NC_052405.1_cds_XP_008783794.1_29845-1 Shiu:RLK-Pelle_LRR-VI-1	LOC103702931
XP_008788318.2	Shiu:AGC_RSK-2	>lcl|NC_052405.1_cds_XP_008788318.2_28721-1 Shiu:AGC_RSK-2	LOC103706093
XP_008788341.2	Shiu:AGC_RSK-2	>lcl|NC_052405.1_cds_XP_008788341.2_28725-1 Shiu:AGC_RSK-2	LOC103706110
XP_008788354.2	Shiu:AGC_RSK-2	>lcl|NC_052405.1_cds_XP_008788354.2_28723-1 Shiu:AGC_RSK-2	LOC103706110
XP_008789969.1	Shiu:STE_STE20-Fray	>lcl|NC_052405.1_cds_XP_008789969.1_30139-1 Shiu:STE_STE20-Fray	LOC103707310
XP_008791083.3	Shiu:CMGC_CDK-CRK7-CDK9	>lcl|NC_052405.1_cds_XP_008791083.3_28970-1 Shiu:CMGC_CDK-CRK7-CDK9	LOC103708088
XP_008791099.2	Shiu:RLK-Pelle_RLCK-VIIa-1	>lcl|NC_052405.1_cds_XP_008791099.2_28954-1 Shiu:RLK-Pelle_RLCK-VIIa-1	LOC103708100
XP_008797123.2	Shiu:RLK-Pelle_LRR-XV	>lcl|NC_052405.1_cds_XP_008797123.2_29076-1 Shiu:RLK-Pelle_LRR-XV	LOC103712388
XP_008800064.2	Shiu:RLK-Pelle_CR4L	>lcl|NC_052405.1_cds_XP_008800064.2_29765-1 Shiu:RLK-Pelle_CR4L	LOC103714553
XP_008800972.1	Shiu:TKL-Pl-5	>lcl|NC_052405.1_cds_XP_008800972.1_29633-1 Shiu:TKL-Pl-5	LOC103715196
XP_008801014.1	Shiu:RLK-Pelle_LRR-Xa	>lcl|NC_052405.1_cds_XP_008801014.1_29629-1 Shiu:RLK-Pelle_LRR-Xa	LOC103715226
XP_008804196.2	Shiu:AGC_RSK-2	>lcl|NC_052405.1_cds_XP_008804196.2_29829-1 Shiu:AGC_RSK-2	LOC103717538
XP_008804212.2	Shiu:WNK_NRBP	>lcl|NC_052405.1_cds_XP_008804212.2_30103-1 Shiu:WNK_NRBP	LOC103717556
XP_008804213.2	Shiu:WNK_NRBP	>lcl|NC_052405.1_cds_XP_008804213.2_30104-1 Shiu:WNK_NRBP	LOC103717556
XP_008807532.2	Shiu:CMGC_CDK-PITSLRE	>lcl|NC_052405.1_cds_XP_008807532.2_29877-1 Shiu:CMGC_CDK-PITSLRE	LOC103719868
XP_008807533.2	Shiu:CMGC_CDK-PITSLRE	>lcl|NC_052405.1_cds_XP_008807533.2_29878-1 Shiu:CMGC_CDK-PITSLRE	LOC103719868
XP_008807535.2	Shiu:CMGC_CDK-PITSLRE	>lcl|NC_052405.1_cds_XP_008807535.2_29879-1 Shiu:CMGC_CDK-PITSLRE	LOC103719868
XP_008807536.2	Shiu:CMGC_CDK-PITSLRE	>lcl|NC_052405.1_cds_XP_008807536.2_29880-1 Shiu:CMGC_CDK-PITSLRE	LOC103719868
XP_008807539.2	Shiu:CMGC_CDK-PITSLRE	>lcl|NC_052405.1_cds_XP_008807539.2_29881-1 Shiu:CMGC_CDK-PITSLRE	LOC103719868
XP_008807540.2	Shiu:CMGC_CDK-PITSLRE	>lcl|NC_052405.1_cds_XP_008807540.2_29882-1 Shiu:CMGC_CDK-PITSLRE	LOC103719868
XP_008807542.2	Shiu:CMGC_CDK-PITSLRE	>lcl|NC_052405.1_cds_XP_008807542.2_29884-1 Shiu:CMGC_CDK-PITSLRE	LOC103719868
XP_008807543.2	Shiu:CMGC_CDK-PITSLRE	>lcl|NC_052405.1_cds_XP_008807543.2_29883-1 Shiu:CMGC_CDK-PITSLRE	LOC103719868
XP_008807544.2	Shiu:CMGC_CDK-PITSLRE	>lcl|NC_052405.1_cds_XP_008807544.2_29885-1 Shiu:CMGC_CDK-PITSLRE	LOC103719868
XP_008807545.2	Shiu:CMGC_CDK-PITSLRE	>lcl|NC_052405.1_cds_XP_008807545.2_29886-1 Shiu:CMGC_CDK-PITSLRE	LOC103719868
XP_008808477.1	Shiu:STE_STE11	>lcl|NC_052405.1_cds_XP_008808477.1_29293-1 Shiu:STE_STE11	LOC103720517
XP_008811054.1	Shiu:RLK-Pelle_C-LEC	>lcl|NC_052405.1_cds_XP_008811054.1_29161-1 Shiu:RLK-Pelle_C-LEC	LOC103722321
XP_017696866.3	Shiu:RLK-Pelle_LRR-Xb-1	>lcl|NC_052405.1_cds_XP_017696866.3_28389-1 Shiu:RLK-Pelle_LRR-Xb-1	LOC103701245
XP_017696883.1	Shiu:TKL-Pl-4	>lcl|NC_052405.1_cds_XP_017696883.1_28487-1 Shiu:TKL-Pl-4	LOC103701194
XP_017696884.1	Shiu:TKL-Pl-4	>lcl|NC_052405.1_cds_XP_017696884.1_28488-1 Shiu:TKL-Pl-4	LOC103701194
XP_017701911.2	Shiu:CAMK_CDPK	>lcl|NC_052405.1_cds_XP_017701911.2_29782-1 Shiu:CAMK_CDPK	LOC103722163
XP_026658070.1	Shiu:TKL-Pl-4	>lcl|NC_052405.1_cds_XP_026658070.1_28489-1 Shiu:TKL-Pl-4	LOC103701194
XP_026660528.1	Shiu:STE_STE20-Fray	>lcl|NC_052405.1_cds_XP_026660528.1_30136-1 Shiu:STE_STE20-Fray	LOC103707310
XP_026660529.1	Shiu:STE_STE20-Fray	>lcl|NC_052405.1_cds_XP_026660529.1_30137-1 Shiu:STE_STE20-Fray	LOC103707310
XP_026660530.1	Shiu:STE_STE20-Fray	>lcl|NC_052405.1_cds_XP_026660530.1_30138-1 Shiu:STE_STE20-Fray	LOC103707310
XP_026661803.2	Shiu:RLK-Pelle_LRR-I-1	>lcl|NC_052405.1_cds_XP_026661803.2_30204-1 Shiu:RLK-Pelle_LRR-I-1	LOC103710569
XP_026663823.2	Shiu:RLK-Pelle_LRR-VIII-1	>lcl|NC_052405.1_cds_XP_026663823.2_29560-1 Shiu:RLK-Pelle_LRR-VIII-1	LOC103716123
XP_026665317.1	Shiu:RLK-Pelle_RLCK-VIIa-1	>lcl|NC_052405.1_cds_XP_026665317.1_28881-1 Shiu:RLK-Pelle_RLCK-VIIa-1	LOC103719814
XP_026666222.2	Shiu:RLK-Pelle_LRR-XII-1	>lcl|NC_052405.1_cds_XP_026666222.2_29786-1 Shiu:RLK-Pelle_LRR-XII-1	LOC103722162
XP_026666273.1	Shiu:RLK-Pelle_C-LEC	>lcl|NC_052405.1_cds_XP_026666273.1_29162-1 Shiu:RLK-Pelle_C-LEC	LOC103722321
XP_038989151.1	Shiu:RLK-Pelle_URK-1	>lcl|NC_052405.1_cds_XP_038989151.1_28377-1 Shiu:RLK-Pelle_URK-1	LOC103701255
XP_038989152.1	Shiu:RLK-Pelle_URK-1	>lcl|NC_052405.1_cds_XP_038989152.1_28376-1 Shiu:RLK-Pelle_URK-1	LOC103701255
XP_038989162.1	Shiu:RLK-Pelle_RLCK-V	>lcl|NC_052405.1_cds_XP_038989162.1_28381-1 Shiu:RLK-Pelle_RLCK-V	LOC103701248
XP_038989187.1	Shiu:RLK-Pelle_SD-2b	>lcl|NC_052405.1_cds_XP_038989187.1_28498-1 Shiu:RLK-Pelle_SD-2b	LOC103714319
XP_038989189.1	Shiu:WNK_NRBP	>lcl|NC_052405.1_cds_XP_038989189.1_28502-1 Shiu:WNK_NRBP	LOC103714300
XP_038989258.1	Shiu:AGC_RSK-2	>lcl|NC_052405.1_cds_XP_038989258.1_28726-1 Shiu:AGC_RSK-2	LOC103706110
XP_038989259.1	Shiu:AGC_RSK-2	>lcl|NC_052405.1_cds_XP_038989259.1_28724-1 Shiu:AGC_RSK-2	LOC103706110
XP_038989389.1	Shiu:RLK-Pelle_LysM	>lcl|NC_052405.1_cds_XP_038989389.1_29092-1 Shiu:RLK-Pelle_LysM	LOC103712380
XP_038989390.1	Shiu:RLK-Pelle_LysM	>lcl|NC_052405.1_cds_XP_038989390.1_29093-1 Shiu:RLK-Pelle_LysM	LOC103712380
XP_038989440.1	Shiu:RLK-Pelle_RLCK-VI	>lcl|NC_052405.1_cds_XP_038989440.1_29240-1 Shiu:RLK-Pelle_RLCK-VI	LOC103701364
XP_038989441.1	Shiu:RLK-Pelle_RLCK-VI	>lcl|NC_052405.1_cds_XP_038989441.1_29239-1 Shiu:RLK-Pelle_RLCK-VI	LOC103701364
XP_038989472.1	Shiu:RLK-Pelle_CR4L	>lcl|NC_052405.1_cds_XP_038989472.1_29369-1 Shiu:RLK-Pelle_CR4L	LOC120113038
XP_038989473.1	Shiu:RLK-Pelle_LRR-XI-1	>lcl|NC_052405.1_cds_XP_038989473.1_29370-1 Shiu:RLK-Pelle_LRR-XI-1	LOC103704812
XP_038989474.1	Shiu:RLK-Pelle_LRR-XI-1	>lcl|NC_052405.1_cds_XP_038989474.1_29371-1 Shiu:RLK-Pelle_LRR-XI-1	LOC103704812
XP_038989475.1	Shiu:RLK-Pelle_LRR-XI-1	>lcl|NC_052405.1_cds_XP_038989475.1_29374-1 Shiu:RLK-Pelle_LRR-XI-1	LOC103704810
XP_038989511.1	Shiu:CMGC_CDK-CRK7-CDK9	>lcl|NC_052405.1_cds_XP_038989511.1_29470-1 Shiu:CMGC_CDK-CRK7-CDK9	LOC103704866
XP_038989556.1	Shiu:RLK-Pelle_LRR-VIII-1	>lcl|NC_052405.1_cds_XP_038989556.1_29559-1 Shiu:RLK-Pelle_LRR-VIII-1	LOC103716123
XP_038989582.1	Shiu:RLK-Pelle_LRR-Xa	>lcl|NC_052405.1_cds_XP_038989582.1_29626-1 Shiu:RLK-Pelle_LRR-Xa	LOC103699321
XP_038989699.1	Shiu:RLK-Pelle_LRR-I-1	>lcl|NC_052405.1_cds_XP_038989699.1_29944-1 Shiu:RLK-Pelle_LRR-I-1	LOC103711613
XP_038989700.1	Shiu:RLK-Pelle_LRR-I-1	>lcl|NC_052405.1_cds_XP_038989700.1_29943-1 Shiu:RLK-Pelle_LRR-I-1	LOC103711613
XP_038989836.1	Shiu:RLK-Pelle_LRR-XI-1	>lcl|NC_052405.1_cds_XP_038989836.1_28405-1 Shiu:RLK-Pelle_LRR-XI-1	LOC103701386
XP_038989876.1	Shiu:RLK-Pelle_LRR-VIII-1	>lcl|NC_052405.1_cds_XP_038989876.1_29561-1 Shiu:RLK-Pelle_LRR-VIII-1	LOC113460918
XP_038989883.1	Shiu:RLK-Pelle_LRR-XII-1	>lcl|NC_052405.1_cds_XP_038989883.1_29785-1 Shiu:RLK-Pelle_LRR-XII-1	LOC120113135
XP_038989884.1	Shiu:RLK-Pelle_RLCK-VIII	>lcl|NC_052405.1_cds_XP_038989884.1_29811-1 Shiu:RLK-Pelle_RLCK-VIII	LOC103717551
XP_038989931.1	Shiu:RLK-Pelle_URK-2	>lcl|NC_052405.1_cds_XP_038989931.1_30252-1 Shiu:RLK-Pelle_URK-2	LOC103723957
XP_008779263.2	Shiu:RLK-Pelle_L-LEC	>lcl|NC_052406.1_cds_XP_008779263.2_30642-1 Shiu:RLK-Pelle_L-LEC	LOC103698999
XP_008785658.2	Shiu:RLK-Pelle_PERK-1	>lcl|NC_052406.1_cds_XP_008785658.2_30517-1 Shiu:RLK-Pelle_PERK-1	LOC103704233
XP_008785669.1	Shiu:RLK-Pelle_RLCK-V	>lcl|NC_052406.1_cds_XP_008785669.1_30543-1 Shiu:RLK-Pelle_RLCK-V	LOC103704241
XP_008785670.1	Shiu:RLK-Pelle_RLCK-V	>lcl|NC_052406.1_cds_XP_008785670.1_30544-1 Shiu:RLK-Pelle_RLCK-V	LOC103704241
XP_008785671.1	Shiu:RLK-Pelle_RLCK-V	>lcl|NC_052406.1_cds_XP_008785671.1_30545-1 Shiu:RLK-Pelle_RLCK-V	LOC103704241
XP_008785672.1	Shiu:RLK-Pelle_RLCK-V	>lcl|NC_052406.1_cds_XP_008785672.1_30546-1 Shiu:RLK-Pelle_RLCK-V	LOC103704241
XP_008785683.1	Shiu:RLK-Pelle_LRR-XIV	>lcl|NC_052406.1_cds_XP_008785683.1_30560-1 Shiu:RLK-Pelle_LRR-XIV	LOC103704246
XP_008785692.3	Shiu:RLK-Pelle_LRR-XI-1	>lcl|NC_052406.1_cds_XP_008785692.3_30574-1 Shiu:RLK-Pelle_LRR-XI-1	LOC103704254
XP_008785740.2	Shiu:RLK-Pelle_L-LEC	>lcl|NC_052406.1_cds_XP_008785740.2_30475-1 Shiu:RLK-Pelle_L-LEC	LOC103704289
XP_008787870.1	Shiu:CK1_CK1-Pl	>lcl|NC_052406.1_cds_XP_008787870.1_31227-1 Shiu:CK1_CK1-Pl	LOC103705792
XP_008787883.2	Shiu:CMGC_DYRK-PRP4	>lcl|NC_052406.1_cds_XP_008787883.2_31243-1 Shiu:CMGC_DYRK-PRP4	LOC103705802
XP_008787910.2	Shiu:RLK-Pelle_LRR-IX	>lcl|NC_052406.1_cds_XP_008787910.2_31285-1 Shiu:RLK-Pelle_LRR-IX	LOC103705819
XP_008787922.2	Shiu:WEE	>lcl|NC_052406.1_cds_XP_008787922.2_31294-1 Shiu:WEE	LOC103705828
XP_008787924.2	Shiu:RLK-Pelle_DLSV	>lcl|NC_052406.1_cds_XP_008787924.2_31297-1 Shiu:RLK-Pelle_DLSV	LOC103705829
XP_008787925.2	Shiu:RLK-Pelle_DLSV	>lcl|NC_052406.1_cds_XP_008787925.2_31299-1 Shiu:RLK-Pelle_DLSV	LOC103705829
XP_008787947.1	Shiu:RLK-Pelle_PERK-1	>lcl|NC_052406.1_cds_XP_008787947.1_31325-1 Shiu:RLK-Pelle_PERK-1	LOC103705844
XP_008787949.2	Shiu:TKL-Pl-4	>lcl|NC_052406.1_cds_XP_008787949.2_31331-1 Shiu:TKL-Pl-4	LOC103705846
XP_008790095.3	Shiu:CMGC_CDK-CRK7-CDK9	>lcl|NC_052406.1_cds_XP_008790095.3_30384-1 Shiu:CMGC_CDK-CRK7-CDK9	LOC103707404
XP_008790097.3	Shiu:CMGC_CDK-CRK7-CDK9	>lcl|NC_052406.1_cds_XP_008790097.3_30385-1 Shiu:CMGC_CDK-CRK7-CDK9	LOC103707404
XP_008790844.1	Shiu:CMGC_CDK-CRK7-CDK9	>lcl|NC_052406.1_cds_XP_008790844.1_30859-1 Shiu:CMGC_CDK-CRK7-CDK9	LOC103707911
XP_008790881.2	Shiu:RLK-Pelle_LRR-II	>lcl|NC_052406.1_cds_XP_008790881.2_30833-1 Shiu:RLK-Pelle_LRR-II	LOC103707936
XP_008791323.2	Shiu:RLK-Pelle_LRR-XV	>lcl|NC_052406.1_cds_XP_008791323.2_30443-1 Shiu:RLK-Pelle_LRR-XV	LOC103708261
XP_008802490.2	Shiu:RLK-Pelle_LRR-III	>lcl|NC_052406.1_cds_XP_008802490.2_31162-1 Shiu:RLK-Pelle_LRR-III	LOC103716317
XP_008804489.2	Shiu:RLK-Pelle_LRR-II	>lcl|NC_052406.1_cds_XP_008804489.2_30971-1 Shiu:RLK-Pelle_LRR-II	SERK1
XP_008807412.1	Shiu:CMGC_CK2	>lcl|NC_052406.1_cds_XP_008807412.1_30306-1 Shiu:CMGC_CK2	LOC103719791
XP_008812173.2	Shiu:RLK-Pelle_LRR-II	>lcl|NC_052406.1_cds_XP_008812173.2_31477-1 Shiu:RLK-Pelle_LRR-II	LOC103723131
XP_008812230.2	Shiu:CAMK_CDPK	>lcl|NC_052406.1_cds_XP_008812230.2_30757-1 Shiu:CAMK_CDPK	LOC103723175
XP_008812970.1	Shiu:RLK-Pelle_CR4L	>lcl|NC_052406.1_cds_XP_008812970.1_30752-1 Shiu:RLK-Pelle_CR4L	LOC103723731
XP_017697946.2	Shiu:CMGC_DYRK-PRP4	>lcl|NC_052406.1_cds_XP_017697946.2_31244-1 Shiu:CMGC_DYRK-PRP4	LOC103705802
XP_017698522.1	Shiu:CMGC_CDK-CRK7-CDK9	>lcl|NC_052406.1_cds_XP_017698522.1_30857-1 Shiu:CMGC_CDK-CRK7-CDK9	LOC103707911
XP_017699622.2	Shiu:RLK-Pelle_SD-2b	>lcl|NC_052406.1_cds_XP_017699622.2_30654-1 Shiu:RLK-Pelle_SD-2b	LOC103712545
XP_017700498.2	Shiu:RLK-Pelle_RLCK-VIIa-2	>lcl|NC_052406.1_cds_XP_017700498.2_31180-1 Shiu:RLK-Pelle_RLCK-VIIa-2	LOC103716300
XP_026655796.2	Shiu:CAMK_CDPK	>lcl|NC_052406.1_cds_XP_026655796.2_30758-1 Shiu:CAMK_CDPK	LOC103723175
XP_026659314.1	Shiu:RLK-Pelle_RLCK-V	>lcl|NC_052406.1_cds_XP_026659314.1_30541-1 Shiu:RLK-Pelle_RLCK-V	LOC103704241
XP_026659315.1	Shiu:RLK-Pelle_RLCK-V	>lcl|NC_052406.1_cds_XP_026659315.1_30542-1 Shiu:RLK-Pelle_RLCK-V	LOC103704241
XP_026659976.2	Shiu:RLK-Pelle_DLSV	>lcl|NC_052406.1_cds_XP_026659976.2_31300-1 Shiu:RLK-Pelle_DLSV	LOC103705829
XP_026659977.2	Shiu:RLK-Pelle_DLSV	>lcl|NC_052406.1_cds_XP_026659977.2_31303-1 Shiu:RLK-Pelle_DLSV	LOC103705829
XP_026662180.2	Shiu:STE_STE20-Fray	>lcl|NC_052406.1_cds_XP_026662180.2_31348-1 Shiu:STE_STE20-Fray	LOC103711518
XP_026662181.2	Shiu:STE_STE20-Fray	>lcl|NC_052406.1_cds_XP_026662181.2_31349-1 Shiu:STE_STE20-Fray	LOC103711518
XP_026662183.2	Shiu:STE_STE20-Fray	>lcl|NC_052406.1_cds_XP_026662183.2_31352-1 Shiu:STE_STE20-Fray	LOC103711518
XP_026662184.2	Shiu:STE_STE20-Fray	>lcl|NC_052406.1_cds_XP_026662184.2_31350-1 Shiu:STE_STE20-Fray	LOC103711518
XP_026662185.2	Shiu:STE_STE20-Fray	>lcl|NC_052406.1_cds_XP_026662185.2_31351-1 Shiu:STE_STE20-Fray	LOC103711518
XP_026662187.2	Shiu:STE_STE20-Fray	>lcl|NC_052406.1_cds_XP_026662187.2_31449-1 Shiu:STE_STE20-Fray	LOC120103718
XP_038990069.1	Shiu:RLK-Pelle_LRR-XI-1	>lcl|NC_052406.1_cds_XP_038990069.1_30573-1 Shiu:RLK-Pelle_LRR-XI-1	LOC103704305
XP_038990096.1	Shiu:RLK-Pelle_L-LEC	>lcl|NC_052406.1_cds_XP_038990096.1_30645-1 Shiu:RLK-Pelle_L-LEC	LOC103712548
XP_038990169.1	Shiu:RLK-Pelle_LRR-II	>lcl|NC_052406.1_cds_XP_038990169.1_30832-1 Shiu:RLK-Pelle_LRR-II	LOC103707936
XP_038990170.1	Shiu:RLK-Pelle_LRR-II	>lcl|NC_052406.1_cds_XP_038990170.1_30834-1 Shiu:RLK-Pelle_LRR-II	LOC103707936
XP_038990171.1	Shiu:RLK-Pelle_LRR-II	>lcl|NC_052406.1_cds_XP_038990171.1_30835-1 Shiu:RLK-Pelle_LRR-II	LOC103707936
XP_038990183.1	Shiu:CMGC_CDK-CRK7-CDK9	>lcl|NC_052406.1_cds_XP_038990183.1_30858-1 Shiu:CMGC_CDK-CRK7-CDK9	LOC103707911
XP_038990316.1	Shiu:RLK-Pelle_DLSV	>lcl|NC_052406.1_cds_XP_038990316.1_31295-1 Shiu:RLK-Pelle_DLSV	LOC103705829
XP_038990317.1	Shiu:RLK-Pelle_DLSV	>lcl|NC_052406.1_cds_XP_038990317.1_31296-1 Shiu:RLK-Pelle_DLSV	LOC103705829
XP_038990318.1	Shiu:RLK-Pelle_DLSV	>lcl|NC_052406.1_cds_XP_038990318.1_31298-1 Shiu:RLK-Pelle_DLSV	LOC103705829
XP_038990319.1	Shiu:RLK-Pelle_DLSV	>lcl|NC_052406.1_cds_XP_038990319.1_31301-1 Shiu:RLK-Pelle_DLSV	LOC103705829
XP_038990320.1	Shiu:RLK-Pelle_DLSV	>lcl|NC_052406.1_cds_XP_038990320.1_31302-1 Shiu:RLK-Pelle_DLSV	LOC103705829
XP_038990321.1	Shiu:RLK-Pelle_DLSV	>lcl|NC_052406.1_cds_XP_038990321.1_31304-1 Shiu:RLK-Pelle_DLSV	LOC103705829
XP_038990338.1	Shiu:STE_STE20-Fray	>lcl|NC_052406.1_cds_XP_038990338.1_31353-1 Shiu:STE_STE20-Fray	LOC103711518
XP_038990363.1	Shiu:STE_STE20-Fray	>lcl|NC_052406.1_cds_XP_038990363.1_31448-1 Shiu:STE_STE20-Fray	LOC120103718
XP_038990364.1	Shiu:STE_STE20-Fray	>lcl|NC_052406.1_cds_XP_038990364.1_31445-1 Shiu:STE_STE20-Fray	LOC120103718
XP_038990365.1	Shiu:STE_STE20-Fray	>lcl|NC_052406.1_cds_XP_038990365.1_31447-1 Shiu:STE_STE20-Fray	LOC120103718
XP_038990366.1	Shiu:STE_STE20-Fray	>lcl|NC_052406.1_cds_XP_038990366.1_31446-1 Shiu:STE_STE20-Fray	LOC120103718
XP_038990367.1	Shiu:STE_STE20-Fray	>lcl|NC_052406.1_cds_XP_038990367.1_31450-1 Shiu:STE_STE20-Fray	LOC120103718
XP_008776496.2	Shiu:CAMK_CAMKL-CHK1	>lcl|NC_052407.1_cds_XP_008776496.2_31843-1 Shiu:CAMK_CAMKL-CHK1	LOC103696596
XP_008777049.1	Shiu:RLK-Pelle_LRR-VI-1	>lcl|NC_052407.1_cds_XP_008777049.1_32732-1 Shiu:RLK-Pelle_LRR-VI-1	LOC103697058
XP_008781045.1	Shiu:CMGC_CDK-CRK7-CDK9	>lcl|NC_052407.1_cds_XP_008781045.1_32227-1 Shiu:CMGC_CDK-CRK7-CDK9	LOC103700925
XP_008783468.1	Shiu:RLK-Pelle_PERK-1	>lcl|NC_052407.1_cds_XP_008783468.1_32444-1 Shiu:RLK-Pelle_PERK-1	LOC103702707
XP_008787746.2	Shiu:RLK-Pelle_LRR-XIV	>lcl|NC_052407.1_cds_XP_008787746.2_32475-1 Shiu:RLK-Pelle_LRR-XIV	LOC103705703
XP_008787754.2	Shiu:RLK-Pelle_LRR-XI-1	>lcl|NC_052407.1_cds_XP_008787754.2_32501-1 Shiu:RLK-Pelle_LRR-XI-1	LOC103705711
XP_008787759.3	Shiu:RLK-Pelle_LRR-XI-1	>lcl|NC_052407.1_cds_XP_008787759.3_32507-1 Shiu:RLK-Pelle_LRR-XI-1	LOC103705713
XP_008792558.1	Shiu:CMGC_CK2	>lcl|NC_052407.1_cds_XP_008792558.1_32072-1 Shiu:CMGC_CK2	LOC103709130
XP_008792595.1	Shiu:CAMK_OST1L	>lcl|NC_052407.1_cds_XP_008792595.1_32034-1 Shiu:CAMK_OST1L	LOC103709149
XP_008792620.2	Shiu:RLK-Pelle_WAK_LRK10L-1	>lcl|NC_052407.1_cds_XP_008792620.2_31996-1 Shiu:RLK-Pelle_WAK_LRK10L-1	LOC103709170
XP_008792633.2	Shiu:STE_STE11	>lcl|NC_052407.1_cds_XP_008792633.2_32050-1 Shiu:STE_STE11	LOC103709183
XP_008792637.4	Shiu:Aur	>lcl|NC_052407.1_cds_XP_008792637.4_32026-1 Shiu:Aur	LOC103709187
XP_008793556.2	Shiu:AGC_NDR	>lcl|NC_052407.1_cds_XP_008793556.2_32338-1 Shiu:AGC_NDR	LOC103709825
XP_008793557.2	Shiu:AGC_NDR	>lcl|NC_052407.1_cds_XP_008793557.2_32339-1 Shiu:AGC_NDR	LOC103709825
XP_008793558.2	Shiu:AGC_NDR	>lcl|NC_052407.1_cds_XP_008793558.2_32340-1 Shiu:AGC_NDR	LOC103709825
XP_008793560.2	Shiu:AGC_NDR	>lcl|NC_052407.1_cds_XP_008793560.2_32341-1 Shiu:AGC_NDR	LOC103709825
XP_008794074.2	Shiu:RLK-Pelle_WAK_LRK10L-1	>lcl|NC_052407.1_cds_XP_008794074.2_31508-1 Shiu:RLK-Pelle_WAK_LRK10L-1	LOC103710205
XP_008795782.2	Shiu:RLK-Pelle_LRR-XI-1	>lcl|NC_052407.1_cds_XP_008795782.2_31729-1 Shiu:RLK-Pelle_LRR-XI-1	LOC103711425
XP_008804702.1	Shiu:RLK-Pelle_DLSV	>lcl|NC_052407.1_cds_XP_008804702.1_32138-1 Shiu:RLK-Pelle_DLSV	LOC103717912
XP_008804717.2	Shiu:RLK-Pelle_LRR-III	>lcl|NC_052407.1_cds_XP_008804717.2_32153-1 Shiu:RLK-Pelle_LRR-III	LOC103717919
XP_008804725.2	Shiu:RLK-Pelle_CrRLK1L-1	>lcl|NC_052407.1_cds_XP_008804725.2_32160-1 Shiu:RLK-Pelle_CrRLK1L-1	LOC103717922
XP_008810583.2	Shiu:RLK-Pelle_WAK_LRK10L-1	>lcl|NC_052407.1_cds_XP_008810583.2_31588-1 Shiu:RLK-Pelle_WAK_LRK10L-1	LOC103721966
XP_008810949.2	Shiu:RLK-Pelle_LRR-XIIIa	>lcl|NC_052407.1_cds_XP_008810949.2_31545-1 Shiu:RLK-Pelle_LRR-XIIIa	LOC103722252
XP_008810950.2	Shiu:RLK-Pelle_LRR-XIIIa	>lcl|NC_052407.1_cds_XP_008810950.2_31544-1 Shiu:RLK-Pelle_LRR-XIIIa	LOC103722252
XP_017698826.2	Shiu:STE_STE11	>lcl|NC_052407.1_cds_XP_017698826.2_32049-1 Shiu:STE_STE11	LOC103709183
XP_026659919.2	Shiu:RLK-Pelle_LRR-XI-1	>lcl|NC_052407.1_cds_XP_026659919.2_32505-1 Shiu:RLK-Pelle_LRR-XI-1	LOC103705713
XP_026661241.1	Shiu:CAMK_OST1L	>lcl|NC_052407.1_cds_XP_026661241.1_32035-1 Shiu:CAMK_OST1L	LOC103709149
XP_026663740.1	Shiu:RLK-Pelle_URK-1	>lcl|NC_052407.1_cds_XP_026663740.1_31746-1 Shiu:RLK-Pelle_URK-1	LOC103715707
XP_026663741.1	Shiu:RLK-Pelle_URK-1	>lcl|NC_052407.1_cds_XP_026663741.1_31745-1 Shiu:RLK-Pelle_URK-1	LOC103715707
XP_038970186.1	Shiu:RLK-Pelle_URK-1	>lcl|NC_052407.1_cds_XP_038970186.1_31747-1 Shiu:RLK-Pelle_URK-1	LOC103715707
XP_038970327.1	Shiu:RLK-Pelle_CrRLK1L-1	>lcl|NC_052407.1_cds_XP_038970327.1_32159-1 Shiu:RLK-Pelle_CrRLK1L-1	LOC103717922
XP_038970328.1	Shiu:RLK-Pelle_CrRLK1L-1	>lcl|NC_052407.1_cds_XP_038970328.1_32161-1 Shiu:RLK-Pelle_CrRLK1L-1	LOC103717922
XP_038970353.1	Shiu:CMGC_CDK-CRK7-CDK9	>lcl|NC_052407.1_cds_XP_038970353.1_32226-1 Shiu:CMGC_CDK-CRK7-CDK9	LOC103700925
XP_038970376.1	Shiu:CMGC_CK2	>lcl|NC_052407.1_cds_XP_038970376.1_32287-1 Shiu:CMGC_CK2	LOC103698788
XP_038970377.1	Shiu:CMGC_CK2	>lcl|NC_052407.1_cds_XP_038970377.1_32288-1 Shiu:CMGC_CK2	LOC103698788
XP_038970401.1	Shiu:RLK-Pelle_DLSV	>lcl|NC_052407.1_cds_XP_038970401.1_32379-1 Shiu:RLK-Pelle_DLSV	LOC108510999
XP_038970402.1	Shiu:RLK-Pelle_DLSV	>lcl|NC_052407.1_cds_XP_038970402.1_32380-1 Shiu:RLK-Pelle_DLSV	LOC108510999
XP_038970403.1	Shiu:RLK-Pelle_DLSV	>lcl|NC_052407.1_cds_XP_038970403.1_32382-1 Shiu:RLK-Pelle_DLSV	LOC103722528
XP_038970404.1	Shiu:RLK-Pelle_DLSV	>lcl|NC_052407.1_cds_XP_038970404.1_32381-1 Shiu:RLK-Pelle_DLSV	LOC103702231
XP_038970451.1	Shiu:RLK-Pelle_LRR-XI-1	>lcl|NC_052407.1_cds_XP_038970451.1_32503-1 Shiu:RLK-Pelle_LRR-XI-1	LOC120104079
XP_038970452.1	Shiu:RLK-Pelle_LRR-XI-1	>lcl|NC_052407.1_cds_XP_038970452.1_32504-1 Shiu:RLK-Pelle_LRR-XI-1	LOC103705762
XP_038970454.1	Shiu:RLK-Pelle_LRR-XI-1	>lcl|NC_052407.1_cds_XP_038970454.1_32506-1 Shiu:RLK-Pelle_LRR-XI-1	LOC103705713
XP_038970489.1	Shiu:CAMK_CAMKL-CHK1	>lcl|NC_052407.1_cds_XP_038970489.1_32584-1 Shiu:CAMK_CAMKL-CHK1	LOC103703688
XP_038970490.1	Shiu:CAMK_CAMKL-CHK1	>lcl|NC_052407.1_cds_XP_038970490.1_32585-1 Shiu:CAMK_CAMKL-CHK1	LOC103703688
XP_038970496.1	Shiu:AGC_RSK-2	>lcl|NC_052407.1_cds_XP_038970496.1_32601-1 Shiu:AGC_RSK-2	LOC103703678
XP_038970549.1	Shiu:RLK-Pelle_LRR-VI-1	>lcl|NC_052407.1_cds_XP_038970549.1_32753-1 Shiu:RLK-Pelle_LRR-VI-1	LOC120103816
XP_038970550.1	Shiu:RLK-Pelle_LRR-VI-1	>lcl|NC_052407.1_cds_XP_038970550.1_32754-1 Shiu:RLK-Pelle_LRR-VI-1	LOC120103816
XP_008776807.2	Shiu:CAMK_CDPK	>lcl|NC_052408.1_cds_XP_008776807.2_32992-1 Shiu:CAMK_CDPK	LOC103696863
XP_008778999.1	Shiu:RLK-Pelle_RLCK-VIIa-2	>lcl|NC_052408.1_cds_XP_008778999.1_33406-1 Shiu:RLK-Pelle_RLCK-VIIa-2	LOC103698730
XP_008779000.1	Shiu:RLK-Pelle_RLCK-VIIa-2	>lcl|NC_052408.1_cds_XP_008779000.1_33407-1 Shiu:RLK-Pelle_RLCK-VIIa-2	LOC103698730
XP_008779677.2	Shiu:RLK-Pelle_LRR-XII-1	>lcl|NC_052408.1_cds_XP_008779677.2_33170-1 Shiu:RLK-Pelle_LRR-XII-1	LOC103699436
XP_008779978.2	Shiu:RLK-Pelle_LRR-XII-1	>lcl|NC_052408.1_cds_XP_008779978.2_33169-1 Shiu:RLK-Pelle_LRR-XII-1	LOC103699752
XP_008781318.2	Shiu:RLK-Pelle_RLCK-VIIa-2	>lcl|NC_052408.1_cds_XP_008781318.2_33780-1 Shiu:RLK-Pelle_RLCK-VIIa-2	LOC103701121
XP_008781319.2	Shiu:RLK-Pelle_RLCK-VIIa-2	>lcl|NC_052408.1_cds_XP_008781319.2_33782-1 Shiu:RLK-Pelle_RLCK-VIIa-2	LOC103701122
XP_008781320.2	Shiu:RLK-Pelle_RLCK-VIIa-1	>lcl|NC_052408.1_cds_XP_008781320.2_33784-1 Shiu:RLK-Pelle_RLCK-VIIa-1	LOC103701123
XP_008787414.1	Shiu:RLK-Pelle_RLCK-IV	>lcl|NC_052408.1_cds_XP_008787414.1_34347-1 Shiu:RLK-Pelle_RLCK-IV	LOC103705474
XP_008787415.1	Shiu:RLK-Pelle_RLCK-IV	>lcl|NC_052408.1_cds_XP_008787415.1_34348-1 Shiu:RLK-Pelle_RLCK-IV	LOC103705474
XP_008787418.2	Shiu:RLK-Pelle_SD-2b	>lcl|NC_052408.1_cds_XP_008787418.2_34340-1 Shiu:RLK-Pelle_SD-2b	LOC103705476
XP_008787472.1	Shiu:STE_STE11	>lcl|NC_052408.1_cds_XP_008787472.1_34286-1 Shiu:STE_STE11	LOC103705516
XP_008787535.3	Shiu:RLK-Pelle_WAK	>lcl|NC_052408.1_cds_XP_008787535.3_34235-1 Shiu:RLK-Pelle_WAK	LOC103705553
XP_008787554.2	Shiu:RLK-Pelle_LRR-XII-1	>lcl|NC_052408.1_cds_XP_008787554.2_34361-1 Shiu:RLK-Pelle_LRR-XII-1	LOC103705569
XP_008788683.1	Shiu:RLK-Pelle_RLCK-XII-1	>lcl|NC_052408.1_cds_XP_008788683.1_33346-1 Shiu:RLK-Pelle_RLCK-XII-1	LOC103706386
XP_008796396.1	Shiu:RLK-Pelle_Extensin	>lcl|NC_052408.1_cds_XP_008796396.1_33530-1 Shiu:RLK-Pelle_Extensin	LOC103711866
XP_008796449.4	Shiu:RLK-Pelle_LRR-XI-1	>lcl|NC_052408.1_cds_XP_008796449.4_33491-1 Shiu:RLK-Pelle_LRR-XI-1	LOC103711908
XP_008796911.2	Shiu:CMGC_MAPK	>lcl|NC_052408.1_cds_XP_008796911.2_33266-1 Shiu:CMGC_MAPK	LOC103712221
XP_008802319.2	Shiu:RLK-Pelle_DLSV	>lcl|NC_052408.1_cds_XP_008802319.2_34119-1 Shiu:RLK-Pelle_DLSV	LOC103716187
XP_008804660.1	Shiu:CAMK_CDPK	>lcl|NC_052408.1_cds_XP_008804660.1_33852-1 Shiu:CAMK_CDPK	LOC103717884
XP_008804669.1	Shiu:CAMK_CDPK	>lcl|NC_052408.1_cds_XP_008804669.1_33853-1 Shiu:CAMK_CDPK	LOC103717884
XP_008805214.2	Shiu:RLK-Pelle_RLCK-XVI	>lcl|NC_052408.1_cds_XP_008805214.2_33680-1 Shiu:RLK-Pelle_RLCK-XVI	LOC103718262
XP_008805241.3	Shiu:RLK-Pelle_LRR-XI-1	>lcl|NC_052408.1_cds_XP_008805241.3_33676-1 Shiu:RLK-Pelle_LRR-XI-1	LOC103718279
XP_008806866.1	Shiu:RLK-Pelle_LRR-VI-2	>lcl|NC_052408.1_cds_XP_008806866.1_34218-1 Shiu:RLK-Pelle_LRR-VI-2	LOC103719414
XP_008806867.1	Shiu:RLK-Pelle_LRR-VI-2	>lcl|NC_052408.1_cds_XP_008806867.1_34220-1 Shiu:RLK-Pelle_LRR-VI-2	LOC103719414
XP_008806869.1	Shiu:RLK-Pelle_LRR-VI-2	>lcl|NC_052408.1_cds_XP_008806869.1_34222-1 Shiu:RLK-Pelle_LRR-VI-2	LOC103719414
XP_008809455.2	Shiu:RLK-Pelle_RLCK-IXb	>lcl|NC_052408.1_cds_XP_008809455.2_33071-1 Shiu:RLK-Pelle_RLCK-IXb	LOC103721159
XP_008809458.2	Shiu:RLK-Pelle_RLCK-IXb	>lcl|NC_052408.1_cds_XP_008809458.2_33073-1 Shiu:RLK-Pelle_RLCK-IXb	LOC103721159
XP_008809459.2	Shiu:RLK-Pelle_RLCK-IXb	>lcl|NC_052408.1_cds_XP_008809459.2_33074-1 Shiu:RLK-Pelle_RLCK-IXb	LOC103721159
XP_008810305.2	Shiu:CK1_CK1	>lcl|NC_052408.1_cds_XP_008810305.2_33630-1 Shiu:CK1_CK1	LOC103721753
XP_008813332.2	Shiu:CMGC_SRPK	>lcl|NC_052408.1_cds_XP_008813332.2_33806-1 Shiu:CMGC_SRPK	LOC103723994
XP_017697851.2	Shiu:RLK-Pelle_RLCK-IXb	>lcl|NC_052408.1_cds_XP_017697851.2_34279-1 Shiu:RLK-Pelle_RLCK-IXb	LOC103705579
XP_017701288.1	Shiu:RLK-Pelle_LRR-VI-2	>lcl|NC_052408.1_cds_XP_017701288.1_34221-1 Shiu:RLK-Pelle_LRR-VI-2	LOC103719414
XP_017701681.2	Shiu:RLK-Pelle_RLCK-IXb	>lcl|NC_052408.1_cds_XP_017701681.2_33075-1 Shiu:RLK-Pelle_RLCK-IXb	LOC103721159
XP_026663417.2	Shiu:RLK-Pelle_LRR-III	>lcl|NC_052408.1_cds_XP_026663417.2_33454-1 Shiu:RLK-Pelle_LRR-III	LOC103714907
XP_026664660.1	Shiu:RLK-Pelle_LRR-Xb-1	>lcl|NC_052408.1_cds_XP_026664660.1_33899-1 Shiu:RLK-Pelle_LRR-Xb-1	LOC103717473
XP_026664725.2	Shiu:RLK-Pelle_RLCK-XVI	>lcl|NC_052408.1_cds_XP_026664725.2_33679-1 Shiu:RLK-Pelle_RLCK-XVI	LOC103718262
XP_026665845.2	Shiu:RLK-Pelle_RLCK-IXb	>lcl|NC_052408.1_cds_XP_026665845.2_33072-1 Shiu:RLK-Pelle_RLCK-IXb	LOC103721159
XP_026665846.2	Shiu:RLK-Pelle_RLCK-IXb	>lcl|NC_052408.1_cds_XP_026665846.2_33076-1 Shiu:RLK-Pelle_RLCK-IXb	LOC103721159
XP_026665847.2	Shiu:RLK-Pelle_RLCK-IXb	>lcl|NC_052408.1_cds_XP_026665847.2_33078-1 Shiu:RLK-Pelle_RLCK-IXb	LOC103721159
XP_038970715.1	Shiu:RLK-Pelle_LRR-IV	>lcl|NC_052408.1_cds_XP_038970715.1_33050-1 Shiu:RLK-Pelle_LRR-IV	LOC103708290
XP_038970719.1	Shiu:RLK-Pelle_LRR-XI-1	>lcl|NC_052408.1_cds_XP_038970719.1_33063-1 Shiu:RLK-Pelle_LRR-XI-1	LOC103699355
XP_038970720.1	Shiu:RLK-Pelle_LRR-XI-1	>lcl|NC_052408.1_cds_XP_038970720.1_33062-1 Shiu:RLK-Pelle_LRR-XI-1	LOC103699355
XP_038970721.1	Shiu:RLK-Pelle_LRR-XI-1	>lcl|NC_052408.1_cds_XP_038970721.1_33061-1 Shiu:RLK-Pelle_LRR-XI-1	LOC103699355
XP_038970726.1	Shiu:RLK-Pelle_RLCK-IXb	>lcl|NC_052408.1_cds_XP_038970726.1_33077-1 Shiu:RLK-Pelle_RLCK-IXb	LOC103721159
XP_038970735.1	Shiu:RLK-Pelle_RLCK-XIII	>lcl|NC_052408.1_cds_XP_038970735.1_33112-1 Shiu:RLK-Pelle_RLCK-XIII	LOC103721800
XP_038970740.1	Shiu:RLK-Pelle_LRR-XII-1	>lcl|NC_052408.1_cds_XP_038970740.1_33133-1 Shiu:RLK-Pelle_LRR-XII-1	LOC103700035
XP_038970749.1	Shiu:RLK-Pelle_LRR-XII-1	>lcl|NC_052408.1_cds_XP_038970749.1_33159-1 Shiu:RLK-Pelle_LRR-XII-1	LOC103699515
XP_038970761.1	Shiu:RLK-Pelle_LRR-XII-1	>lcl|NC_052408.1_cds_XP_038970761.1_33190-1 Shiu:RLK-Pelle_LRR-XII-1	LOC103698686
XP_038970902.1	Shiu:RLK-Pelle_Extensin	>lcl|NC_052408.1_cds_XP_038970902.1_33531-1 Shiu:RLK-Pelle_Extensin	LOC103711866
XP_038970980.1	Shiu:RLK-Pelle_RLCK-VIIa-2	>lcl|NC_052408.1_cds_XP_038970980.1_33783-1 Shiu:RLK-Pelle_RLCK-VIIa-2	LOC103701122
XP_038971013.1	Shiu:RLK-Pelle_LRR-III	>lcl|NC_052408.1_cds_XP_038971013.1_33912-1 Shiu:RLK-Pelle_LRR-III	LOC120104244
XP_038971112.1	Shiu:RLK-Pelle_LRR-VI-2	>lcl|NC_052408.1_cds_XP_038971112.1_34219-1 Shiu:RLK-Pelle_LRR-VI-2	LOC103719414
XP_038971115.1	Shiu:RLK-Pelle_RLCK-XII-1	>lcl|NC_052408.1_cds_XP_038971115.1_34233-1 Shiu:RLK-Pelle_RLCK-XII-1	LOC103705555
XP_038971151.1	Shiu:STE_STE7	>lcl|NC_052408.1_cds_XP_038971151.1_33793-1 Shiu:STE_STE7	LOC120104299
XP_038971195.1	Shiu:RLK-Pelle_LRR-XII-1	>lcl|NC_052408.1_cds_XP_038971195.1_33131-1 Shiu:RLK-Pelle_LRR-XII-1	LOC120104343
XP_038971197.1	Shiu:RLK-Pelle_LRR-XII-1	>lcl|NC_052408.1_cds_XP_038971197.1_33135-1 Shiu:RLK-Pelle_LRR-XII-1	LOC120104345
XP_038971202.1	Shiu:RLK-Pelle_LRR-XII-1	>lcl|NC_052408.1_cds_XP_038971202.1_33162-1 Shiu:RLK-Pelle_LRR-XII-1	LOC120104351
XP_038971203.1	Shiu:RLK-Pelle_LRR-XII-1	>lcl|NC_052408.1_cds_XP_038971203.1_33165-1 Shiu:RLK-Pelle_LRR-XII-1	LOC120104352
XP_038971205.1	Shiu:RLK-Pelle_LRR-XII-1	>lcl|NC_052408.1_cds_XP_038971205.1_33171-1 Shiu:RLK-Pelle_LRR-XII-1	LOC103724158
XP_008778738.2	Shiu:RLK-Pelle_LRR-VI-2	>lcl|NC_052409.1_cds_XP_008778738.2_35039-1 Shiu:RLK-Pelle_LRR-VI-2	LOC103698483
XP_008778858.2	Shiu:RLK-Pelle_RLCK-IXb	>lcl|NC_052409.1_cds_XP_008778858.2_34739-1 Shiu:RLK-Pelle_RLCK-IXb	LOC103698606
XP_008778865.2	Shiu:RLK-Pelle_RLCK-IXb	>lcl|NC_052409.1_cds_XP_008778865.2_34740-1 Shiu:RLK-Pelle_RLCK-IXb	LOC103698606
XP_008789425.1	Shiu:CK1_CK1	>lcl|NC_052409.1_cds_XP_008789425.1_34439-1 Shiu:CK1_CK1	LOC103706927
XP_008789426.1	Shiu:CK1_CK1	>lcl|NC_052409.1_cds_XP_008789426.1_34438-1 Shiu:CK1_CK1	LOC103706927
XP_008789506.2	Shiu:TKL-Pl-6	>lcl|NC_052409.1_cds_XP_008789506.2_34546-1 Shiu:TKL-Pl-6	LOC103706982
XP_008789512.2	Shiu:TKL-Pl-6	>lcl|NC_052409.1_cds_XP_008789512.2_34550-1 Shiu:TKL-Pl-6	LOC103706982
XP_008789531.1	Shiu:RLK-Pelle_LRR-III	>lcl|NC_052409.1_cds_XP_008789531.1_34569-1 Shiu:RLK-Pelle_LRR-III	LOC103706992
XP_008789564.2	Shiu:RLK-Pelle_LysM	>lcl|NC_052409.1_cds_XP_008789564.2_34603-1 Shiu:RLK-Pelle_LysM	LOC103707015
XP_008794839.3	Shiu:RLK-Pelle_CrRLK1L-1	>lcl|NC_052409.1_cds_XP_008794839.3_35292-1 Shiu:RLK-Pelle_CrRLK1L-1	LOC103710736
XP_008799360.1	Shiu:RLK-Pelle_RLCK-XII-1	>lcl|NC_052409.1_cds_XP_008799360.1_35235-1 Shiu:RLK-Pelle_RLCK-XII-1	LOC103714028
XP_008799403.1	Shiu:RLK-Pelle_RLCK-VIIa-2	>lcl|NC_052409.1_cds_XP_008799403.1_35067-1 Shiu:RLK-Pelle_RLCK-VIIa-2	LOC103714048
XP_008801797.2	Shiu:RLK-Pelle_RLCK-XIII	>lcl|NC_052409.1_cds_XP_008801797.2_35377-1 Shiu:RLK-Pelle_RLCK-XIII	LOC103715817
XP_008803034.1	Shiu:CMGC_GSK	>lcl|NC_052409.1_cds_XP_008803034.1_35527-1 Shiu:CMGC_GSK	LOC103716707
XP_008803035.1	Shiu:CMGC_GSK	>lcl|NC_052409.1_cds_XP_008803035.1_35528-1 Shiu:CMGC_GSK	LOC103716707
XP_008803980.2	Shiu:RLK-Pelle_LRR-XI-1	>lcl|NC_052409.1_cds_XP_008803980.2_35419-1 Shiu:RLK-Pelle_LRR-XI-1	LOC103717391
XP_008807319.1	Shiu:CAMK_CAMKL-LKB	>lcl|NC_052409.1_cds_XP_008807319.1_34389-1 Shiu:CAMK_CAMKL-LKB	LOC103719719
XP_008807327.1	Shiu:CAMK_CAMKL-LKB	>lcl|NC_052409.1_cds_XP_008807327.1_34390-1 Shiu:CAMK_CAMKL-LKB	LOC103719719
XP_008808621.3	Shiu:RLK-Pelle_LRR-XI-1	>lcl|NC_052409.1_cds_XP_008808621.3_35115-1 Shiu:RLK-Pelle_LRR-XI-1	LOC103720609
XP_008809771.1	Shiu:CMGC_CDK-Pl	>lcl|NC_052409.1_cds_XP_008809771.1_35498-1 Shiu:CMGC_CDK-Pl	LOC103721375
XP_008809772.1	Shiu:CMGC_CDK-Pl	>lcl|NC_052409.1_cds_XP_008809772.1_35499-1 Shiu:CMGC_CDK-Pl	LOC103721375
XP_008809781.2	Shiu:CAMK_CDPK	>lcl|NC_052409.1_cds_XP_008809781.2_35491-1 Shiu:CAMK_CDPK	LOC103721378
XP_008810291.2	Shiu:RLK-Pelle_LRR-XIIIb	>lcl|NC_052409.1_cds_XP_008810291.2_35470-1 Shiu:RLK-Pelle_LRR-XIIIb	LOC103721746
XP_008811862.1	Shiu:TKL-Pl-4	>lcl|NC_052409.1_cds_XP_008811862.1_35176-1 Shiu:TKL-Pl-4	LOC103722908
XP_008811868.1	Shiu:TKL-Pl-4	>lcl|NC_052409.1_cds_XP_008811868.1_35179-1 Shiu:TKL-Pl-4	LOC103722908
XP_008811875.1	Shiu:TKL-Pl-4	>lcl|NC_052409.1_cds_XP_008811875.1_35178-1 Shiu:TKL-Pl-4	LOC103722908
XP_008811883.1	Shiu:TKL-Pl-4	>lcl|NC_052409.1_cds_XP_008811883.1_35177-1 Shiu:TKL-Pl-4	LOC103722908
XP_008812270.2	Shiu:RLK-Pelle_RLCK-VIIa-2	>lcl|NC_052409.1_cds_XP_008812270.2_34753-1 Shiu:RLK-Pelle_RLCK-VIIa-2	LOC103723201
XP_008812284.2	Shiu:RLK-Pelle_RLCK-VIIa-1	>lcl|NC_052409.1_cds_XP_008812284.2_34754-1 Shiu:RLK-Pelle_RLCK-VIIa-1	LOC103723207
XP_008812382.2	Shiu:CMGC_SRPK	>lcl|NC_052409.1_cds_XP_008812382.2_34763-1 Shiu:CMGC_SRPK	LOC103723280
XP_008812553.1	Shiu:CAMK_CDPK	>lcl|NC_052409.1_cds_XP_008812553.1_34789-1 Shiu:CAMK_CDPK	LOC103723419
XP_008812742.1	Shiu:CAMK_AMPK	>lcl|NC_052409.1_cds_XP_008812742.1_34812-1 Shiu:CAMK_AMPK	LOC103723553
XP_008812749.1	Shiu:CAMK_AMPK	>lcl|NC_052409.1_cds_XP_008812749.1_34813-1 Shiu:CAMK_AMPK	LOC103723553
XP_008813180.2	Shiu:RLK-Pelle_LRR-III	>lcl|NC_052409.1_cds_XP_008813180.2_34852-1 Shiu:RLK-Pelle_LRR-III	LOC103723877
XP_008813262.1	Shiu:RLK-Pelle_DLSV	>lcl|NC_052409.1_cds_XP_008813262.1_34864-1 Shiu:RLK-Pelle_DLSV	LOC103723943
XP_017696624.2	Shiu:RLK-Pelle_RLCK-XII-1	>lcl|NC_052409.1_cds_XP_017696624.2_35047-1 Shiu:RLK-Pelle_RLCK-XII-1	LOC103698531
XP_017699188.2	Shiu:CMGC_MAPK	>lcl|NC_052409.1_cds_XP_017699188.2_35299-1 Shiu:CMGC_MAPK	LOC103710737
XP_026655964.2	Shiu:TKL-Pl-4	>lcl|NC_052409.1_cds_XP_026655964.2_35175-1 Shiu:TKL-Pl-4	LOC103722908
XP_026656054.2	Shiu:RLK-Pelle_RLCK-VIIa-1	>lcl|NC_052409.1_cds_XP_026656054.2_34755-1 Shiu:RLK-Pelle_RLCK-VIIa-1	LOC103723207
XP_026660410.2	Shiu:TKL-Pl-6	>lcl|NC_052409.1_cds_XP_026660410.2_34549-1 Shiu:TKL-Pl-6	LOC103706982
XP_026660411.2	Shiu:TKL-Pl-6	>lcl|NC_052409.1_cds_XP_026660411.2_34553-1 Shiu:TKL-Pl-6	LOC103706982
XP_026660413.2	Shiu:TKL-Pl-6	>lcl|NC_052409.1_cds_XP_026660413.2_34554-1 Shiu:TKL-Pl-6	LOC103706982
XP_026664107.1	Shiu:CMGC_GSK	>lcl|NC_052409.1_cds_XP_026664107.1_35529-1 Shiu:CMGC_GSK	LOC103716707
XP_026665452.1	Shiu:CAMK_CAMKL-LKB	>lcl|NC_052409.1_cds_XP_026665452.1_34388-1 Shiu:CAMK_CAMKL-LKB	LOC103719719
XP_026665455.1	Shiu:CAMK_CAMKL-LKB	>lcl|NC_052409.1_cds_XP_026665455.1_34391-1 Shiu:CAMK_CAMKL-LKB	LOC103719719
XP_038971257.1	Shiu:TKL-Pl-6	>lcl|NC_052409.1_cds_XP_038971257.1_34547-1 Shiu:TKL-Pl-6	LOC103706982
XP_038971258.1	Shiu:TKL-Pl-6	>lcl|NC_052409.1_cds_XP_038971258.1_34548-1 Shiu:TKL-Pl-6	LOC103706982
XP_038971259.1	Shiu:TKL-Pl-6	>lcl|NC_052409.1_cds_XP_038971259.1_34551-1 Shiu:TKL-Pl-6	LOC103706982
XP_038971260.1	Shiu:TKL-Pl-6	>lcl|NC_052409.1_cds_XP_038971260.1_34552-1 Shiu:TKL-Pl-6	LOC103706982
XP_038971297.1	Shiu:RLK-Pelle_RLCK-IXb	>lcl|NC_052409.1_cds_XP_038971297.1_34725-1 Shiu:RLK-Pelle_RLCK-IXb	LOC120103911
XP_038971298.1	Shiu:RLK-Pelle_RLCK-IXb	>lcl|NC_052409.1_cds_XP_038971298.1_34724-1 Shiu:RLK-Pelle_RLCK-IXb	LOC120103911
XP_038971428.1	Shiu:TKL-Pl-4	>lcl|NC_052409.1_cds_XP_038971428.1_35180-1 Shiu:TKL-Pl-4	LOC103722908
XP_038971528.1	Shiu:RLK-Pelle_LRR-XIIIb	>lcl|NC_052409.1_cds_XP_038971528.1_35471-1 Shiu:RLK-Pelle_LRR-XIIIb	LOC103721746
XP_038971559.1	Shiu:CAMK_CDPK	>lcl|NC_052409.1_cds_XP_038971559.1_34417-1 Shiu:CAMK_CDPK	LOC120104440
XP_008785933.2	Shiu:CMGC_CDK-CRK7-CDK9	>lcl|NW_024067666.1_cds_XP_008785933.2_35868-1 Shiu:CMGC_CDK-CRK7-CDK9	LOC103704440
XP_008785991.2	Shiu:RLK-Pelle_LRR-XV	>lcl|NW_024067666.1_cds_XP_008785991.2_35923-1 Shiu:RLK-Pelle_LRR-XV	LOC103704476
XP_008785993.2	Shiu:RLK-Pelle_LRR-XV	>lcl|NW_024067666.1_cds_XP_008785993.2_35926-1 Shiu:RLK-Pelle_LRR-XV	LOC103704476
XP_008785994.2	Shiu:RLK-Pelle_LRR-XV	>lcl|NW_024067666.1_cds_XP_008785994.2_35924-1 Shiu:RLK-Pelle_LRR-XV	LOC103704476
XP_008786021.1	Shiu:STE_STE20-Pl	>lcl|NW_024067666.1_cds_XP_008786021.1_35947-1 Shiu:STE_STE20-Pl	LOC103704487
XP_008786039.2	Shiu:TKL-Pl-4	>lcl|NW_024067666.1_cds_XP_008786039.2_35966-1 Shiu:TKL-Pl-4	LOC103704501
XP_008786044.1	Shiu:NEK	>lcl|NW_024067666.1_cds_XP_008786044.1_35975-1 Shiu:NEK	LOC103704503
XP_008786134.1	Shiu:CAMK_CDPK	>lcl|NW_024067666.1_cds_XP_008786134.1_36072-1 Shiu:CAMK_CDPK	LOC103704560
XP_008787247.2	Shiu:RLK-Pelle_LRR-XIV	>lcl|NW_024067666.1_cds_XP_008787247.2_35661-1 Shiu:RLK-Pelle_LRR-XIV	LOC103705357
XP_008792671.1	Shiu:CMGC_CK2	>lcl|NW_024067666.1_cds_XP_008792671.1_35827-1 Shiu:CMGC_CK2	LOC103709217
XP_008792673.1	Shiu:CMGC_CK2	>lcl|NW_024067666.1_cds_XP_008792673.1_35826-1 Shiu:CMGC_CK2	LOC103709217
XP_008792685.1	Shiu:STE_STE11	>lcl|NW_024067666.1_cds_XP_008792685.1_35815-1 Shiu:STE_STE11	LOC103709223
XP_008792700.1	Shiu:CAMK_OST1L	>lcl|NW_024067666.1_cds_XP_008792700.1_35802-1 Shiu:CAMK_OST1L	LOC103709232
XP_017697622.2	Shiu:RLK-Pelle_SD-2b	>lcl|NW_024067666.1_cds_XP_017697622.2_36084-1 Shiu:RLK-Pelle_SD-2b	LOC103704599
XP_017697634.2	Shiu:RLK-Pelle_LRR-XV	>lcl|NW_024067666.1_cds_XP_017697634.2_35925-1 Shiu:RLK-Pelle_LRR-XV	LOC103704476
XP_026659399.1	Shiu:NEK	>lcl|NW_024067666.1_cds_XP_026659399.1_35973-1 Shiu:NEK	LOC103704503
XP_026659400.1	Shiu:NEK	>lcl|NW_024067666.1_cds_XP_026659400.1_35974-1 Shiu:NEK	LOC103704503
XP_026659437.2	Shiu:RLK-Pelle_SD-2b	>lcl|NW_024067666.1_cds_XP_026659437.2_36083-1 Shiu:RLK-Pelle_SD-2b	LOC103704599
XP_026661273.1	Shiu:CAMK_OST1L	>lcl|NW_024067666.1_cds_XP_026661273.1_35803-1 Shiu:CAMK_OST1L	LOC103709232
XP_038971609.1	Shiu:AGC_NDR	>lcl|NW_024067666.1_cds_XP_038971609.1_35585-1 Shiu:AGC_NDR	LOC103705427
XP_038971638.1	Shiu:RLK-Pelle_LRR-XI-1	>lcl|NW_024067666.1_cds_XP_038971638.1_35671-1 Shiu:RLK-Pelle_LRR-XI-1	LOC103705430
XP_038971685.1	Shiu:CMGC_CDK-CRK7-CDK9	>lcl|NW_024067666.1_cds_XP_038971685.1_35867-1 Shiu:CMGC_CDK-CRK7-CDK9	LOC103704440
XP_038971702.1	Shiu:RLK-Pelle_LRR-XV	>lcl|NW_024067666.1_cds_XP_038971702.1_35927-1 Shiu:RLK-Pelle_LRR-XV	LOC103704476
XP_008778027.2	Shiu:RLK-Pelle_CR4L	>lcl|NW_024067667.1_cds_XP_008778027.2_36166-1 Shiu:RLK-Pelle_CR4L	LOC103697866
XP_008783270.2	Shiu:TKL-Pl-1	>lcl|NW_024067667.1_cds_XP_008783270.2_36191-1 Shiu:TKL-Pl-1	LOC103702563
XP_008797053.1	Shiu:CMGC_CDK-CDK7	>lcl|NW_024067667.1_cds_XP_008797053.1_36256-1 Shiu:CMGC_CDK-CDK7	LOC103712337
XP_008798862.2	Shiu:NEK	>lcl|NW_024067667.1_cds_XP_008798862.2_36273-1 Shiu:NEK	LOC103713637
XP_017696254.2	Shiu:RLK-Pelle_CR4L	>lcl|NW_024067667.1_cds_XP_017696254.2_36165-1 Shiu:RLK-Pelle_CR4L	LOC103697866
XP_038971828.1	Shiu:CMGC_CDK-Pl	>lcl|NW_024067667.1_cds_XP_038971828.1_36290-1 Shiu:CMGC_CDK-Pl	LOC103698836
XP_008793949.1	Shiu:RLK-Pelle_RLCK-XV	>lcl|NW_024067669.1_cds_XP_008793949.1_36409-1 Shiu:RLK-Pelle_RLCK-XV	LOC103710111
XP_008793992.2	Shiu:RLK-Pelle_L-LEC	>lcl|NW_024067669.1_cds_XP_008793992.2_36421-1 Shiu:RLK-Pelle_L-LEC	LOC103710150
XP_008796157.1	Shiu:CMGC_CDK-Pl	>lcl|NW_024067669.1_cds_XP_008796157.1_36497-1 Shiu:CMGC_CDK-Pl	LOC103711692
XP_008796520.1	Shiu:RLK-Pelle_CrRLK1L-1	>lcl|NW_024067669.1_cds_XP_008796520.1_36545-1 Shiu:RLK-Pelle_CrRLK1L-1	LOC103711963
XP_008796980.2	Shiu:CMGC_CLK	>lcl|NW_024067669.1_cds_XP_008796980.2_36605-1 Shiu:CMGC_CLK	LOC103712277
XP_008796986.2	Shiu:CMGC_CLK	>lcl|NW_024067669.1_cds_XP_008796986.2_36606-1 Shiu:CMGC_CLK	LOC103712277
XP_026662445.1	Shiu:RLK-Pelle_WAK	>lcl|NW_024067669.1_cds_XP_026662445.1_36513-1 Shiu:RLK-Pelle_WAK	LOC103713459
XP_026662477.2	Shiu:RLK-Pelle_WAK	>lcl|NW_024067669.1_cds_XP_026662477.2_36533-1 Shiu:RLK-Pelle_WAK	LOC113463060
XP_026662646.2	Shiu:CMGC_CLK	>lcl|NW_024067669.1_cds_XP_026662646.2_36607-1 Shiu:CMGC_CLK	LOC103712277
XP_038971870.1	Shiu:RLK-Pelle_URK-1	>lcl|NW_024067669.1_cds_XP_038971870.1_36357-1 Shiu:RLK-Pelle_URK-1	LOC103710141
XP_038971871.1	Shiu:RLK-Pelle_URK-1	>lcl|NW_024067669.1_cds_XP_038971871.1_36356-1 Shiu:RLK-Pelle_URK-1	LOC103710141
XP_038971897.1	Shiu:RLK-Pelle_RLCK-VIIa-2	>lcl|NW_024067669.1_cds_XP_038971897.1_36411-1 Shiu:RLK-Pelle_RLCK-VIIa-2	LOC103710113
XP_038971942.1	Shiu:AGC_RSK-2	>lcl|NW_024067669.1_cds_XP_038971942.1_36526-1 Shiu:AGC_RSK-2	LOC120104603
XP_038971943.1	Shiu:RLK-Pelle_WAK	>lcl|NW_024067669.1_cds_XP_038971943.1_36532-1 Shiu:RLK-Pelle_WAK	LOC113463060
XP_038971944.1	Shiu:RLK-Pelle_WAK	>lcl|NW_024067669.1_cds_XP_038971944.1_36528-1 Shiu:RLK-Pelle_WAK	LOC113463060
XP_038971945.1	Shiu:RLK-Pelle_WAK	>lcl|NW_024067669.1_cds_XP_038971945.1_36534-1 Shiu:RLK-Pelle_WAK	LOC113463060
XP_038971946.1	Shiu:RLK-Pelle_WAK	>lcl|NW_024067669.1_cds_XP_038971946.1_36529-1 Shiu:RLK-Pelle_WAK	LOC113463060
XP_038971947.1	Shiu:RLK-Pelle_WAK	>lcl|NW_024067669.1_cds_XP_038971947.1_36527-1 Shiu:RLK-Pelle_WAK	LOC120104604
XP_038971996.1	Shiu:RLK-Pelle_WAK	>lcl|NW_024067669.1_cds_XP_038971996.1_36512-1 Shiu:RLK-Pelle_WAK	LOC113463020
XP_008809573.2	Shiu:TKL-Pl-5	>lcl|NW_024067670.1_cds_XP_008809573.2_36631-1 Shiu:TKL-Pl-5	LOC103721231
XP_038972014.1	Shiu:TKL_CTR1-DRK-2	>lcl|NW_024067670.1_cds_XP_038972014.1_36672-1 Shiu:TKL_CTR1-DRK-2	LOC103695944
XP_038972015.1	Shiu:TKL_CTR1-DRK-2	>lcl|NW_024067670.1_cds_XP_038972015.1_36673-1 Shiu:TKL_CTR1-DRK-2	LOC103695944
XP_038972016.1	Shiu:TKL_CTR1-DRK-2	>lcl|NW_024067670.1_cds_XP_038972016.1_36674-1 Shiu:TKL_CTR1-DRK-2	LOC103695944
XP_038972017.1	Shiu:TKL_CTR1-DRK-2	>lcl|NW_024067670.1_cds_XP_038972017.1_36675-1 Shiu:TKL_CTR1-DRK-2	LOC103695944
XP_038972018.1	Shiu:TKL_CTR1-DRK-2	>lcl|NW_024067670.1_cds_XP_038972018.1_36676-1 Shiu:TKL_CTR1-DRK-2	LOC103695944
XP_038972019.1	Shiu:TKL_CTR1-DRK-2	>lcl|NW_024067670.1_cds_XP_038972019.1_36671-1 Shiu:TKL_CTR1-DRK-2	LOC103695944
XP_008776550.1	Shiu:RLK-Pelle_LRR-III	>lcl|NW_024067673.1_cds_XP_008776550.1_36825-1 Shiu:RLK-Pelle_LRR-III	LOC103696643
XP_008777244.2	Shiu:RLK-Pelle_SD-2b	>lcl|NW_024067673.1_cds_XP_008777244.2_36765-1 Shiu:RLK-Pelle_SD-2b	LOC103697208
XP_008778887.1	Shiu:RLK-Pelle_SD-2b	>lcl|NW_024067673.1_cds_XP_008778887.1_36743-1 Shiu:RLK-Pelle_SD-2b	LOC103698627
XP_008808085.1	Shiu:RLK-Pelle_SD-2b	>lcl|NW_024067673.1_cds_XP_008808085.1_36742-1 Shiu:RLK-Pelle_SD-2b	LOC103720252
XP_008808088.1	Shiu:NAK	>lcl|NW_024067673.1_cds_XP_008808088.1_36738-1 Shiu:NAK	LOC103720255
XP_008808089.1	Shiu:NAK	>lcl|NW_024067673.1_cds_XP_008808089.1_36739-1 Shiu:NAK	LOC103720255
XP_008813090.1	Shiu:CAMK_OST1L	>lcl|NW_024067673.1_cds_XP_008813090.1_36756-1 Shiu:CAMK_OST1L	LOC103723820
XP_008813092.1	Shiu:CAMK_OST1L	>lcl|NW_024067673.1_cds_XP_008813092.1_36758-1 Shiu:CAMK_OST1L	LOC103723820
XP_008813093.1	Shiu:CAMK_OST1L	>lcl|NW_024067673.1_cds_XP_008813093.1_36757-1 Shiu:CAMK_OST1L	LOC103723820
XP_008813094.1	Shiu:CAMK_OST1L	>lcl|NW_024067673.1_cds_XP_008813094.1_36759-1 Shiu:CAMK_OST1L	LOC103723820
XP_026656047.1	Shiu:CAMK_OST1L	>lcl|NW_024067673.1_cds_XP_026656047.1_36755-1 Shiu:CAMK_OST1L	LOC103723820
XP_038972061.1	Shiu:NAK	>lcl|NW_024067673.1_cds_XP_038972061.1_36737-1 Shiu:NAK	LOC103720255
XP_008813012.2	Shiu:WNK_NRBP	>lcl|NW_024067675.1_cds_XP_008813012.2_36880-1 Shiu:WNK_NRBP	LOC103723763
XP_008813013.2	Shiu:WNK_NRBP	>lcl|NW_024067675.1_cds_XP_008813013.2_36881-1 Shiu:WNK_NRBP	LOC103723763
XP_008813730.2	Shiu:RLK-Pelle_LRR-III	>lcl|NW_024067675.1_cds_XP_008813730.2_36891-1 Shiu:RLK-Pelle_LRR-III	LOC103724293
XP_008804579.2	Shiu:CMGC_CDK-CRK7-CDK9	>lcl|NW_024067676.1_cds_XP_008804579.2_37011-1 Shiu:CMGC_CDK-CRK7-CDK9	LOC103717826
XP_008804581.2	Shiu:CMGC_CDK-CRK7-CDK9	>lcl|NW_024067676.1_cds_XP_008804581.2_37012-1 Shiu:CMGC_CDK-CRK7-CDK9	LOC103717826
XP_008788452.2	Shiu:RLK-Pelle_DLSV	>lcl|NW_024067677.1_cds_XP_008788452.2_37263-1 Shiu:RLK-Pelle_DLSV	LOC103706191
XP_008788453.2	Shiu:RLK-Pelle_DLSV	>lcl|NW_024067677.1_cds_XP_008788453.2_37260-1 Shiu:RLK-Pelle_DLSV	LOC103706191
XP_008804519.2	Shiu:RLK-Pelle_LRR-Xb-1	>lcl|NW_024067677.1_cds_XP_008804519.2_37242-1 Shiu:RLK-Pelle_LRR-Xb-1	LOC103717784
XP_008804555.2	Shiu:RLK-Pelle_L-LEC	>lcl|NW_024067677.1_cds_XP_008804555.2_37240-1 Shiu:RLK-Pelle_L-LEC	LOC103717805
XP_008804979.2	Shiu:TKL-Pl-4	>lcl|NW_024067677.1_cds_XP_008804979.2_37168-1 Shiu:TKL-Pl-4	LOC103718094
XP_008804980.2	Shiu:TKL-Pl-4	>lcl|NW_024067677.1_cds_XP_008804980.2_37169-1 Shiu:TKL-Pl-4	LOC103718094
XP_008813796.4	Shiu:TKL_CTR1-DRK-2	>lcl|NW_024067677.1_cds_XP_008813796.4_37201-1 Shiu:TKL_CTR1-DRK-2	LOC103724347
XP_026660132.2	Shiu:RLK-Pelle_DLSV	>lcl|NW_024067677.1_cds_XP_026660132.2_37264-1 Shiu:RLK-Pelle_DLSV	LOC103706191
XP_038972252.1	Shiu:TKL_CTR1-DRK-2	>lcl|NW_024067677.1_cds_XP_038972252.1_37202-1 Shiu:TKL_CTR1-DRK-2	LOC103724347
XP_038972270.1	Shiu:RLK-Pelle_DLSV	>lcl|NW_024067677.1_cds_XP_038972270.1_37262-1 Shiu:RLK-Pelle_DLSV	LOC103706191
XP_038972271.1	Shiu:RLK-Pelle_DLSV	>lcl|NW_024067677.1_cds_XP_038972271.1_37259-1 Shiu:RLK-Pelle_DLSV	LOC103706191
XP_038972272.1	Shiu:RLK-Pelle_DLSV	>lcl|NW_024067677.1_cds_XP_038972272.1_37261-1 Shiu:RLK-Pelle_DLSV	LOC103706191
XP_038972278.1	Shiu:RLK-Pelle_LRR-XII-1	>lcl|NW_024067677.1_cds_XP_038972278.1_37183-1 Shiu:RLK-Pelle_LRR-XII-1	LOC103718096
XP_008798697.1	Shiu:CAMK_CDPK	>lcl|NW_024067678.1_cds_XP_008798697.1_37303-1 Shiu:CAMK_CDPK	LOC103713516
XP_008798729.3	Shiu:RLK-Pelle_L-LEC	>lcl|NW_024067678.1_cds_XP_008798729.3_37312-1 Shiu:RLK-Pelle_L-LEC	LOC103713541
XP_026666112.1	Shiu:CAMK_CDPK	>lcl|NW_024067678.1_cds_XP_026666112.1_37284-1 Shiu:CAMK_CDPK	LOC103721833
XP_038972306.1	Shiu:CAMK_CDPK	>lcl|NW_024067678.1_cds_XP_038972306.1_37302-1 Shiu:CAMK_CDPK	LOC103713516
XP_008805652.1	Shiu:RLK-Pelle_RLCK-XV	>lcl|NW_024067679.1_cds_XP_008805652.1_37355-1 Shiu:RLK-Pelle_RLCK-XV	LOC103718553
XP_017695981.2	Shiu:RLK-Pelle_DLSV	>lcl|NW_024067680.1_cds_XP_017695981.2_37433-1 Shiu:RLK-Pelle_DLSV	LOC103696672
XP_017700716.2	Shiu:RLK-Pelle_DLSV	>lcl|NW_024067680.1_cds_XP_017700716.2_37438-1 Shiu:RLK-Pelle_DLSV	LOC103717321
XP_026664332.2	Shiu:RLK-Pelle_DLSV	>lcl|NW_024067680.1_cds_XP_026664332.2_37437-1 Shiu:RLK-Pelle_DLSV	LOC103717321
XP_038972360.1	Shiu:RLK-Pelle_DLSV	>lcl|NW_024067680.1_cds_XP_038972360.1_37432-1 Shiu:RLK-Pelle_DLSV	LOC103696673
XP_038972402.1	Shiu:RLK-Pelle_DLSV	>lcl|NW_024067680.1_cds_XP_038972402.1_37434-1 Shiu:RLK-Pelle_DLSV	LOC103717328
XP_038972403.1	Shiu:RLK-Pelle_DLSV	>lcl|NW_024067680.1_cds_XP_038972403.1_37435-1 Shiu:RLK-Pelle_DLSV	LOC103717327
XP_038972404.1	Shiu:RLK-Pelle_DLSV	>lcl|NW_024067680.1_cds_XP_038972404.1_37436-1 Shiu:RLK-Pelle_DLSV	LOC108511656
XP_008786667.2	Shiu:IRE1	>lcl|NW_024067681.1_cds_XP_008786667.2_37605-1 Shiu:IRE1	LOC103704928
XP_008786669.1	Shiu:IRE1	>lcl|NW_024067681.1_cds_XP_008786669.1_37606-1 Shiu:IRE1	LOC103704928
XP_008786722.2	Shiu:CAMK_CDPK	>lcl|NW_024067681.1_cds_XP_008786722.2_37649-1 Shiu:CAMK_CDPK	LOC103704957
XP_026659592.2	Shiu:IRE1	>lcl|NW_024067681.1_cds_XP_026659592.2_37607-1 Shiu:IRE1	LOC103704928
XP_026659623.2	Shiu:CAMK_CDPK	>lcl|NW_024067681.1_cds_XP_026659623.2_37650-1 Shiu:CAMK_CDPK	LOC103704957
XP_008805852.1	Shiu:RLK-Pelle_SD-2b	>lcl|NW_024067682.1_cds_XP_008805852.1_37698-1 Shiu:RLK-Pelle_SD-2b	LOC103718701
XP_026656660.1	Shiu:RLK-Pelle_SD-2b	>lcl|NW_024067682.1_cds_XP_026656660.1_37696-1 Shiu:RLK-Pelle_SD-2b	LOC103696364
XP_038972463.1	Shiu:RLK-Pelle_SD-2b	>lcl|NW_024067682.1_cds_XP_038972463.1_37699-1 Shiu:RLK-Pelle_SD-2b	LOC103696884
XP_008801239.2	Shiu:AGC_RSK-2	>lcl|NW_024067684.1_cds_XP_008801239.2_37743-1 Shiu:AGC_RSK-2	LOC103715402
XP_017700262.2	Shiu:AGC_RSK-2	>lcl|NW_024067684.1_cds_XP_017700262.2_37744-1 Shiu:AGC_RSK-2	LOC103715402
XP_026657037.2	Shiu:RLK-Pelle_LRK10L-2	>lcl|NW_024067686.1_cds_XP_026657037.2_37940-1 Shiu:RLK-Pelle_LRK10L-2	LOC103697415
XP_038972574.1	Shiu:RLK-Pelle_LRK10L-2	>lcl|NW_024067686.1_cds_XP_038972574.1_37934-1 Shiu:RLK-Pelle_LRK10L-2	LOC103699972
XP_038972575.1	Shiu:RLK-Pelle_LRK10L-2	>lcl|NW_024067686.1_cds_XP_038972575.1_37935-1 Shiu:RLK-Pelle_LRK10L-2	LOC113462143
XP_038972579.1	Shiu:RLK-Pelle_LRK10L-2	>lcl|NW_024067686.1_cds_XP_038972579.1_37941-1 Shiu:RLK-Pelle_LRK10L-2	LOC103697545
XP_038972581.1	Shiu:RLK-Pelle_LRK10L-2	>lcl|NW_024067686.1_cds_XP_038972581.1_37944-1 Shiu:RLK-Pelle_LRK10L-2	LOC103697414
XP_038972582.1	Shiu:RLK-Pelle_LRK10L-2	>lcl|NW_024067686.1_cds_XP_038972582.1_37943-1 Shiu:RLK-Pelle_LRK10L-2	LOC103697410
XP_008798680.2	Shiu:TKL_Gdt	>lcl|NW_024067689.1_cds_XP_008798680.2_38039-1 Shiu:TKL_Gdt	LOC103713504
XP_008802050.2	Shiu:CAMK_CDPK	>lcl|NW_024067689.1_cds_XP_008802050.2_38080-1 Shiu:CAMK_CDPK	LOC103716002
XP_026663871.2	Shiu:RLK-Pelle_SD-2b	>lcl|NW_024067689.1_cds_XP_026663871.2_38087-1 Shiu:RLK-Pelle_SD-2b	LOC103716031
XP_008776091.2	Shiu:RLK-Pelle_LRR-XI-1	>lcl|NW_024067692.1_cds_XP_008776091.2_38205-1 Shiu:RLK-Pelle_LRR-XI-1	LOC103696298
XP_008784834.2	Shiu:RLK-Pelle_SD-2b	>lcl|NW_024067692.1_cds_XP_008784834.2_38192-1 Shiu:RLK-Pelle_SD-2b	LOC103703682
XP_008799908.2	Shiu:RLK-Pelle_LRR-I-1	>lcl|NW_024067692.1_cds_XP_008799908.2_38156-1 Shiu:RLK-Pelle_LRR-I-1	LOC103714442
XP_008810968.1	Shiu:CAMK_CDPK	>lcl|NW_024067692.1_cds_XP_008810968.1_38181-1 Shiu:CAMK_CDPK	LOC103722265
XP_008787378.1	Shiu:RLK-Pelle_LysM	>lcl|NW_024067693.1_cds_XP_008787378.1_38210-1 Shiu:RLK-Pelle_LysM	LOC103705449
XP_008795199.2	Shiu:CAMK_CDPK	>lcl|NW_024067695.1_cds_XP_008795199.2_38292-1 Shiu:CAMK_CDPK	LOC103711011
XP_008795200.2	Shiu:CAMK_CDPK	>lcl|NW_024067695.1_cds_XP_008795200.2_38293-1 Shiu:CAMK_CDPK	LOC103711011
XP_008804778.1	Shiu:CAMK_OST1L	>lcl|NW_024067695.1_cds_XP_008804778.1_38267-1 Shiu:CAMK_OST1L	LOC103717964
XP_008804779.1	Shiu:CAMK_OST1L	>lcl|NW_024067695.1_cds_XP_008804779.1_38265-1 Shiu:CAMK_OST1L	LOC103717964
XP_008804780.1	Shiu:CAMK_OST1L	>lcl|NW_024067695.1_cds_XP_008804780.1_38266-1 Shiu:CAMK_OST1L	LOC103717964
XP_026664603.1	Shiu:CAMK_OST1L	>lcl|NW_024067695.1_cds_XP_026664603.1_38268-1 Shiu:CAMK_OST1L	LOC103717964
XP_038972971.1	Shiu:CAMK_CAMKL-CHK1	>lcl|NW_024067707.1_cds_XP_038972971.1_38802-1 Shiu:CAMK_CAMKL-CHK1	LOC120103985
XP_038973100.1	Shiu:STE_STE11	>lcl|NW_024067715.1_cds_XP_038973100.1_39029-1 Shiu:STE_STE11	LOC103696066
XP_038973101.1	Shiu:STE_STE11	>lcl|NW_024067715.1_cds_XP_038973101.1_39030-1 Shiu:STE_STE11	LOC103696066
XP_038973102.1	Shiu:STE_STE11	>lcl|NW_024067715.1_cds_XP_038973102.1_39031-1 Shiu:STE_STE11	LOC103696066
XP_038973103.1	Shiu:STE_STE11	>lcl|NW_024067715.1_cds_XP_038973103.1_39027-1 Shiu:STE_STE11	LOC103696066
XP_038973104.1	Shiu:STE_STE11	>lcl|NW_024067715.1_cds_XP_038973104.1_39028-1 Shiu:STE_STE11	LOC103696066
XP_038973105.1	Shiu:STE_STE11	>lcl|NW_024067715.1_cds_XP_038973105.1_39034-1 Shiu:STE_STE11	LOC103696066
XP_038973106.1	Shiu:STE_STE11	>lcl|NW_024067715.1_cds_XP_038973106.1_39035-1 Shiu:STE_STE11	LOC103696066
XP_038973107.1	Shiu:STE_STE11	>lcl|NW_024067715.1_cds_XP_038973107.1_39032-1 Shiu:STE_STE11	LOC103696066
XP_017701705.2	Shiu:RLK-Pelle_LRR-XII-1	>lcl|NW_024067716.1_cds_XP_017701705.2_39045-1 Shiu:RLK-Pelle_LRR-XII-1	LOC103721267
XP_008808190.2	Shiu:RLK-Pelle_LRR-III	>lcl|NW_024067717.1_cds_XP_008808190.2_39148-1 Shiu:RLK-Pelle_LRR-III	LOC103720324
XP_008809508.2	Shiu:RLK-Pelle_LRR-II	>lcl|NW_024067717.1_cds_XP_008809508.2_39069-1 Shiu:RLK-Pelle_LRR-II	LOC103721192
XP_026665861.2	Shiu:RLK-Pelle_LRR-III	>lcl|NW_024067717.1_cds_XP_026665861.2_39074-1 Shiu:RLK-Pelle_LRR-III	LOC103721205
XP_008796642.2	Shiu:RLK-Pelle_LRR-XIIIa	>lcl|NW_024067722.1_cds_XP_008796642.2_39279-1 Shiu:RLK-Pelle_LRR-XIIIa	LOC103712044
XP_008796649.1	Shiu:CAMK_CDPK	>lcl|NW_024067722.1_cds_XP_008796649.1_39285-1 Shiu:CAMK_CDPK	LOC103712050
XP_008804459.2	Shiu:RLK-Pelle_LRR-XI-1	>lcl|NW_024067723.1_cds_XP_008804459.2_39428-1 Shiu:RLK-Pelle_LRR-XI-1	LOC103717743
XP_008808201.1	Shiu:NEK	>lcl|NW_024067723.1_cds_XP_008808201.1_39421-1 Shiu:NEK	LOC103720333
XP_017695979.2	Shiu:AGC_RSK-2	>lcl|NW_024067723.1_cds_XP_017695979.2_39430-1 Shiu:AGC_RSK-2	LOC103696656
XP_017701468.1	Shiu:NEK	>lcl|NW_024067723.1_cds_XP_017701468.1_39422-1 Shiu:NEK	LOC103720333
XP_008776998.4	Shiu:RLK-Pelle_LRR-VII-1	>lcl|NW_024067728.1_cds_XP_008776998.4_39545-1 Shiu:RLK-Pelle_LRR-VII-1	LOC103697014
XP_008805378.1	Shiu:CK1_CK1-Pl	>lcl|NW_024067734.1_cds_XP_008805378.1_39631-1 Shiu:CK1_CK1-Pl	LOC103718369
XP_008805379.1	Shiu:CK1_CK1-Pl	>lcl|NW_024067734.1_cds_XP_008805379.1_39632-1 Shiu:CK1_CK1-Pl	LOC103718369
XP_008795724.2	Shiu:RLK-Pelle_LRR-III	>lcl|NW_024067736.1_cds_XP_008795724.2_39665-1 Shiu:RLK-Pelle_LRR-III	LOC103711381
XP_017699353.2	Shiu:AGC_RSK-2	>lcl|NW_024067736.1_cds_XP_017699353.2_39653-1 Shiu:AGC_RSK-2	LOC103711375
XP_008808525.1	Shiu:AGC_NDR	>lcl|NW_024067737.1_cds_XP_008808525.1_39729-1 Shiu:AGC_NDR	LOC103720548
XP_008808527.1	Shiu:AGC_NDR	>lcl|NW_024067737.1_cds_XP_008808527.1_39730-1 Shiu:AGC_NDR	LOC103720548
XP_008803599.1	Shiu:RLK-Pelle_RLCK-VI	>lcl|NW_024067738.1_cds_XP_008803599.1_39794-1 Shiu:RLK-Pelle_RLCK-VI	LOC103717114
XP_017696039.3	Shiu:RLK-Pelle_RLCK-Os	>lcl|NW_024067738.1_cds_XP_017696039.3_39790-1 Shiu:RLK-Pelle_RLCK-Os	LOC103696942
XP_038973496.1	Shiu:RLK-Pelle_RLCK-Os	>lcl|NW_024067738.1_cds_XP_038973496.1_39789-1 Shiu:RLK-Pelle_RLCK-Os	LOC103718031
XP_008809079.1	Shiu:TKL-Pl-4	>lcl|NW_024067740.1_cds_XP_008809079.1_39819-1 Shiu:TKL-Pl-4	LOC103720897
XP_038973547.1	Shiu:CMGC_RCK	>lcl|NW_024067746.1_cds_XP_038973547.1_39894-1 Shiu:CMGC_RCK	LOC103698810
XP_038973548.1	Shiu:CMGC_RCK	>lcl|NW_024067746.1_cds_XP_038973548.1_39895-1 Shiu:CMGC_RCK	LOC103698810
XP_038973549.1	Shiu:CMGC_RCK	>lcl|NW_024067746.1_cds_XP_038973549.1_39896-1 Shiu:CMGC_RCK	LOC103698810
XP_038973550.1	Shiu:CMGC_RCK	>lcl|NW_024067746.1_cds_XP_038973550.1_39897-1 Shiu:CMGC_RCK	LOC103698810
XP_038973551.1	Shiu:CMGC_RCK	>lcl|NW_024067746.1_cds_XP_038973551.1_39898-1 Shiu:CMGC_RCK	LOC103698810
XP_038973552.1	Shiu:CMGC_RCK	>lcl|NW_024067746.1_cds_XP_038973552.1_39893-1 Shiu:CMGC_RCK	LOC103698810
XP_038973553.1	Shiu:CMGC_RCK	>lcl|NW_024067746.1_cds_XP_038973553.1_39892-1 Shiu:CMGC_RCK	LOC103698810
XP_008781230.1	Shiu:TKL-Pl-4	>lcl|NW_024067747.1_cds_XP_008781230.1_39971-1 Shiu:TKL-Pl-4	LOC103701060
XP_008781231.1	Shiu:TKL-Pl-4	>lcl|NW_024067747.1_cds_XP_008781231.1_39972-1 Shiu:TKL-Pl-4	LOC103701060
XP_038973581.1	Shiu:CMGC_CDK-Pl	>lcl|NW_024067748.1_cds_XP_038973581.1_40000-1 Shiu:CMGC_CDK-Pl	LOC120105304
XP_017700724.2	Shiu:RLK-Pelle_LRR-IX	>lcl|NW_024067752.1_cds_XP_017700724.2_40075-1 Shiu:RLK-Pelle_LRR-IX	LOC108511658
XP_038973624.1	Shiu:RLK-Pelle_LRR-III	>lcl|NW_024067752.1_cds_XP_038973624.1_40074-1 Shiu:RLK-Pelle_LRR-III	LOC103717354
XP_008813822.1	Shiu:RLK-Pelle_LRR-VI-2	>lcl|NW_024067759.1_cds_XP_008813822.1_40267-1 Shiu:RLK-Pelle_LRR-VI-2	LOC103724369
XP_038973714.1	Shiu:RLK-Pelle_RLCK-IXa	>lcl|NW_024067760.1_cds_XP_038973714.1_40272-1 Shiu:RLK-Pelle_RLCK-IXa	LOC120103815
XP_038973715.1	Shiu:RLK-Pelle_RLCK-IXa	>lcl|NW_024067760.1_cds_XP_038973715.1_40271-1 Shiu:RLK-Pelle_RLCK-IXa	LOC120103815
XP_008786237.1	Shiu:ULK_Fused	>lcl|NW_024067767.1_cds_XP_008786237.1_40440-1 Shiu:ULK_Fused	LOC103704645
XP_038973803.1	Shiu:ULK_Fused	>lcl|NW_024067767.1_cds_XP_038973803.1_40439-1 Shiu:ULK_Fused	LOC103704645
XP_038973918.1	Shiu:RLK-Pelle_SD-2b	>lcl|NW_024067773.1_cds_XP_038973918.1_40641-1 Shiu:RLK-Pelle_SD-2b	LOC103700365
XP_038973919.1	Shiu:RLK-Pelle_SD-2b	>lcl|NW_024067773.1_cds_XP_038973919.1_40642-1 Shiu:RLK-Pelle_SD-2b	LOC103700056
XP_008808401.2	Shiu:RLK-Pelle_LRR-XI-1	>lcl|NW_024067775.1_cds_XP_008808401.2_40665-1 Shiu:RLK-Pelle_LRR-XI-1	LOC103720466
XP_017698071.2	Shiu:RLK-Pelle_RLCK-VIIa-2	>lcl|NW_024067775.1_cds_XP_017698071.2_40729-1 Shiu:RLK-Pelle_RLCK-VIIa-2	LOC103706360
XP_008778128.4	Shiu:RLK-Pelle_SD-2b	>lcl|NW_024067776.1_cds_XP_008778128.4_40742-1 Shiu:RLK-Pelle_SD-2b	LOC103697956
XP_008799289.1	Shiu:RLK-Pelle_LRR-V	>lcl|NW_024067776.1_cds_XP_008799289.1_40754-1 Shiu:RLK-Pelle_LRR-V	LOC103713986
XP_008799298.1	Shiu:RLK-Pelle_LRR-V	>lcl|NW_024067776.1_cds_XP_008799298.1_40755-1 Shiu:RLK-Pelle_LRR-V	LOC103713986
XP_008799306.1	Shiu:RLK-Pelle_LRR-V	>lcl|NW_024067776.1_cds_XP_008799306.1_40756-1 Shiu:RLK-Pelle_LRR-V	LOC103713986
XP_017698678.3	Shiu:RLK-Pelle_LRR-XI-1	>lcl|NW_024067778.1_cds_XP_017698678.3_40792-1 Shiu:RLK-Pelle_LRR-XI-1	LOC103711259
XP_038973993.1	Shiu:RLK-Pelle_LRR-XI-1	>lcl|NW_024067778.1_cds_XP_038973993.1_40793-1 Shiu:RLK-Pelle_LRR-XI-1	LOC103711259
XP_008807309.4	Shiu:RLK-Pelle_L-LEC	>lcl|NW_024067782.1_cds_XP_008807309.4_40905-1 Shiu:RLK-Pelle_L-LEC	LOC103719717
XP_008812452.1	Shiu:CMGC_CDK-Pl	>lcl|NW_024067783.1_cds_XP_008812452.1_40959-1 Shiu:CMGC_CDK-Pl	LOC103723342
XP_008812455.1	Shiu:CAMK_CDPK	>lcl|NW_024067783.1_cds_XP_008812455.1_40957-1 Shiu:CAMK_CDPK	LOC103723343
XP_026655855.1	Shiu:CMGC_CDK-Pl	>lcl|NW_024067783.1_cds_XP_026655855.1_40960-1 Shiu:CMGC_CDK-Pl	LOC103723342
XP_008797028.1	Shiu:TKL_CTR1-DRK-2	>lcl|NW_024067788.1_cds_XP_008797028.1_41023-1 Shiu:TKL_CTR1-DRK-2	LOC103712318
XP_038974136.1	Shiu:AGC_RSK-2	>lcl|NW_024067789.1_cds_XP_038974136.1_41041-1 Shiu:AGC_RSK-2	LOC120103705
XP_038974137.1	Shiu:AGC_RSK-2	>lcl|NW_024067789.1_cds_XP_038974137.1_41042-1 Shiu:AGC_RSK-2	LOC120103705
XP_038974138.1	Shiu:AGC_RSK-2	>lcl|NW_024067789.1_cds_XP_038974138.1_41043-1 Shiu:AGC_RSK-2	LOC120103705
XP_038974166.1	Shiu:STE_STE20-Fray	>lcl|NW_024067792.1_cds_XP_038974166.1_41078-1 Shiu:STE_STE20-Fray	LOC103701190
XP_038974167.1	Shiu:RLK-Pelle_LRR-II	>lcl|NW_024067792.1_cds_XP_038974167.1_41079-1 Shiu:RLK-Pelle_LRR-II	LOC120105624
XP_008778161.2	Shiu:RLK-Pelle_LRR-XII-1	>lcl|NW_024067794.1_cds_XP_008778161.2_41114-1 Shiu:RLK-Pelle_LRR-XII-1	LOC103697992
XP_008799085.2	Shiu:RLK-Pelle_CrRLK1L-1	>lcl|NW_024067794.1_cds_XP_008799085.2_41169-1 Shiu:RLK-Pelle_CrRLK1L-1	LOC103713827
XP_008806819.2	Shiu:RLK-Pelle_DLSV	>lcl|NW_024067794.1_cds_XP_008806819.2_41136-1 Shiu:RLK-Pelle_DLSV	LOC103719386
XP_008806820.2	Shiu:RLK-Pelle_DLSV	>lcl|NW_024067794.1_cds_XP_008806820.2_41138-1 Shiu:RLK-Pelle_DLSV	LOC103719386
XP_008806823.2	Shiu:RLK-Pelle_DLSV	>lcl|NW_024067794.1_cds_XP_008806823.2_41140-1 Shiu:RLK-Pelle_DLSV	LOC103719386
XP_008806824.2	Shiu:RLK-Pelle_DLSV	>lcl|NW_024067794.1_cds_XP_008806824.2_41135-1 Shiu:RLK-Pelle_DLSV	LOC103719386
XP_017701283.2	Shiu:RLK-Pelle_DLSV	>lcl|NW_024067794.1_cds_XP_017701283.2_41142-1 Shiu:RLK-Pelle_DLSV	LOC103719386
XP_026663022.2	Shiu:RLK-Pelle_CrRLK1L-1	>lcl|NW_024067794.1_cds_XP_026663022.2_41168-1 Shiu:RLK-Pelle_CrRLK1L-1	LOC103713827
XP_038974200.1	Shiu:RLK-Pelle_DLSV	>lcl|NW_024067794.1_cds_XP_038974200.1_41137-1 Shiu:RLK-Pelle_DLSV	LOC103719386
XP_038974201.1	Shiu:RLK-Pelle_DLSV	>lcl|NW_024067794.1_cds_XP_038974201.1_41139-1 Shiu:RLK-Pelle_DLSV	LOC103719386
XP_038974202.1	Shiu:RLK-Pelle_DLSV	>lcl|NW_024067794.1_cds_XP_038974202.1_41141-1 Shiu:RLK-Pelle_DLSV	LOC103719386
XP_038974218.1	Shiu:RLK-Pelle_CrRLK1L-1	>lcl|NW_024067794.1_cds_XP_038974218.1_41167-1 Shiu:RLK-Pelle_CrRLK1L-1	LOC103713827
XP_038974219.1	Shiu:RLK-Pelle_CrRLK1L-1	>lcl|NW_024067794.1_cds_XP_038974219.1_41170-1 Shiu:RLK-Pelle_CrRLK1L-1	LOC103713827
XP_038974220.1	Shiu:RLK-Pelle_CrRLK1L-1	>lcl|NW_024067794.1_cds_XP_038974220.1_41171-1 Shiu:RLK-Pelle_CrRLK1L-1	LOC103713827
XP_038974221.1	Shiu:RLK-Pelle_CrRLK1L-1	>lcl|NW_024067794.1_cds_XP_038974221.1_41172-1 Shiu:RLK-Pelle_CrRLK1L-1	LOC103713827
XP_038974222.1	Shiu:RLK-Pelle_CrRLK1L-1	>lcl|NW_024067794.1_cds_XP_038974222.1_41173-1 Shiu:RLK-Pelle_CrRLK1L-1	LOC103713827
XP_038974223.1	Shiu:RLK-Pelle_CrRLK1L-1	>lcl|NW_024067794.1_cds_XP_038974223.1_41174-1 Shiu:RLK-Pelle_CrRLK1L-1	LOC103713827
XP_038974224.1	Shiu:RLK-Pelle_CrRLK1L-1	>lcl|NW_024067794.1_cds_XP_038974224.1_41175-1 Shiu:RLK-Pelle_CrRLK1L-1	LOC103713827
XP_008812406.3	Shiu:RLK-Pelle_LRR-XI-1	>lcl|NW_024067805.1_cds_XP_008812406.3_41376-1 Shiu:RLK-Pelle_LRR-XI-1	LOC103723304
XP_008803990.2	Shiu:RLK-Pelle_LRR-IV	>lcl|NW_024067810.1_cds_XP_008803990.2_41441-1 Shiu:RLK-Pelle_LRR-IV	LOC103717399
XP_038974388.1	Shiu:RLK-Pelle_LRR-XI-1	>lcl|NW_024067810.1_cds_XP_038974388.1_41451-1 Shiu:RLK-Pelle_LRR-XI-1	LOC120105738
XP_038974428.1	Shiu:RLK-Pelle_DLSV	>lcl|NW_024067820.1_cds_XP_038974428.1_41522-1 Shiu:RLK-Pelle_DLSV	LOC120105768
XP_038974488.1	Shiu:RLK-Pelle_LysM	>lcl|NW_024067824.1_cds_XP_038974488.1_41599-1 Shiu:RLK-Pelle_LysM	LOC103699816
XP_008777902.1	Shiu:CAMK_CDPK	>lcl|NW_024067830.1_cds_XP_008777902.1_41671-1 Shiu:CAMK_CDPK	LOC103697758
XP_008785116.2	Shiu:CAMK_CDPK	>lcl|NW_024067834.1_cds_XP_008785116.2_41701-1 Shiu:CAMK_CDPK	LOC103703874
XP_008785120.2	Shiu:CAMK_CDPK	>lcl|NW_024067834.1_cds_XP_008785120.2_41702-1 Shiu:CAMK_CDPK	LOC103703874
XP_026659133.2	Shiu:CAMK_CDPK	>lcl|NW_024067834.1_cds_XP_026659133.2_41704-1 Shiu:CAMK_CDPK	LOC103703874
XP_026659134.2	Shiu:CAMK_CDPK	>lcl|NW_024067834.1_cds_XP_026659134.2_41703-1 Shiu:CAMK_CDPK	LOC103703874
XP_038974550.1	Shiu:RLK-Pelle_LRR-IX	>lcl|NW_024067834.1_cds_XP_038974550.1_41688-1 Shiu:RLK-Pelle_LRR-IX	LOC120105881
XP_038974560.1	Shiu:CAMK_CDPK	>lcl|NW_024067834.1_cds_XP_038974560.1_41700-1 Shiu:CAMK_CDPK	LOC103703874
XP_038974594.1	Shiu:RLK-Pelle_DLSV	>lcl|NW_024067836.1_cds_XP_038974594.1_41765-1 Shiu:RLK-Pelle_DLSV	LOC103698225
XP_038974595.1	Shiu:RLK-Pelle_DLSV	>lcl|NW_024067836.1_cds_XP_038974595.1_41764-1 Shiu:RLK-Pelle_DLSV	LOC103698225
XP_008783734.2	Shiu:RLK-Pelle_Extensin	>lcl|NW_024067838.1_cds_XP_008783734.2_41771-1 Shiu:RLK-Pelle_Extensin	LOC103702882
XP_008783735.2	Shiu:RLK-Pelle_Extensin	>lcl|NW_024067838.1_cds_XP_008783735.2_41772-1 Shiu:RLK-Pelle_Extensin	LOC103702882
XP_038974605.1	Shiu:RLK-Pelle_RLCK-XI	>lcl|NW_024067838.1_cds_XP_038974605.1_41781-1 Shiu:RLK-Pelle_RLCK-XI	LOC120105910
XP_008805559.3	Shiu:RLK-Pelle_RLCK-V	>lcl|NW_024067841.1_cds_XP_008805559.3_41809-1 Shiu:RLK-Pelle_RLCK-V	LOC103718485
XP_008805575.1	Shiu:CAMK_CAMKL-CHK1	>lcl|NW_024067841.1_cds_XP_008805575.1_41835-1 Shiu:CAMK_CAMKL-CHK1	LOC103718496
XP_038974632.1	Shiu:CAMK_CAMKL-CHK1	>lcl|NW_024067841.1_cds_XP_038974632.1_41832-1 Shiu:CAMK_CAMKL-CHK1	LOC103718496
XP_038974633.1	Shiu:CAMK_CAMKL-CHK1	>lcl|NW_024067841.1_cds_XP_038974633.1_41831-1 Shiu:CAMK_CAMKL-CHK1	LOC103718496
XP_038974634.1	Shiu:CAMK_CAMKL-CHK1	>lcl|NW_024067841.1_cds_XP_038974634.1_41834-1 Shiu:CAMK_CAMKL-CHK1	LOC103718496
XP_038974635.1	Shiu:CAMK_CAMKL-CHK1	>lcl|NW_024067841.1_cds_XP_038974635.1_41833-1 Shiu:CAMK_CAMKL-CHK1	LOC103718496
XP_008800176.1	Shiu:STE_STE7	>lcl|NW_024067850.1_cds_XP_008800176.1_41934-1 Shiu:STE_STE7	LOC103714629
XP_038974739.1	Shiu:RLK-Pelle_DLSV	>lcl|NW_024067856.1_cds_XP_038974739.1_42029-1 Shiu:RLK-Pelle_DLSV	LOC120105994
XP_038974740.1	Shiu:RLK-Pelle_DLSV	>lcl|NW_024067856.1_cds_XP_038974740.1_42031-1 Shiu:RLK-Pelle_DLSV	LOC120105994
XP_038974741.1	Shiu:RLK-Pelle_DLSV	>lcl|NW_024067856.1_cds_XP_038974741.1_42032-1 Shiu:RLK-Pelle_DLSV	LOC120105994
XP_038974742.1	Shiu:RLK-Pelle_DLSV	>lcl|NW_024067856.1_cds_XP_038974742.1_42030-1 Shiu:RLK-Pelle_DLSV	LOC120105994
XP_008778786.1	Shiu:STE_STE20-Fray	>lcl|NW_024067864.1_cds_XP_008778786.1_42076-1 Shiu:STE_STE20-Fray	LOC103698533
XP_008810065.2	Shiu:RLK-Pelle_LRR-XI-1	>lcl|NW_024067868.1_cds_XP_008810065.2_42125-1 Shiu:RLK-Pelle_LRR-XI-1	LOC103721576
XP_026666019.2	Shiu:RLK-Pelle_LRR-XI-1	>lcl|NW_024067868.1_cds_XP_026666019.2_42122-1 Shiu:RLK-Pelle_LRR-XI-1	LOC103721575
XP_038974799.1	Shiu:RLK-Pelle_LRR-XI-1	>lcl|NW_024067868.1_cds_XP_038974799.1_42105-1 Shiu:RLK-Pelle_LRR-XI-1	LOC103717952
XP_008802973.1	Shiu:CMGC_RCK	>lcl|NW_024067872.1_cds_XP_008802973.1_42158-1 Shiu:CMGC_RCK	LOC103716659
XP_008802974.1	Shiu:CMGC_RCK	>lcl|NW_024067872.1_cds_XP_008802974.1_42159-1 Shiu:CMGC_RCK	LOC103716659
XP_008802975.1	Shiu:CMGC_RCK	>lcl|NW_024067872.1_cds_XP_008802975.1_42160-1 Shiu:CMGC_RCK	LOC103716659
XP_017700575.1	Shiu:CMGC_RCK	>lcl|NW_024067872.1_cds_XP_017700575.1_42156-1 Shiu:CMGC_RCK	LOC103716659
XP_026664094.1	Shiu:CMGC_RCK	>lcl|NW_024067872.1_cds_XP_026664094.1_42157-1 Shiu:CMGC_RCK	LOC103716659
XP_008811866.1	Shiu:TKL-Pl-6	>lcl|NW_024067877.1_cds_XP_008811866.1_42197-1 Shiu:TKL-Pl-6	LOC103722913
XP_008809466.2	Shiu:RLK-Pelle_LRR-Xb-1	>lcl|NW_024067880.1_cds_XP_008809466.2_42246-1 Shiu:RLK-Pelle_LRR-Xb-1	LOC103721165
XP_038974900.1	Shiu:RLK-Pelle_SD-2b	>lcl|NW_024067884.1_cds_XP_038974900.1_42333-1 Shiu:RLK-Pelle_SD-2b	LOC120106092
XP_008803232.2	Shiu:CAMK_CDPK	>lcl|NW_024067885.1_cds_XP_008803232.2_42336-1 Shiu:CAMK_CDPK	LOC103716834
XP_008796072.1	Shiu:CAMK_CDPK	>lcl|NW_024067888.1_cds_XP_008796072.1_42355-1 Shiu:CAMK_CDPK	LOC103711620
XP_008795408.2	Shiu:RLK-Pelle_LRR-IX	>lcl|NW_024067889.1_cds_XP_008795408.2_42357-1 Shiu:RLK-Pelle_LRR-IX	LOC103711154
XP_038974955.1	Shiu:CAMK_CDPK	>lcl|NW_024067896.1_cds_XP_038974955.1_42414-1 Shiu:CAMK_CDPK	LOC103695544
XP_038974956.1	Shiu:CAMK_CDPK	>lcl|NW_024067896.1_cds_XP_038974956.1_42415-1 Shiu:CAMK_CDPK	LOC103695544
XP_038974957.1	Shiu:CAMK_CDPK	>lcl|NW_024067896.1_cds_XP_038974957.1_42416-1 Shiu:CAMK_CDPK	LOC103695544
XP_038974965.1	Shiu:RLK-Pelle_DLSV	>lcl|NW_024067899.1_cds_XP_038974965.1_42442-1 Shiu:RLK-Pelle_DLSV	LOC103719355
XP_038974966.1	Shiu:RLK-Pelle_DLSV	>lcl|NW_024067899.1_cds_XP_038974966.1_42443-1 Shiu:RLK-Pelle_DLSV	LOC103719355
XP_038974986.1	Shiu:RLK-Pelle_DLSV	>lcl|NW_024067902.1_cds_XP_038974986.1_42478-1 Shiu:RLK-Pelle_DLSV	LOC120106160
XP_038974987.1	Shiu:RLK-Pelle_DLSV	>lcl|NW_024067902.1_cds_XP_038974987.1_42479-1 Shiu:RLK-Pelle_DLSV	LOC120106160
XP_008792896.2	Shiu:RLK-Pelle_LRR-III	>lcl|NW_024067909.1_cds_XP_008792896.2_42534-1 Shiu:RLK-Pelle_LRR-III	LOC103709375
XP_038975054.1	Shiu:RLK-Pelle_RLCK-X	>lcl|NW_024067910.1_cds_XP_038975054.1_42555-1 Shiu:RLK-Pelle_RLCK-X	LOC120106206
XP_038975055.1	Shiu:RLK-Pelle_RLCK-X	>lcl|NW_024067910.1_cds_XP_038975055.1_42556-1 Shiu:RLK-Pelle_RLCK-X	LOC120106206
XP_008804427.1	Shiu:NAK	>lcl|NW_024067912.1_cds_XP_008804427.1_42602-1 Shiu:NAK	LOC103717717
XP_008804428.1	Shiu:NAK	>lcl|NW_024067912.1_cds_XP_008804428.1_42603-1 Shiu:NAK	LOC103717717
XP_008811184.1	Shiu:RLK-Pelle_LRR-II	>lcl|NW_024067912.1_cds_XP_008811184.1_42597-1 Shiu:RLK-Pelle_LRR-II	LOC103722410
XP_017701987.1	Shiu:RLK-Pelle_LRR-II	>lcl|NW_024067912.1_cds_XP_017701987.1_42599-1 Shiu:RLK-Pelle_LRR-II	LOC103722410
XP_026666322.1	Shiu:RLK-Pelle_LRR-II	>lcl|NW_024067912.1_cds_XP_026666322.1_42598-1 Shiu:RLK-Pelle_LRR-II	LOC103722410
XP_008813100.2	Shiu:RLK-Pelle_CR4L	>lcl|NW_024067915.1_cds_XP_008813100.2_42637-1 Shiu:RLK-Pelle_CR4L	LOC103723825
XP_038975110.1	Shiu:RLK-Pelle_RLCK-VIIa-2	>lcl|NW_024067915.1_cds_XP_038975110.1_42636-1 Shiu:RLK-Pelle_RLCK-VIIa-2	LOC120106239
XP_038975117.1	Shiu:RLK-Pelle_RLCK-VIII	>lcl|NW_024067919.1_cds_XP_038975117.1_42648-1 Shiu:RLK-Pelle_RLCK-VIII	LOC103707679
XP_026663744.2	Shiu:RLK-Pelle_L-LEC	>lcl|NW_024067920.1_cds_XP_026663744.2_42683-1 Shiu:RLK-Pelle_L-LEC	LOC103715728
XP_038975137.1	Shiu:RLK-Pelle_L-LEC	>lcl|NW_024067920.1_cds_XP_038975137.1_42682-1 Shiu:RLK-Pelle_L-LEC	LOC120106248
XP_038975138.1	Shiu:RLK-Pelle_L-LEC	>lcl|NW_024067920.1_cds_XP_038975138.1_42684-1 Shiu:RLK-Pelle_L-LEC	LOC120106249
XP_008800494.2	Shiu:RLK-Pelle_DLSV	>lcl|NW_024067925.1_cds_XP_008800494.2_42739-1 Shiu:RLK-Pelle_DLSV	LOC103714842
XP_038975167.1	Shiu:RLK-Pelle_DLSV	>lcl|NW_024067925.1_cds_XP_038975167.1_42736-1 Shiu:RLK-Pelle_DLSV	LOC113461803
XP_038975168.1	Shiu:RLK-Pelle_DLSV	>lcl|NW_024067925.1_cds_XP_038975168.1_42737-1 Shiu:RLK-Pelle_DLSV	LOC113461803
XP_038975173.1	Shiu:RLK-Pelle_DLSV	>lcl|NW_024067925.1_cds_XP_038975173.1_42731-1 Shiu:RLK-Pelle_DLSV	LOC120106271
XP_038975175.1	Shiu:RLK-Pelle_DLSV	>lcl|NW_024067925.1_cds_XP_038975175.1_42738-1 Shiu:RLK-Pelle_DLSV	LOC108510788
XP_008802372.2	Shiu:RLK-Pelle_RLCK-VIII	>lcl|NW_024067936.1_cds_XP_008802372.2_42854-1 Shiu:RLK-Pelle_RLCK-VIII	LOC103716232
XP_008802373.2	Shiu:RLK-Pelle_RLCK-VIII	>lcl|NW_024067936.1_cds_XP_008802373.2_42853-1 Shiu:RLK-Pelle_RLCK-VIII	LOC103716232
XP_017696519.2	Shiu:RLK-Pelle_LRR-XII-1	>lcl|NW_024067937.1_cds_XP_017696519.2_42870-1 Shiu:RLK-Pelle_LRR-XII-1	LOC103699132
XP_038975248.1	Shiu:AGC_PDK1	>lcl|NW_024067938.1_cds_XP_038975248.1_42895-1 Shiu:AGC_PDK1	LOC103702739
XP_038975249.1	Shiu:AGC_PDK1	>lcl|NW_024067938.1_cds_XP_038975249.1_42896-1 Shiu:AGC_PDK1	LOC103702739
XP_008798377.1	Shiu:CAMK_CDPK	>lcl|NW_024067946.1_cds_XP_008798377.1_42973-1 Shiu:CAMK_CDPK	LOC103713280
XP_008793818.2	Shiu:STE_STE11	>lcl|NW_024067953.1_cds_XP_008793818.2_43032-1 Shiu:STE_STE11	LOC103710024
XP_008813066.1	Shiu:TKL-Pl-4	>lcl|NW_024067964.1_cds_XP_008813066.1_43116-1 Shiu:TKL-Pl-4	LOC103723805
XP_008813067.1	Shiu:TKL-Pl-4	>lcl|NW_024067964.1_cds_XP_008813067.1_43117-1 Shiu:TKL-Pl-4	LOC103723805
XP_008813068.1	Shiu:TKL-Pl-4	>lcl|NW_024067964.1_cds_XP_008813068.1_43118-1 Shiu:TKL-Pl-4	LOC103723805
XP_008813072.2	Shiu:TKL-Pl-4	>lcl|NW_024067964.1_cds_XP_008813072.2_43119-1 Shiu:TKL-Pl-4	LOC103723806
XP_038975402.1	Shiu:CAMK_CDPK	>lcl|NW_024067966.1_cds_XP_038975402.1_43130-1 Shiu:CAMK_CDPK	LOC120106531
XP_038975403.1	Shiu:CAMK_CDPK	>lcl|NW_024067966.1_cds_XP_038975403.1_43131-1 Shiu:CAMK_CDPK	LOC120106531
XP_017701610.2	Shiu:RLK-Pelle_L-LEC	>lcl|NW_024067968.1_cds_XP_017701610.2_43172-1 Shiu:RLK-Pelle_L-LEC	LOC103720920
XP_038975425.1	Shiu:RLK-Pelle_L-LEC	>lcl|NW_024067968.1_cds_XP_038975425.1_43167-1 Shiu:RLK-Pelle_L-LEC	LOC120106543
XP_038975426.1	Shiu:RLK-Pelle_L-LEC	>lcl|NW_024067968.1_cds_XP_038975426.1_43168-1 Shiu:RLK-Pelle_L-LEC	LOC120106544
XP_038975427.1	Shiu:RLK-Pelle_L-LEC	>lcl|NW_024067968.1_cds_XP_038975427.1_43169-1 Shiu:RLK-Pelle_L-LEC	LOC120106545
XP_038975428.1	Shiu:RLK-Pelle_L-LEC	>lcl|NW_024067968.1_cds_XP_038975428.1_43170-1 Shiu:RLK-Pelle_L-LEC	LOC103699192
XP_038975429.1	Shiu:RLK-Pelle_L-LEC	>lcl|NW_024067968.1_cds_XP_038975429.1_43171-1 Shiu:RLK-Pelle_L-LEC	LOC103720920
XP_038975484.1	Shiu:SCY1_SCYL2	>lcl|NW_024067975.1_cds_XP_038975484.1_43264-1 Shiu:SCY1_SCYL2	LOC103695938
XP_038975511.1	Shiu:RLK-Pelle_LRR-XI-1	>lcl|NW_024067980.1_cds_XP_038975511.1_43304-1 Shiu:RLK-Pelle_LRR-XI-1	LOC120106609
XP_038975512.1	Shiu:RLK-Pelle_LRR-XI-1	>lcl|NW_024067980.1_cds_XP_038975512.1_43303-1 Shiu:RLK-Pelle_LRR-XI-1	LOC103699917
XP_038975708.1	Shiu:CMGC_CDK-Pl	>lcl|NW_024068008.1_cds_XP_038975708.1_43605-1 Shiu:CMGC_CDK-Pl	LOC103700669
XP_038975709.1	Shiu:CMGC_CDK-Pl	>lcl|NW_024068008.1_cds_XP_038975709.1_43606-1 Shiu:CMGC_CDK-Pl	LOC103700669
XP_026657661.2	Shiu:RLK-Pelle_LRR-XI-1	>lcl|NW_024068011.1_cds_XP_026657661.2_43623-1 Shiu:RLK-Pelle_LRR-XI-1	LOC113461818
XP_038975716.1	Shiu:RLK-Pelle_LRR-XI-1	>lcl|NW_024068011.1_cds_XP_038975716.1_43625-1 Shiu:RLK-Pelle_LRR-XI-1	LOC103700099
XP_038975769.1	Shiu:TKL-Pl-4	>lcl|NW_024068029.1_cds_XP_038975769.1_43713-1 Shiu:TKL-Pl-4	LOC120106795
XP_038975770.1	Shiu:TKL-Pl-4	>lcl|NW_024068029.1_cds_XP_038975770.1_43714-1 Shiu:TKL-Pl-4	LOC120106795
XP_038975931.1	Shiu:RLK-Pelle_LRR-XIIIa	>lcl|NW_024068068.1_cds_XP_038975931.1_43976-1 Shiu:RLK-Pelle_LRR-XIIIa	LOC120106911
XP_038975953.1	Shiu:RLK-Pelle_LRR-III	>lcl|NW_024068077.1_cds_XP_038975953.1_44015-1 Shiu:RLK-Pelle_LRR-III	LOC103724205
XP_038976067.1	Shiu:RLK-Pelle_LRR-XI-1	>lcl|NW_024068100.1_cds_XP_038976067.1_44152-1 Shiu:RLK-Pelle_LRR-XI-1	LOC120107000
XP_008804330.1	Shiu:WNK_NRBP	>lcl|NW_024068118.1_cds_XP_008804330.1_44267-1 Shiu:WNK_NRBP	LOC103717647
XP_038976153.1	Shiu:RLK-Pelle_LysM	>lcl|NW_024068122.1_cds_XP_038976153.1_44288-1 Shiu:RLK-Pelle_LysM	LOC103699281
XP_038976167.1	Shiu:RLK-Pelle_DLSV	>lcl|NW_024068131.1_cds_XP_038976167.1_44310-1 Shiu:RLK-Pelle_DLSV	LOC103722509
XP_008776935.1	Shiu:RLK-Pelle_LRR-Xb-1	>lcl|NW_024068138.1_cds_XP_008776935.1_44347-1 Shiu:RLK-Pelle_LRR-Xb-1	LOC103696970
XP_038976229.1	Shiu:RLK-Pelle_LRK10L-2	>lcl|NW_024068143.1_cds_XP_038976229.1_44394-1 Shiu:RLK-Pelle_LRK10L-2	LOC103699648
XP_038976230.1	Shiu:RLK-Pelle_LRK10L-2	>lcl|NW_024068143.1_cds_XP_038976230.1_44393-1 Shiu:RLK-Pelle_LRK10L-2	LOC103699648
XP_038976252.1	Shiu:RLK-Pelle_LRR-IV	>lcl|NW_024068147.1_cds_XP_038976252.1_44427-1 Shiu:RLK-Pelle_LRR-IV	LOC120107149
XP_038976262.1	Shiu:CMGC_CDK-CDK8	>lcl|NW_024068148.1_cds_XP_038976262.1_44445-1 Shiu:CMGC_CDK-CDK8	LOC120107158
XP_038976271.1	Shiu:RLK-Pelle_LRR-Xb-1	>lcl|NW_024068152.1_cds_XP_038976271.1_44466-1 Shiu:RLK-Pelle_LRR-Xb-1	LOC120107165
XP_008790283.1	Shiu:CMGC_MAPK	>lcl|NW_024068157.1_cds_XP_008790283.1_44496-1 Shiu:CMGC_MAPK	LOC103707531
XP_038976296.1	Shiu:RLK-Pelle_RLCK-V	>lcl|NW_024068157.1_cds_XP_038976296.1_44503-1 Shiu:RLK-Pelle_RLCK-V	LOC120107194
XP_008793756.1	Shiu:RLK-Pelle_LRR-XI-2	>lcl|NW_024068162.1_cds_XP_008793756.1_44511-1 Shiu:RLK-Pelle_LRR-XI-2	LOC103709979
XP_008803454.3	Shiu:RLK-Pelle_LRR-XI-2	>lcl|NW_024068162.1_cds_XP_008803454.3_44509-1 Shiu:RLK-Pelle_LRR-XI-2	LOC103717007
XP_038976305.1	Shiu:RLK-Pelle_LRR-XI-2	>lcl|NW_024068162.1_cds_XP_038976305.1_44510-1 Shiu:RLK-Pelle_LRR-XI-2	LOC120103793
XP_008775041.1	Shiu:TKL_CTR1-DRK-2	>lcl|NW_024068170.1_cds_XP_008775041.1_44584-1 Shiu:TKL_CTR1-DRK-2	LOC103695480
XP_008775042.1	Shiu:TKL_CTR1-DRK-2	>lcl|NW_024068170.1_cds_XP_008775042.1_44585-1 Shiu:TKL_CTR1-DRK-2	LOC103695480
XP_008775043.1	Shiu:TKL_CTR1-DRK-2	>lcl|NW_024068170.1_cds_XP_008775043.1_44586-1 Shiu:TKL_CTR1-DRK-2	LOC103695480
XP_017702451.1	Shiu:TKL_CTR1-DRK-2	>lcl|NW_024068170.1_cds_XP_017702451.1_44582-1 Shiu:TKL_CTR1-DRK-2	LOC103695480
XP_026656340.1	Shiu:TKL_CTR1-DRK-2	>lcl|NW_024068170.1_cds_XP_026656340.1_44583-1 Shiu:TKL_CTR1-DRK-2	LOC103695480
XP_026656341.1	Shiu:TKL_CTR1-DRK-2	>lcl|NW_024068170.1_cds_XP_026656341.1_44587-1 Shiu:TKL_CTR1-DRK-2	LOC103695480
XP_038976355.1	Shiu:RLK-Pelle_DLSV	>lcl|NW_024068171.1_cds_XP_038976355.1_44611-1 Shiu:RLK-Pelle_DLSV	LOC120107237
XP_038976368.1	Shiu:RLK-Pelle_LRR-II	>lcl|NW_024068171.1_cds_XP_038976368.1_44602-1 Shiu:RLK-Pelle_LRR-II	LOC120107241
XP_038976369.1	Shiu:RLK-Pelle_LRR-II	>lcl|NW_024068171.1_cds_XP_038976369.1_44604-1 Shiu:RLK-Pelle_LRR-II	LOC120107241
XP_038976370.1	Shiu:RLK-Pelle_LRR-II	>lcl|NW_024068171.1_cds_XP_038976370.1_44603-1 Shiu:RLK-Pelle_LRR-II	LOC120107241
XP_038976371.1	Shiu:RLK-Pelle_LRR-II	>lcl|NW_024068171.1_cds_XP_038976371.1_44605-1 Shiu:RLK-Pelle_LRR-II	LOC120107241
XP_008807895.1	Shiu:CMGC_SRPK	>lcl|NW_024068174.1_cds_XP_008807895.1_44649-1 Shiu:CMGC_SRPK	LOC103720112
XP_026665419.1	Shiu:RLK-Pelle_L-LEC	>lcl|NW_024068174.1_cds_XP_026665419.1_44647-1 Shiu:RLK-Pelle_L-LEC	LOC108511747
XP_038976400.1	Shiu:CMGC_SRPK	>lcl|NW_024068174.1_cds_XP_038976400.1_44650-1 Shiu:CMGC_SRPK	LOC103720112
XP_038976408.1	Shiu:CMGC_CDK-CDK8	>lcl|NW_024068175.1_cds_XP_038976408.1_44666-1 Shiu:CMGC_CDK-CDK8	LOC103703848
XP_008792275.1	Shiu:TKL-Pl-4	>lcl|NW_024068191.1_cds_XP_008792275.1_44786-1 Shiu:TKL-Pl-4	LOC103708937
XP_008792276.1	Shiu:TKL-Pl-4	>lcl|NW_024068191.1_cds_XP_008792276.1_44787-1 Shiu:TKL-Pl-4	LOC103708937
XP_008784812.2	Shiu:TKL-Pl-6	>lcl|NW_024068195.1_cds_XP_008784812.2_44813-1 Shiu:TKL-Pl-6	LOC103703666
XP_008784813.2	Shiu:TKL-Pl-6	>lcl|NW_024068195.1_cds_XP_008784813.2_44812-1 Shiu:TKL-Pl-6	LOC103703666
XP_026658994.2	Shiu:RLK-Pelle_RLCK-X	>lcl|NW_024068195.1_cds_XP_026658994.2_44802-1 Shiu:RLK-Pelle_RLCK-X	LOC103703658
XP_008794535.2	Shiu:RLK-Pelle_LRR-IV	>lcl|NW_024068205.1_cds_XP_008794535.2_44859-1 Shiu:RLK-Pelle_LRR-IV	LOC103710547
XP_008798407.1	Shiu:RLK-Pelle_L-LEC	>lcl|NW_024068212.1_cds_XP_008798407.1_44929-1 Shiu:RLK-Pelle_L-LEC	LOC103713307
XP_038976604.1	Shiu:RLK-Pelle_RLCK-VIII	>lcl|NW_024068216.1_cds_XP_038976604.1_44959-1 Shiu:RLK-Pelle_RLCK-VIII	LOC120107410
XP_038976605.1	Shiu:RLK-Pelle_RLCK-VIII	>lcl|NW_024068216.1_cds_XP_038976605.1_44960-1 Shiu:RLK-Pelle_RLCK-VIII	LOC120107410
XP_038976606.1	Shiu:RLK-Pelle_RLCK-VIII	>lcl|NW_024068216.1_cds_XP_038976606.1_44961-1 Shiu:RLK-Pelle_RLCK-VIII	LOC120107410
XP_008778195.2	Shiu:CAMK_CDPK	>lcl|NW_024068219.1_cds_XP_008778195.2_44985-1 Shiu:CAMK_CDPK	LOC103698021
XP_038976615.1	Shiu:CAMK_CDPK	>lcl|NW_024068219.1_cds_XP_038976615.1_44986-1 Shiu:CAMK_CDPK	LOC103698021
XP_008795773.2	Shiu:RLK-Pelle_DLSV	>lcl|NW_024068224.1_cds_XP_008795773.2_45016-1 Shiu:RLK-Pelle_DLSV	LOC103711416
XP_008777979.2	Shiu:RLK-Pelle_PERK-2	>lcl|NW_024068233.1_cds_XP_008777979.2_45059-1 Shiu:RLK-Pelle_PERK-2	LOC103697818
XP_008796425.2	Shiu:AGC_RSK-2	>lcl|NW_024068246.1_cds_XP_008796425.2_45164-1 Shiu:AGC_RSK-2	LOC103711883
XP_026662474.1	Shiu:RLK-Pelle_WAK	>lcl|NW_024068246.1_cds_XP_026662474.1_45163-1 Shiu:RLK-Pelle_WAK	LOC103713485
XP_038976724.1	Shiu:RLK-Pelle_WAK	>lcl|NW_024068246.1_cds_XP_038976724.1_45162-1 Shiu:RLK-Pelle_WAK	LOC120107504
XP_038976725.1	Shiu:RLK-Pelle_WAK	>lcl|NW_024068246.1_cds_XP_038976725.1_45161-1 Shiu:RLK-Pelle_WAK	LOC120107504
XP_038976729.1	Shiu:RLK-Pelle_RLCK-V	>lcl|NW_024068247.1_cds_XP_038976729.1_45183-1 Shiu:RLK-Pelle_RLCK-V	LOC120107509
XP_008785014.2	Shiu:RLK-Pelle_DLSV	>lcl|NW_024068262.1_cds_XP_008785014.2_45279-1 Shiu:RLK-Pelle_DLSV	LOC103703802
XP_008813582.2	Shiu:RLK-Pelle_LRR-II	>lcl|NW_024068262.1_cds_XP_008813582.2_45270-1 Shiu:RLK-Pelle_LRR-II	LOC103724181
XP_008813583.2	Shiu:RLK-Pelle_LRR-II	>lcl|NW_024068262.1_cds_XP_008813583.2_45271-1 Shiu:RLK-Pelle_LRR-II	LOC103724181
XP_017702393.2	Shiu:RLK-Pelle_LRR-II	>lcl|NW_024068262.1_cds_XP_017702393.2_45274-1 Shiu:RLK-Pelle_LRR-II	LOC103724181
XP_026656201.2	Shiu:RLK-Pelle_LRR-II	>lcl|NW_024068262.1_cds_XP_026656201.2_45272-1 Shiu:RLK-Pelle_LRR-II	LOC103724181
XP_038976813.1	Shiu:RLK-Pelle_LRR-II	>lcl|NW_024068262.1_cds_XP_038976813.1_45273-1 Shiu:RLK-Pelle_LRR-II	LOC103724181
XP_038976823.1	Shiu:CMGC_GSK	>lcl|NW_024068265.1_cds_XP_038976823.1_45300-1 Shiu:CMGC_GSK	LOC120103775
XP_038976824.1	Shiu:CMGC_GSK	>lcl|NW_024068265.1_cds_XP_038976824.1_45301-1 Shiu:CMGC_GSK	LOC120103775
XP_008810901.1	Shiu:RLK-Pelle_PERK-2	>lcl|NW_024068273.1_cds_XP_008810901.1_45317-1 Shiu:RLK-Pelle_PERK-2	LOC103722203
XP_038976846.1	Shiu:RLK-Pelle_LysM	>lcl|NW_024068274.1_cds_XP_038976846.1_45330-1 Shiu:RLK-Pelle_LysM	LOC120107592
XP_008808172.2	Shiu:RLK-Pelle_SD-2b	>lcl|NW_024068284.1_cds_XP_008808172.2_45376-1 Shiu:RLK-Pelle_SD-2b	LOC103720305
XP_008793696.2	Shiu:RLK-Pelle_LRR-XI-2	>lcl|NW_024068289.1_cds_XP_008793696.2_45411-1 Shiu:RLK-Pelle_LRR-XI-2	LOC103709938
XP_038976904.1	Shiu:RLK-Pelle_LRR-XI-2	>lcl|NW_024068289.1_cds_XP_038976904.1_45412-1 Shiu:RLK-Pelle_LRR-XI-2	LOC120107623
XP_038976909.1	Shiu:RLK-Pelle_LRR-XI-2	>lcl|NW_024068289.1_cds_XP_038976909.1_45410-1 Shiu:RLK-Pelle_LRR-XI-2	LOC120107628
XP_008775776.2	Shiu:RLK-Pelle_SD-2b	>lcl|NW_024068290.1_cds_XP_008775776.2_45419-1 Shiu:RLK-Pelle_SD-2b	LOC103696048
XP_008794828.2	Shiu:RLK-Pelle_SD-2b	>lcl|NW_024068290.1_cds_XP_008794828.2_45417-1 Shiu:RLK-Pelle_SD-2b	LOC103710725
XP_038976912.1	Shiu:RLK-Pelle_SD-2b	>lcl|NW_024068290.1_cds_XP_038976912.1_45418-1 Shiu:RLK-Pelle_SD-2b	LOC103699904
XP_038977130.1	Shiu:RLK-Pelle_WAK	>lcl|NW_024068366.1_cds_XP_038977130.1_45707-1 Shiu:RLK-Pelle_WAK	LOC120107771
XP_038977132.1	Shiu:RLK-Pelle_WAK	>lcl|NW_024068366.1_cds_XP_038977132.1_45706-1 Shiu:RLK-Pelle_WAK	LOC103696310
XP_038977135.1	Shiu:RLK-Pelle_WAK	>lcl|NW_024068366.1_cds_XP_038977135.1_45705-1 Shiu:RLK-Pelle_WAK	LOC120103722
XP_008802214.1	Shiu:CMGC_CDK-CRK7-CDK9	>lcl|NW_024068407.1_cds_XP_008802214.1_45952-1 Shiu:CMGC_CDK-CRK7-CDK9	LOC103716119
XP_008791995.2	Shiu:AGC_RSK-2	>lcl|NW_024068410.1_cds_XP_008791995.2_45966-1 Shiu:AGC_RSK-2	LOC103708717
XP_008791996.2	Shiu:AGC_RSK-2	>lcl|NW_024068410.1_cds_XP_008791996.2_45964-1 Shiu:AGC_RSK-2	LOC103708717
XP_017698717.2	Shiu:AGC_RSK-2	>lcl|NW_024068410.1_cds_XP_017698717.2_45965-1 Shiu:AGC_RSK-2	LOC103708717
XP_038977448.1	Shiu:RLK-Pelle_L-LEC	>lcl|NW_024068451.1_cds_XP_038977448.1_46132-1 Shiu:RLK-Pelle_L-LEC	LOC120107987
XP_038977449.1	Shiu:RLK-Pelle_L-LEC	>lcl|NW_024068451.1_cds_XP_038977449.1_46131-1 Shiu:RLK-Pelle_L-LEC	LOC120107988
XP_038977461.1	Shiu:CMGC_RCK	>lcl|NW_024068465.1_cds_XP_038977461.1_46158-1 Shiu:CMGC_RCK	LOC120108007
XP_008776597.1	Shiu:RLK-Pelle_RLCK-VIIa-2	>lcl|NW_024068474.1_cds_XP_008776597.1_46179-1 Shiu:RLK-Pelle_RLCK-VIIa-2	LOC103696686
XP_038977479.1	Shiu:RLK-Pelle_CR4L	>lcl|NW_024068474.1_cds_XP_038977479.1_46180-1 Shiu:RLK-Pelle_CR4L	LOC120108027
XP_026664822.2	Shiu:CMGC_SRPK	>lcl|NW_024068495.1_cds_XP_026664822.2_46277-1 Shiu:CMGC_SRPK	LOC103718450
XP_038977546.1	Shiu:RLK-Pelle_LRR-XII-1	>lcl|NW_024068498.1_cds_XP_038977546.1_46284-1 Shiu:RLK-Pelle_LRR-XII-1	LOC103724149
XP_038977547.1	Shiu:RLK-Pelle_LRR-XII-1	>lcl|NW_024068498.1_cds_XP_038977547.1_46285-1 Shiu:RLK-Pelle_LRR-XII-1	LOC103724149
XP_038977551.1	Shiu:RLK-Pelle_LRR-XII-1	>lcl|NW_024068498.1_cds_XP_038977551.1_46286-1 Shiu:RLK-Pelle_LRR-XII-1	LOC120108073
XP_038977615.1	Shiu:RLK-Pelle_RLCK-VIIa-2	>lcl|NW_024068523.1_cds_XP_038977615.1_46363-1 Shiu:RLK-Pelle_RLCK-VIIa-2	LOC120108123
XP_008804749.2	Shiu:RLK-Pelle_LRR-XI-1	>lcl|NW_024068537.1_cds_XP_008804749.2_46426-1 Shiu:RLK-Pelle_LRR-XI-1	LOC103717941
XP_038977669.1	Shiu:RLK-Pelle_LRR-XI-1	>lcl|NW_024068537.1_cds_XP_038977669.1_46417-1 Shiu:RLK-Pelle_LRR-XI-1	LOC103699855
XP_038977672.1	Shiu:RLK-Pelle_LRR-XI-1	>lcl|NW_024068537.1_cds_XP_038977672.1_46425-1 Shiu:RLK-Pelle_LRR-XI-1	LOC120108162
XP_038977673.1	Shiu:RLK-Pelle_LRR-XI-1	>lcl|NW_024068537.1_cds_XP_038977673.1_46419-1 Shiu:RLK-Pelle_LRR-XI-1	LOC113463447
XP_038977674.1	Shiu:RLK-Pelle_LRR-XI-1	>lcl|NW_024068537.1_cds_XP_038977674.1_46420-1 Shiu:RLK-Pelle_LRR-XI-1	LOC113463447
XP_038977675.1	Shiu:RLK-Pelle_LRR-XI-1	>lcl|NW_024068537.1_cds_XP_038977675.1_46423-1 Shiu:RLK-Pelle_LRR-XI-1	LOC120108163
XP_038977913.1	Shiu:RLK-Pelle_SD-2b	>lcl|NW_024068641.1_cds_XP_038977913.1_46735-1 Shiu:RLK-Pelle_SD-2b	LOC103710749
XP_038977914.1	Shiu:RLK-Pelle_SD-2b	>lcl|NW_024068641.1_cds_XP_038977914.1_46733-1 Shiu:RLK-Pelle_SD-2b	LOC120108390
XP_038977915.1	Shiu:RLK-Pelle_SD-2b	>lcl|NW_024068641.1_cds_XP_038977915.1_46736-1 Shiu:RLK-Pelle_SD-2b	LOC103715729
XP_038977916.1	Shiu:RLK-Pelle_SD-2b	>lcl|NW_024068641.1_cds_XP_038977916.1_46737-1 Shiu:RLK-Pelle_SD-2b	LOC103715729
XP_038977925.1	Shiu:CAMK_CDPK	>lcl|NW_024068649.1_cds_XP_038977925.1_46747-1 Shiu:CAMK_CDPK	LOC120108401
XP_038977926.1	Shiu:CAMK_CDPK	>lcl|NW_024068649.1_cds_XP_038977926.1_46748-1 Shiu:CAMK_CDPK	LOC120108401
XP_038977986.1	Shiu:WNK_NRBP	>lcl|NW_024068670.1_cds_XP_038977986.1_46838-1 Shiu:WNK_NRBP	LOC120108451
XP_008799164.3	Shiu:RLK-Pelle_L-LEC	>lcl|NW_024068672.1_cds_XP_008799164.3_46844-1 Shiu:RLK-Pelle_L-LEC	LOC103713890
XP_008799165.2	Shiu:RLK-Pelle_L-LEC	>lcl|NW_024068672.1_cds_XP_008799165.2_46843-1 Shiu:RLK-Pelle_L-LEC	LOC103713892
XP_038977995.1	Shiu:RLK-Pelle_L-LEC	>lcl|NW_024068672.1_cds_XP_038977995.1_46845-1 Shiu:RLK-Pelle_L-LEC	LOC120108462
XP_038978039.1	Shiu:CAMK_CAMKL-LKB	>lcl|NW_024068690.1_cds_XP_038978039.1_46907-1 Shiu:CAMK_CAMKL-LKB	LOC103696475
XP_038978040.1	Shiu:CAMK_CAMKL-LKB	>lcl|NW_024068690.1_cds_XP_038978040.1_46908-1 Shiu:CAMK_CAMKL-LKB	LOC103696475
XP_038978041.1	Shiu:CAMK_CAMKL-LKB	>lcl|NW_024068690.1_cds_XP_038978041.1_46909-1 Shiu:CAMK_CAMKL-LKB	LOC103696475
XP_038978042.1	Shiu:CAMK_CAMKL-LKB	>lcl|NW_024068690.1_cds_XP_038978042.1_46910-1 Shiu:CAMK_CAMKL-LKB	LOC103696475
XP_038978044.1	Shiu:CAMK_CAMKL-LKB	>lcl|NW_024068690.1_cds_XP_038978044.1_46911-1 Shiu:CAMK_CAMKL-LKB	LOC103696475
XP_038978045.1	Shiu:CAMK_CAMKL-LKB	>lcl|NW_024068690.1_cds_XP_038978045.1_46912-1 Shiu:CAMK_CAMKL-LKB	LOC103696475
XP_038978046.1	Shiu:CAMK_CAMKL-LKB	>lcl|NW_024068690.1_cds_XP_038978046.1_46913-1 Shiu:CAMK_CAMKL-LKB	LOC103696475
XP_038978047.1	Shiu:CAMK_CAMKL-LKB	>lcl|NW_024068690.1_cds_XP_038978047.1_46914-1 Shiu:CAMK_CAMKL-LKB	LOC103696475
XP_038978055.1	Shiu:AGC_RSK-2	>lcl|NW_024068693.1_cds_XP_038978055.1_46934-1 Shiu:AGC_RSK-2	LOC120108510
XP_038978107.1	Shiu:CMGC_DYRK-YAK	>lcl|NW_024068712.1_cds_XP_038978107.1_47004-1 Shiu:CMGC_DYRK-YAK	LOC120103869
XP_038978108.1	Shiu:CMGC_DYRK-YAK	>lcl|NW_024068712.1_cds_XP_038978108.1_47005-1 Shiu:CMGC_DYRK-YAK	LOC120103869
XP_038978109.1	Shiu:CMGC_DYRK-YAK	>lcl|NW_024068712.1_cds_XP_038978109.1_47006-1 Shiu:CMGC_DYRK-YAK	LOC120103869
XP_038978172.1	Shiu:WNK_NRBP	>lcl|NW_024068732.1_cds_XP_038978172.1_47090-1 Shiu:WNK_NRBP	LOC120108586
XP_038978173.1	Shiu:WNK_NRBP	>lcl|NW_024068732.1_cds_XP_038978173.1_47091-1 Shiu:WNK_NRBP	LOC120108586
XP_038978174.1	Shiu:WNK_NRBP	>lcl|NW_024068732.1_cds_XP_038978174.1_47092-1 Shiu:WNK_NRBP	LOC120108586
XP_038978194.1	Shiu:RLK-Pelle_RLCK-VIIa-2	>lcl|NW_024068750.1_cds_XP_038978194.1_47121-1 Shiu:RLK-Pelle_RLCK-VIIa-2	LOC103723643
XP_038978195.1	Shiu:RLK-Pelle_RLCK-VIIa-2	>lcl|NW_024068750.1_cds_XP_038978195.1_47122-1 Shiu:RLK-Pelle_RLCK-VIIa-2	LOC103723643
XP_038978287.1	Shiu:RLK-Pelle_RLCK-VIIa-2	>lcl|NW_024068798.1_cds_XP_038978287.1_47241-1 Shiu:RLK-Pelle_RLCK-VIIa-2	LOC120108681
XP_038978475.1	Shiu:CAMK_CDPK	>lcl|NW_024068876.1_cds_XP_038978475.1_47487-1 Shiu:CAMK_CDPK	LOC103719934
XP_038978532.1	Shiu:NAK	>lcl|NW_024068917.1_cds_XP_038978532.1_47578-1 Shiu:NAK	LOC120108878
XP_038978533.1	Shiu:RLK-Pelle_LRR-II	>lcl|NW_024068917.1_cds_XP_038978533.1_47579-1 Shiu:RLK-Pelle_LRR-II	LOC120108879
XP_008777350.1	Shiu:RLK-Pelle_SD-2b	>lcl|NW_024068931.1_cds_XP_008777350.1_47593-1 Shiu:RLK-Pelle_SD-2b	LOC103697296
XP_008779783.3	Shiu:RLK-Pelle_L-LEC	>lcl|NW_024068960.1_cds_XP_008779783.3_47668-1 Shiu:RLK-Pelle_L-LEC	LOC103699540
XP_038978621.1	Shiu:RLK-Pelle_LRR-XI-1	>lcl|NW_024068980.1_cds_XP_038978621.1_47709-1 Shiu:RLK-Pelle_LRR-XI-1	LOC120108963
XP_038978659.1	Shiu:RLK-Pelle_LRK10L-2	>lcl|NW_024069002.1_cds_XP_038978659.1_47763-1 Shiu:RLK-Pelle_LRK10L-2	LOC120108995
XP_008813720.2	Shiu:RLK-Pelle_LRR-I-1	>lcl|NW_024069040.1_cds_XP_008813720.2_47816-1 Shiu:RLK-Pelle_LRR-I-1	LOC103724286
XP_038978711.1	Shiu:RLK-Pelle_RLCK-VI	>lcl|NW_024069055.1_cds_XP_038978711.1_47840-1 Shiu:RLK-Pelle_RLCK-VI	LOC120109044
XP_038978732.1	Shiu:RLK-Pelle_SD-2b	>lcl|NW_024069067.1_cds_XP_038978732.1_47856-1 Shiu:RLK-Pelle_SD-2b	LOC120109070
XP_038978746.1	Shiu:CAMK_AMPK	>lcl|NW_024069079.1_cds_XP_038978746.1_47877-1 Shiu:CAMK_AMPK	LOC103722912
XP_038978747.1	Shiu:TKL-Pl-6	>lcl|NW_024069079.1_cds_XP_038978747.1_47876-1 Shiu:TKL-Pl-6	LOC120109084
XP_038978757.1	Shiu:RLK-Pelle_RLCK-VIIa-2	>lcl|NW_024069088.1_cds_XP_038978757.1_47893-1 Shiu:RLK-Pelle_RLCK-VIIa-2	LOC103720498
XP_038978758.1	Shiu:RLK-Pelle_RLCK-VIIa-2	>lcl|NW_024069088.1_cds_XP_038978758.1_47894-1 Shiu:RLK-Pelle_RLCK-VIIa-2	LOC103720498
XP_038978759.1	Shiu:RLK-Pelle_RLCK-VIIa-2	>lcl|NW_024069088.1_cds_XP_038978759.1_47895-1 Shiu:RLK-Pelle_RLCK-VIIa-2	LOC103720498
XP_038978760.1	Shiu:RLK-Pelle_RLCK-VIIa-2	>lcl|NW_024069088.1_cds_XP_038978760.1_47896-1 Shiu:RLK-Pelle_RLCK-VIIa-2	LOC103720498
XP_038978761.1	Shiu:RLK-Pelle_RLCK-VIIa-2	>lcl|NW_024069088.1_cds_XP_038978761.1_47897-1 Shiu:RLK-Pelle_RLCK-VIIa-2	LOC103720498
XP_008779076.1	Shiu:RLK-Pelle_LRR-III	>lcl|NW_024069105.1_cds_XP_008779076.1_47913-1 Shiu:RLK-Pelle_LRR-III	LOC103698808
XP_038978808.1	Shiu:RLK-Pelle_DLSV	>lcl|NW_024069142.1_cds_XP_038978808.1_47957-1 Shiu:RLK-Pelle_DLSV	LOC120109135
XP_038978809.1	Shiu:RLK-Pelle_DLSV	>lcl|NW_024069142.1_cds_XP_038978809.1_47958-1 Shiu:RLK-Pelle_DLSV	LOC120109135
XP_038978810.1	Shiu:RLK-Pelle_DLSV	>lcl|NW_024069142.1_cds_XP_038978810.1_47959-1 Shiu:RLK-Pelle_DLSV	LOC120109135
XP_038978811.1	Shiu:RLK-Pelle_DLSV	>lcl|NW_024069142.1_cds_XP_038978811.1_47960-1 Shiu:RLK-Pelle_DLSV	LOC120109135
XP_038978812.1	Shiu:RLK-Pelle_DLSV	>lcl|NW_024069142.1_cds_XP_038978812.1_47961-1 Shiu:RLK-Pelle_DLSV	LOC120109135
XP_038978813.1	Shiu:RLK-Pelle_DLSV	>lcl|NW_024069142.1_cds_XP_038978813.1_47962-1 Shiu:RLK-Pelle_DLSV	LOC120109135
XP_038978815.1	Shiu:RLK-Pelle_DLSV	>lcl|NW_024069142.1_cds_XP_038978815.1_47963-1 Shiu:RLK-Pelle_DLSV	LOC120109135
XP_038978887.1	Shiu:RLK-Pelle_DLSV	>lcl|NW_024069197.1_cds_XP_038978887.1_48049-1 Shiu:RLK-Pelle_DLSV	LOC103697647
XP_038978888.1	Shiu:RLK-Pelle_DLSV	>lcl|NW_024069197.1_cds_XP_038978888.1_48050-1 Shiu:RLK-Pelle_DLSV	LOC103697647
XP_038978889.1	Shiu:RLK-Pelle_DLSV	>lcl|NW_024069197.1_cds_XP_038978889.1_48051-1 Shiu:RLK-Pelle_DLSV	LOC103697647
XP_008794278.1	Shiu:RLK-Pelle_RLCK-IV	>lcl|NW_024069222.1_cds_XP_008794278.1_48071-1 Shiu:RLK-Pelle_RLCK-IV	LOC103710368
XP_017697245.2	Shiu:RLK-Pelle_RLCK-XI	>lcl|NW_024069237.1_cds_XP_017697245.2_48105-1 Shiu:RLK-Pelle_RLCK-XI	LOC103702803
XP_008799127.1	Shiu:RLK-Pelle_LRR-III	>lcl|NW_024069246.1_cds_XP_008799127.1_48120-1 Shiu:RLK-Pelle_LRR-III	LOC103713859
XP_008799129.1	Shiu:RLK-Pelle_LRR-III	>lcl|NW_024069246.1_cds_XP_008799129.1_48121-1 Shiu:RLK-Pelle_LRR-III	LOC103713859
XP_038978944.1	Shiu:RLK-Pelle_LRR-III	>lcl|NW_024069246.1_cds_XP_038978944.1_48119-1 Shiu:RLK-Pelle_LRR-III	LOC103713859
XP_008776719.1	Shiu:CAMK_CDPK	>lcl|NW_024069247.1_cds_XP_008776719.1_48125-1 Shiu:CAMK_CDPK	LOC103696783
XP_038978946.1	Shiu:CAMK_CDPK	>lcl|NW_024069247.1_cds_XP_038978946.1_48124-1 Shiu:CAMK_CDPK	LOC103696783
XP_026656232.1	Shiu:WNK_NRBP	>lcl|NW_024069291.1_cds_XP_026656232.1_48184-1 Shiu:WNK_NRBP	LOC103724268
XP_026656233.1	Shiu:WNK_NRBP	>lcl|NW_024069291.1_cds_XP_026656233.1_48185-1 Shiu:WNK_NRBP	LOC103724268
XP_038979025.1	Shiu:RLK-Pelle_RLCK-VIII	>lcl|NW_024069341.1_cds_XP_038979025.1_48238-1 Shiu:RLK-Pelle_RLCK-VIII	LOC120109347
XP_038979026.1	Shiu:RLK-Pelle_RLCK-VIII	>lcl|NW_024069341.1_cds_XP_038979026.1_48236-1 Shiu:RLK-Pelle_RLCK-VIII	LOC120109348
XP_008795516.2	Shiu:RLK-Pelle_LRR-XII-1	>lcl|NW_024069352.1_cds_XP_008795516.2_48259-1 Shiu:RLK-Pelle_LRR-XII-1	LOC103711227
XP_038979124.1	Shiu:RLK-Pelle_LRR-XI-1	>lcl|NW_024069449.1_cds_XP_038979124.1_48362-1 Shiu:RLK-Pelle_LRR-XI-1	LOC120109435
XP_038979178.1	Shiu:RLK-Pelle_LysM	>lcl|NW_024069546.1_cds_XP_038979178.1_48415-1 Shiu:RLK-Pelle_LysM	LOC120109503
XP_038979185.1	Shiu:TKL-Pl-6	>lcl|NW_024069561.1_cds_XP_038979185.1_48422-1 Shiu:TKL-Pl-6	LOC120109521
XP_038979203.1	Shiu:RLK-Pelle_LRR-XI-2	>lcl|NW_024069595.1_cds_XP_038979203.1_48441-1 Shiu:RLK-Pelle_LRR-XI-2	LOC120109550
XP_008805476.2	Shiu:NAK	>lcl|NW_024069596.1_cds_XP_008805476.2_48444-1 Shiu:NAK	LOC103718429
XP_038979204.1	Shiu:NAK	>lcl|NW_024069596.1_cds_XP_038979204.1_48442-1 Shiu:NAK	LOC103718429
XP_038979205.1	Shiu:NAK	>lcl|NW_024069596.1_cds_XP_038979205.1_48443-1 Shiu:NAK	LOC103718429
XP_038979206.1	Shiu:NAK	>lcl|NW_024069596.1_cds_XP_038979206.1_48445-1 Shiu:NAK	LOC103718429
XP_038979311.1	Shiu:RLK-Pelle_SD-2b	>lcl|NW_024069690.1_cds_XP_038979311.1_48545-1 Shiu:RLK-Pelle_SD-2b	LOC120109608
XP_038979332.1	Shiu:RLK-Pelle_DLSV	>lcl|NW_024069722.1_cds_XP_038979332.1_48568-1 Shiu:RLK-Pelle_DLSV	LOC103723979
XP_038979338.1	Shiu:CMGC_CK2	>lcl|NW_024069739.1_cds_XP_038979338.1_48571-1 Shiu:CMGC_CK2	LOC103700812
XP_008790442.2	Shiu:RLK-Pelle_L-LEC	>lcl|NW_024069861.1_cds_XP_008790442.2_48622-1 Shiu:RLK-Pelle_L-LEC	LOC103707646
XP_008791365.3	Shiu:RLK-Pelle_L-LEC	>lcl|NW_024069861.1_cds_XP_008791365.3_48621-1 Shiu:RLK-Pelle_L-LEC	LOC103708295
XP_038979404.1	Shiu:RLK-Pelle_LRR-XIIIa	>lcl|NW_024069936.1_cds_XP_038979404.1_48640-1 Shiu:RLK-Pelle_LRR-XIIIa	LOC103722328

## Sheet: all_significant_kinases_summary
baseMean	log2FoldChange	lfcSE	stat	pvalue	padj	gene_id	kinase_family	condition
337.548	2.18167	0.517155	4.2186	2.45821e-05	0.000557651	LOC103695734	Shiu:RLK-Pelle_LysM	Day4root
124.009	-1.58964	0.48725	-3.26248	0.00110444	0.0116111	LOC103695769	Shiu:TKL-Pl-4	Day4root
299.252	-2.63706	0.716292	-3.68155	0.000231824	0.00337042	LOC103695805	Shiu:RLK-Pelle_CrRLK1L-1	Day4root
864.361	-3.02847	0.662156	-4.57365	4.79303e-06	0.000146917	LOC103695856	Shiu:RLK-Pelle_LRR-III	Day4root
663.259	1.26983	0.383086	3.31474	0.00091727	0.0100645	LOC103695870	Shiu:RLK-Pelle_DLSV	Day4root
1065.91	2.21348	0.624356	3.54522	0.000392293	0.00509943	LOC103695886	Shiu:RLK-Pelle_DLSV	Day4root
405.812	1.2278	0.399422	3.07394	0.00211252	0.0189865	LOC103696013	Shiu:STE_STE7	Day4root
143.686	1.37053	0.499508	2.74375	0.00607413	0.0423346	LOC103696048	Shiu:RLK-Pelle_SD-2b	Day4root
44667.6	7.33231	1.19698	6.12568	9.02974e-10	1.13429e-07	LOC103696149	Shiu:RLK-Pelle_LRK10L-2	Day4root
519.786	1.99125	0.629717	3.16213	0.00156619	0.0151066	LOC103696323	Shiu:RLK-Pelle_DLSV	Day4root
361.465	-3.09418	0.572103	-5.40843	6.35807e-08	4.32703e-06	LOC103696326	Shiu:RLK-Pelle_LRR-III	Day4root
32.4431	5.9306	1.54925	3.82805	0.000129165	0.00210692	LOC103696543	Shiu:RLK-Pelle_DLSV	Day4root
526.811	-1.58341	0.518404	-3.0544	0.00225508	0.019974	LOC103696596	Shiu:CAMK_CAMKL-CHK1	Day4root
219.188	-1.72961	0.613268	-2.82031	0.00479778	0.0355496	LOC103696656	Shiu:AGC_RSK-2	Day4root
130.964	1.8967	0.389081	4.87481	1.08913e-06	4.31191e-05	LOC103696686	Shiu:RLK-Pelle_RLCK-VIIa-2	Day4root
469.725	1.29956	0.449638	2.89024	0.00384954	0.0300823	LOC103696826	Shiu:RLK-Pelle_DLSV	Day4root
905.387	-2.32711	0.816537	-2.84998	0.00437226	0.0330806	LOC103697058	Shiu:RLK-Pelle_LRR-VI-1	Day4root
467.847	2.92259	0.733539	3.98424	6.76969e-05	0.00126299	LOC103697174	Shiu:RLK-Pelle_DLSV	Day4root
467.847	2.92259	0.733539	3.98424	6.76969e-05	0.00126299	LOC103697174	Shiu:RLK-Pelle_DLSV	Day4root
467.847	2.92259	0.733539	3.98424	6.76969e-05	0.00126299	LOC103697174	Shiu:RLK-Pelle_DLSV	Day4root
467.847	2.92259	0.733539	3.98424	6.76969e-05	0.00126299	LOC103697174	Shiu:RLK-Pelle_DLSV	Day4root
249.806	1.75847	0.591779	2.97149	0.00296355	0.0247256	LOC103697410	Shiu:RLK-Pelle_LRK10L-2	Day4root
550.293	2.27104	0.659669	3.44269	0.00057596	0.00696036	LOC103697415	Shiu:RLK-Pelle_LRK10L-2	Day4root
113.902	-2.43597	0.759721	-3.2064	0.00134406	0.013512	LOC103697633	Shiu:RLK-Pelle_SD-2b	Day4root
110.684	-2.56318	0.628134	-4.08063	4.49146e-05	0.000909183	LOC103697754	Shiu:RLK-Pelle_DLSV	Day4root
248.423	-1.20532	0.34427	-3.5011	0.000463342	0.00585318	LOC103697871	Shiu:AGC_RSK-2	Day4root
348.174	-1.7392	0.497069	-3.49892	0.000467144	0.00589567	LOC103697920	Shiu:RLK-Pelle_L-LEC	Day4root
1401.36	5.58618	1.11741	4.99922	5.75621e-07	2.57041e-05	LOC103698377	Shiu:RLK-Pelle_RLCK-VIIa-2	Day4root
2732.76	5.71556	0.803558	7.11281	1.137e-12	3.59586e-10	LOC103698393	Shiu:RLK-Pelle_LRR-XI-1	Day4root
186.078	-2.29626	0.611698	-3.75392	0.000174093	0.00268039	LOC103698609	Shiu:RLK-Pelle_RLCK-IXa	Day4root
186.078	-2.29626	0.611698	-3.75392	0.000174093	0.00268039	LOC103698609	Shiu:RLK-Pelle_RLCK-IXa	Day4root
162.416	3.46051	0.927326	3.73171	0.000190188	0.00287226	LOC103698634	Shiu:RLK-Pelle_DLSV	Day4root
74.3001	4.05776	1.26117	3.21746	0.00129331	0.0131097	LOC103698999	Shiu:RLK-Pelle_L-LEC	Day4root
344.614	-1.81605	0.673255	-2.69742	0.00698793	0.0470919	LOC103699099	Shiu:RLK-Pelle_LRR-VII-3	Day4root
97.3438	2.80894	0.656213	4.28054	1.86444e-05	0.000440809	LOC103699303	Shiu:RLK-Pelle_DLSV	Day4root
76.5345	2.80929	0.988552	2.84183	0.0044856	0.0337481	LOC103699436	Shiu:RLK-Pelle_LRR-XII-1	Day4root
78.8003	3.241	0.817844	3.96286	7.40588e-05	0.00134836	LOC103699515	Shiu:RLK-Pelle_LRR-XII-1	Day4root
81.7383	3.30068	1.22654	2.69105	0.00712284	0.0477616	LOC103699564	Shiu:RLK-Pelle_SD-2b	Day4root
962.094	3.78401	0.909923	4.1586	3.202e-05	0.000691826	LOC103699752	Shiu:RLK-Pelle_LRR-XII-1	Day4root
125.25	3.96389	0.619433	6.39923	1.56164e-10	2.60745e-08	LOC103699972	Shiu:RLK-Pelle_LRK10L-2	Day4root
276.227	1.65549	0.567127	2.91908	0.00351061	0.0280036	LOC103700056	Shiu:RLK-Pelle_SD-2b	Day4root
208.57	2.49518	0.804452	3.10172	0.001924	0.0176642	LOC103700365	Shiu:RLK-Pelle_SD-2b	Day4root
179.638	1.11937	0.319105	3.50786	0.000451723	0.00572794	LOC103701245	Shiu:RLK-Pelle_LRR-Xb-1	Day4root
633.427	-2.10358	0.66051	-3.18479	0.00144861	0.0142663	LOC103701248	Shiu:RLK-Pelle_RLCK-V	Day4root
282.821	1.45158	0.358404	4.05013	5.11901e-05	0.00100918	LOC103701364	Shiu:RLK-Pelle_RLCK-VI	Day4root
282.821	1.45158	0.358404	4.05013	5.11901e-05	0.00100918	LOC103701364	Shiu:RLK-Pelle_RLCK-VI	Day4root
554.286	1.68219	0.569191	2.95541	0.00312258	0.0255918	LOC103701420	Shiu:RLK-Pelle_LRR-XI-1	Day4root
177.622	-4.02655	0.629688	-6.39452	1.61051e-10	2.67246e-08	LOC103701446	Shiu:RLK-Pelle_LRR-III	Day4root
125.697	2.74257	0.815503	3.36304	0.000770891	0.00878842	LOC103701699	Shiu:RLK-Pelle_RLCK-XV	Day4root
25.7704	2.98305	1.04999	2.84104	0.00449667	0.0338145	LOC103701786	Shiu:CAMK_CAMKL-CHK1	Day4root
1734.84	2.72629	0.69173	3.94126	8.10555e-05	0.00145069	LOC103701811	Shiu:STE_STE11	Day4root
593.356	3.86473	0.900811	4.29027	1.78453e-05	0.000427176	LOC103701920	Shiu:RLK-Pelle_WAK_LRK10L-1	Day4root
593.356	3.86473	0.900811	4.29027	1.78453e-05	0.000427176	LOC103701920	Shiu:RLK-Pelle_WAK_LRK10L-1	Day4root
117.31	-1.4071	0.385865	-3.6466	0.000265735	0.00376709	LOC103701974	Shiu:TKL-Pl-4	Day4root
464.695	-1.33607	0.48684	-2.74437	0.00606265	0.0422656	LOC103702029	Shiu:RLK-Pelle_Extensin	Day4root
464.695	-1.33607	0.48684	-2.74437	0.00606265	0.0422656	LOC103702029	Shiu:RLK-Pelle_Extensin	Day4root
464.695	-1.33607	0.48684	-2.74437	0.00606265	0.0422656	LOC103702029	Shiu:RLK-Pelle_Extensin	Day4root
1150.09	-1.5536	0.441029	-3.52267	0.00042722	0.00547404	LOC103702185	Shiu:RLK-Pelle_LRR-VIII-1	Day4root
774.248	1.38841	0.383202	3.62318	0.000291007	0.004047	LOC103702241	Shiu:RLK-Pelle_LRR-VIII-1	Day4root
774.248	1.38841	0.383202	3.62318	0.000291007	0.004047	LOC103702241	Shiu:RLK-Pelle_LRR-VIII-1	Day4root
108.01	3.76071	1.16715	3.22213	0.0012724	0.0129612	LOC103702420	Shiu:RLK-Pelle_WAK	Day4root
767.828	-1.83502	0.686629	-2.6725	0.00752881	0.0498251	LOC103702468	Shiu:RLK-Pelle_LRR-XI-1	Day4root
1648.61	2.0889	0.398882	5.23688	1.63312e-07	9.48196e-06	LOC103702601	Shiu:RLK-Pelle_RKF3	Day4root
2204.63	-2.94674	0.703092	-4.19112	2.77583e-05	0.000616693	LOC103702672	Shiu:RLK-Pelle_LRR-V	Day4root
2204.63	-2.94674	0.703092	-4.19112	2.77583e-05	0.000616693	LOC103702672	Shiu:RLK-Pelle_LRR-V	Day4root
56.605	3.18997	0.982051	3.24827	0.00116108	0.0120092	LOC103702728	Shiu:RLK-Pelle_RKF3	Day4root
180.163	-2.34956	0.561308	-4.18586	2.84087e-05	0.000626997	LOC103702926	Shiu:RLK-Pelle_LRR-III	Day4root
71.9623	-1.8855	0.654085	-2.88266	0.00394336	0.0306462	LOC103703190	Shiu:RLK-Pelle_RLCK-V	Day4root
497.87	1.69119	0.348554	4.85202	1.22207e-06	4.72008e-05	LOC103703209	Shiu:CAMK_OST1L	Day4root
421.68	1.85291	0.666729	2.7791	0.00545097	0.0389145	LOC103703416	Shiu:STE_STE11	Day4root
409.536	3.66361	0.506655	7.23098	4.79535e-13	1.65267e-10	LOC103703431	Shiu:RLK-Pelle_DLSV	Day4root
409.536	3.66361	0.506655	7.23098	4.79535e-13	1.65267e-10	LOC103703431	Shiu:RLK-Pelle_DLSV	Day4root
1652.09	2.80494	0.788916	3.55543	0.000377355	0.00495074	LOC103703486	Shiu:RLK-Pelle_RLCK-IXb	Day4root
1562	1.13551	0.330476	3.436	0.000590376	0.0070965	LOC103703499	Shiu:RLK-Pelle_RLCK-VIIa-2	Day4root
1562	1.13551	0.330476	3.436	0.000590376	0.0070965	LOC103703499	Shiu:RLK-Pelle_RLCK-VIIa-2	Day4root
1194.84	-2.2163	0.543613	-4.07697	4.56255e-05	0.000919419	LOC103703785	Shiu:RLK-Pelle_LRR-XI-1	Day4root
895.97	-2.93093	0.868625	-3.37422	0.000740263	0.0085259	LOC103704305	Shiu:RLK-Pelle_LRR-XI-1	Day4root
144.513	-1.49962	0.544631	-2.75346	0.00589696	0.0413033	LOC103704440	Shiu:CMGC_CDK-CRK7-CDK9	Day4root
144.513	-1.49962	0.544631	-2.75346	0.00589696	0.0413033	LOC103704440	Shiu:CMGC_CDK-CRK7-CDK9	Day4root
230.193	-3.2278	0.772021	-4.18097	2.90264e-05	0.00063697	LOC103704503	Shiu:NEK	Day4root
230.193	-3.2278	0.772021	-4.18097	2.90264e-05	0.00063697	LOC103704503	Shiu:NEK	Day4root
230.193	-3.2278	0.772021	-4.18097	2.90264e-05	0.00063697	LOC103704503	Shiu:NEK	Day4root
679.538	1.1557	0.3499	3.30293	0.000956793	0.01043	LOC103704560	Shiu:CAMK_CDPK	Day4root
375.595	-1.67965	0.555149	-3.02558	0.00248155	0.0215747	LOC103704667	Shiu:AGC_RSK-2	Day4root
195.94	-1.69732	0.600554	-2.82627	0.00470941	0.0350785	LOC103704826	Shiu:RLK-Pelle_LRR-Xb-1	Day4root
85.0941	3.41497	1.18308	2.88652	0.00389524	0.0303512	LOC103704912	Shiu:RLK-Pelle_LRR-XIIIb	Day4root
85.0941	3.41497	1.18308	2.88652	0.00389524	0.0303512	LOC103704912	Shiu:RLK-Pelle_LRR-XIIIb	Day4root
226.341	1.43613	0.486166	2.95399	0.00313689	0.0257013	LOC103705357	Shiu:RLK-Pelle_LRR-XIV	Day4root
596.468	-2.93581	0.685949	-4.27992	1.86958e-05	0.000441635	LOC103705430	Shiu:RLK-Pelle_LRR-XI-1	Day4root
264.636	3.15959	0.613853	5.14715	2.64475e-07	1.39557e-05	LOC103705441	Shiu:RLK-Pelle_SD-2b	Day4root
132.437	2.51752	0.81098	3.10429	0.00190737	0.0175535	LOC103705442	Shiu:RLK-Pelle_SD-2b	Day4root
427.87	2.65006	0.829516	3.19471	0.00139973	0.01392	LOC103705703	Shiu:RLK-Pelle_LRR-XIV	Day4root
323.451	-2.06831	0.504435	-4.10024	4.12714e-05	0.000850159	LOC103705713	Shiu:RLK-Pelle_LRR-XI-1	Day4root
323.451	-2.06831	0.504435	-4.10024	4.12714e-05	0.000850159	LOC103705713	Shiu:RLK-Pelle_LRR-XI-1	Day4root
323.451	-2.06831	0.504435	-4.10024	4.12714e-05	0.000850159	LOC103705713	Shiu:RLK-Pelle_LRR-XI-1	Day4root
291.648	-1.98517	0.630877	-3.14669	0.00165131	0.0156429	LOC103705907	Shiu:RLK-Pelle_RLCK-VIIa-2	Day4root
291.648	-1.98517	0.630877	-3.14669	0.00165131	0.0156429	LOC103705907	Shiu:RLK-Pelle_RLCK-VIIa-2	Day4root
291.648	-1.98517	0.630877	-3.14669	0.00165131	0.0156429	LOC103705907	Shiu:RLK-Pelle_RLCK-VIIa-2	Day4root
246.417	-1.1612	0.423426	-2.74239	0.00609932	0.0424882	LOC103706110	Shiu:AGC_RSK-2	Day4root
246.417	-1.1612	0.423426	-2.74239	0.00609932	0.0424882	LOC103706110	Shiu:AGC_RSK-2	Day4root
246.417	-1.1612	0.423426	-2.74239	0.00609932	0.0424882	LOC103706110	Shiu:AGC_RSK-2	Day4root
246.417	-1.1612	0.423426	-2.74239	0.00609932	0.0424882	LOC103706110	Shiu:AGC_RSK-2	Day4root
588.216	1.14003	0.31981	3.56473	0.000364237	0.00481387	LOC103706191	Shiu:RLK-Pelle_DLSV	Day4root
588.216	1.14003	0.31981	3.56473	0.000364237	0.00481387	LOC103706191	Shiu:RLK-Pelle_DLSV	Day4root
588.216	1.14003	0.31981	3.56473	0.000364237	0.00481387	LOC103706191	Shiu:RLK-Pelle_DLSV	Day4root
588.216	1.14003	0.31981	3.56473	0.000364237	0.00481387	LOC103706191	Shiu:RLK-Pelle_DLSV	Day4root
588.216	1.14003	0.31981	3.56473	0.000364237	0.00481387	LOC103706191	Shiu:RLK-Pelle_DLSV	Day4root
588.216	1.14003	0.31981	3.56473	0.000364237	0.00481387	LOC103706191	Shiu:RLK-Pelle_DLSV	Day4root
675.64	3.19151	0.57296	5.57022	2.5442e-08	1.98299e-06	LOC103706681	Shiu:RLK-Pelle_CR4L	Day4root
1581.16	-2.40467	0.685317	-3.50885	0.000450057	0.00571219	LOC103706722	Shiu:RLK-Pelle_LRR-VI-2	Day4root
2343.26	2.76801	0.433534	6.38475	1.71673e-10	2.8301e-08	LOC103706753	Shiu:RLK-Pelle_LRR-XI-1	Day4root
49.758	-2.29142	0.828295	-2.76643	0.0056673	0.0399865	LOC103707134	Shiu:RLK-Pelle_RLCK-VI	Day4root
608.402	1.34028	0.340397	3.9374	8.23699e-05	0.00146737	LOC103707476	Shiu:RLK-Pelle_WAK_LRK10L-1	Day4root
530.864	1.93798	0.378504	5.12011	3.05358e-07	1.5488e-05	LOC103707538	Shiu:RLK-Pelle_RKF3	Day4root
261.08	1.42533	0.381968	3.73155	0.000190308	0.00287237	LOC103707610	Shiu:RLK-Pelle_LRR-XIV	Day4root
108.863	3.75248	1.26408	2.96854	0.00299218	0.0248785	LOC103707644	Shiu:RLK-Pelle_PERK-1	Day4root
163.951	-1.98935	0.429087	-4.63624	3.54807e-06	0.000114765	LOC103708439	Shiu:CAMK_CDPK	Day4root
32.3398	3.56797	1.12195	3.18015	0.00147199	0.0144153	LOC103708448	Shiu:RLK-Pelle_WAK	Day4root
551.5	-2.2994	0.52133	-4.41063	1.03069e-05	0.000269523	LOC103708477	Shiu:RLK-Pelle_RLCK-XIII	Day4root
313.576	1.16206	0.257432	4.51404	6.36054e-06	0.00018248	LOC103708498	Shiu:CAMK_CDPK	Day4root
313.576	1.16206	0.257432	4.51404	6.36054e-06	0.00018248	LOC103708498	Shiu:CAMK_CDPK	Day4root
252.617	3.19348	0.734755	4.34632	1.3844e-05	0.00034716	LOC103708526	Shiu:RLK-Pelle_LRR-XII-1	Day4root
589.725	1.17114	0.312893	3.74292	0.000181891	0.00277346	LOC103708605	Shiu:PEK_GCN2	Day4root
589.725	1.17114	0.312893	3.74292	0.000181891	0.00277346	LOC103708605	Shiu:PEK_GCN2	Day4root
589.725	1.17114	0.312893	3.74292	0.000181891	0.00277346	LOC103708605	Shiu:PEK_GCN2	Day4root
589.725	1.17114	0.312893	3.74292	0.000181891	0.00277346	LOC103708605	Shiu:PEK_GCN2	Day4root
589.725	1.17114	0.312893	3.74292	0.000181891	0.00277346	LOC103708605	Shiu:PEK_GCN2	Day4root
589.725	1.17114	0.312893	3.74292	0.000181891	0.00277346	LOC103708605	Shiu:PEK_GCN2	Day4root
589.725	1.17114	0.312893	3.74292	0.000181891	0.00277346	LOC103708605	Shiu:PEK_GCN2	Day4root
589.725	1.17114	0.312893	3.74292	0.000181891	0.00277346	LOC103708605	Shiu:PEK_GCN2	Day4root
589.725	1.17114	0.312893	3.74292	0.000181891	0.00277346	LOC103708605	Shiu:PEK_GCN2	Day4root
589.725	1.17114	0.312893	3.74292	0.000181891	0.00277346	LOC103708605	Shiu:PEK_GCN2	Day4root
589.725	1.17114	0.312893	3.74292	0.000181891	0.00277346	LOC103708605	Shiu:PEK_GCN2	Day4root
589.725	1.17114	0.312893	3.74292	0.000181891	0.00277346	LOC103708605	Shiu:PEK_GCN2	Day4root
22.926	-3.49785	1.04481	-3.34785	0.000814417	0.00917953	LOC103708779	Shiu:AGC_RSK-2	Day4root
1327.84	1.14936	0.357784	3.21245	0.00131607	0.0133002	LOC103708887	Shiu:TKL-Pl-4	Day4root
1498.47	1.6473	0.474168	3.47409	0.000512586	0.00633532	LOC103708903	Shiu:RLK-Pelle_RLCK-II	Day4root
899.216	1.96888	0.698741	2.81775	0.00483612	0.0357647	LOC103708958	Shiu:RLK-Pelle_DLSV	Day4root
595.912	-1.46384	0.5069	-2.88782	0.00387917	0.0302523	LOC103709170	Shiu:RLK-Pelle_WAK_LRK10L-1	Day4root
423.08	2.14938	0.336689	6.38388	1.72657e-10	2.8301e-08	LOC103709183	Shiu:STE_STE11	Day4root
423.08	2.14938	0.336689	6.38388	1.72657e-10	2.8301e-08	LOC103709183	Shiu:STE_STE11	Day4root
103.473	-2.67038	0.682058	-3.91517	9.03387e-05	0.00157727	LOC103709375	Shiu:RLK-Pelle_LRR-III	Day4root
271.525	-2.65413	0.448153	-5.92237	3.17327e-09	3.31922e-07	LOC103709386	Shiu:RLK-Pelle_LRR-Xb-1	Day4root
247.457	2.92765	0.697727	4.19599	2.71687e-05	0.000606602	LOC103709880	Shiu:RLK-Pelle_DLSV	Day4root
247.457	2.92765	0.697727	4.19599	2.71687e-05	0.000606602	LOC103709880	Shiu:RLK-Pelle_DLSV	Day4root
247.457	2.92765	0.697727	4.19599	2.71687e-05	0.000606602	LOC103709880	Shiu:RLK-Pelle_DLSV	Day4root
80.5398	1.98832	0.488263	4.07223	4.65655e-05	0.000936256	LOC103709929	Shiu:RLK-Pelle_DLSV	Day4root
1230.16	3.16659	0.589461	5.37201	7.78644e-08	5.17024e-06	LOC103710125	Shiu:RLK-Pelle_LRR-Xb-2	Day4root
711.041	1.0929	0.384686	2.84102	0.00449694	0.0338145	LOC103710248	Shiu:TKL-Pl-4	Day4root
711.041	1.0929	0.384686	2.84102	0.00449694	0.0338145	LOC103710248	Shiu:TKL-Pl-4	Day4root
464.234	-2.27542	0.521862	-4.36018	1.29953e-05	0.000328326	LOC103710336	Shiu:TKL-Pl-7	Day4root
363.824	1.52284	0.450528	3.38012	0.000724542	0.00838448	LOC103710344	Shiu:RLK-Pelle_LRR-VI-2	Day4root
363.824	1.52284	0.450528	3.38012	0.000724542	0.00838448	LOC103710344	Shiu:RLK-Pelle_LRR-VI-2	Day4root
74.3842	-2.84625	0.784849	-3.62649	0.000287297	0.00400784	LOC103710481	Shiu:RLK-Pelle_LRR-XII-1	Day4root
96.9729	-2.74401	0.605938	-4.52853	5.93941e-06	0.000172321	LOC103710547	Shiu:RLK-Pelle_LRR-IV	Day4root
57.1083	-3.13178	0.80252	-3.90244	9.52298e-05	0.00164522	LOC103710748	Shiu:RLK-Pelle_SD-2b	Day4root
173.294	-1.73771	0.597548	-2.90807	0.00363667	0.0287194	LOC103711058	Shiu:RLK-Pelle_LRR-XI-1	Day4root
3714.89	-1.79255	0.571586	-3.13611	0.00171207	0.0160754	LOC103711101	Shiu:RLK-Pelle_LRR-XI-1	Day4root
3714.89	-1.79255	0.571586	-3.13611	0.00171207	0.0160754	LOC103711101	Shiu:RLK-Pelle_LRR-XI-1	Day4root
726.833	1.05812	0.352928	2.99813	0.00271643	0.0231452	LOC103711161	Shiu:RLK-Pelle_Extensin	Day4root
726.833	1.05812	0.352928	2.99813	0.00271643	0.0231452	LOC103711161	Shiu:RLK-Pelle_Extensin	Day4root
726.833	1.05812	0.352928	2.99813	0.00271643	0.0231452	LOC103711161	Shiu:RLK-Pelle_Extensin	Day4root
726.833	1.05812	0.352928	2.99813	0.00271643	0.0231452	LOC103711161	Shiu:RLK-Pelle_Extensin	Day4root
726.833	1.05812	0.352928	2.99813	0.00271643	0.0231452	LOC103711161	Shiu:RLK-Pelle_Extensin	Day4root
726.833	1.05812	0.352928	2.99813	0.00271643	0.0231452	LOC103711161	Shiu:RLK-Pelle_Extensin	Day4root
726.833	1.05812	0.352928	2.99813	0.00271643	0.0231452	LOC103711161	Shiu:RLK-Pelle_Extensin	Day4root
726.833	1.05812	0.352928	2.99813	0.00271643	0.0231452	LOC103711161	Shiu:RLK-Pelle_Extensin	Day4root
726.833	1.05812	0.352928	2.99813	0.00271643	0.0231452	LOC103711161	Shiu:RLK-Pelle_Extensin	Day4root
726.833	1.05812	0.352928	2.99813	0.00271643	0.0231452	LOC103711161	Shiu:RLK-Pelle_Extensin	Day4root
726.833	1.05812	0.352928	2.99813	0.00271643	0.0231452	LOC103711161	Shiu:RLK-Pelle_Extensin	Day4root
726.833	1.05812	0.352928	2.99813	0.00271643	0.0231452	LOC103711161	Shiu:RLK-Pelle_Extensin	Day4root
726.833	1.05812	0.352928	2.99813	0.00271643	0.0231452	LOC103711161	Shiu:RLK-Pelle_Extensin	Day4root
726.833	1.05812	0.352928	2.99813	0.00271643	0.0231452	LOC103711161	Shiu:RLK-Pelle_Extensin	Day4root
84.82	-1.97802	0.62813	-3.14906	0.00163797	0.0155755	LOC103711375	Shiu:AGC_RSK-2	Day4root
291.176	-2.26122	0.714153	-3.1663	0.00154394	0.0149242	LOC103711425	Shiu:RLK-Pelle_LRR-XI-1	Day4root
278.763	3.5635	0.639518	5.57216	2.51596e-08	1.9776e-06	LOC103711518	Shiu:STE_STE20-Fray	Day4root
278.763	3.5635	0.639518	5.57216	2.51596e-08	1.9776e-06	LOC103711518	Shiu:STE_STE20-Fray	Day4root
278.763	3.5635	0.639518	5.57216	2.51596e-08	1.9776e-06	LOC103711518	Shiu:STE_STE20-Fray	Day4root
278.763	3.5635	0.639518	5.57216	2.51596e-08	1.9776e-06	LOC103711518	Shiu:STE_STE20-Fray	Day4root
278.763	3.5635	0.639518	5.57216	2.51596e-08	1.9776e-06	LOC103711518	Shiu:STE_STE20-Fray	Day4root
278.763	3.5635	0.639518	5.57216	2.51596e-08	1.9776e-06	LOC103711518	Shiu:STE_STE20-Fray	Day4root
319.575	-2.69262	0.55224	-4.87581	1.08363e-06	4.29649e-05	LOC103711613	Shiu:RLK-Pelle_LRR-I-1	Day4root
319.575	-2.69262	0.55224	-4.87581	1.08363e-06	4.29649e-05	LOC103711613	Shiu:RLK-Pelle_LRR-I-1	Day4root
290.258	6.99484	1.26883	5.51281	3.53148e-08	2.63703e-06	LOC103711883	Shiu:AGC_RSK-2	Day4root
593.96	1.31739	0.449461	2.93105	0.00337822	0.0271978	LOC103712190	Shiu:CAMK_CDPK	Day4root
165.448	-3.42141	0.811835	-4.21441	2.50431e-05	0.000565721	LOC103712205	Shiu:RLK-Pelle_RLCK-XIII	Day4root
123.725	-2.06145	0.653058	-3.15662	0.00159612	0.0153129	LOC103712491	Shiu:RLK-Pelle_LRR-III	Day4root
267.864	2.02527	0.688444	2.94181	0.00326299	0.0265002	LOC103712545	Shiu:RLK-Pelle_SD-2b	Day4root
301.195	-2.5626	0.913195	-2.8062	0.00501303	0.0365898	LOC103712736	Shiu:RLK-Pelle_LRR-II	Day4root
96.8141	4.45153	0.740793	6.00913	1.86517e-09	2.07188e-07	LOC103712814	Shiu:RLK-Pelle_LRK10L-2	Day4root
154.694	4.02315	1.26623	3.17726	0.00148672	0.0145173	LOC103712875	Shiu:RLK-Pelle_LRR-III	Day4root
113.294	-3.11396	0.717128	-4.34226	1.41022e-05	0.000352646	LOC103713347	Shiu:NEK	Day4root
113.294	-3.11396	0.717128	-4.34226	1.41022e-05	0.000352646	LOC103713347	Shiu:NEK	Day4root
162.147	5.82881	1.5043	3.87475	0.000106733	0.00181137	LOC103713459	Shiu:RLK-Pelle_WAK	Day4root
734.173	-1.19231	0.393702	-3.02846	0.00245803	0.0214257	LOC103713591	Shiu:AGC_RSK-2	Day4root
235.036	-2.29449	0.436076	-5.26167	1.42751e-07	8.48988e-06	LOC103713759	Shiu:RLK-Pelle_LRR-Xb-1	Day4root
190.221	-1.1234	0.378574	-2.96744	0.00300294	0.0249459	LOC103713859	Shiu:RLK-Pelle_LRR-III	Day4root
190.221	-1.1234	0.378574	-2.96744	0.00300294	0.0249459	LOC103713859	Shiu:RLK-Pelle_LRR-III	Day4root
190.221	-1.1234	0.378574	-2.96744	0.00300294	0.0249459	LOC103713859	Shiu:RLK-Pelle_LRR-III	Day4root
135.003	4.36005	0.856543	5.09029	3.57515e-07	1.74107e-05	LOC103713890	Shiu:RLK-Pelle_L-LEC	Day4root
303.503	-1.01818	0.344306	-2.95719	0.0031046	0.0254833	LOC103714048	Shiu:RLK-Pelle_RLCK-VIIa-2	Day4root
210.043	-1.50719	0.542349	-2.77899	0.00545275	0.0389145	LOC103714442	Shiu:RLK-Pelle_LRR-I-1	Day4root
157.711	-1.69954	0.542222	-3.1344	0.00172208	0.0161412	LOC103714553	Shiu:RLK-Pelle_CR4L	Day4root
364.941	-1.89038	0.66906	-2.82542	0.00472184	0.0351583	LOC103714625	Shiu:RLK-Pelle_CrRLK1L-1	Day4root
364.941	-1.89038	0.66906	-2.82542	0.00472184	0.0351583	LOC103714625	Shiu:RLK-Pelle_CrRLK1L-1	Day4root
364.941	-1.89038	0.66906	-2.82542	0.00472184	0.0351583	LOC103714625	Shiu:RLK-Pelle_CrRLK1L-1	Day4root
149.442	3.09668	1.04387	2.96653	0.00301176	0.0249729	LOC103714641	Shiu:AGC_MAST	Day4root
261.67	2.27673	0.510384	4.46082	8.16473e-06	0.000221926	LOC103715467	Shiu:RLK-Pelle_RLCK-IV	Day4root
261.67	2.27673	0.510384	4.46082	8.16473e-06	0.000221926	LOC103715467	Shiu:RLK-Pelle_RLCK-IV	Day4root
684.357	2.28376	0.6188	3.69063	0.000223699	0.00326288	LOC103715670	Shiu:RLK-Pelle_L-LEC	Day4root
2313.69	2.72222	0.870879	3.12583	0.00177304	0.0165324	LOC103715817	Shiu:RLK-Pelle_RLCK-XIII	Day4root
91.8516	2.49689	0.757537	3.29606	0.000980515	0.0106069	LOC103716270	Shiu:RLK-Pelle_LRR-XI-1	Day4root
348.205	4.27531	1.15593	3.69857	0.000216815	0.00318842	LOC103716317	Shiu:RLK-Pelle_LRR-III	Day4root
115.141	-2.02569	0.535965	-3.77952	0.000157129	0.00247015	LOC103716891	Shiu:RLK-Pelle_LRR-VII-1	Day4root
94.6188	2.19048	0.58247	3.76067	0.000169456	0.00262251	LOC103717030	Shiu:RLK-Pelle_L-LEC	Day4root
185.656	1.0366	0.374227	2.76998	0.00560601	0.0396999	LOC103717031	Shiu:RLK-Pelle_L-LEC	Day4root
446.61	2.64281	0.651699	4.05526	5.00779e-05	0.000992037	LOC103717039	Shiu:RLK-Pelle_DLSV	Day4root
446.61	2.64281	0.651699	4.05526	5.00779e-05	0.000992037	LOC103717039	Shiu:RLK-Pelle_DLSV	Day4root
446.61	2.64281	0.651699	4.05526	5.00779e-05	0.000992037	LOC103717039	Shiu:RLK-Pelle_DLSV	Day4root
446.61	2.64281	0.651699	4.05526	5.00779e-05	0.000992037	LOC103717039	Shiu:RLK-Pelle_DLSV	Day4root
446.61	2.64281	0.651699	4.05526	5.00779e-05	0.000992037	LOC103717039	Shiu:RLK-Pelle_DLSV	Day4root
107.604	-2.30871	0.825684	-2.79612	0.00517199	0.0374413	LOC103717114	Shiu:RLK-Pelle_RLCK-VI	Day4root
865.867	1.43516	0.412467	3.47946	0.000502426	0.00623555	LOC103717327	Shiu:RLK-Pelle_DLSV	Day4root
36.4788	5.78043	1.42868	4.04601	5.2099e-05	0.00102172	LOC103717328	Shiu:RLK-Pelle_DLSV	Day4root
1539.45	-2.25449	0.49876	-4.52019	6.17853e-06	0.000178209	LOC103717361	Shiu:RLK-Pelle_CrRLK1L-1	Day4root
230.77	-1.99375	0.641481	-3.10804	0.00188333	0.0173979	LOC103717391	Shiu:RLK-Pelle_LRR-XI-1	Day4root
155.26	-2.18277	0.579711	-3.76528	0.000166363	0.0025806	LOC103717399	Shiu:RLK-Pelle_LRR-IV	Day4root
716.17	1.78882	0.320125	5.58787	2.29866e-08	1.82279e-06	LOC103717427	Shiu:RLK-Pelle_RLCK-IXb	Day4root
353.269	3.25001	0.839085	3.87328	0.000107379	0.00182117	LOC103717896	Shiu:RLK-Pelle_URK-2	Day4root
559.474	1.37045	0.430115	3.18625	0.0014413	0.014234	LOC103717912	Shiu:RLK-Pelle_DLSV	Day4root
238.691	4.44566	0.766105	5.80294	6.51636e-09	6.06135e-07	LOC103718031	Shiu:RLK-Pelle_RLCK-Os	Day4root
98.0681	5.66603	1.78494	3.17435	0.00150173	0.0146319	LOC103718096	Shiu:RLK-Pelle_LRR-XII-1	Day4root
528.426	-2.2498	0.738016	-3.04845	0.00230027	0.0203073	LOC103718262	Shiu:RLK-Pelle_RLCK-XVI	Day4root
528.426	-2.2498	0.738016	-3.04845	0.00230027	0.0203073	LOC103718262	Shiu:RLK-Pelle_RLCK-XVI	Day4root
413.095	2.57134	0.820278	3.13471	0.00172021	0.0161293	LOC103718279	Shiu:RLK-Pelle_LRR-XI-1	Day4root
1516.58	1.00746	0.315274	3.19549	0.00139592	0.0139081	LOC103718369	Shiu:CK1_CK1-Pl	Day4root
1516.58	1.00746	0.315274	3.19549	0.00139592	0.0139081	LOC103718369	Shiu:CK1_CK1-Pl	Day4root
731.141	1.32322	0.451904	2.9281	0.00341037	0.0274074	LOC103718404	Shiu:STE_STE7	Day4root
1023.35	3.04049	0.627738	4.84357	1.27528e-06	4.87655e-05	LOC103718758	Shiu:RLK-Pelle_RLCK-VI	Day4root
1023.35	3.04049	0.627738	4.84357	1.27528e-06	4.87655e-05	LOC103718758	Shiu:RLK-Pelle_RLCK-VI	Day4root
1023.35	3.04049	0.627738	4.84357	1.27528e-06	4.87655e-05	LOC103718758	Shiu:RLK-Pelle_RLCK-VI	Day4root
1023.35	3.04049	0.627738	4.84357	1.27528e-06	4.87655e-05	LOC103718758	Shiu:RLK-Pelle_RLCK-VI	Day4root
201.988	-2.1631	0.704202	-3.07171	0.0021284	0.0191072	LOC103718828	Shiu:RLK-Pelle_LRR-III	Day4root
575.733	1.27343	0.371534	3.4275	0.000609168	0.00729428	LOC103719386	Shiu:RLK-Pelle_DLSV	Day4root
575.733	1.27343	0.371534	3.4275	0.000609168	0.00729428	LOC103719386	Shiu:RLK-Pelle_DLSV	Day4root
575.733	1.27343	0.371534	3.4275	0.000609168	0.00729428	LOC103719386	Shiu:RLK-Pelle_DLSV	Day4root
575.733	1.27343	0.371534	3.4275	0.000609168	0.00729428	LOC103719386	Shiu:RLK-Pelle_DLSV	Day4root
575.733	1.27343	0.371534	3.4275	0.000609168	0.00729428	LOC103719386	Shiu:RLK-Pelle_DLSV	Day4root
575.733	1.27343	0.371534	3.4275	0.000609168	0.00729428	LOC103719386	Shiu:RLK-Pelle_DLSV	Day4root
575.733	1.27343	0.371534	3.4275	0.000609168	0.00729428	LOC103719386	Shiu:RLK-Pelle_DLSV	Day4root
575.733	1.27343	0.371534	3.4275	0.000609168	0.00729428	LOC103719386	Shiu:RLK-Pelle_DLSV	Day4root
68.0946	5.56858	1.62913	3.41813	0.000630523	0.00750319	LOC103719634	Shiu:RLK-Pelle_LRR-XI-1	Day4root
65.1116	5.1596	1.13657	4.53962	5.63545e-06	0.000166292	LOC103719934	Shiu:CAMK_CDPK	Day4root
1033	-2.46938	0.459719	-5.3715	7.80863e-08	5.17024e-06	LOC103720054	Shiu:RLK-Pelle_RLCK-V	Day4root
813.089	3.24955	0.577078	5.63105	1.79118e-08	1.468e-06	LOC103720175	Shiu:RLK-Pelle_L-LEC	Day4root
362.067	-2.0211	0.450255	-4.48878	7.16316e-06	0.000199959	LOC103720333	Shiu:NEK	Day4root
362.067	-2.0211	0.450255	-4.48878	7.16316e-06	0.000199959	LOC103720333	Shiu:NEK	Day4root
1668.47	3.38436	0.777914	4.35056	1.35792e-05	0.000341156	LOC103720413	Shiu:CAMK_CAMKL-CHK1	Day4root
674.013	-2.49248	0.587412	-4.24316	2.20397e-05	0.000510311	LOC103720466	Shiu:RLK-Pelle_LRR-XI-1	Day4root
362.643	-3.37437	0.575342	-5.86498	4.49193e-09	4.48892e-07	LOC103720609	Shiu:RLK-Pelle_LRR-XI-1	Day4root
226.668	1.62158	0.54499	2.97543	0.00292581	0.0244792	LOC103720922	Shiu:RLK-Pelle_RLCK-VIIa-2	Day4root
226.668	1.62158	0.54499	2.97543	0.00292581	0.0244792	LOC103720922	Shiu:RLK-Pelle_RLCK-VIIa-2	Day4root
404.779	-2.25354	0.495563	-4.54743	5.43039e-06	0.000161522	LOC103721265	Shiu:RLK-Pelle_LRR-XI-1	Day4root
582.939	1.13005	0.410891	2.75025	0.00595499	0.0416446	LOC103721290	Shiu:RLK-Pelle_LRR-XI-1	Day4root
582.939	1.13005	0.410891	2.75025	0.00595499	0.0416446	LOC103721290	Shiu:RLK-Pelle_LRR-XI-1	Day4root
125.473	2.32299	0.830368	2.79755	0.00514923	0.037342	LOC103721338	Shiu:RLK-Pelle_LRR-XII-1	Day4root
386.898	-1.33756	0.361251	-3.70256	0.000213434	0.00314903	LOC103721378	Shiu:CAMK_CDPK	Day4root
235.393	-1.16844	0.378398	-3.08786	0.00201606	0.0183675	LOC103721560	Shiu:RLK-Pelle_LRR-III	Day4root
336.793	-1.63133	0.405267	-4.02533	5.68944e-05	0.00109558	LOC103721889	Shiu:RLK-Pelle_LysM	Day4root
130.513	-2.14632	0.57563	-3.72865	0.000192508	0.00289268	LOC103721952	Shiu:CAMK_CAMKL-CHK1	Day4root
145.53	-1.52886	0.434681	-3.5172	0.000436119	0.00556947	LOC103722163	Shiu:CAMK_CDPK	Day4root
4108.9	1.18844	0.424347	2.80063	0.00510028	0.0370456	LOC103722170	Shiu:AGC-Pl	Day4root
1042.04	-1.51999	0.397804	-3.82096	0.000132932	0.002154	LOC103722172	Shiu:RLK-Pelle_CrRLK1L-1	Day4root
609.694	-2.27273	0.42288	-5.37441	7.68326e-08	5.1251e-06	LOC103722177	Shiu:RLK-Pelle_LRR-III	Day4root
609.694	-2.27273	0.42288	-5.37441	7.68326e-08	5.1251e-06	LOC103722177	Shiu:RLK-Pelle_LRR-III	Day4root
609.694	-2.27273	0.42288	-5.37441	7.68326e-08	5.1251e-06	LOC103722177	Shiu:RLK-Pelle_LRR-III	Day4root
339.439	-1.0965	0.376955	-2.90884	0.00362775	0.0286659	LOC103722440	Shiu:RLK-Pelle_LRR-III	Day4root
170.756	2.56989	0.654446	3.92682	8.60761e-05	0.0015213	LOC103722528	Shiu:RLK-Pelle_DLSV	Day4root
450.492	1.89106	0.442824	4.27046	1.95073e-05	0.00045679	LOC103722624	Shiu:RLK-Pelle_L-LEC	Day4root
280.127	-2.1685	0.742637	-2.91999	0.0035004	0.0279387	LOC103722629	Shiu:RLK-Pelle_L-LEC	Day4root
52.2339	3.08406	0.727122	4.24146	2.22073e-05	0.000512865	LOC103722631	Shiu:RLK-Pelle_L-LEC	Day4root
257.111	3.90819	0.52553	7.43668	1.03249e-13	4.78542e-11	LOC103722632	Shiu:RLK-Pelle_L-LEC	Day4root
554.127	1.8611	0.524855	3.54593	0.00039123	0.00509054	LOC103722865	Shiu:RLK-Pelle_SD-2b	Day4root
509.326	1.09314	0.287596	3.80096	0.000144134	0.00230771	LOC103722908	Shiu:TKL-Pl-4	Day4root
509.326	1.09314	0.287596	3.80096	0.000144134	0.00230771	LOC103722908	Shiu:TKL-Pl-4	Day4root
509.326	1.09314	0.287596	3.80096	0.000144134	0.00230771	LOC103722908	Shiu:TKL-Pl-4	Day4root
509.326	1.09314	0.287596	3.80096	0.000144134	0.00230771	LOC103722908	Shiu:TKL-Pl-4	Day4root
509.326	1.09314	0.287596	3.80096	0.000144134	0.00230771	LOC103722908	Shiu:TKL-Pl-4	Day4root
509.326	1.09314	0.287596	3.80096	0.000144134	0.00230771	LOC103722908	Shiu:TKL-Pl-4	Day4root
679.356	-1.54406	0.4689	-3.29294	0.000991451	0.0106899	LOC103723131	Shiu:RLK-Pelle_LRR-II	Day4root
341.723	1.13074	0.347999	3.24926	0.00115705	0.0119722	LOC103723201	Shiu:RLK-Pelle_RLCK-VIIa-2	Day4root
346.834	1.95845	0.690079	2.838	0.00453965	0.0340765	LOC103723596	Shiu:RLK-Pelle_LRK10L-2	Day4root
346.834	1.95845	0.690079	2.838	0.00453965	0.0340765	LOC103723596	Shiu:RLK-Pelle_LRK10L-2	Day4root
780.546	1.02297	0.213193	4.79834	1.59988e-06	5.89957e-05	LOC103723763	Shiu:WNK_NRBP	Day4root
780.546	1.02297	0.213193	4.79834	1.59988e-06	5.89957e-05	LOC103723763	Shiu:WNK_NRBP	Day4root
675.167	-1.64435	0.536324	-3.06596	0.00216975	0.0194101	LOC103723838	Shiu:RLK-Pelle_LRR-III	Day4root
400.897	-2.17509	0.4999	-4.35104	1.35491e-05	0.000340718	LOC103723918	Shiu:RLK-Pelle_LRR-III	Day4root
400.897	-2.17509	0.4999	-4.35104	1.35491e-05	0.000340718	LOC103723918	Shiu:RLK-Pelle_LRR-III	Day4root
400.897	-2.17509	0.4999	-4.35104	1.35491e-05	0.000340718	LOC103723918	Shiu:RLK-Pelle_LRR-III	Day4root
400.897	-2.17509	0.4999	-4.35104	1.35491e-05	0.000340718	LOC103723918	Shiu:RLK-Pelle_LRR-III	Day4root
426.159	4.93515	1.10393	4.47054	7.80238e-06	0.000214243	LOC103723943	Shiu:RLK-Pelle_DLSV	Day4root
364.02	6.55577	0.946775	6.92431	4.38109e-12	1.23971e-09	LOC103723978	Shiu:RLK-Pelle_DLSV	Day4root
304.508	6.418	1.2804	5.0125	5.37285e-07	2.43563e-05	LOC103723979	Shiu:RLK-Pelle_DLSV	Day4root
195.173	2.97991	0.944415	3.1553	0.00160335	0.0153604	LOC103724149	Shiu:RLK-Pelle_LRR-XII-1	Day4root
195.173	2.97991	0.944415	3.1553	0.00160335	0.0153604	LOC103724149	Shiu:RLK-Pelle_LRR-XII-1	Day4root
42.6419	-2.19203	0.622543	-3.52109	0.000429772	0.00549625	LOC103724286	Shiu:RLK-Pelle_LRR-I-1	Day4root
17.4498	-2.38858	0.830103	-2.87745	0.00400904	0.0309954	LOC108510915	Shiu:RLK-Pelle_LRR-XIIIa	Day4root
204.663	2.82045	0.748492	3.76817	0.000164447	0.00255678	LOC108511633	Shiu:RLK-Pelle_CR4L	Day4root
606.486	4.94914	1.04793	4.72279	2.32634e-06	8.17473e-05	LOC108511656	Shiu:RLK-Pelle_DLSV	Day4root
129.612	-2.57177	0.610176	-4.21479	2.50007e-05	0.000565239	LOC108511856	Shiu:RLK-Pelle_L-LEC	Day4root
214.447	-1.65519	0.538294	-3.07488	0.00210589	0.0189587	LOC108511901	Shiu:RLK-Pelle_LRR-XI-2	Day4root
246.023	3.97557	0.910186	4.36786	1.25469e-05	0.000319703	LOC113461066	Shiu:RLK-Pelle_DLSV	Day4root
78.2562	5.31992	1.60272	3.31932	0.000902384	0.00993361	LOC113461803	Shiu:RLK-Pelle_DLSV	Day4root
78.2562	5.31992	1.60272	3.31932	0.000902384	0.00993361	LOC113461803	Shiu:RLK-Pelle_DLSV	Day4root
445.475	3.00409	0.513684	5.84813	4.97122e-09	4.8951e-07	LOC113462143	Shiu:RLK-Pelle_LRK10L-2	Day4root
982.526	1.83125	0.655087	2.79543	0.0051831	0.037468	LOC113462358	Shiu:RLK-Pelle_LysM	Day4root
982.526	1.83125	0.655087	2.79543	0.0051831	0.037468	LOC113462358	Shiu:RLK-Pelle_LysM	Day4root
982.526	1.83125	0.655087	2.79543	0.0051831	0.037468	LOC113462358	Shiu:RLK-Pelle_LysM	Day4root
982.526	1.83125	0.655087	2.79543	0.0051831	0.037468	LOC113462358	Shiu:RLK-Pelle_LysM	Day4root
982.526	1.83125	0.655087	2.79543	0.0051831	0.037468	LOC113462358	Shiu:RLK-Pelle_LysM	Day4root
422.434	3.43444	0.966138	3.55481	0.000378253	0.00495768	LOC120103718	Shiu:STE_STE20-Fray	Day4root
422.434	3.43444	0.966138	3.55481	0.000378253	0.00495768	LOC120103718	Shiu:STE_STE20-Fray	Day4root
422.434	3.43444	0.966138	3.55481	0.000378253	0.00495768	LOC120103718	Shiu:STE_STE20-Fray	Day4root
422.434	3.43444	0.966138	3.55481	0.000378253	0.00495768	LOC120103718	Shiu:STE_STE20-Fray	Day4root
422.434	3.43444	0.966138	3.55481	0.000378253	0.00495768	LOC120103718	Shiu:STE_STE20-Fray	Day4root
422.434	3.43444	0.966138	3.55481	0.000378253	0.00495768	LOC120103718	Shiu:STE_STE20-Fray	Day4root
643.704	1.45535	0.440966	3.30037	0.000965588	0.0105004	LOC120103793	Shiu:RLK-Pelle_LRR-XI-2	Day4root
730.988	-2.47599	0.740437	-3.34396	0.000825922	0.00928584	LOC120103816	Shiu:RLK-Pelle_LRR-VI-1	Day4root
730.988	-2.47599	0.740437	-3.34396	0.000825922	0.00928584	LOC120103816	Shiu:RLK-Pelle_LRR-VI-1	Day4root
72.2469	9.6481	1.43137	6.74046	1.57887e-11	3.58074e-09	LOC120103905	Shiu:RLK-Pelle_L-LEC	Day4root
3411.71	1.6761	0.329163	5.092	3.54307e-07	1.73469e-05	LOC120104079	Shiu:RLK-Pelle_LRR-XI-1	Day4root
40.5003	3.70824	0.907282	4.0872	4.36608e-05	0.000889832	LOC120104343	Shiu:RLK-Pelle_LRR-XII-1	Day4root
275.578	3.33954	0.981898	3.40111	0.000671137	0.00787495	LOC120104440	Shiu:CAMK_CDPK	Day4root
498.93	4.31028	1.09207	3.94688	7.91771e-05	0.00142466	LOC120104603	Shiu:AGC_RSK-2	Day4root
13.5219	-4.55703	1.41581	-3.21868	0.00128782	0.0130638	LOC120104891	Shiu:RLK-Pelle_LRR-XI-1	Day4root
244.593	2.38638	0.439415	5.43083	5.60941e-08	3.90653e-06	LOC120106239	Shiu:RLK-Pelle_RLCK-VIIa-2	Day4root
10.4163	41.705	3.67349	11.353	7.16778e-30	3.85369e-26	LOC120107771	Shiu:RLK-Pelle_WAK	Day4root
94.8672	4.52996	0.911255	4.97112	6.65662e-07	2.89552e-05	LOC120108073	Shiu:RLK-Pelle_LRR-XII-1	Day4root
431.183	1.96172	0.488402	4.01661	5.90425e-05	0.00112886	LOC120108401	Shiu:CAMK_CDPK	Day4root
431.183	1.96172	0.488402	4.01661	5.90425e-05	0.00112886	LOC120108401	Shiu:CAMK_CDPK	Day4root
58.6038	4.51408	1.14569	3.94006	8.1461e-05	0.00145504	LOC120108462	Shiu:RLK-Pelle_L-LEC	Day4root
147.477	-2.55126	0.617546	-4.13129	3.60736e-05	0.000765375	LOC120108879	Shiu:RLK-Pelle_LRR-II	Day4root
20.9346	-18.9714	6.20305	-3.05839	0.00222527	0.0197712	LOC120109084	Shiu:TKL-Pl-6	Day4root
205.22	1.97201	0.686617	2.87206	0.00407801	0.0314292	LOC120109503	Shiu:RLK-Pelle_LysM	Day4root
100.161	6.07725	1.45203	4.18534	2.84736e-05	0.000627726	LOC120109608	Shiu:RLK-Pelle_SD-2b	Day4root
193.332	3.51726	1.247	2.82058	0.00479363	0.0355378	LOC120109964	Shiu:RLK-Pelle_L-LEC	Day4root
169.192	1.10955	0.372056	2.9822	0.00286182	0.0240863	LOC120111327	Shiu:STE_STE11	Day4root
124.121	-2.29224	0.423713	-5.4099	6.30611e-08	4.30256e-06	LOC120111341	Shiu:AGC_RSK-2	Day4root
534.976	6.92364	2.44933	2.82675	0.00470225	0.0350641	LOC120111597	Shiu:AGC_RSK-2	Day4root
1529.48	5.61124	1.99819	2.80816	0.0049826	0.0364535	LOC120112214	Shiu:TKL_CTR1-DRK-2	Day4root
811.554	1.73902	0.484744	3.58749	0.000333875	0.0044742	LOC120112347	Shiu:RLK-Pelle_L-LEC	Day4root
130.318	3.74784	0.752133	4.98295	6.26225e-07	2.74172e-05	LOC120112348	Shiu:RLK-Pelle_L-LEC	Day4root
174.558	2.50933	0.66336	3.78276	0.000155102	0.00244399	LOC120112353	Shiu:RLK-Pelle_L-LEC	Day4root
14.178	2.58742	0.921616	2.80748	0.00499305	0.0365001	LOC120112420	Shiu:RLK-Pelle_DLSV	Day4root
83.5486	-1.54328	0.514573	-2.99915	0.00270732	0.0230895	LOC120112464	Shiu:RLK-Pelle_URK-1	Day4root
78.2086	3.68739	1.23003	2.9978	0.00271932	0.0231625	LOC120112723	Shiu:RLK-Pelle_L-LEC	Day4root
639.738	4.92931	1.54218	3.19632	0.00139191	0.0138892	LOC120112896	Shiu:RLK-Pelle_LRR-VIII-1	Day4root
975.127	1.0798	0.271457	3.97781	6.95528e-05	0.00129157	SERK1	Shiu:RLK-Pelle_LRR-II	Day4root
299.252	-2.58964	0.751548	-3.44574	0.000569501	0.0116763	LOC103695805	Shiu:RLK-Pelle_CrRLK1L-1	Day4shoot
33.664	2.67385	0.79112	3.37983	0.000725302	0.0135984	LOC103695872	Shiu:RLK-Pelle_DLSV	Day4shoot
44667.6	3.67948	1.19646	3.0753	0.00210292	0.0274036	LOC103696149	Shiu:RLK-Pelle_LRK10L-2	Day4shoot
361.465	-3.05442	0.63787	-4.78847	1.68057e-06	0.000167567	LOC103696326	Shiu:RLK-Pelle_LRR-III	Day4shoot
32.4431	3.16777	1.10183	2.87502	0.00404003	0.042692	LOC103696543	Shiu:RLK-Pelle_DLSV	Day4shoot
526.811	-3.32438	0.548754	-6.05805	1.37779e-09	5.94552e-07	LOC103696596	Shiu:CAMK_CAMKL-CHK1	Day4shoot
219.188	-3.41037	0.758922	-4.4937	6.99955e-06	0.000492645	LOC103696656	Shiu:AGC_RSK-2	Day4shoot
292.969	1.45314	0.393293	3.69479	0.000220072	0.00603433	LOC103696856	Shiu:RLK-Pelle_RLCK-VIIa-2	Day4shoot
905.387	-2.6392	0.821805	-3.21147	0.00132057	0.0203402	LOC103697058	Shiu:RLK-Pelle_LRR-VI-1	Day4shoot
249.806	1.68582	0.581867	2.89726	0.00376443	0.0407783	LOC103697410	Shiu:RLK-Pelle_LRK10L-2	Day4shoot
5530.82	-1.32006	0.454433	-2.90485	0.00367428	0.0402401	LOC103697640	Shiu:Group-Pl-4	Day4shoot
162.416	3.21569	0.853751	3.76654	0.000165524	0.00491772	LOC103698634	Shiu:RLK-Pelle_DLSV	Day4shoot
129.56	-1.77003	0.632364	-2.79908	0.00512489	0.0495671	LOC103698790	Shiu:RLK-Pelle_SD-2b	Day4shoot
97.3438	1.78931	0.624413	2.86558	0.00416245	0.0435631	LOC103699303	Shiu:RLK-Pelle_DLSV	Day4shoot
36.8205	-3.6055	0.869265	-4.14776	3.35744e-05	0.00153434	LOC103699625	Shiu:RLK-Pelle_SD-2b	Day4shoot
526.207	-2.5741	0.87727	-2.93422	0.00334389	0.0376803	LOC103701099	Shiu:RLK-Pelle_LRR-III	Day4shoot
205.401	2.43244	0.61891	3.9302	8.4877e-05	0.0030554	LOC103701134	Shiu:RLK-Pelle_DLSV	Day4shoot
179.638	1.48477	0.315836	4.7011	2.58768e-06	0.000232476	LOC103701245	Shiu:RLK-Pelle_LRR-Xb-1	Day4shoot
280.229	-1.6287	0.498046	-3.27019	0.00107475	0.017804	LOC103701255	Shiu:RLK-Pelle_URK-1	Day4shoot
280.229	-1.6287	0.498046	-3.27019	0.00107475	0.017804	LOC103701255	Shiu:RLK-Pelle_URK-1	Day4shoot
280.229	-1.6287	0.498046	-3.27019	0.00107475	0.017804	LOC103701255	Shiu:RLK-Pelle_URK-1	Day4shoot
341.006	-1.38811	0.442621	-3.13612	0.00171201	0.0241507	LOC103701857	Shiu:RLK-Pelle_RLCK-VI	Day4shoot
390.969	2.29206	0.776766	2.95078	0.00316975	0.0363382	LOC103701983	Shiu:TKL-Pl-4	Day4shoot
390.969	2.29206	0.776766	2.95078	0.00316975	0.0363382	LOC103701983	Shiu:TKL-Pl-4	Day4shoot
483.818	3.69986	0.845378	4.37658	1.20557e-05	0.000739724	LOC103702075	Shiu:RLK-Pelle_RLCK-VIIa-2	Day4shoot
483.818	3.69986	0.845378	4.37658	1.20557e-05	0.000739724	LOC103702075	Shiu:RLK-Pelle_RLCK-VIIa-2	Day4shoot
336.345	1.23859	0.236491	5.23738	1.62875e-07	2.99815e-05	LOC103702405	Shiu:NAK	Day4shoot
336.345	1.23859	0.236491	5.23738	1.62875e-07	2.99815e-05	LOC103702405	Shiu:NAK	Day4shoot
336.345	1.23859	0.236491	5.23738	1.62875e-07	2.99815e-05	LOC103702405	Shiu:NAK	Day4shoot
336.345	1.23859	0.236491	5.23738	1.62875e-07	2.99815e-05	LOC103702405	Shiu:NAK	Day4shoot
713.578	-2.2978	0.804519	-2.85612	0.00428858	0.0445066	LOC103702406	Shiu:RLK-Pelle_LRR-II	Day4shoot
209.889	-1.55351	0.369262	-4.20708	2.58692e-05	0.00128969	LOC103702603	Shiu:RLK-Pelle_RLCK-VI	Day4shoot
222.981	-3.51452	0.93276	-3.76787	0.000164648	0.00491386	LOC103702931	Shiu:RLK-Pelle_LRR-VI-1	Day4shoot
71.9623	-2.13983	0.618722	-3.45847	0.00054325	0.0112794	LOC103703190	Shiu:RLK-Pelle_RLCK-V	Day4shoot
497.87	1.01292	0.346835	2.92048	0.00349496	0.0388531	LOC103703209	Shiu:CAMK_OST1L	Day4shoot
421.68	2.36319	0.663345	3.56254	0.000367286	0.00860913	LOC103703416	Shiu:STE_STE11	Day4shoot
1173.54	3.20933	0.843239	3.80596	0.000141256	0.00444771	LOC103703688	Shiu:CAMK_CAMKL-CHK1	Day4shoot
1173.54	3.20933	0.843239	3.80596	0.000141256	0.00444771	LOC103703688	Shiu:CAMK_CAMKL-CHK1	Day4shoot
1194.84	-3.03554	0.561262	-5.40841	6.35855e-08	1.37194e-05	LOC103703785	Shiu:RLK-Pelle_LRR-XI-1	Day4shoot
255.012	2.55927	0.53853	4.75232	2.01092e-06	0.000192485	LOC103703944	Shiu:CAMK_CDPK	Day4shoot
895.97	-4.70017	0.891766	-5.27064	1.35951e-07	2.53805e-05	LOC103704305	Shiu:RLK-Pelle_LRR-XI-1	Day4shoot
239.304	2.06473	0.536987	3.84504	0.000120534	0.00401622	LOC103704325	Shiu:RLK-Pelle_RLCK-XV	Day4shoot
230.193	-2.84366	0.806398	-3.52638	0.000421284	0.00951886	LOC103704503	Shiu:NEK	Day4shoot
230.193	-2.84366	0.806398	-3.52638	0.000421284	0.00951886	LOC103704503	Shiu:NEK	Day4shoot
230.193	-2.84366	0.806398	-3.52638	0.000421284	0.00951886	LOC103704503	Shiu:NEK	Day4shoot
679.538	1.10642	0.350068	3.1606	0.00157445	0.0228015	LOC103704560	Shiu:CAMK_CDPK	Day4shoot
280.719	2.21298	0.70122	3.1559	0.00160002	0.0230654	LOC103704885	Shiu:RLK-Pelle_LRR-XI-1	Day4shoot
596.468	-2.95192	0.692938	-4.26001	2.04413e-05	0.00109365	LOC103705430	Shiu:RLK-Pelle_LRR-XI-1	Day4shoot
323.451	-2.47	0.510586	-4.83758	1.3143e-06	0.000138385	LOC103705713	Shiu:RLK-Pelle_LRR-XI-1	Day4shoot
323.451	-2.47	0.510586	-4.83758	1.3143e-06	0.000138385	LOC103705713	Shiu:RLK-Pelle_LRR-XI-1	Day4shoot
323.451	-2.47	0.510586	-4.83758	1.3143e-06	0.000138385	LOC103705713	Shiu:RLK-Pelle_LRR-XI-1	Day4shoot
291.648	-2.65583	0.636474	-4.17273	3.00976e-05	0.00143786	LOC103705907	Shiu:RLK-Pelle_RLCK-VIIa-2	Day4shoot
291.648	-2.65583	0.636474	-4.17273	3.00976e-05	0.00143786	LOC103705907	Shiu:RLK-Pelle_RLCK-VIIa-2	Day4shoot
291.648	-2.65583	0.636474	-4.17273	3.00976e-05	0.00143786	LOC103705907	Shiu:RLK-Pelle_RLCK-VIIa-2	Day4shoot
718.271	1.4555	0.505028	2.88202	0.00395135	0.0420758	LOC103706258	Shiu:RLK-Pelle_RLCK-II	Day4shoot
1075.38	1.2908	0.405068	3.18663	0.0014394	0.0214914	LOC103706483	Shiu:RLK-Pelle_RLCK-IV	Day4shoot
675.64	1.90583	0.565475	3.37031	0.000750836	0.0139185	LOC103706681	Shiu:RLK-Pelle_CR4L	Day4shoot
2343.26	1.33011	0.431732	3.08086	0.00206406	0.0270807	LOC103706753	Shiu:RLK-Pelle_LRR-XI-1	Day4shoot
171.421	-2.43716	0.85744	-2.84237	0.004478	0.0457055	LOC103706865	Shiu:RLK-Pelle_Extensin	Day4shoot
171.421	-2.43716	0.85744	-2.84237	0.004478	0.0457055	LOC103706865	Shiu:RLK-Pelle_Extensin	Day4shoot
469.79	1.9659	0.52763	3.7259	0.000194621	0.00548051	LOC103706982	Shiu:TKL-Pl-6	Day4shoot
469.79	1.9659	0.52763	3.7259	0.000194621	0.00548051	LOC103706982	Shiu:TKL-Pl-6	Day4shoot
469.79	1.9659	0.52763	3.7259	0.000194621	0.00548051	LOC103706982	Shiu:TKL-Pl-6	Day4shoot
469.79	1.9659	0.52763	3.7259	0.000194621	0.00548051	LOC103706982	Shiu:TKL-Pl-6	Day4shoot
469.79	1.9659	0.52763	3.7259	0.000194621	0.00548051	LOC103706982	Shiu:TKL-Pl-6	Day4shoot
469.79	1.9659	0.52763	3.7259	0.000194621	0.00548051	LOC103706982	Shiu:TKL-Pl-6	Day4shoot
469.79	1.9659	0.52763	3.7259	0.000194621	0.00548051	LOC103706982	Shiu:TKL-Pl-6	Day4shoot
469.79	1.9659	0.52763	3.7259	0.000194621	0.00548051	LOC103706982	Shiu:TKL-Pl-6	Day4shoot
469.79	1.9659	0.52763	3.7259	0.000194621	0.00548051	LOC103706982	Shiu:TKL-Pl-6	Day4shoot
377.192	1.19329	0.353207	3.37845	0.00072895	0.0136376	LOC103707100	Shiu:STE_STE7	Day4shoot
1202.8	-2.09429	0.580188	-3.60968	0.000306577	0.00755621	LOC103707322	Shiu:RLK-Pelle_LRR-XI-1	Day4shoot
91.6497	-2.84564	0.828539	-3.43453	0.00059359	0.0119641	LOC103707436	Shiu:RLK-Pelle_LRR-XII-1	Day4shoot
91.6497	-2.84564	0.828539	-3.43453	0.00059359	0.0119641	LOC103707436	Shiu:RLK-Pelle_LRR-XII-1	Day4shoot
530.864	1.21197	0.375117	3.2309	0.00123401	0.0194392	LOC103707538	Shiu:RLK-Pelle_RKF3	Day4shoot
253.454	-1.99802	0.670928	-2.97799	0.00290146	0.0342775	LOC103707653	Shiu:RLK-Pelle_LRR-XI-1	Day4shoot
500.011	-2.21262	0.515161	-4.295	1.74692e-05	0.000984675	LOC103707696	Shiu:CAMK_CAMKL-CHK1	Day4shoot
392.755	1.72827	0.474484	3.64243	0.00027008	0.00697675	LOC103707793	Shiu:RLK-Pelle_LRR-VII-2	Day4shoot
173.092	1.36296	0.423954	3.21487	0.00130503	0.0201784	LOC103708088	Shiu:CMGC_CDK-CRK7-CDK9	Day4shoot
443.569	1.13228	0.352992	3.20765	0.00133825	0.0204592	LOC103708349	Shiu:TKL_Gdt	Day4shoot
551.5	-2.44305	0.529452	-4.6143	3.94423e-06	0.000314618	LOC103708477	Shiu:RLK-Pelle_RLCK-XIII	Day4shoot
252.617	2.73031	0.709888	3.84611	0.000120009	0.00400379	LOC103708526	Shiu:RLK-Pelle_LRR-XII-1	Day4shoot
595.912	1.47334	0.508403	2.89799	0.00375568	0.0407505	LOC103709170	Shiu:RLK-Pelle_WAK_LRK10L-1	Day4shoot
103.473	-2.42366	0.741836	-3.2671	0.00108653	0.0179316	LOC103709375	Shiu:RLK-Pelle_LRR-III	Day4shoot
271.525	-2.82389	0.572734	-4.93054	8.20029e-07	9.9473e-05	LOC103709386	Shiu:RLK-Pelle_LRR-Xb-1	Day4shoot
174.073	-1.18769	0.421209	-2.81971	0.00480669	0.0477278	LOC103709512	Shiu:RLK-Pelle_LRR-XI-1	Day4shoot
174.073	-1.18769	0.421209	-2.81971	0.00480669	0.0477278	LOC103709512	Shiu:RLK-Pelle_LRR-XI-1	Day4shoot
174.073	-1.18769	0.421209	-2.81971	0.00480669	0.0477278	LOC103709512	Shiu:RLK-Pelle_LRR-XI-1	Day4shoot
174.073	-1.18769	0.421209	-2.81971	0.00480669	0.0477278	LOC103709512	Shiu:RLK-Pelle_LRR-XI-1	Day4shoot
350.959	1.1724	0.323134	3.62821	0.000285397	0.00724445	LOC103709599	Shiu:AGC_NDR	Day4shoot
350.959	1.1724	0.323134	3.62821	0.000285397	0.00724445	LOC103709599	Shiu:AGC_NDR	Day4shoot
288.847	1.55806	0.409356	3.80612	0.000141161	0.00444771	LOC103709609	Shiu:RLK-Pelle_CR4L	Day4shoot
247.457	3.60039	0.697923	5.15871	2.48655e-07	4.11656e-05	LOC103709880	Shiu:RLK-Pelle_DLSV	Day4shoot
247.457	3.60039	0.697923	5.15871	2.48655e-07	4.11656e-05	LOC103709880	Shiu:RLK-Pelle_DLSV	Day4shoot
247.457	3.60039	0.697923	5.15871	2.48655e-07	4.11656e-05	LOC103709880	Shiu:RLK-Pelle_DLSV	Day4shoot
16.6569	2.30544	0.7008	3.28972	0.00100286	0.0170311	LOC103709979	Shiu:RLK-Pelle_LRR-XI-2	Day4shoot
1230.16	2.0194	0.588243	3.43293	0.000597095	0.0119888	LOC103710125	Shiu:RLK-Pelle_LRR-Xb-2	Day4shoot
39.2747	-3.236	0.964583	-3.35482	0.000794179	0.0143284	LOC103710205	Shiu:RLK-Pelle_WAK_LRK10L-1	Day4shoot
126.649	-3.02046	0.772461	-3.91018	9.22283e-05	0.00327628	LOC103710527	Shiu:RLK-Pelle_LRR-XI-1	Day4shoot
126.649	-3.02046	0.772461	-3.91018	9.22283e-05	0.00327628	LOC103710527	Shiu:RLK-Pelle_LRR-XI-1	Day4shoot
126.649	-3.02046	0.772461	-3.91018	9.22283e-05	0.00327628	LOC103710527	Shiu:RLK-Pelle_LRR-XI-1	Day4shoot
96.9729	-2.88361	0.629574	-4.58025	4.64421e-06	0.000360618	LOC103710547	Shiu:RLK-Pelle_LRR-IV	Day4shoot
603.687	1.86918	0.495271	3.77405	0.00016062	0.00483754	LOC103710640	Shiu:RLK-Pelle_LRR-Xb-1	Day4shoot
603.687	1.86918	0.495271	3.77405	0.00016062	0.00483754	LOC103710640	Shiu:RLK-Pelle_LRR-Xb-1	Day4shoot
535.572	1.43293	0.233898	6.12631	8.99429e-10	4.30467e-07	LOC103710766	Shiu:RLK-Pelle_RLCK-VIIa-2	Day4shoot
535.572	1.43293	0.233898	6.12631	8.99429e-10	4.30467e-07	LOC103710766	Shiu:RLK-Pelle_RLCK-VIIa-2	Day4shoot
535.572	1.43293	0.233898	6.12631	8.99429e-10	4.30467e-07	LOC103710766	Shiu:RLK-Pelle_RLCK-VIIa-2	Day4shoot
583.345	2.96647	0.558038	5.31589	1.06134e-07	2.13265e-05	LOC103710774	Shiu:CAMK_OST1L	Day4shoot
173.294	-3.63631	0.892901	-4.07247	4.65172e-05	0.00193739	LOC103711058	Shiu:RLK-Pelle_LRR-XI-1	Day4shoot
726.833	1.1643	0.355001	3.27972	0.00103911	0.0174192	LOC103711161	Shiu:RLK-Pelle_Extensin	Day4shoot
726.833	1.1643	0.355001	3.27972	0.00103911	0.0174192	LOC103711161	Shiu:RLK-Pelle_Extensin	Day4shoot
726.833	1.1643	0.355001	3.27972	0.00103911	0.0174192	LOC103711161	Shiu:RLK-Pelle_Extensin	Day4shoot
726.833	1.1643	0.355001	3.27972	0.00103911	0.0174192	LOC103711161	Shiu:RLK-Pelle_Extensin	Day4shoot
726.833	1.1643	0.355001	3.27972	0.00103911	0.0174192	LOC103711161	Shiu:RLK-Pelle_Extensin	Day4shoot
726.833	1.1643	0.355001	3.27972	0.00103911	0.0174192	LOC103711161	Shiu:RLK-Pelle_Extensin	Day4shoot
726.833	1.1643	0.355001	3.27972	0.00103911	0.0174192	LOC103711161	Shiu:RLK-Pelle_Extensin	Day4shoot
726.833	1.1643	0.355001	3.27972	0.00103911	0.0174192	LOC103711161	Shiu:RLK-Pelle_Extensin	Day4shoot
726.833	1.1643	0.355001	3.27972	0.00103911	0.0174192	LOC103711161	Shiu:RLK-Pelle_Extensin	Day4shoot
726.833	1.1643	0.355001	3.27972	0.00103911	0.0174192	LOC103711161	Shiu:RLK-Pelle_Extensin	Day4shoot
726.833	1.1643	0.355001	3.27972	0.00103911	0.0174192	LOC103711161	Shiu:RLK-Pelle_Extensin	Day4shoot
726.833	1.1643	0.355001	3.27972	0.00103911	0.0174192	LOC103711161	Shiu:RLK-Pelle_Extensin	Day4shoot
726.833	1.1643	0.355001	3.27972	0.00103911	0.0174192	LOC103711161	Shiu:RLK-Pelle_Extensin	Day4shoot
726.833	1.1643	0.355001	3.27972	0.00103911	0.0174192	LOC103711161	Shiu:RLK-Pelle_Extensin	Day4shoot
248.136	1.15613	0.343198	3.36871	0.000755217	0.0139604	LOC103711493	Shiu:RLK-Pelle_RLCK-XV	Day4shoot
319.575	-1.87673	0.549675	-3.41425	0.000639568	0.0124984	LOC103711613	Shiu:RLK-Pelle_LRR-I-1	Day4shoot
319.575	-1.87673	0.549675	-3.41425	0.000639568	0.0124984	LOC103711613	Shiu:RLK-Pelle_LRR-I-1	Day4shoot
290.258	-1.25877	0.438278	-2.87208	0.00407784	0.0429707	LOC103711883	Shiu:AGC_RSK-2	Day4shoot
165.448	-3.38524	0.986022	-3.43323	0.000596436	0.0119847	LOC103712205	Shiu:RLK-Pelle_RLCK-XIII	Day4shoot
301.195	-3.29067	0.930981	-3.53463	0.000408347	0.00930643	LOC103712736	Shiu:RLK-Pelle_LRR-II	Day4shoot
96.8141	3.05115	0.714665	4.26934	1.96051e-05	0.00106083	LOC103712814	Shiu:RLK-Pelle_LRK10L-2	Day4shoot
181.073	-4.67544	1.10904	-4.21576	2.48939e-05	0.00126502	LOC103713757	Shiu:RLK-Pelle_LRR-XI-1	Day4shoot
125.834	2.63901	0.901794	2.9264	0.0034291	0.0383222	LOC103714183	Shiu:TKL_CTR1-DRK-2	Day4shoot
461.184	-1.47698	0.407409	-3.6253	0.000288623	0.00728436	LOC103714529	Shiu:CAMK_CDPK	Day4shoot
212.715	3.30349	0.679729	4.86	1.17383e-06	0.000128745	LOC103715318	Shiu:CMGC_CDK-CRK7-CDK9	Day4shoot
684.357	3.05277	0.620531	4.91961	8.67153e-07	0.000101902	LOC103715670	Shiu:RLK-Pelle_L-LEC	Day4shoot
116.281	-3.21947	0.860599	-3.74096	0.00018332	0.00525084	LOC103715729	Shiu:RLK-Pelle_SD-2b	Day4shoot
116.281	-3.21947	0.860599	-3.74096	0.00018332	0.00525084	LOC103715729	Shiu:RLK-Pelle_SD-2b	Day4shoot
73.9494	-3.5283	1.05877	-3.33245	0.000860862	0.01519	LOC103716207	Shiu:RLK-Pelle_RLCK-VI	Day4shoot
73.9494	-3.5283	1.05877	-3.33245	0.000860862	0.01519	LOC103716207	Shiu:RLK-Pelle_RLCK-VI	Day4shoot
371.653	-1.03744	0.315956	-3.28349	0.0010253	0.0173011	LOC103716707	Shiu:CMGC_GSK	Day4shoot
371.653	-1.03744	0.315956	-3.28349	0.0010253	0.0173011	LOC103716707	Shiu:CMGC_GSK	Day4shoot
371.653	-1.03744	0.315956	-3.28349	0.0010253	0.0173011	LOC103716707	Shiu:CMGC_GSK	Day4shoot
185.656	1.13676	0.376441	3.01975	0.00252981	0.0311324	LOC103717031	Shiu:RLK-Pelle_L-LEC	Day4shoot
446.61	1.90013	0.647008	2.9368	0.00331621	0.0374646	LOC103717039	Shiu:RLK-Pelle_DLSV	Day4shoot
446.61	1.90013	0.647008	2.9368	0.00331621	0.0374646	LOC103717039	Shiu:RLK-Pelle_DLSV	Day4shoot
446.61	1.90013	0.647008	2.9368	0.00331621	0.0374646	LOC103717039	Shiu:RLK-Pelle_DLSV	Day4shoot
446.61	1.90013	0.647008	2.9368	0.00331621	0.0374646	LOC103717039	Shiu:RLK-Pelle_DLSV	Day4shoot
446.61	1.90013	0.647008	2.9368	0.00331621	0.0374646	LOC103717039	Shiu:RLK-Pelle_DLSV	Day4shoot
356.814	-3.05895	0.864718	-3.53751	0.000403923	0.00922156	LOC103717300	Shiu:RLK-Pelle_RLCK-IXb	Day4shoot
356.814	-3.05895	0.864718	-3.53751	0.000403923	0.00922156	LOC103717300	Shiu:RLK-Pelle_RLCK-IXb	Day4shoot
356.814	-3.05895	0.864718	-3.53751	0.000403923	0.00922156	LOC103717300	Shiu:RLK-Pelle_RLCK-IXb	Day4shoot
155.26	-2.37802	0.817496	-2.9089	0.00362697	0.0398405	LOC103717399	Shiu:RLK-Pelle_LRR-IV	Day4shoot
564.32	1.41553	0.398521	3.55195	0.000382383	0.00882935	LOC103717891	Shiu:RLK-Pelle_LRR-VIII-1	Day4shoot
319.81	-2.98107	0.894125	-3.33406	0.000855883	0.0151665	LOC103717919	Shiu:RLK-Pelle_LRR-III	Day4shoot
731.141	1.27839	0.452714	2.82384	0.00474526	0.0474039	LOC103718404	Shiu:STE_STE7	Day4shoot
1023.35	2.90942	0.625912	4.64829	3.34694e-06	0.000279688	LOC103718758	Shiu:RLK-Pelle_RLCK-VI	Day4shoot
1023.35	2.90942	0.625912	4.64829	3.34694e-06	0.000279688	LOC103718758	Shiu:RLK-Pelle_RLCK-VI	Day4shoot
1023.35	2.90942	0.625912	4.64829	3.34694e-06	0.000279688	LOC103718758	Shiu:RLK-Pelle_RLCK-VI	Day4shoot
1023.35	2.90942	0.625912	4.64829	3.34694e-06	0.000279688	LOC103718758	Shiu:RLK-Pelle_RLCK-VI	Day4shoot
932.889	1.2809	0.410074	3.12358	0.00178668	0.0247141	LOC103719498	Shiu:CMGC_CDK-CRK7-CDK9	Day4shoot
611.353	2.59684	0.617724	4.20388	2.6238e-05	0.00130068	LOC103720412	Shiu:CAMK_CAMKL-CHK1	Day4shoot
674.013	-3.12705	0.608171	-5.14173	2.72227e-07	4.31676e-05	LOC103720466	Shiu:RLK-Pelle_LRR-XI-1	Day4shoot
362.643	-3.42752	0.716102	-4.78636	1.69834e-06	0.000168066	LOC103720609	Shiu:RLK-Pelle_LRR-XI-1	Day4shoot
226.668	-1.7269	0.538338	-3.20784	0.00133737	0.0204592	LOC103720922	Shiu:RLK-Pelle_RLCK-VIIa-2	Day4shoot
226.668	-1.7269	0.538338	-3.20784	0.00133737	0.0204592	LOC103720922	Shiu:RLK-Pelle_RLCK-VIIa-2	Day4shoot
582.939	1.58536	0.41571	3.81362	0.000136946	0.00439613	LOC103721290	Shiu:RLK-Pelle_LRR-XI-1	Day4shoot
582.939	1.58536	0.41571	3.81362	0.000136946	0.00439613	LOC103721290	Shiu:RLK-Pelle_LRR-XI-1	Day4shoot
970.941	-1.22836	0.332155	-3.69816	0.00021717	0.00597966	LOC103721375	Shiu:CMGC_CDK-Pl	Day4shoot
970.941	-1.22836	0.332155	-3.69816	0.00021717	0.00597966	LOC103721375	Shiu:CMGC_CDK-Pl	Day4shoot
305.155	-3.76069	1.09432	-3.43657	0.000589133	0.0119275	LOC103721746	Shiu:RLK-Pelle_LRR-XIIIb	Day4shoot
305.155	-3.76069	1.09432	-3.43657	0.000589133	0.0119275	LOC103721746	Shiu:RLK-Pelle_LRR-XIIIb	Day4shoot
130.513	2.79238	0.557083	5.0125	5.37281e-07	7.21747e-05	LOC103721952	Shiu:CAMK_CAMKL-CHK1	Day4shoot
134.61	1.03786	0.305257	3.39994	0.000674004	0.0129273	LOC103722146	Shiu:RLK-Pelle_DLSV	Day4shoot
134.61	1.03786	0.305257	3.39994	0.000674004	0.0129273	LOC103722146	Shiu:RLK-Pelle_DLSV	Day4shoot
609.694	-1.56181	0.428006	-3.64905	0.000263217	0.00683973	LOC103722177	Shiu:RLK-Pelle_LRR-III	Day4shoot
609.694	-1.56181	0.428006	-3.64905	0.000263217	0.00683973	LOC103722177	Shiu:RLK-Pelle_LRR-III	Day4shoot
609.694	-1.56181	0.428006	-3.64905	0.000263217	0.00683973	LOC103722177	Shiu:RLK-Pelle_LRR-III	Day4shoot
32.4297	-3.18959	0.916022	-3.48201	0.000497671	0.0106467	LOC103722410	Shiu:RLK-Pelle_LRR-II	Day4shoot
32.4297	-3.18959	0.916022	-3.48201	0.000497671	0.0106467	LOC103722410	Shiu:RLK-Pelle_LRR-II	Day4shoot
32.4297	-3.18959	0.916022	-3.48201	0.000497671	0.0106467	LOC103722410	Shiu:RLK-Pelle_LRR-II	Day4shoot
280.127	-3.63052	0.791684	-4.58582	4.52205e-06	0.000353217	LOC103722629	Shiu:RLK-Pelle_L-LEC	Day4shoot
278.314	4.39296	1.38966	3.16118	0.00157133	0.0227824	LOC103723304	Shiu:RLK-Pelle_LRR-XI-1	Day4shoot
675.167	-2.25715	0.534409	-4.22364	2.40388e-05	0.0012335	LOC103723838	Shiu:RLK-Pelle_LRR-III	Day4shoot
364.02	2.46341	0.862856	2.85495	0.00430438	0.04456	LOC103723978	Shiu:RLK-Pelle_DLSV	Day4shoot
176.368	-3.41477	1.02648	-3.32667	0.000878904	0.0153928	LOC103724293	Shiu:RLK-Pelle_LRR-III	Day4shoot
129.612	-2.1546	0.621384	-3.46742	0.00052547	0.0110479	LOC108511856	Shiu:RLK-Pelle_L-LEC	Day4shoot
214.447	-2.24999	0.571105	-3.93971	8.15785e-05	0.00299042	LOC108511901	Shiu:RLK-Pelle_LRR-XI-2	Day4shoot
246.023	2.90748	0.881153	3.29963	0.000968113	0.0165801	LOC113461066	Shiu:RLK-Pelle_DLSV	Day4shoot
982.526	2.11355	0.652909	3.23712	0.00120742	0.0192274	LOC113462358	Shiu:RLK-Pelle_LysM	Day4shoot
982.526	2.11355	0.652909	3.23712	0.00120742	0.0192274	LOC113462358	Shiu:RLK-Pelle_LysM	Day4shoot
982.526	2.11355	0.652909	3.23712	0.00120742	0.0192274	LOC113462358	Shiu:RLK-Pelle_LysM	Day4shoot
982.526	2.11355	0.652909	3.23712	0.00120742	0.0192274	LOC113462358	Shiu:RLK-Pelle_LysM	Day4shoot
982.526	2.11355	0.652909	3.23712	0.00120742	0.0192274	LOC113462358	Shiu:RLK-Pelle_LysM	Day4shoot
110.247	3.12049	1.0386	3.00452	0.00266003	0.0322922	LOC113462444	Shiu:RLK-Pelle_RKF3	Day4shoot
730.988	-2.35246	0.746326	-3.15205	0.0016213	0.0232956	LOC120103816	Shiu:RLK-Pelle_LRR-VI-1	Day4shoot
730.988	-2.35246	0.746326	-3.15205	0.0016213	0.0232956	LOC120103816	Shiu:RLK-Pelle_LRR-VI-1	Day4shoot
109.722	-2.30547	0.789952	-2.91849	0.0035173	0.0390619	LOC120105768	Shiu:RLK-Pelle_DLSV	Day4shoot
244.522	2.31468	0.664862	3.48145	0.000498715	0.0106556	LOC120106092	Shiu:RLK-Pelle_SD-2b	Day4shoot
370.383	-3.22653	0.936753	-3.44437	0.000572383	0.0116959	LOC120107149	Shiu:RLK-Pelle_LRR-IV	Day4shoot
58.6038	4.86284	1.60419	3.03134	0.00243473	0.0303885	LOC120108462	Shiu:RLK-Pelle_L-LEC	Day4shoot
147.477	-2.56424	0.656757	-3.9044	9.44601e-05	0.00334653	LOC120108879	Shiu:RLK-Pelle_LRR-II	Day4shoot
20.9346	-19.6806	6.2062	-3.17113	0.00151849	0.0223428	LOC120109084	Shiu:TKL-Pl-6	Day4shoot
286.112	4.36689	1.41685	3.08211	0.00205539	0.0270031	LOC120109727	Shiu:AGC_RSK-2	Day4shoot
99.802	-2.67375	0.885633	-3.01903	0.00253587	0.0311633	LOC120110564	Shiu:RLK-Pelle_SD-2b	Day4shoot
99.802	-2.67375	0.885633	-3.01903	0.00253587	0.0311633	LOC120110564	Shiu:RLK-Pelle_SD-2b	Day4shoot
99.802	-2.67375	0.885633	-3.01903	0.00253587	0.0311633	LOC120110564	Shiu:RLK-Pelle_SD-2b	Day4shoot
132.696	-3.5951	0.980463	-3.66674	0.000245663	0.0065319	LOC120112327	Shiu:RLK-Pelle_LRR-II	Day4shoot
132.696	-3.5951	0.980463	-3.66674	0.000245663	0.0065319	LOC120112327	Shiu:RLK-Pelle_LRR-II	Day4shoot
132.696	-3.5951	0.980463	-3.66674	0.000245663	0.0065319	LOC120112327	Shiu:RLK-Pelle_LRR-II	Day4shoot
83.5486	-1.72292	0.529687	-3.25272	0.00114307	0.0185596	LOC120112464	Shiu:RLK-Pelle_URK-1	Day4shoot
132.181	1.38806	0.4896	2.83509	0.00458134	0.0461695	LOC120112840	Shiu:CAMK_AMPK	Day4shoot
132.181	1.38806	0.4896	2.83509	0.00458134	0.0461695	LOC120112840	Shiu:CAMK_AMPK	Day4shoot
132.181	1.38806	0.4896	2.83509	0.00458134	0.0461695	LOC120112840	Shiu:CAMK_AMPK	Day4shoot
54.4191	7.42719	1.3494	5.50407	3.71127e-08	5.23405e-07	LOC103695469	Shiu:RLK-Pelle_SD-2b	Day8root
26.7163	3.10616	0.720012	4.31404	1.60298e-05	9.9903e-05	LOC103695711	Shiu:RLK-Pelle_SD-2b	Day8root
28.1452	3.30406	0.741592	4.45536	8.37513e-06	5.66975e-05	LOC103695713	Shiu:RLK-Pelle_LRR-XI-1	Day8root
337.548	3.77272	0.514986	7.32587	2.37356e-13	2.00459e-11	LOC103695734	Shiu:RLK-Pelle_LysM	Day8root
88.8413	4.22972	0.893561	4.73356	2.20618e-06	1.77133e-05	LOC103695735	Shiu:RLK-Pelle_LysM	Day8root
14.6662	6.70871	1.84843	3.6294	0.000284078	0.00118823	LOC103695827	Shiu:WNK_NRBP	Day8root
27.896	7.55783	1.96813	3.84011	0.000122978	0.00057368	LOC103695863	Shiu:RLK-Pelle_RLCK-VIIa-1	Day8root
33.664	3.66291	0.766996	4.77566	1.79122e-06	1.48059e-05	LOC103695872	Shiu:RLK-Pelle_DLSV	Day8root
58.3334	3.62795	0.562909	6.445	1.15599e-10	3.96725e-09	LOC103695888	Shiu:RLK-Pelle_DLSV	Day8root
143.686	2.82787	0.500045	5.65523	1.55636e-08	2.51652e-07	LOC103696048	Shiu:RLK-Pelle_SD-2b	Day8root
186.714	1.06421	0.315329	3.37493	0.00073834	0.0026979	LOC103696066	Shiu:STE_STE11	Day8root
186.714	1.06421	0.315329	3.37493	0.00073834	0.0026979	LOC103696066	Shiu:STE_STE11	Day8root
186.714	1.06421	0.315329	3.37493	0.00073834	0.0026979	LOC103696066	Shiu:STE_STE11	Day8root
186.714	1.06421	0.315329	3.37493	0.00073834	0.0026979	LOC103696066	Shiu:STE_STE11	Day8root
186.714	1.06421	0.315329	3.37493	0.00073834	0.0026979	LOC103696066	Shiu:STE_STE11	Day8root
186.714	1.06421	0.315329	3.37493	0.00073834	0.0026979	LOC103696066	Shiu:STE_STE11	Day8root
186.714	1.06421	0.315329	3.37493	0.00073834	0.0026979	LOC103696066	Shiu:STE_STE11	Day8root
186.714	1.06421	0.315329	3.37493	0.00073834	0.0026979	LOC103696066	Shiu:STE_STE11	Day8root
44667.6	8.92139	1.19755	7.44971	9.35447e-14	8.99542e-12	LOC103696149	Shiu:RLK-Pelle_LRK10L-2	Day8root
519.786	3.72471	0.626944	5.94106	2.83183e-09	5.92326e-08	LOC103696323	Shiu:RLK-Pelle_DLSV	Day8root
148.111	6.96414	1.28804	5.40679	6.41637e-08	8.33499e-07	LOC103696350	Shiu:RLK-Pelle_LRR-XII-1	Day8root
100.951	6.34623	0.958316	6.62227	3.53716e-11	1.42944e-09	LOC103696364	Shiu:RLK-Pelle_SD-2b	Day8root
32.4431	8.23974	1.54318	5.33947	9.32177e-08	1.14265e-06	LOC103696543	Shiu:RLK-Pelle_DLSV	Day8root
526.811	-1.45549	0.518434	-2.80748	0.00499313	0.0137121	LOC103696596	Shiu:CAMK_CAMKL-CHK1	Day8root
391.745	1.20705	0.287288	4.20152	2.65133e-05	0.000153705	LOC103696642	Shiu:RLK-Pelle_L-LEC	Day8root
708.356	-1.2681	0.515931	-2.4579	0.0139754	0.0327483	LOC103696673	Shiu:RLK-Pelle_DLSV	Day8root
130.964	2.10309	0.393849	5.33984	9.30298e-08	1.14159e-06	LOC103696686	Shiu:RLK-Pelle_RLCK-VIIa-2	Day8root
6.18601	4.5187	1.72617	2.61776	0.00885091	0.0222203	LOC103696762	Shiu:STE_STE7	Day8root
85.0556	2.77592	0.757001	3.667	0.000245415	0.0010468	LOC103696787	Shiu:RLK-Pelle_DLSV	Day8root
144.819	5.10623	0.750877	6.80035	1.04365e-11	5.1453e-10	LOC103696796	Shiu:RLK-Pelle_PERK-1	Day8root
469.725	1.7398	0.449637	3.86934	0.000109129	0.000517025	LOC103696826	Shiu:RLK-Pelle_DLSV	Day8root
2741.01	-1.41159	0.485231	-2.90912	0.0036245	0.0104842	LOC103696841	Shiu:RLK-Pelle_LRR-XI-1	Day8root
292.969	1.8496	0.409813	4.51327	6.38344e-06	4.46351e-05	LOC103696856	Shiu:RLK-Pelle_RLCK-VIIa-2	Day8root
55.4796	3.93526	0.978324	4.02245	5.75967e-05	0.000299304	LOC103696884	Shiu:RLK-Pelle_SD-2b	Day8root
854.141	-1.10599	0.403157	-2.74334	0.00608184	0.0161862	LOC103696970	Shiu:RLK-Pelle_LRR-Xb-1	Day8root
744.303	1.94194	0.360795	5.3824	7.34992e-08	9.33949e-07	LOC103697014	Shiu:RLK-Pelle_LRR-VII-1	Day8root
10.3322	3.88153	1.2753	3.04362	0.00233747	0.00723772	LOC103697122	Shiu:RLK-Pelle_DLSV	Day8root
59.7219	6.56119	1.13311	5.7904	7.02174e-09	1.28999e-07	LOC103697167	Shiu:RLK-Pelle_LRK10L-2	Day8root
467.847	4.54316	0.745323	6.09556	1.09057e-09	2.59183e-08	LOC103697174	Shiu:RLK-Pelle_DLSV	Day8root
467.847	4.54316	0.745323	6.09556	1.09057e-09	2.59183e-08	LOC103697174	Shiu:RLK-Pelle_DLSV	Day8root
467.847	4.54316	0.745323	6.09556	1.09057e-09	2.59183e-08	LOC103697174	Shiu:RLK-Pelle_DLSV	Day8root
467.847	4.54316	0.745323	6.09556	1.09057e-09	2.59183e-08	LOC103697174	Shiu:RLK-Pelle_DLSV	Day8root
191.191	2.53253	0.696539	3.63587	0.000277041	0.0011628	LOC103697208	Shiu:RLK-Pelle_SD-2b	Day8root
129.593	9.38441	1.45554	6.44738	1.13799e-10	3.9101e-09	LOC103697296	Shiu:RLK-Pelle_SD-2b	Day8root
525.629	1.56951	0.496168	3.16326	0.00156015	0.00510993	LOC103697303	Shiu:RLK-Pelle_L-LEC	Day8root
29.6696	5.51747	0.962583	5.73194	9.92912e-09	1.71592e-07	LOC103697335	Shiu:RLK-Pelle_L-LEC	Day8root
39.532	5.77538	0.940731	6.13924	8.29154e-10	2.05784e-08	LOC103697364	Shiu:RLK-Pelle_L-LEC	Day8root
249.806	1.36425	0.588773	2.31711	0.0204978	0.0451843	LOC103697410	Shiu:RLK-Pelle_LRK10L-2	Day8root
550.293	4.22819	0.536475	7.88143	3.23648e-15	5.51469e-13	LOC103697415	Shiu:RLK-Pelle_LRK10L-2	Day8root
195.854	6.66653	0.980554	6.79874	1.05541e-11	5.18577e-10	LOC103697499	Shiu:RLK-Pelle_DLSV	Day8root
195.854	6.66653	0.980554	6.79874	1.05541e-11	5.18577e-10	LOC103697499	Shiu:RLK-Pelle_DLSV	Day8root
195.854	6.66653	0.980554	6.79874	1.05541e-11	5.18577e-10	LOC103697499	Shiu:RLK-Pelle_DLSV	Day8root
195.854	6.66653	0.980554	6.79874	1.05541e-11	5.18577e-10	LOC103697499	Shiu:RLK-Pelle_DLSV	Day8root
224.582	6.20545	0.975265	6.36283	1.98071e-10	6.12652e-09	LOC103697545	Shiu:RLK-Pelle_LRK10L-2	Day8root
206.453	2.67681	0.619056	4.32402	1.53213e-05	9.60037e-05	LOC103697732	Shiu:RLK-Pelle_RLCK-VI	Day8root
23.7609	6.65591	2.26816	2.93449	0.00334092	0.00979518	LOC103697747	Shiu:RLK-Pelle_DLSV	Day8root
96.0353	2.14929	0.51786	4.15033	3.32e-05	0.00018588	LOC103697818	Shiu:RLK-Pelle_PERK-2	Day8root
432.677	1.93606	0.303955	6.36955	1.89581e-10	5.91415e-09	LOC103697866	Shiu:RLK-Pelle_CR4L	Day8root
432.677	1.93606	0.303955	6.36955	1.89581e-10	5.91415e-09	LOC103697866	Shiu:RLK-Pelle_CR4L	Day8root
200.346	6.78583	0.885615	7.66228	1.8266e-14	2.26476e-12	LOC103697956	Shiu:RLK-Pelle_SD-2b	Day8root
147.356	1.81545	0.668917	2.71402	0.00664724	0.0174582	LOC103697992	Shiu:RLK-Pelle_LRR-XII-1	Day8root
1401.36	5.58305	1.12502	4.96261	6.95523e-07	6.50786e-06	LOC103698377	Shiu:RLK-Pelle_RLCK-VIIa-2	Day8root
2732.76	6.922	0.805338	8.59515	8.31546e-18	3.7275e-15	LOC103698393	Shiu:RLK-Pelle_LRR-XI-1	Day8root
23.2228	4.38015	1.06208	4.12412	3.72154e-05	0.000205019	LOC103698403	Shiu:RLK-Pelle_DLSV	Day8root
34.3214	8.39665	1.67763	5.00507	5.58431e-07	5.37707e-06	LOC103698462	Shiu:RLK-Pelle_DLSV	Day8root
110.437	7.51598	1.07606	6.98469	2.85482e-12	1.6703e-10	LOC103698533	Shiu:STE_STE20-Fray	Day8root
138.99	1.36191	0.573676	2.37401	0.0175961	0.0397624	LOC103698627	Shiu:RLK-Pelle_SD-2b	Day8root
162.416	5.29294	0.954643	5.54442	2.94931e-08	4.28599e-07	LOC103698634	Shiu:RLK-Pelle_DLSV	Day8root
38.4508	2.10543	0.826514	2.54736	0.0108541	0.0264582	LOC103698686	Shiu:RLK-Pelle_LRR-XII-1	Day8root
129.56	5.05387	0.746105	6.77367	1.25554e-11	5.94841e-10	LOC103698790	Shiu:RLK-Pelle_SD-2b	Day8root
888.78	-1.20883	0.294033	-4.11121	3.93587e-05	0.00021532	LOC103698793	Shiu:RLK-Pelle_RLCK-VIII	Day8root
888.78	-1.20883	0.294033	-4.11121	3.93587e-05	0.00021532	LOC103698793	Shiu:RLK-Pelle_RLCK-VIII	Day8root
888.78	-1.20883	0.294033	-4.11121	3.93587e-05	0.00021532	LOC103698793	Shiu:RLK-Pelle_RLCK-VIII	Day8root
77.3299	6.8831	1.12709	6.10695	1.01554e-09	2.43582e-08	LOC103698916	Shiu:RLK-Pelle_L-LEC	Day8root
74.3001	6.55468	1.20452	5.44175	5.27597e-08	7.08088e-07	LOC103698999	Shiu:RLK-Pelle_L-LEC	Day8root
37.219	5.12981	1.14702	4.47231	7.73803e-06	5.28635e-05	LOC103699026	Shiu:RLK-Pelle_L-LEC	Day8root
344.614	2.21759	0.667785	3.32082	0.000897534	0.00319115	LOC103699099	Shiu:RLK-Pelle_LRR-VII-3	Day8root
93.9354	6.94038	1.17835	5.88991	3.864e-09	7.74315e-08	LOC103699132	Shiu:RLK-Pelle_LRR-XII-1	Day8root
154.674	7.45176	1.72143	4.32882	1.49911e-05	9.41981e-05	LOC103699155	Shiu:RLK-Pelle_DLSV	Day8root
97.3438	4.84515	0.651631	7.43542	1.04235e-13	9.89286e-12	LOC103699303	Shiu:RLK-Pelle_DLSV	Day8root
93.9017	1.65365	0.512351	3.22758	0.00124844	0.00423445	LOC103699321	Shiu:RLK-Pelle_LRR-Xa	Day8root
57.8211	3.65354	0.99962	3.65493	0.000257252	0.00109058	LOC103699335	Shiu:RLK-Pelle_LRR-XI-1	Day8root
191.911	2.0785	0.622655	3.33813	0.000843444	0.00303026	LOC103699355	Shiu:RLK-Pelle_LRR-XI-1	Day8root
191.911	2.0785	0.622655	3.33813	0.000843444	0.00303026	LOC103699355	Shiu:RLK-Pelle_LRR-XI-1	Day8root
191.911	2.0785	0.622655	3.33813	0.000843444	0.00303026	LOC103699355	Shiu:RLK-Pelle_LRR-XI-1	Day8root
85.3976	3.63442	0.75228	4.83121	1.35706e-06	1.16091e-05	LOC103699403	Shiu:RLK-Pelle_L-LEC	Day8root
76.3949	2.75442	0.753395	3.65601	0.000256168	0.00108677	LOC103699429	Shiu:RLK-Pelle_LRR-XI-1	Day8root
76.5345	4.5328	0.928946	4.87951	1.0635e-06	9.41856e-06	LOC103699436	Shiu:RLK-Pelle_LRR-XII-1	Day8root
78.8003	5.31147	0.718224	7.39528	1.41106e-13	1.27683e-11	LOC103699515	Shiu:RLK-Pelle_LRR-XII-1	Day8root
22.7444	3.51457	0.890999	3.94453	7.99573e-05	0.000395672	LOC103699540	Shiu:RLK-Pelle_L-LEC	Day8root
81.7383	9.92547	1.52454	6.51047	7.4918e-11	2.76359e-09	LOC103699564	Shiu:RLK-Pelle_SD-2b	Day8root
36.8205	4.25834	0.904943	4.70565	2.53061e-06	1.99768e-05	LOC103699625	Shiu:RLK-Pelle_SD-2b	Day8root
49.1164	5.63791	1.22033	4.62	3.83747e-06	2.87067e-05	LOC103699648	Shiu:RLK-Pelle_LRK10L-2	Day8root
49.1164	5.63791	1.22033	4.62	3.83747e-06	2.87067e-05	LOC103699648	Shiu:RLK-Pelle_LRK10L-2	Day8root
962.094	2.41762	0.909671	2.65768	0.00786795	0.0201602	LOC103699752	Shiu:RLK-Pelle_LRR-XII-1	Day8root
96.8136	3.90139	0.892149	4.37302	1.2254e-05	7.91496e-05	LOC103699774	Shiu:RLK-Pelle_SD-2b	Day8root
77.4246	3.4693	0.710317	4.88415	1.03877e-06	9.22486e-06	LOC103699837	Shiu:Aur	Day8root
63.9547	7.01376	1.43759	4.87883	1.06715e-06	9.44806e-06	LOC103699855	Shiu:RLK-Pelle_LRR-XI-1	Day8root
107.93	6.70537	1.57874	4.24729	2.16375e-05	0.000129833	LOC103699917	Shiu:RLK-Pelle_LRR-XI-1	Day8root
125.25	3.63232	0.564519	6.43436	1.23998e-10	4.1962e-09	LOC103699972	Shiu:RLK-Pelle_LRK10L-2	Day8root
57.8817	6.37016	1.51929	4.19285	2.75477e-05	0.000158403	LOC103700035	Shiu:RLK-Pelle_LRR-XII-1	Day8root
276.227	3.57871	0.54116	6.61303	3.76522e-11	1.51112e-09	LOC103700056	Shiu:RLK-Pelle_SD-2b	Day8root
370.593	1.27988	0.377192	3.39317	0.000690884	0.00255169	LOC103700099	Shiu:RLK-Pelle_LRR-XI-1	Day8root
200.76	3.12741	0.621675	5.03063	4.88879e-07	4.79128e-06	LOC103700120	Shiu:RLK-Pelle_LRR-VII-1	Day8root
208.57	3.46598	0.637411	5.43759	5.40076e-08	7.2317e-07	LOC103700365	Shiu:RLK-Pelle_SD-2b	Day8root
11.7876	4.13883	0.927269	4.46346	8.06451e-06	5.48368e-05	LOC103700466	Shiu:RLK-Pelle_LRR-XI-1	Day8root
40.0097	1.59341	0.698487	2.28123	0.0225351	0.0489274	LOC103700633	Shiu:RLK-Pelle_WAK	Day8root
921.635	1.34345	0.305117	4.40306	1.06735e-05	7.02653e-05	LOC103700712	Shiu:RLK-Pelle_LRR-II	Day8root
921.635	1.34345	0.305117	4.40306	1.06735e-05	7.02653e-05	LOC103700712	Shiu:RLK-Pelle_LRR-II	Day8root
766.85	1.00065	0.343263	2.91511	0.00355561	0.0103136	LOC103700827	Shiu:CMGC_MAPK	Day8root
766.85	1.00065	0.343263	2.91511	0.00355561	0.0103136	LOC103700827	Shiu:CMGC_MAPK	Day8root
59.633	6.79089	1.1305	6.00698	1.8901e-09	4.16264e-08	LOC103700918	Shiu:RLK-Pelle_LRR-III	Day8root
75.7497	3.99104	0.902079	4.42428	9.67664e-06	6.43718e-05	LOC103700925	Shiu:CMGC_CDK-CRK7-CDK9	Day8root
75.7497	3.99104	0.902079	4.42428	9.67664e-06	6.43718e-05	LOC103700925	Shiu:CMGC_CDK-CRK7-CDK9	Day8root
333.038	-1.01404	0.358574	-2.82797	0.00468447	0.0129967	LOC103701121	Shiu:RLK-Pelle_RLCK-VIIa-2	Day8root
205.401	1.74573	0.62894	2.77567	0.0055088	0.0149217	LOC103701134	Shiu:RLK-Pelle_DLSV	Day8root
150.685	3.24334	0.740775	4.3783	1.19606e-05	7.74783e-05	LOC103701183	Shiu:RLK-Pelle_LRR-VII-2	Day8root
56.0805	7.3498	2.67335	2.74928	0.00597257	0.0159405	LOC103701191	Shiu:RLK-Pelle_LRR-II	Day8root
179.638	2.04306	0.325377	6.27904	3.40677e-10	9.69367e-09	LOC103701245	Shiu:RLK-Pelle_LRR-Xb-1	Day8root
3103.44	-1.19733	0.345558	-3.46493	0.000530364	0.00203038	LOC103701276	Shiu:CAMK_OST1L	Day8root
30.2895	9.35808	2.07184	4.51679	6.27841e-06	4.40275e-05	LOC103701392	Shiu:STE_STE11	Day8root
554.286	2.79441	0.567494	4.92412	8.47399e-07	7.7279e-06	LOC103701420	Shiu:RLK-Pelle_LRR-XI-1	Day8root
594.775	1.45192	0.41119	3.53102	0.000413965	0.00164239	LOC103701426	Shiu:RLK-Pelle_LysM	Day8root
294.518	2.59344	0.471532	5.50003	3.79727e-08	5.32981e-07	LOC103701442	Shiu:RLK-Pelle_LRR-V	Day8root
64.4702	5.53078	0.808543	6.84043	7.89573e-12	4.05746e-10	LOC103701449	Shiu:RLK-Pelle_RLCK-IXb	Day8root
64.4702	5.53078	0.808543	6.84043	7.89573e-12	4.05746e-10	LOC103701449	Shiu:RLK-Pelle_RLCK-IXb	Day8root
64.4702	5.53078	0.808543	6.84043	7.89573e-12	4.05746e-10	LOC103701449	Shiu:RLK-Pelle_RLCK-IXb	Day8root
125.697	7.23409	0.779661	9.27851	1.71871e-20	1.61542e-17	LOC103701699	Shiu:RLK-Pelle_RLCK-XV	Day8root
179.324	3.05283	0.869356	3.5116	0.000445419	0.00174675	LOC103701701	Shiu:RLK-Pelle_RLCK-VI	Day8root
25.7704	5.2101	1.06934	4.87226	1.10331e-06	9.71671e-06	LOC103701786	Shiu:CAMK_CAMKL-CHK1	Day8root
1734.84	3.62249	0.695271	5.21019	1.88645e-07	2.10919e-06	LOC103701811	Shiu:STE_STE11	Day8root
233.431	3.64242	0.637444	5.71411	1.10282e-08	1.87363e-07	LOC103701911	Shiu:TTK	Day8root
233.431	3.64242	0.637444	5.71411	1.10282e-08	1.87363e-07	LOC103701911	Shiu:TTK	Day8root
593.356	7.73087	0.895245	8.63548	5.84793e-18	2.71697e-15	LOC103701920	Shiu:RLK-Pelle_WAK_LRK10L-1	Day8root
593.356	7.73087	0.895245	8.63548	5.84793e-18	2.71697e-15	LOC103701920	Shiu:RLK-Pelle_WAK_LRK10L-1	Day8root
50.5119	4.03601	0.833841	4.84026	1.2967e-06	1.11682e-05	LOC103701921	Shiu:RLK-Pelle_LRK10L-2	Day8root
930.662	1.27469	0.254254	5.01344	5.34654e-07	5.18238e-06	LOC103701972	Shiu:RLK-Pelle_PERK-1	Day8root
109.088	2.33106	0.59936	3.88925	0.000100554	0.000481646	LOC103702110	Shiu:CAMK_CAMKL-CHK1	Day8root
1150.09	-2.29841	0.443811	-5.17881	2.23309e-07	2.43208e-06	LOC103702185	Shiu:RLK-Pelle_LRR-VIII-1	Day8root
74.5382	9.38493	1.9368	4.84559	1.26235e-06	1.09078e-05	LOC103702214	Shiu:STE_STE11	Day8root
36.2761	5.71883	1.01499	5.63438	1.75689e-08	2.79175e-07	LOC103702231	Shiu:RLK-Pelle_DLSV	Day8root
774.248	1.8727	0.383672	4.88098	1.05558e-06	9.35986e-06	LOC103702241	Shiu:RLK-Pelle_LRR-VIII-1	Day8root
774.248	1.8727	0.383672	4.88098	1.05558e-06	9.35986e-06	LOC103702241	Shiu:RLK-Pelle_LRR-VIII-1	Day8root
40.2793	5.89311	1.82777	3.2242	0.00126324	0.00427689	LOC103702260	Shiu:RLK-Pelle_RLCK-IXb	Day8root
258.743	3.24501	0.592378	5.47794	4.3031e-08	5.95245e-07	LOC103702294	Shiu:RLK-Pelle_SD-2b	Day8root
1187.42	-1.32018	0.247096	-5.34278	9.15311e-08	1.12624e-06	LOC103702383	Shiu:AGC_RSK-2	Day8root
713.578	-2.22555	0.791253	-2.81269	0.00491294	0.0135212	LOC103702406	Shiu:RLK-Pelle_LRR-II	Day8root
88.0946	8.74329	1.45275	6.01843	1.76115e-09	3.91117e-08	LOC103702419	Shiu:RLK-Pelle_LRR-III	Day8root
108.01	7.83545	1.09957	7.12593	1.03377e-12	7.07062e-11	LOC103702420	Shiu:RLK-Pelle_WAK	Day8root
3086.04	-1.65163	0.428974	-3.85018	0.000118029	0.000552984	LOC103702542	Shiu:CK1_CK1	Day8root
3086.04	-1.65163	0.428974	-3.85018	0.000118029	0.000552984	LOC103702542	Shiu:CK1_CK1	Day8root
3086.04	-1.65163	0.428974	-3.85018	0.000118029	0.000552984	LOC103702542	Shiu:CK1_CK1	Day8root
3086.04	-1.65163	0.428974	-3.85018	0.000118029	0.000552984	LOC103702542	Shiu:CK1_CK1	Day8root
44.899	6.13931	1.06484	5.76548	8.14236e-09	1.45548e-07	LOC103702589	Shiu:AGC_RSK-2	Day8root
1648.61	2.20929	0.399689	5.52753	3.24772e-08	4.66611e-07	LOC103702601	Shiu:RLK-Pelle_RKF3	Day8root
2204.63	-1.87205	0.703242	-2.66203	0.00776713	0.0199375	LOC103702672	Shiu:RLK-Pelle_LRR-V	Day8root
2204.63	-1.87205	0.703242	-2.66203	0.00776713	0.0199375	LOC103702672	Shiu:RLK-Pelle_LRR-V	Day8root
61.7777	7.09389	1.99677	3.55268	0.000381333	0.0015279	LOC103702707	Shiu:RLK-Pelle_PERK-1	Day8root
56.605	6.25274	1.00273	6.23574	4.49657e-10	1.22103e-08	LOC103702728	Shiu:RLK-Pelle_RKF3	Day8root
931.478	-1.693	0.548591	-3.08608	0.00202811	0.00640923	LOC103702853	Shiu:RLK-Pelle_LRR-I-1	Day8root
931.478	-1.693	0.548591	-3.08608	0.00202811	0.00640923	LOC103702853	Shiu:RLK-Pelle_LRR-I-1	Day8root
931.478	-1.693	0.548591	-3.08608	0.00202811	0.00640923	LOC103702853	Shiu:RLK-Pelle_LRR-I-1	Day8root
106.349	1.08048	0.416985	2.59117	0.00956516	0.0237495	LOC103702874	Shiu:RLK-Pelle_RLCK-VIIa-1	Day8root
106.349	1.08048	0.416985	2.59117	0.00956516	0.0237495	LOC103702874	Shiu:RLK-Pelle_RLCK-VIIa-1	Day8root
59.1266	8.99649	2.12702	4.22961	2.34093e-05	0.000138746	LOC103703034	Shiu:TKL_Gdt	Day8root
667.071	3.08547	1.14575	2.69297	0.00708191	0.0184221	LOC103703159	Shiu:WNK_NRBP	Day8root
667.071	3.08547	1.14575	2.69297	0.00708191	0.0184221	LOC103703159	Shiu:WNK_NRBP	Day8root
667.071	3.08547	1.14575	2.69297	0.00708191	0.0184221	LOC103703159	Shiu:WNK_NRBP	Day8root
497.87	1.52283	0.350889	4.33991	1.4254e-05	9.03653e-05	LOC103703209	Shiu:CAMK_OST1L	Day8root
18.6988	5.09939	1.12635	4.52738	5.97196e-06	4.21218e-05	LOC103703335	Shiu:RLK-Pelle_LRR-XI-1	Day8root
18.6988	5.09939	1.12635	4.52738	5.97196e-06	4.21218e-05	LOC103703335	Shiu:RLK-Pelle_LRR-XIIIa	Day8root
18.6988	5.09939	1.12635	4.52738	5.97196e-06	4.21218e-05	LOC103703335	Shiu:RLK-Pelle_LRR-XI-1	Day8root
18.6988	5.09939	1.12635	4.52738	5.97196e-06	4.21218e-05	LOC103703335	Shiu:RLK-Pelle_LRR-XI-1	Day8root
421.68	5.12038	0.680456	7.52493	5.27479e-14	5.50866e-12	LOC103703416	Shiu:STE_STE11	Day8root
409.536	3.97027	0.515991	7.69445	1.421e-14	1.83203e-12	LOC103703431	Shiu:RLK-Pelle_DLSV	Day8root
409.536	3.97027	0.515991	7.69445	1.421e-14	1.83203e-12	LOC103703431	Shiu:RLK-Pelle_DLSV	Day8root
50.0364	2.93349	0.81895	3.58201	0.00034096	0.0013912	LOC103703471	Shiu:RLK-Pelle_RLCK-VIIa-1	Day8root
1652.09	3.43349	0.789036	4.3515	1.3521e-05	8.63381e-05	LOC103703486	Shiu:RLK-Pelle_RLCK-IXb	Day8root
88.2288	2.31625	0.684839	3.38219	0.000719115	0.00263706	LOC103703678	Shiu:AGC_RSK-2	Day8root
840.762	-1.09613	0.358428	-3.05816	0.00222704	0.00694003	LOC103703776	Shiu:STE_STE7	Day8root
840.762	-1.09613	0.358428	-3.05816	0.00222704	0.00694003	LOC103703776	Shiu:STE_STE7	Day8root
840.762	-1.09613	0.358428	-3.05816	0.00222704	0.00694003	LOC103703776	Shiu:STE_STE7	Day8root
840.762	-1.09613	0.358428	-3.05816	0.00222704	0.00694003	LOC103703776	Shiu:STE_STE7	Day8root
840.762	-1.09613	0.358428	-3.05816	0.00222704	0.00694003	LOC103703776	Shiu:STE_STE7	Day8root
840.762	-1.09613	0.358428	-3.05816	0.00222704	0.00694003	LOC103703776	Shiu:STE_STE7	Day8root
840.762	-1.09613	0.358428	-3.05816	0.00222704	0.00694003	LOC103703776	Shiu:STE_STE7	Day8root
840.762	-1.09613	0.358428	-3.05816	0.00222704	0.00694003	LOC103703776	Shiu:STE_STE7	Day8root
64.3784	5.7113	1.14304	4.99657	5.8359e-07	5.57693e-06	LOC103703840	Shiu:AGC_RSK-2	Day8root
1110.12	-1.078	0.359127	-3.00171	0.00268468	0.00814828	LOC103703874	Shiu:CAMK_CDPK	Day8root
1110.12	-1.078	0.359127	-3.00171	0.00268468	0.00814828	LOC103703874	Shiu:CAMK_CDPK	Day8root
1110.12	-1.078	0.359127	-3.00171	0.00268468	0.00814828	LOC103703874	Shiu:CAMK_CDPK	Day8root
1110.12	-1.078	0.359127	-3.00171	0.00268468	0.00814828	LOC103703874	Shiu:CAMK_CDPK	Day8root
1110.12	-1.078	0.359127	-3.00171	0.00268468	0.00814828	LOC103703874	Shiu:CAMK_CDPK	Day8root
112.504	2.13055	0.435344	4.89394	9.88384e-07	8.84307e-06	LOC103703922	Shiu:AGC_NDR	Day8root
112.504	2.13055	0.435344	4.89394	9.88384e-07	8.84307e-06	LOC103703922	Shiu:AGC_NDR	Day8root
255.012	1.44901	0.541407	2.67637	0.00744248	0.0192142	LOC103703944	Shiu:CAMK_CDPK	Day8root
409.374	8.36789	1.49136	5.61089	2.01288e-08	3.11964e-07	LOC103704233	Shiu:RLK-Pelle_PERK-1	Day8root
123.366	1.38792	0.318973	4.35121	1.35387e-05	8.6432e-05	LOC103704246	Shiu:RLK-Pelle_LRR-XIV	Day8root
213.63	1.30678	0.456222	2.86434	0.00417874	0.0117774	LOC103704254	Shiu:RLK-Pelle_LRR-XI-1	Day8root
66.9996	8.34764	1.48379	5.62589	1.84557e-08	2.90314e-07	LOC103704289	Shiu:RLK-Pelle_L-LEC	Day8root
144.513	1.23755	0.543278	2.27794	0.0227302	0.0492752	LOC103704440	Shiu:CMGC_CDK-CRK7-CDK9	Day8root
144.513	1.23755	0.543278	2.27794	0.0227302	0.0492752	LOC103704440	Shiu:CMGC_CDK-CRK7-CDK9	Day8root
69.9826	3.35795	0.978056	3.43329	0.000596314	0.00224539	LOC103704548	Shiu:RLK-Pelle_LRK10L-2	Day8root
82.2664	3.95191	0.659368	5.99349	2.05383e-09	4.46253e-08	LOC103704599	Shiu:RLK-Pelle_SD-2b	Day8root
82.2664	3.95191	0.659368	5.99349	2.05383e-09	4.46253e-08	LOC103704599	Shiu:RLK-Pelle_SD-2b	Day8root
41.0762	3.06308	0.83452	3.67047	0.000242104	0.00103495	LOC103704654	Shiu:RLK-Pelle_LRR-III	Day8root
375.595	-1.50445	0.557559	-2.69827	0.00697007	0.0181636	LOC103704667	Shiu:AGC_RSK-2	Day8root
1965.08	-1.72596	0.752097	-2.29486	0.0217412	0.0474336	LOC103704812	Shiu:RLK-Pelle_LRR-XI-1	Day8root
1965.08	-1.72596	0.752097	-2.29486	0.0217412	0.0474336	LOC103704812	Shiu:RLK-Pelle_LRR-XI-1	Day8root
68.2896	4.96434	1.29713	3.82717	0.000129626	0.00060021	LOC103704866	Shiu:CMGC_CDK-CRK7-CDK9	Day8root
12.6692	5.28005	1.12935	4.6753	2.93529e-06	2.26858e-05	LOC103704884	Shiu:TKL-Pl-8	Day8root
85.0941	6.35613	1.1069	5.74228	9.34077e-09	1.63559e-07	LOC103704912	Shiu:RLK-Pelle_LRR-XIIIb	Day8root
85.0941	6.35613	1.1069	5.74228	9.34077e-09	1.63559e-07	LOC103704912	Shiu:RLK-Pelle_LRR-XIIIb	Day8root
982.093	-1.03042	0.299639	-3.43886	0.00058416	0.00220704	LOC103704950	Shiu:CMGC_CLK	Day8root
982.093	-1.03042	0.299639	-3.43886	0.00058416	0.00220704	LOC103704950	Shiu:CMGC_CLK	Day8root
982.093	-1.03042	0.299639	-3.43886	0.00058416	0.00220704	LOC103704950	Shiu:CMGC_CLK	Day8root
982.093	-1.03042	0.299639	-3.43886	0.00058416	0.00220704	LOC103704950	Shiu:CMGC_CLK	Day8root
982.093	-1.03042	0.299639	-3.43886	0.00058416	0.00220704	LOC103704950	Shiu:CMGC_CLK	Day8root
982.093	-1.03042	0.299639	-3.43886	0.00058416	0.00220704	LOC103704950	Shiu:CMGC_CLK	Day8root
103.516	4.97025	0.694367	7.15796	8.18883e-13	5.8768e-11	LOC103705099	Shiu:CAMK_CDPK	Day8root
44.9199	6.78658	1.4524	4.67265	2.97331e-06	2.2925e-05	LOC103705101	Shiu:RLK-Pelle_LRR-III	Day8root
47.8489	3.61754	0.543029	6.66178	2.70537e-11	1.15075e-09	LOC103705119	Shiu:RLK-Pelle_RLCK-IXb	Day8root
226.341	3.87413	0.482878	8.02301	1.03182e-15	2.17856e-13	LOC103705357	Shiu:RLK-Pelle_LRR-XIV	Day8root
264.636	3.09395	0.616189	5.02111	5.13731e-07	5.00622e-06	LOC103705441	Shiu:RLK-Pelle_SD-2b	Day8root
132.437	4.97331	0.80237	6.19828	5.70852e-10	1.50252e-08	LOC103705442	Shiu:RLK-Pelle_SD-2b	Day8root
241.917	2.83289	0.840198	3.37169	0.000747091	0.00272577	LOC103705449	Shiu:RLK-Pelle_LysM	Day8root
285.687	1.31002	0.461751	2.83708	0.00455279	0.0126833	LOC103705476	Shiu:RLK-Pelle_SD-2b	Day8root
151.816	1.48715	0.573725	2.59209	0.00953936	0.0236955	LOC103705553	Shiu:RLK-Pelle_WAK	Day8root
66.3506	2.82026	0.881458	3.19954	0.00137647	0.00460552	LOC103705569	Shiu:RLK-Pelle_LRR-XII-1	Day8root
150.836	3.74069	0.614028	6.09205	1.11472e-09	2.63847e-08	LOC103705579	Shiu:RLK-Pelle_RLCK-IXb	Day8root
433.471	3.19447	0.531522	6.01005	1.85465e-09	4.10007e-08	LOC103705662	Shiu:RLK-Pelle_SD-2b	Day8root
143.244	4.7959	0.867935	5.52565	3.2827e-08	4.70709e-07	LOC103705678	Shiu:RLK-Pelle_L-LEC	Day8root
427.87	2.25214	0.831218	2.70944	0.00673967	0.0176579	LOC103705703	Shiu:RLK-Pelle_LRR-XIV	Day8root
210.114	3.35274	0.612737	5.47174	4.4565e-08	6.13074e-07	LOC103705828	Shiu:WEE	Day8root
1440.88	-1.5133	0.296921	-5.09664	3.45739e-07	3.54961e-06	LOC103705829	Shiu:RLK-Pelle_DLSV	Day8root
1440.88	-1.5133	0.296921	-5.09664	3.45739e-07	3.54961e-06	LOC103705829	Shiu:RLK-Pelle_DLSV	Day8root
1440.88	-1.5133	0.296921	-5.09664	3.45739e-07	3.54961e-06	LOC103705829	Shiu:RLK-Pelle_DLSV	Day8root
1440.88	-1.5133	0.296921	-5.09664	3.45739e-07	3.54961e-06	LOC103705829	Shiu:RLK-Pelle_DLSV	Day8root
1440.88	-1.5133	0.296921	-5.09664	3.45739e-07	3.54961e-06	LOC103705829	Shiu:RLK-Pelle_DLSV	Day8root
1440.88	-1.5133	0.296921	-5.09664	3.45739e-07	3.54961e-06	LOC103705829	Shiu:RLK-Pelle_DLSV	Day8root
1440.88	-1.5133	0.296921	-5.09664	3.45739e-07	3.54961e-06	LOC103705829	Shiu:RLK-Pelle_DLSV	Day8root
1440.88	-1.5133	0.296921	-5.09664	3.45739e-07	3.54961e-06	LOC103705829	Shiu:RLK-Pelle_DLSV	Day8root
1440.88	-1.5133	0.296921	-5.09664	3.45739e-07	3.54961e-06	LOC103705829	Shiu:RLK-Pelle_DLSV	Day8root
1440.88	-1.5133	0.296921	-5.09664	3.45739e-07	3.54961e-06	LOC103705829	Shiu:RLK-Pelle_DLSV	Day8root
122.093	4.91462	0.729143	6.74028	1.58086e-11	7.23099e-10	LOC103705846	Shiu:TKL-Pl-4	Day8root
1114.85	-1.33288	0.457531	-2.9132	0.00357742	0.0103696	LOC103705931	Shiu:CMGC_CLK	Day8root
1114.85	-1.33288	0.457531	-2.9132	0.00357742	0.0103696	LOC103705931	Shiu:CMGC_CLK	Day8root
60.6294	2.37496	0.432741	5.48817	4.06115e-08	5.66442e-07	LOC103706059	Shiu:TKL-Pl-5	Day8root
1980.61	6.33208	0.984922	6.42902	1.2843e-10	4.32108e-09	LOC103706309	Shiu:CAMK_CDPK	Day8root
736.288	5.64911	0.891448	6.337	2.34275e-10	7.10343e-09	LOC103706313	Shiu:Group-Pl-4	Day8root
736.288	5.64911	0.891448	6.337	2.34275e-10	7.10343e-09	LOC103706313	Shiu:Group-Pl-4	Day8root
363.319	1.05803	0.407942	2.59357	0.00949841	0.0236116	LOC103706360	Shiu:RLK-Pelle_RLCK-VIIa-2	Day8root
25.5163	4.76934	1.50919	3.16019	0.00157666	0.00515765	LOC103706568	Shiu:RLK-Pelle_RLCK-X	Day8root
25.5163	4.76934	1.50919	3.16019	0.00157666	0.00515765	LOC103706568	Shiu:RLK-Pelle_RLCK-X	Day8root
64.4717	2.91541	0.81484	3.57789	0.000346381	0.00141016	LOC103706608	Shiu:RLK-Pelle_SD-2b	Day8root
287.791	-1.02835	0.32706	-3.14422	0.0016653	0.005419	LOC103706636	Shiu:RLK-Pelle_RLCK-VIIa-1	Day8root
287.791	-1.02835	0.32706	-3.14422	0.0016653	0.005419	LOC103706636	Shiu:RLK-Pelle_RLCK-VIIa-1	Day8root
291.419	3.78402	0.599502	6.31194	2.75556e-10	8.19272e-09	LOC103706664	Shiu:RLK-Pelle_L-LEC	Day8root
675.64	3.79993	0.573626	6.62441	3.4863e-11	1.41872e-09	LOC103706681	Shiu:RLK-Pelle_CR4L	Day8root
1581.16	-1.5951	0.685802	-2.32589	0.0200244	0.0443216	LOC103706722	Shiu:RLK-Pelle_LRR-VI-2	Day8root
293.354	4.44296	0.900743	4.93255	8.11627e-07	7.44596e-06	LOC103706744	Shiu:STE_STE11	Day8root
2343.26	2.03276	0.433959	4.68421	2.81044e-06	2.18951e-05	LOC103706753	Shiu:RLK-Pelle_LRR-XI-1	Day8root
133.273	4.88072	0.800027	6.10069	1.05611e-09	2.5161e-08	LOC103706833	Shiu:RLK-Pelle_LRR-IX	Day8root
203.095	2.85506	0.492813	5.79339	6.89815e-09	1.27049e-07	LOC103706882	Shiu:CAMK_CAMKL-CHK1	Day8root
203.095	2.85506	0.492813	5.79339	6.89815e-09	1.27049e-07	LOC103706882	Shiu:CAMK_CAMKL-CHK1	Day8root
96.2864	7.9563	1.78417	4.45938	8.21988e-06	5.57502e-05	LOC103706910	Shiu:CAMK_CAMKL-CHK1	Day8root
469.79	1.99384	0.527591	3.77913	0.000157379	0.000710056	LOC103706982	Shiu:TKL-Pl-6	Day8root
469.79	1.99384	0.527591	3.77913	0.000157379	0.000710056	LOC103706982	Shiu:TKL-Pl-6	Day8root
469.79	1.99384	0.527591	3.77913	0.000157379	0.000710056	LOC103706982	Shiu:TKL-Pl-6	Day8root
469.79	1.99384	0.527591	3.77913	0.000157379	0.000710056	LOC103706982	Shiu:TKL-Pl-6	Day8root
469.79	1.99384	0.527591	3.77913	0.000157379	0.000710056	LOC103706982	Shiu:TKL-Pl-6	Day8root
469.79	1.99384	0.527591	3.77913	0.000157379	0.000710056	LOC103706982	Shiu:TKL-Pl-6	Day8root
469.79	1.99384	0.527591	3.77913	0.000157379	0.000710056	LOC103706982	Shiu:TKL-Pl-6	Day8root
469.79	1.99384	0.527591	3.77913	0.000157379	0.000710056	LOC103706982	Shiu:TKL-Pl-6	Day8root
469.79	1.99384	0.527591	3.77913	0.000157379	0.000710056	LOC103706982	Shiu:TKL-Pl-6	Day8root
401.518	3.75427	0.527191	7.12127	1.06939e-12	7.28013e-11	LOC103707015	Shiu:RLK-Pelle_LysM	Day8root
26.15	2.05074	0.725866	2.82523	0.00472464	0.013087	LOC103707099	Shiu:CAMK_CAMKL-CHK1	Day8root
26.15	2.05074	0.725866	2.82523	0.00472464	0.013087	LOC103707099	Shiu:CAMK_CAMKL-CHK1	Day8root
377.192	2.32926	0.356918	6.52604	6.75319e-11	2.52266e-09	LOC103707100	Shiu:STE_STE7	Day8root
127.043	1.69839	0.696336	2.43903	0.0147266	0.0342203	LOC103707186	Shiu:RLK-Pelle_LRR-Xb-1	Day8root
120.039	3.37512	0.802451	4.20601	2.59917e-05	0.000151101	LOC103707310	Shiu:STE_STE20-Fray	Day8root
120.039	3.37512	0.802451	4.20601	2.59917e-05	0.000151101	LOC103707310	Shiu:STE_STE20-Fray	Day8root
120.039	3.37512	0.802451	4.20601	2.59917e-05	0.000151101	LOC103707310	Shiu:STE_STE20-Fray	Day8root
120.039	3.37512	0.802451	4.20601	2.59917e-05	0.000151101	LOC103707310	Shiu:STE_STE20-Fray	Day8root
1202.8	2.3671	0.578593	4.09113	4.29284e-05	0.000231673	LOC103707322	Shiu:RLK-Pelle_LRR-XI-1	Day8root
235.41	1.79899	0.456518	3.94068	8.12514e-05	0.00040119	LOC103707330	Shiu:RLK-Pelle_LRR-VII-2	Day8root
286.208	1.73916	0.764364	2.2753	0.0228881	0.0495756	LOC103707465	Shiu:RLK-Pelle_LRR-XII-1	Day8root
356.562	2.50677	0.577323	4.34206	1.41152e-05	8.95827e-05	LOC103707475	Shiu:RLK-Pelle_PERK-2	Day8root
356.562	2.50677	0.577323	4.34206	1.41152e-05	8.95827e-05	LOC103707475	Shiu:RLK-Pelle_PERK-2	Day8root
356.562	2.50677	0.577323	4.34206	1.41152e-05	8.95827e-05	LOC103707475	Shiu:RLK-Pelle_PERK-2	Day8root
608.402	2.33635	0.341519	6.84107	7.86033e-12	4.0464e-10	LOC103707476	Shiu:RLK-Pelle_WAK_LRK10L-1	Day8root
530.864	2.17596	0.382131	5.69428	1.23893e-08	2.08422e-07	LOC103707538	Shiu:RLK-Pelle_RKF3	Day8root
261.08	1.81628	0.384509	4.72364	2.31658e-06	1.84724e-05	LOC103707610	Shiu:RLK-Pelle_LRR-XIV	Day8root
108.863	8.50872	1.27924	6.6514	2.90315e-11	1.21711e-09	LOC103707644	Shiu:RLK-Pelle_PERK-1	Day8root
16.2729	3.94914	1.2073	3.27107	0.00107143	0.00372042	LOC103707646	Shiu:RLK-Pelle_L-LEC	Day8root
55.1305	4.27232	0.875002	4.88264	1.04676e-06	9.29293e-06	LOC103707648	Shiu:RLK-Pelle_RLCK-V	Day8root
253.454	2.63659	0.647663	4.07093	4.68253e-05	0.000249972	LOC103707653	Shiu:RLK-Pelle_LRR-XI-1	Day8root
56.2984	3.32378	0.996548	3.3353	0.000852085	0.003056	LOC103707661	Shiu:RLK-Pelle_L-LEC	Day8root
500.011	1.28637	0.519729	2.47508	0.0133206	0.0314473	LOC103707696	Shiu:CAMK_CAMKL-CHK1	Day8root
392.755	2.24542	0.466848	4.80975	1.51119e-06	1.27702e-05	LOC103707793	Shiu:RLK-Pelle_LRR-VII-2	Day8root
173.092	1.9733	0.408173	4.83446	1.3351e-06	1.1438e-05	LOC103708088	Shiu:CMGC_CDK-CRK7-CDK9	Day8root
419.269	1.32317	0.446201	2.9654	0.00302288	0.00901033	LOC103708100	Shiu:RLK-Pelle_RLCK-VIIa-1	Day8root
1837.93	-1.16304	0.251464	-4.62505	3.74503e-06	2.80944e-05	LOC103708138	Shiu:CMGC_MAPK	Day8root
1837.93	-1.16304	0.251464	-4.62505	3.74503e-06	2.80944e-05	LOC103708138	Shiu:CMGC_MAPK	Day8root
259.93	2.26801	0.477249	4.75226	2.01156e-06	1.6358e-05	LOC103708198	Shiu:RLK-Pelle_RLCK-XI	Day8root
259.93	2.26801	0.477249	4.75226	2.01156e-06	1.6358e-05	LOC103708198	Shiu:RLK-Pelle_RLCK-XI	Day8root
32.3398	5.06848	0.953057	5.31813	1.04839e-07	1.26436e-06	LOC103708448	Shiu:RLK-Pelle_WAK	Day8root
46.1184	7.51209	1.42044	5.28856	1.23283e-07	1.45665e-06	LOC103708460	Shiu:RLK-Pelle_WAK	Day8root
313.576	1.1957	0.260924	4.58256	4.59318e-06	3.35754e-05	LOC103708498	Shiu:CAMK_CDPK	Day8root
313.576	1.1957	0.260924	4.58256	4.59318e-06	3.35754e-05	LOC103708498	Shiu:CAMK_CDPK	Day8root
252.617	5.07365	0.783681	6.47413	9.53613e-11	3.37202e-09	LOC103708526	Shiu:RLK-Pelle_LRR-XII-1	Day8root
179.974	1.60384	0.566855	2.82936	0.00466406	0.0129537	LOC103708546	Shiu:AGC_RSK-2	Day8root
175.078	1.48581	0.575099	2.58357	0.0097784	0.0241944	LOC103708598	Shiu:RLK-Pelle_LRR-II	Day8root
175.078	1.48581	0.575099	2.58357	0.0097784	0.0241944	LOC103708598	Shiu:RLK-Pelle_LRR-II	Day8root
175.078	1.48581	0.575099	2.58357	0.0097784	0.0241944	LOC103708598	Shiu:RLK-Pelle_LRR-II	Day8root
22.926	2.57844	0.92431	2.78958	0.00527759	0.0143848	LOC103708779	Shiu:AGC_RSK-2	Day8root
2229.87	-1.09088	0.287572	-3.79343	0.000148579	0.000676324	LOC103708879	Shiu:CAMK_CAMKL-CHK1	Day8root
1498.47	1.18411	0.474545	2.49526	0.0125866	0.0299718	LOC103708903	Shiu:RLK-Pelle_RLCK-II	Day8root
107.494	5.13208	0.962969	5.32943	9.85216e-08	1.19859e-06	LOC103708928	Shiu:CAMK_CAMKL-CHK1	Day8root
829.819	-1.33937	0.346008	-3.87093	0.000108422	0.000514257	LOC103709132	Shiu:RLK-Pelle_RLCK-VIIa-1	Day8root
829.819	-1.33937	0.346008	-3.87093	0.000108422	0.000514257	LOC103709132	Shiu:RLK-Pelle_RLCK-VIIa-1	Day8root
2350.47	-1.19584	0.354493	-3.37338	0.000742518	0.00271166	LOC103709149	Shiu:CAMK_OST1L	Day8root
2350.47	-1.19584	0.354493	-3.37338	0.000742518	0.00271166	LOC103709149	Shiu:CAMK_OST1L	Day8root
423.08	1.5907	0.339168	4.69	2.73209e-06	2.13533e-05	LOC103709183	Shiu:STE_STE11	Day8root
423.08	1.5907	0.339168	4.69	2.73209e-06	2.13533e-05	LOC103709183	Shiu:STE_STE11	Day8root
4190.93	-1.80256	0.514177	-3.50571	0.000455391	0.0017796	LOC103709232	Shiu:CAMK_OST1L	Day8root
4190.93	-1.80256	0.514177	-3.50571	0.000455391	0.0017796	LOC103709232	Shiu:CAMK_OST1L	Day8root
1795.17	-1.2038	0.294085	-4.09337	4.25143e-05	0.000229737	LOC103709305	Shiu:CMGC_MAPK	Day8root
1795.17	-1.2038	0.294085	-4.09337	4.25143e-05	0.000229737	LOC103709305	Shiu:CMGC_MAPK	Day8root
1795.17	-1.2038	0.294085	-4.09337	4.25143e-05	0.000229737	LOC103709305	Shiu:CMGC_MAPK	Day8root
26.0174	5.54921	1.9726	2.81314	0.00490602	0.0135072	LOC103709353	Shiu:RLK-Pelle_LysM	Day8root
124.191	6.10118	1.62659	3.75091	0.000176196	0.00078355	LOC103709369	Shiu:RLK-Pelle_LRR-III	Day8root
271.525	-1.88563	0.448245	-4.20669	2.59139e-05	0.000150739	LOC103709386	Shiu:RLK-Pelle_LRR-Xb-1	Day8root
649.238	1.99862	0.411865	4.85261	1.21845e-06	1.05818e-05	LOC103709470	Shiu:CAMK_CAMKL-CHK1	Day8root
174.073	1.54896	0.407082	3.80502	0.00014179	0.000649684	LOC103709512	Shiu:RLK-Pelle_LRR-XI-1	Day8root
174.073	1.54896	0.407082	3.80502	0.00014179	0.000649684	LOC103709512	Shiu:RLK-Pelle_LRR-XI-1	Day8root
174.073	1.54896	0.407082	3.80502	0.00014179	0.000649684	LOC103709512	Shiu:RLK-Pelle_LRR-XI-1	Day8root
174.073	1.54896	0.407082	3.80502	0.00014179	0.000649684	LOC103709512	Shiu:RLK-Pelle_LRR-XI-1	Day8root
97.8467	4.36193	0.570136	7.65069	1.99901e-14	2.45761e-12	LOC103709514	Shiu:AGC_RSK-2	Day8root
97.8467	4.36193	0.570136	7.65069	1.99901e-14	2.45761e-12	LOC103709514	Shiu:AGC_RSK-2	Day8root
288.847	2.23045	0.41374	5.39094	7.00909e-08	8.98082e-07	LOC103709609	Shiu:RLK-Pelle_CR4L	Day8root
2803.03	-1.43347	0.496096	-2.8895	0.00385859	0.0110396	LOC103709635	Shiu:CMGC_GSK	Day8root
221.392	2.56543	0.809871	3.1677	0.00153648	0.00504548	LOC103709719	Shiu:RLK-Pelle_LRR-VIII-1	Day8root
221.392	2.56543	0.809871	3.1677	0.00153648	0.00504548	LOC103709719	Shiu:RLK-Pelle_LRR-VIII-1	Day8root
221.392	2.56543	0.809871	3.1677	0.00153648	0.00504548	LOC103709719	Shiu:RLK-Pelle_LRR-VIII-1	Day8root
221.392	2.56543	0.809871	3.1677	0.00153648	0.00504548	LOC103709719	Shiu:RLK-Pelle_LRR-VIII-1	Day8root
607.1	3.80382	0.916508	4.15034	3.31986e-05	0.00018588	LOC103709763	Shiu:RLK-Pelle_LRR-XI-1	Day8root
8.31685	6.26684	2.37403	2.63975	0.0082968	0.0210891	LOC103709791	Shiu:RLK-Pelle_RLCK-VIIa-2	Day8root
126.001	3.37609	0.766598	4.40399	1.06277e-05	7.00344e-05	LOC103709798	Shiu:RLK-Pelle_LRR-XII-1	Day8root
35.2509	3.17896	0.634529	5.00995	5.44447e-07	5.26107e-06	LOC103709860	Shiu:RLK-Pelle_RLCK-VIIa-1	Day8root
173.145	2.75438	0.693651	3.97084	7.16184e-05	0.000359722	LOC103709868	Shiu:RLK-Pelle_L-LEC	Day8root
247.457	5.05127	0.705165	7.16324	7.87944e-13	5.72526e-11	LOC103709880	Shiu:RLK-Pelle_DLSV	Day8root
247.457	5.05127	0.705165	7.16324	7.87944e-13	5.72526e-11	LOC103709880	Shiu:RLK-Pelle_DLSV	Day8root
247.457	5.05127	0.705165	7.16324	7.87944e-13	5.72526e-11	LOC103709880	Shiu:RLK-Pelle_DLSV	Day8root
1749.56	-1.10534	0.299166	-3.69474	0.000220108	0.000952797	LOC103709912	Shiu:CMGC_MAPK	Day8root
1749.56	-1.10534	0.299166	-3.69474	0.000220108	0.000952797	LOC103709912	Shiu:CMGC_MAPK	Day8root
1749.56	-1.10534	0.299166	-3.69474	0.000220108	0.000952797	LOC103709912	Shiu:CMGC_MAPK	Day8root
80.5398	3.71318	0.502542	7.38879	1.48171e-13	1.32026e-11	LOC103709929	Shiu:RLK-Pelle_DLSV	Day8root
27.7931	5.36192	1.07977	4.96581	6.84161e-07	6.4201e-06	LOC103709938	Shiu:RLK-Pelle_LRR-XI-2	Day8root
813.981	-1.66125	0.545785	-3.04379	0.00233622	0.00723537	LOC103709954	Shiu:CMGC_GSK	Day8root
16.6569	5.06638	0.992174	5.10634	3.28452e-07	3.38765e-06	LOC103709979	Shiu:RLK-Pelle_LRR-XI-2	Day8root
30.977	1.90786	0.734731	2.59668	0.00941295	0.0234274	LOC103710072	Shiu:RLK-Pelle_URK-2	Day8root
986.474	-1.94374	0.633438	-3.06856	0.00215095	0.00673098	LOC103710111	Shiu:RLK-Pelle_RLCK-XV	Day8root
702.527	-2.34239	0.630109	-3.71744	0.000201255	0.000879947	LOC103710113	Shiu:RLK-Pelle_RLCK-VIIa-2	Day8root
1230.16	3.61111	0.5895	6.12571	9.02785e-10	2.21232e-08	LOC103710125	Shiu:RLK-Pelle_LRR-Xb-2	Day8root
39.6027	2.01454	0.715256	2.81652	0.00485463	0.0133935	LOC103710141	Shiu:RLK-Pelle_URK-1	Day8root
39.6027	2.01454	0.715256	2.81652	0.00485463	0.0133935	LOC103710141	Shiu:RLK-Pelle_URK-1	Day8root
40.1046	5.54666	1.20047	4.6204	3.82996e-06	2.86726e-05	LOC103710150	Shiu:RLK-Pelle_L-LEC	Day8root
39.2747	6.05276	0.993446	6.09269	1.11027e-09	2.63221e-08	LOC103710205	Shiu:RLK-Pelle_WAK_LRK10L-1	Day8root
711.041	1.5414	0.384463	4.00923	6.09178e-05	0.000313764	LOC103710248	Shiu:TKL-Pl-4	Day8root
711.041	1.5414	0.384463	4.00923	6.09178e-05	0.000313764	LOC103710248	Shiu:TKL-Pl-4	Day8root
363.824	2.25564	0.450632	5.00549	5.57202e-07	5.36878e-06	LOC103710344	Shiu:RLK-Pelle_LRR-VI-2	Day8root
363.824	2.25564	0.450632	5.00549	5.57202e-07	5.36878e-06	LOC103710344	Shiu:RLK-Pelle_LRR-VI-2	Day8root
1650.59	-1.4204	0.3527	-4.02722	5.64403e-05	0.000294186	LOC103710403	Shiu:RLK-Pelle_CrRLK1L-1	Day8root
143.008	2.93353	0.745237	3.93637	8.27225e-05	0.00040728	LOC103710483	Shiu:STE_STE20-Fray	Day8root
61.07	2.97637	0.813692	3.65786	0.000254328	0.00108038	LOC103710685	Shiu:RLK-Pelle_CrRLK1L-1	Day8root
61.07	2.97637	0.813692	3.65786	0.000254328	0.00108038	LOC103710685	Shiu:RLK-Pelle_CrRLK1L-1	Day8root
61.07	2.97637	0.813692	3.65786	0.000254328	0.00108038	LOC103710685	Shiu:RLK-Pelle_CrRLK1L-1	Day8root
130.419	5.39168	1.37899	3.90989	9.23386e-05	0.000447591	LOC103710725	Shiu:RLK-Pelle_SD-2b	Day8root
146.953	1.3058	0.43604	2.99469	0.00274728	0.00831144	LOC103710736	Shiu:RLK-Pelle_CrRLK1L-1	Day8root
106.343	6.04835	1.32353	4.56987	4.8802e-06	3.53856e-05	LOC103710751	Shiu:RLK-Pelle_SD-2b	Day8root
628.083	1.26026	0.500923	2.51588	0.0118737	0.028529	LOC103710860	Shiu:RLK-Pelle_LRR-III	Day8root
628.083	1.26026	0.500923	2.51588	0.0118737	0.028529	LOC103710860	Shiu:RLK-Pelle_LRR-III	Day8root
911.882	-1.15259	0.300248	-3.83878	0.000123646	0.00057652	LOC103710986	Shiu:CAMK_CDPK	Day8root
47.0409	3.96548	0.957346	4.14216	3.44049e-05	0.000191674	LOC103711089	Shiu:CMGC_CDK-CRK7-CDK9	Day8root
61.1536	3.78534	0.998221	3.79208	0.000149388	0.000679053	LOC103711096	Shiu:STE_STE11	Day8root
3714.89	-3.03087	0.572467	-5.29441	1.19403e-07	1.41598e-06	LOC103711101	Shiu:RLK-Pelle_LRR-XI-1	Day8root
3714.89	-3.03087	0.572467	-5.29441	1.19403e-07	1.41598e-06	LOC103711101	Shiu:RLK-Pelle_LRR-XI-1	Day8root
57.2427	1.32295	0.486901	2.71709	0.00658589	0.0173204	LOC103711126	Shiu:CMGC_CDK-Pl	Day8root
57.2427	1.32295	0.486901	2.71709	0.00658589	0.0173204	LOC103711126	Shiu:CMGC_CDK-Pl	Day8root
57.2427	1.32295	0.486901	2.71709	0.00658589	0.0173204	LOC103711126	Shiu:CMGC_CDK-Pl	Day8root
57.2427	1.32295	0.486901	2.71709	0.00658589	0.0173204	LOC103711126	Shiu:CMGC_CDK-Pl	Day8root
322.288	1.79949	0.493965	3.64296	0.000269521	0.00113598	LOC103711152	Shiu:CMGC_GSK	Day8root
322.288	1.79949	0.493965	3.64296	0.000269521	0.00113598	LOC103711152	Shiu:CMGC_GSK	Day8root
92.6909	3.2507	0.754428	4.30882	1.64126e-05	0.000101986	LOC103711208	Shiu:Aur	Day8root
92.6909	3.2507	0.754428	4.30882	1.64126e-05	0.000101986	LOC103711208	Shiu:Aur	Day8root
272.815	3.30521	0.941111	3.51203	0.0004447	0.00174485	LOC103711227	Shiu:RLK-Pelle_LRR-XII-1	Day8root
24.5251	3.94871	1.12327	3.51536	0.000439156	0.00172658	LOC103711259	Shiu:RLK-Pelle_LRR-XI-1	Day8root
24.5251	3.94871	1.12327	3.51536	0.000439156	0.00172658	LOC103711259	Shiu:RLK-Pelle_LRR-XI-1	Day8root
89.9864	2.16536	0.782496	2.76725	0.0056532	0.0152389	LOC103711381	Shiu:RLK-Pelle_LRR-III	Day8root
34.0248	2.29543	0.924787	2.48212	0.0130604	0.0309182	LOC103711416	Shiu:RLK-Pelle_DLSV	Day8root
291.176	2.21252	0.702447	3.14973	0.00163419	0.00533206	LOC103711425	Shiu:RLK-Pelle_LRR-XI-1	Day8root
517.531	4.35799	0.88189	4.94165	7.74628e-07	7.15156e-06	LOC103711463	Shiu:RLK-Pelle_CrRLK1L-1	Day8root
517.531	4.35799	0.88189	4.94165	7.74628e-07	7.15156e-06	LOC103711463	Shiu:RLK-Pelle_CrRLK1L-1	Day8root
278.763	4.43935	0.641882	6.91614	4.6411e-12	2.55147e-10	LOC103711518	Shiu:STE_STE20-Fray	Day8root
278.763	4.43935	0.641882	6.91614	4.6411e-12	2.55147e-10	LOC103711518	Shiu:STE_STE20-Fray	Day8root
278.763	4.43935	0.641882	6.91614	4.6411e-12	2.55147e-10	LOC103711518	Shiu:STE_STE20-Fray	Day8root
278.763	4.43935	0.641882	6.91614	4.6411e-12	2.55147e-10	LOC103711518	Shiu:STE_STE20-Fray	Day8root
278.763	4.43935	0.641882	6.91614	4.6411e-12	2.55147e-10	LOC103711518	Shiu:STE_STE20-Fray	Day8root
278.763	4.43935	0.641882	6.91614	4.6411e-12	2.55147e-10	LOC103711518	Shiu:STE_STE20-Fray	Day8root
818.174	-1.14067	0.191334	-5.96167	2.49677e-09	5.29465e-08	LOC103711620	Shiu:CAMK_CDPK	Day8root
55.9851	3.30498	0.779224	4.24138	2.22152e-05	0.000132885	LOC103711692	Shiu:CMGC_CDK-Pl	Day8root
38.41	5.99805	1.59343	3.76423	0.00016706	0.000748521	LOC103711750	Shiu:RLK-Pelle_RLCK-IXa	Day8root
38.41	5.99805	1.59343	3.76423	0.00016706	0.000748521	LOC103711750	Shiu:RLK-Pelle_RLCK-IXa	Day8root
38.41	5.99805	1.59343	3.76423	0.00016706	0.000748521	LOC103711750	Shiu:RLK-Pelle_RLCK-IXa	Day8root
38.41	5.99805	1.59343	3.76423	0.00016706	0.000748521	LOC103711750	Shiu:RLK-Pelle_RLCK-IXa	Day8root
38.41	5.99805	1.59343	3.76423	0.00016706	0.000748521	LOC103711750	Shiu:RLK-Pelle_RLCK-IXa	Day8root
290.258	5.0327	1.30596	3.85364	0.000116375	0.000546024	LOC103711883	Shiu:AGC_RSK-2	Day8root
290.912	3.08863	0.995584	3.10233	0.00192004	0.0061246	LOC103711908	Shiu:RLK-Pelle_LRR-XI-1	Day8root
147.868	8.36	1.36395	6.12927	8.8284e-10	2.16891e-08	LOC103711910	Shiu:RLK-Pelle_CrRLK1L-1	Day8root
210.485	7.90264	1.07721	7.33624	2.19678e-13	1.87156e-11	LOC103711963	Shiu:RLK-Pelle_CrRLK1L-1	Day8root
593.96	1.90009	0.450032	4.22212	2.42014e-05	0.000142571	LOC103712190	Shiu:CAMK_CDPK	Day8root
267.864	5.35588	0.691797	7.74199	9.78748e-15	1.35155e-12	LOC103712545	Shiu:RLK-Pelle_SD-2b	Day8root
75.4121	5.46202	0.722768	7.55708	4.12231e-14	4.46512e-12	LOC103712548	Shiu:RLK-Pelle_L-LEC	Day8root
2849.42	-1.99756	0.585032	-3.41445	0.000639111	0.002381	LOC103712560	Shiu:RLK-Pelle_RLCK-VIIa-2	Day8root
415.834	2.41194	0.62753	3.84354	0.000121272	0.000566811	LOC103712698	Shiu:RLK-Pelle_RLCK-V	Day8root
415.834	2.41194	0.62753	3.84354	0.000121272	0.000566811	LOC103712698	Shiu:RLK-Pelle_RLCK-V	Day8root
415.834	2.41194	0.62753	3.84354	0.000121272	0.000566811	LOC103712698	Shiu:RLK-Pelle_RLCK-V	Day8root
301.195	-3.0087	0.916831	-3.28163	0.00103209	0.00360834	LOC103712736	Shiu:RLK-Pelle_LRR-II	Day8root
96.8141	4.04585	0.726586	5.56831	2.57227e-08	3.81222e-07	LOC103712814	Shiu:RLK-Pelle_LRK10L-2	Day8root
91.9185	2.18356	0.63611	3.43268	0.000597649	0.00224925	LOC103712816	Shiu:RLK-Pelle_LRK10L-2	Day8root
316.424	-1.15764	0.3634	-3.18557	0.00144471	0.00479055	LOC103712850	Shiu:AGC_RSK-2	Day8root
316.424	-1.15764	0.3634	-3.18557	0.00144471	0.00479055	LOC103712850	Shiu:AGC_RSK-2	Day8root
154.694	8.15293	1.20693	6.7551	1.42739e-11	6.62775e-10	LOC103712875	Shiu:RLK-Pelle_LRR-III	Day8root
238.757	3.5737	0.559704	6.38498	1.71425e-10	5.44097e-09	LOC103713136	Shiu:RLK-Pelle_LRR-III	Day8root
130.457	7.77574	1.30864	5.94184	2.81844e-09	5.90373e-08	LOC103713152	Shiu:RLK-Pelle_RLCK-IXb	Day8root
144.792	2.43028	0.764264	3.17989	0.00147331	0.00486986	LOC103713250	Shiu:RLK-Pelle_LRR-III	Day8root
876.546	-1.34449	0.388255	-3.46291	0.000534373	0.00204331	LOC103713280	Shiu:CAMK_CDPK	Day8root
37.6468	1.91792	0.80648	2.37814	0.0174002	0.0393657	LOC103713447	Shiu:Aur	Day8root
37.6468	1.91792	0.80648	2.37814	0.0174002	0.0393657	LOC103713447	Shiu:Aur	Day8root
37.6468	1.91792	0.80648	2.37814	0.0174002	0.0393657	LOC103713447	Shiu:Aur	Day8root
162.147	8.57198	1.16823	7.33758	2.17497e-13	1.85842e-11	LOC103713459	Shiu:RLK-Pelle_WAK	Day8root
426.423	4.04734	0.820028	4.93561	7.99009e-07	7.3464e-06	LOC103713504	Shiu:TKL_Gdt	Day8root
91.4381	1.65648	0.556758	2.97523	0.00292768	0.00877972	LOC103713516	Shiu:CAMK_CDPK	Day8root
91.4381	1.65648	0.556758	2.97523	0.00292768	0.00877972	LOC103713516	Shiu:CAMK_CDPK	Day8root
182.596	1.72215	0.696746	2.4717	0.0134473	0.0317002	LOC103713541	Shiu:RLK-Pelle_L-LEC	Day8root
734.173	-1.39091	0.39652	-3.50779	0.000451845	0.00176836	LOC103713591	Shiu:AGC_RSK-2	Day8root
13.7434	3.42502	0.953629	3.59157	0.000328695	0.0013489	LOC103713703	Shiu:RLK-Pelle_RLCK-VIII	Day8root
181.073	8.38266	1.19974	6.98708	2.80664e-12	1.65206e-10	LOC103713757	Shiu:RLK-Pelle_LRR-XI-1	Day8root
45.6154	1.89369	0.628353	3.01374	0.00258051	0.00787809	LOC103713800	Shiu:CMGC_CDK-CRK7-CDK9	Day8root
45.6154	1.89369	0.628353	3.01374	0.00258051	0.00787809	LOC103713800	Shiu:CMGC_CDK-CRK7-CDK9	Day8root
199.896	2.14812	0.614607	3.49511	0.000473862	0.00184215	LOC103713827	Shiu:RLK-Pelle_CrRLK1L-1	Day8root
199.896	2.14812	0.614607	3.49511	0.000473862	0.00184215	LOC103713827	Shiu:RLK-Pelle_CrRLK1L-1	Day8root
199.896	2.14812	0.614607	3.49511	0.000473862	0.00184215	LOC103713827	Shiu:RLK-Pelle_CrRLK1L-1	Day8root
199.896	2.14812	0.614607	3.49511	0.000473862	0.00184215	LOC103713827	Shiu:RLK-Pelle_CrRLK1L-1	Day8root
199.896	2.14812	0.614607	3.49511	0.000473862	0.00184215	LOC103713827	Shiu:RLK-Pelle_CrRLK1L-1	Day8root
199.896	2.14812	0.614607	3.49511	0.000473862	0.00184215	LOC103713827	Shiu:RLK-Pelle_CrRLK1L-1	Day8root
199.896	2.14812	0.614607	3.49511	0.000473862	0.00184215	LOC103713827	Shiu:RLK-Pelle_CrRLK1L-1	Day8root
199.896	2.14812	0.614607	3.49511	0.000473862	0.00184215	LOC103713827	Shiu:RLK-Pelle_CrRLK1L-1	Day8root
199.896	2.14812	0.614607	3.49511	0.000473862	0.00184215	LOC103713827	Shiu:RLK-Pelle_CrRLK1L-1	Day8root
135.003	5.47765	0.880643	6.22006	4.96964e-10	1.33334e-08	LOC103713890	Shiu:RLK-Pelle_L-LEC	Day8root
82.3988	2.45685	0.747738	3.28571	0.00101727	0.00356511	LOC103713892	Shiu:RLK-Pelle_L-LEC	Day8root
77.2089	2.78195	0.492728	5.646	1.64221e-08	2.62618e-07	LOC103713940	Shiu:AGC_MAST	Day8root
77.2089	2.78195	0.492728	5.646	1.64221e-08	2.62618e-07	LOC103713940	Shiu:AGC_MAST	Day8root
23.6888	5.85686	1.12217	5.21923	1.79667e-07	2.02121e-06	LOC103713973	Shiu:STE_STE11	Day8root
303.503	-1.00395	0.343676	-2.9212	0.00348682	0.0101524	LOC103714048	Shiu:RLK-Pelle_RLCK-VIIa-2	Day8root
55.0622	4.49074	0.918249	4.89055	1.00555e-06	8.97081e-06	LOC103714124	Shiu:RLK-Pelle_DLSV	Day8root
125.834	5.64864	1.00969	5.5944	2.21384e-08	3.37898e-07	LOC103714183	Shiu:TKL_CTR1-DRK-2	Day8root
165.428	3.36431	0.518788	6.48495	8.87635e-11	3.18903e-09	LOC103714188	Shiu:RLK-Pelle_LRR-XI-1	Day8root
319.42	4.26527	0.777669	5.48469	4.14202e-08	5.75793e-07	LOC103714244	Shiu:CAMK_CAMKL-CHK1	Day8root
133.512	1.84716	0.508412	3.63318	0.000279945	0.00117346	LOC103714300	Shiu:WNK_NRBP	Day8root
157.763	1.56152	0.40984	3.81007	0.000138928	0.00063767	LOC103714319	Shiu:RLK-Pelle_SD-2b	Day8root
696.254	1.21171	0.232035	5.2221	1.76909e-07	1.9979e-06	LOC103714629	Shiu:STE_STE7	Day8root
149.442	7.55442	1.01856	7.41674	1.20036e-13	1.11897e-11	LOC103714641	Shiu:AGC_MAST	Day8root
2418.04	1.04378	0.351414	2.97023	0.00297573	0.00889088	LOC103714760	Shiu:RLK-Pelle_LRR-Xa	Day8root
144.575	5.9419	0.89771	6.61895	3.61761e-11	1.45992e-09	LOC103715023	Shiu:RLK-Pelle_DLSV	Day8root
299.414	1.09174	0.365027	2.99084	0.00278213	0.00840552	LOC103715144	Shiu:CMGC_MAPK	Day8root
267.63	3.27873	0.433087	7.57061	3.71474e-14	4.09987e-12	LOC103715254	Shiu:TTK	Day8root
212.715	2.52874	0.674768	3.74757	0.000178557	0.000792114	LOC103715318	Shiu:CMGC_CDK-CRK7-CDK9	Day8root
132.881	2.1838	0.618552	3.5305	0.00041478	0.00164472	LOC103715402	Shiu:AGC_RSK-2	Day8root
132.881	2.1838	0.618552	3.5305	0.00041478	0.00164472	LOC103715402	Shiu:AGC_RSK-2	Day8root
929.718	5.63787	0.843762	6.68183	2.35983e-11	1.02472e-09	LOC103715405	Shiu:CAMK_CAMKL-CHK1	Day8root
261.67	2.1924	0.523204	4.19034	2.78541e-05	0.000159823	LOC103715467	Shiu:RLK-Pelle_RLCK-IV	Day8root
261.67	2.1924	0.523204	4.19034	2.78541e-05	0.000159823	LOC103715467	Shiu:RLK-Pelle_RLCK-IV	Day8root
402.837	1.09199	0.449456	2.42958	0.0151164	0.0349812	LOC103715502	Shiu:RLK-Pelle_RLCK-XII-1	Day8root
88.2173	7.42931	1.61948	4.58747	4.48658e-06	3.29021e-05	LOC103715546	Shiu:RLK-Pelle_LRR-III	Day8root
124.2	1.03051	0.318026	3.24032	0.00119397	0.00407984	LOC103715593	Shiu:CMGC_CDK-CCRK	Day8root
684.357	2.56712	0.618757	4.14883	3.34178e-05	0.000186894	LOC103715670	Shiu:RLK-Pelle_L-LEC	Day8root
2313.69	8.26132	0.876455	9.42583	4.26706e-21	4.97317e-18	LOC103715817	Shiu:RLK-Pelle_RLCK-XIII	Day8root
218.607	1.70654	0.380904	4.48025	7.45546e-06	5.11583e-05	LOC103715979	Shiu:TKL-Pl-6	Day8root
218.607	1.70654	0.380904	4.48025	7.45546e-06	5.11583e-05	LOC103715979	Shiu:TKL-Pl-6	Day8root
218.607	1.70654	0.380904	4.48025	7.45546e-06	5.11583e-05	LOC103715979	Shiu:TKL-Pl-6	Day8root
218.607	1.70654	0.380904	4.48025	7.45546e-06	5.11583e-05	LOC103715979	Shiu:TKL-Pl-6	Day8root
218.607	1.70654	0.380904	4.48025	7.45546e-06	5.11583e-05	LOC103715979	Shiu:TKL-Pl-6	Day8root
218.607	1.70654	0.380904	4.48025	7.45546e-06	5.11583e-05	LOC103715979	Shiu:TKL-Pl-6	Day8root
97.1168	4.93795	0.734536	6.72254	1.78581e-11	8.06715e-10	LOC103716031	Shiu:RLK-Pelle_SD-2b	Day8root
50.6099	1.75129	0.71848	2.43749	0.0147898	0.0343398	LOC103716092	Shiu:RLK-Pelle_WAK	Day8root
1000.52	2.5388	0.434898	5.83768	5.29322e-09	1.02138e-07	LOC103716187	Shiu:RLK-Pelle_DLSV	Day8root
721.537	-1.39044	0.416714	-3.33668	0.000847867	0.00304399	LOC103716188	Shiu:TKL_CTR1-DRK-2	Day8root
721.537	-1.39044	0.416714	-3.33668	0.000847867	0.00304399	LOC103716188	Shiu:TKL_CTR1-DRK-2	Day8root
261.651	2.26032	0.552043	4.09446	4.23152e-05	0.00022883	LOC103716216	Shiu:RLK-Pelle_RLCK-IXb	Day8root
647.946	1.83593	0.596247	3.07915	0.00207591	0.00653619	LOC103716219	Shiu:RLK-Pelle_LRR-III	Day8root
287.32	1.1614	0.492633	2.35754	0.0183963	0.0412192	LOC103716269	Shiu:RLK-Pelle_LRR-XI-1	Day8root
91.8516	3.65694	0.757379	4.82842	1.37621e-06	1.17522e-05	LOC103716270	Shiu:RLK-Pelle_LRR-XI-1	Day8root
348.205	8.98161	1.16697	7.69652	1.39826e-14	1.81072e-12	LOC103716317	Shiu:RLK-Pelle_LRR-III	Day8root
398.257	-2.36315	0.530645	-4.45335	8.45398e-06	5.71119e-05	LOC103716635	Shiu:RLK-Pelle_LRR-XI-1	Day8root
398.257	-2.36315	0.530645	-4.45335	8.45398e-06	5.71119e-05	LOC103716635	Shiu:RLK-Pelle_LRR-XI-1	Day8root
398.257	-2.36315	0.530645	-4.45335	8.45398e-06	5.71119e-05	LOC103716635	Shiu:RLK-Pelle_LRR-XI-1	Day8root
398.257	-2.36315	0.530645	-4.45335	8.45398e-06	5.71119e-05	LOC103716635	Shiu:RLK-Pelle_LRR-XI-1	Day8root
168.455	1.85943	0.750519	2.47752	0.0132299	0.0312676	LOC103716665	Shiu:RLK-Pelle_RLCK-VIIa-2	Day8root
1327.86	-1.35172	0.327395	-4.12871	3.64808e-05	0.000201505	LOC103716688	Shiu:RLK-Pelle_LRR-VIII-1	Day8root
1327.86	-1.35172	0.327395	-4.12871	3.64808e-05	0.000201505	LOC103716688	Shiu:RLK-Pelle_LRR-VIII-1	Day8root
1327.86	-1.35172	0.327395	-4.12871	3.64808e-05	0.000201505	LOC103716688	Shiu:RLK-Pelle_LRR-VIII-1	Day8root
413.398	2.24664	0.432227	5.19782	2.01638e-07	2.23474e-06	LOC103716779	Shiu:RLK-Pelle_WAK_LRK10L-1	Day8root
412.535	-1.08788	0.394571	-2.75713	0.00583112	0.0156289	LOC103716855	Shiu:CMGC_CDK-Pl	Day8root
115.141	1.45407	0.530739	2.73971	0.00614927	0.0163373	LOC103716891	Shiu:RLK-Pelle_LRR-VII-1	Day8root
977.901	-1.23149	0.411056	-2.99591	0.00273626	0.00828242	LOC103716984	Shiu:CK1_CK1	Day8root
977.901	-1.23149	0.411056	-2.99591	0.00273626	0.00828242	LOC103716984	Shiu:CK1_CK1	Day8root
977.901	-1.23149	0.411056	-2.99591	0.00273626	0.00828242	LOC103716984	Shiu:CK1_CK1	Day8root
977.901	-1.23149	0.411056	-2.99591	0.00273626	0.00828242	LOC103716984	Shiu:CK1_CK1	Day8root
977.901	-1.23149	0.411056	-2.99591	0.00273626	0.00828242	LOC103716984	Shiu:CK1_CK1	Day8root
977.901	-1.23149	0.411056	-2.99591	0.00273626	0.00828242	LOC103716984	Shiu:CK1_CK1	Day8root
977.901	-1.23149	0.411056	-2.99591	0.00273626	0.00828242	LOC103716984	Shiu:CK1_CK1	Day8root
977.901	-1.23149	0.411056	-2.99591	0.00273626	0.00828242	LOC103716984	Shiu:CK1_CK1	Day8root
977.901	-1.23149	0.411056	-2.99591	0.00273626	0.00828242	LOC103716984	Shiu:CK1_CK1	Day8root
977.901	-1.23149	0.411056	-2.99591	0.00273626	0.00828242	LOC103716984	Shiu:CK1_CK1	Day8root
977.901	-1.23149	0.411056	-2.99591	0.00273626	0.00828242	LOC103716984	Shiu:CK1_CK1	Day8root
977.901	-1.23149	0.411056	-2.99591	0.00273626	0.00828242	LOC103716984	Shiu:CK1_CK1	Day8root
977.901	-1.23149	0.411056	-2.99591	0.00273626	0.00828242	LOC103716984	Shiu:CK1_CK1	Day8root
977.901	-1.23149	0.411056	-2.99591	0.00273626	0.00828242	LOC103716984	Shiu:CK1_CK1	Day8root
12.2315	6.28066	1.80706	3.47562	0.000509674	0.00196148	LOC103717007	Shiu:RLK-Pelle_LRR-XI-2	Day8root
42.9616	7.68705	1.44834	5.30747	1.11157e-07	1.33065e-06	LOC103717008	Shiu:RLK-Pelle_LRR-XI-2	Day8root
446.61	4.93695	0.652008	7.57192	3.67754e-14	4.09987e-12	LOC103717039	Shiu:RLK-Pelle_DLSV	Day8root
446.61	4.93695	0.652008	7.57192	3.67754e-14	4.09987e-12	LOC103717039	Shiu:RLK-Pelle_DLSV	Day8root
446.61	4.93695	0.652008	7.57192	3.67754e-14	4.09987e-12	LOC103717039	Shiu:RLK-Pelle_DLSV	Day8root
446.61	4.93695	0.652008	7.57192	3.67754e-14	4.09987e-12	LOC103717039	Shiu:RLK-Pelle_DLSV	Day8root
446.61	4.93695	0.652008	7.57192	3.67754e-14	4.09987e-12	LOC103717039	Shiu:RLK-Pelle_DLSV	Day8root
356.814	3.34368	0.858093	3.89664	9.75356e-05	0.00046956	LOC103717300	Shiu:RLK-Pelle_RLCK-IXb	Day8root
356.814	3.34368	0.858093	3.89664	9.75356e-05	0.00046956	LOC103717300	Shiu:RLK-Pelle_RLCK-IXb	Day8root
356.814	3.34368	0.858093	3.89664	9.75356e-05	0.00046956	LOC103717300	Shiu:RLK-Pelle_RLCK-IXb	Day8root
34.2758	7.1814	1.89478	3.79011	0.000150582	0.000683731	LOC103717321	Shiu:RLK-Pelle_DLSV	Day8root
34.2758	7.1814	1.89478	3.79011	0.000150582	0.000683731	LOC103717321	Shiu:RLK-Pelle_DLSV	Day8root
865.867	2.38219	0.413152	5.76591	8.12202e-09	1.45363e-07	LOC103717327	Shiu:RLK-Pelle_DLSV	Day8root
36.4788	8.31458	1.40775	5.9063	3.49879e-09	7.12898e-08	LOC103717328	Shiu:RLK-Pelle_DLSV	Day8root
155.26	1.45642	0.561918	2.59188	0.00954532	0.0237063	LOC103717399	Shiu:RLK-Pelle_LRR-IV	Day8root
716.17	1.702	0.321917	5.28706	1.24297e-07	1.46507e-06	LOC103717427	Shiu:RLK-Pelle_RLCK-IXb	Day8root
352.845	3.27681	0.730163	4.48778	7.19692e-06	4.96676e-05	LOC103717538	Shiu:AGC_RSK-2	Day8root
50.1452	2.33716	0.689055	3.39183	0.000694277	0.00256195	LOC103717596	Shiu:AGC_NDR	Day8root
204.765	1.79789	0.608937	2.95251	0.00315198	0.00932757	LOC103717695	Shiu:RLK-Pelle_DLSV	Day8root
282.281	2.45922	0.977807	2.51504	0.0119019	0.0285844	LOC103717746	Shiu:RLK-Pelle_LRR-XI-1	Day8root
282.281	2.45922	0.977807	2.51504	0.0119019	0.0285844	LOC103717746	Shiu:RLK-Pelle_LRR-XI-1	Day8root
288.153	2.39203	0.734615	3.25617	0.00112927	0.00389115	LOC103717784	Shiu:RLK-Pelle_LRR-Xb-1	Day8root
102.643	6.24645	0.781926	7.98855	1.36535e-15	2.72231e-13	LOC103717805	Shiu:RLK-Pelle_L-LEC	Day8root
1124.23	2.46801	0.651893	3.78591	0.000153145	0.000694382	LOC103717884	Shiu:CAMK_CDPK	Day8root
1124.23	2.46801	0.651893	3.78591	0.000153145	0.000694382	LOC103717884	Shiu:CAMK_CDPK	Day8root
353.269	7.2725	0.80359	9.05002	1.42944e-19	1.09604e-16	LOC103717896	Shiu:RLK-Pelle_URK-2	Day8root
559.474	1.44204	0.432956	3.3307	0.00086629	0.00310087	LOC103717912	Shiu:RLK-Pelle_DLSV	Day8root
14.4527	7.48017	1.80917	4.13459	3.55585e-05	0.000197271	LOC103717952	Shiu:RLK-Pelle_LRR-XI-1	Day8root
238.691	5.38943	0.743345	7.25025	4.16012e-13	3.25842e-11	LOC103718031	Shiu:RLK-Pelle_RLCK-Os	Day8root
98.0681	9.39814	1.68108	5.59053	2.26383e-08	3.43906e-07	LOC103718096	Shiu:RLK-Pelle_LRR-XII-1	Day8root
413.095	6.29483	0.808654	7.78433	7.00831e-15	1.02614e-12	LOC103718279	Shiu:RLK-Pelle_LRR-XI-1	Day8root
731.141	1.79687	0.451683	3.97817	6.9448e-05	0.000350634	LOC103718404	Shiu:STE_STE7	Day8root
110.069	1.96139	0.766984	2.55728	0.0105494	0.0258235	LOC103718417	Shiu:CMGC_CDK-Pl	Day8root
2541.23	1.06065	0.463737	2.28717	0.0221858	0.0482728	LOC103718496	Shiu:CAMK_CAMKL-CHK1	Day8root
2541.23	1.06065	0.463737	2.28717	0.0221858	0.0482728	LOC103718496	Shiu:CAMK_CAMKL-CHK1	Day8root
2541.23	1.06065	0.463737	2.28717	0.0221858	0.0482728	LOC103718496	Shiu:CAMK_CAMKL-CHK1	Day8root
2541.23	1.06065	0.463737	2.28717	0.0221858	0.0482728	LOC103718496	Shiu:CAMK_CAMKL-CHK1	Day8root
2541.23	1.06065	0.463737	2.28717	0.0221858	0.0482728	LOC103718496	Shiu:CAMK_CAMKL-CHK1	Day8root
174.312	5.25623	0.874784	6.0086	1.87132e-09	4.12753e-08	LOC103718553	Shiu:RLK-Pelle_RLCK-XV	Day8root
10.7011	5.5448	1.94011	2.85798	0.00426349	0.0119897	LOC103718663	Shiu:RLK-Pelle_RLCK-IXb	Day8root
41.9846	6.98707	1.27324	5.48764	4.07337e-08	5.67874e-07	LOC103718701	Shiu:RLK-Pelle_SD-2b	Day8root
197.612	1.70031	0.671474	2.5322	0.0113348	0.0274167	LOC103718726	Shiu:RLK-Pelle_RLCK-VI	Day8root
197.612	1.70031	0.671474	2.5322	0.0113348	0.0274167	LOC103718726	Shiu:RLK-Pelle_RLCK-VI	Day8root
1023.35	3.2685	0.629386	5.19316	2.06758e-07	2.27762e-06	LOC103718758	Shiu:RLK-Pelle_RLCK-VI	Day8root
1023.35	3.2685	0.629386	5.19316	2.06758e-07	2.27762e-06	LOC103718758	Shiu:RLK-Pelle_RLCK-VI	Day8root
1023.35	3.2685	0.629386	5.19316	2.06758e-07	2.27762e-06	LOC103718758	Shiu:RLK-Pelle_RLCK-VI	Day8root
1023.35	3.2685	0.629386	5.19316	2.06758e-07	2.27762e-06	LOC103718758	Shiu:RLK-Pelle_RLCK-VI	Day8root
69.234	5.84833	0.93063	6.28427	3.29407e-10	9.44678e-09	LOC103719487	Shiu:STE_STE11	Day8root
69.234	5.84833	0.93063	6.28427	3.29407e-10	9.44678e-09	LOC103719487	Shiu:STE_STE11	Day8root
932.889	1.21232	0.410634	2.95232	0.00315396	0.00933247	LOC103719498	Shiu:CMGC_CDK-CRK7-CDK9	Day8root
584.387	2.85981	0.543766	5.25926	1.44635e-07	1.67364e-06	LOC103719561	Shiu:RLK-Pelle_DLSV	Day8root
68.0946	6.76791	1.21956	5.54947	2.86536e-08	4.19327e-07	LOC103719634	Shiu:RLK-Pelle_LRR-XI-1	Day8root
1823.08	-1.08278	0.400135	-2.70603	0.00680936	0.0178133	LOC103719791	Shiu:CMGC_CK2	Day8root
12.6561	7.81149	3.16115	2.47109	0.0134702	0.0317438	LOC103719814	Shiu:RLK-Pelle_RLCK-VIIa-1	Day8root
65.1116	5.21423	0.952574	5.47383	4.40418e-08	6.06449e-07	LOC103719934	Shiu:CAMK_CDPK	Day8root
961.767	-1.77248	0.392783	-4.51262	6.40316e-06	4.47622e-05	LOC103720051	Shiu:CAMK_CAMKL-CHK1	Day8root
961.767	-1.77248	0.392783	-4.51262	6.40316e-06	4.47622e-05	LOC103720051	Shiu:CAMK_CAMKL-CHK1	Day8root
22.5858	3.79814	1.57031	2.41872	0.0155752	0.0358378	LOC103720115	Shiu:RLK-Pelle_L-LEC	Day8root
142.407	5.93638	0.753355	7.87992	3.27579e-15	5.52209e-13	LOC103720117	Shiu:RLK-Pelle_L-LEC	Day8root
813.089	3.5365	0.577761	6.12105	9.29606e-10	2.2691e-08	LOC103720175	Shiu:RLK-Pelle_L-LEC	Day8root
44.3455	7.39973	1.70812	4.3321	1.47693e-05	9.30541e-05	LOC103720324	Shiu:RLK-Pelle_LRR-III	Day8root
362.067	-1.2872	0.452408	-2.84522	0.00443808	0.0124136	LOC103720333	Shiu:NEK	Day8root
362.067	-1.2872	0.452408	-2.84522	0.00443808	0.0124136	LOC103720333	Shiu:NEK	Day8root
107.115	5.39085	0.78576	6.86068	6.85325e-12	3.61158e-10	LOC103720337	Shiu:RLK-Pelle_RLCK-IXb	Day8root
107.115	5.39085	0.78576	6.86068	6.85325e-12	3.61158e-10	LOC103720337	Shiu:RLK-Pelle_RLCK-IXb	Day8root
199.145	1.71161	0.485206	3.52761	0.000419334	0.00166007	LOC103720373	Shiu:Group-Pl-3	Day8root
107.651	1.90909	0.615325	3.10257	0.00191845	0.00612178	LOC103720391	Shiu:RLK-Pelle_URK-3	Day8root
1668.47	5.12	0.781354	6.55273	5.64951e-11	2.15222e-09	LOC103720413	Shiu:CAMK_CAMKL-CHK1	Day8root
210.235	1.21756	0.428545	2.84115	0.00449517	0.0125492	LOC103720430	Shiu:STE_STE7	Day8root
1040.43	2.32959	0.593446	3.92553	8.6538e-05	0.000423134	LOC103720432	Shiu:RLK-Pelle_LRR-XI-1	Day8root
1040.43	2.32959	0.593446	3.92553	8.6538e-05	0.000423134	LOC103720432	Shiu:RLK-Pelle_LRR-XI-1	Day8root
674.013	-2.5413	0.588702	-4.31678	1.58322e-05	9.89283e-05	LOC103720466	Shiu:RLK-Pelle_LRR-XI-1	Day8root
581.786	-2.26309	0.697037	-3.24673	0.00116738	0.00399998	LOC103720498	Shiu:RLK-Pelle_RLCK-VIIa-2	Day8root
581.786	-2.26309	0.697037	-3.24673	0.00116738	0.00399998	LOC103720498	Shiu:RLK-Pelle_RLCK-VIIa-2	Day8root
581.786	-2.26309	0.697037	-3.24673	0.00116738	0.00399998	LOC103720498	Shiu:RLK-Pelle_RLCK-VIIa-2	Day8root
581.786	-2.26309	0.697037	-3.24673	0.00116738	0.00399998	LOC103720498	Shiu:RLK-Pelle_RLCK-VIIa-2	Day8root
581.786	-2.26309	0.697037	-3.24673	0.00116738	0.00399998	LOC103720498	Shiu:RLK-Pelle_RLCK-VIIa-2	Day8root
96.35	5.29963	1.40735	3.76567	0.000166102	0.000744569	LOC103720511	Shiu:RLK-Pelle_LRR-XI-1	Day8root
25.7769	2.24105	0.911732	2.45802	0.0139707	0.0327433	LOC103720548	Shiu:AGC_NDR	Day8root
25.7769	2.24105	0.911732	2.45802	0.0139707	0.0327433	LOC103720548	Shiu:AGC_NDR	Day8root
348.302	2.93186	0.746622	3.92683	8.60744e-05	0.000421292	LOC103720660	Shiu:RLK-Pelle_LRR-Xb-1	Day8root
882.174	1.11805	0.280899	3.98025	6.88434e-05	0.000348124	LOC103720662	Shiu:RLK-Pelle_Extensin	Day8root
873.112	2.06802	0.516622	4.00297	6.25512e-05	0.000320801	LOC103720965	Shiu:RLK-Pelle_WAK_LRK10L-1	Day8root
873.112	2.06802	0.516622	4.00297	6.25512e-05	0.000320801	LOC103720965	Shiu:RLK-Pelle_WAK_LRK10L-1	Day8root
873.112	2.06802	0.516622	4.00297	6.25512e-05	0.000320801	LOC103720965	Shiu:RLK-Pelle_WAK_LRK10L-1	Day8root
873.112	2.06802	0.516622	4.00297	6.25512e-05	0.000320801	LOC103720965	Shiu:RLK-Pelle_WAK_LRK10L-1	Day8root
873.112	2.06802	0.516622	4.00297	6.25512e-05	0.000320801	LOC103720965	Shiu:RLK-Pelle_WAK_LRK10L-1	Day8root
196.331	2.32837	0.697484	3.33825	0.000843083	0.00302934	LOC103720969	Shiu:RLK-Pelle_LRK10L-2	Day8root
64.5272	3.4151	0.690211	4.9479	7.50182e-07	6.94788e-06	LOC103720970	Shiu:RLK-Pelle_LRK10L-2	Day8root
64.5272	3.4151	0.690211	4.9479	7.50182e-07	6.94788e-06	LOC103720970	Shiu:RLK-Pelle_LRK10L-2	Day8root
108.918	4.7781	0.74448	6.41803	1.38048e-10	4.59169e-09	LOC103721014	Shiu:RLK-Pelle_CrRLK1L-1	Day8root
246.068	1.95225	0.63329	3.0827	0.00205128	0.00647243	LOC103721267	Shiu:RLK-Pelle_LRR-XII-1	Day8root
231.544	3.943	0.670907	5.87712	4.17463e-09	8.25772e-08	LOC103721324	Shiu:RLK-Pelle_LRR-XII-1	Day8root
35.5292	3.84694	0.963202	3.9939	6.49941e-05	0.000331536	LOC103721334	Shiu:RLK-Pelle_LRR-XII-1	Day8root
100.007	2.19771	0.79608	2.76067	0.00576836	0.0154934	LOC103721337	Shiu:RLK-Pelle_LRR-XII-1	Day8root
125.473	3.32792	0.80262	4.14633	3.37849e-05	0.000188653	LOC103721338	Shiu:RLK-Pelle_LRR-XII-1	Day8root
970.941	-1.06892	0.335932	-3.18196	0.00146282	0.00483957	LOC103721375	Shiu:CMGC_CDK-Pl	Day8root
970.941	-1.06892	0.335932	-3.18196	0.00146282	0.00483957	LOC103721375	Shiu:CMGC_CDK-Pl	Day8root
386.898	-1.76614	0.365838	-4.82764	1.3816e-06	1.17845e-05	LOC103721378	Shiu:CAMK_CDPK	Day8root
189.76	3.66905	0.895419	4.09758	4.17496e-05	0.000226444	LOC103721516	Shiu:RLK-Pelle_LRR-III	Day8root
8.67094	6.93884	2.51034	2.76411	0.00570783	0.0153592	LOC103721575	Shiu:RLK-Pelle_LRR-XI-1	Day8root
44.3206	1.92305	0.656753	2.92812	0.00341019	0.00996716	LOC103721621	Shiu:RLK-Pelle_RLCK-V	Day8root
44.3206	1.92305	0.656753	2.92812	0.00341019	0.00996716	LOC103721621	Shiu:RLK-Pelle_RLCK-V	Day8root
699.991	2.41561	0.465218	5.19242	2.07577e-07	2.28406e-06	LOC103721644	Shiu:RLK-Pelle_LRR-III	Day8root
156.661	3.28994	0.579655	5.67569	1.38131e-08	2.27643e-07	LOC103721678	Shiu:RLK-Pelle_SD-2b	Day8root
305.155	5.25572	1.10552	4.75407	1.99358e-06	1.62476e-05	LOC103721746	Shiu:RLK-Pelle_LRR-XIIIb	Day8root
305.155	5.25572	1.10552	4.75407	1.99358e-06	1.62476e-05	LOC103721746	Shiu:RLK-Pelle_LRR-XIIIb	Day8root
1061.58	-1.03361	0.403291	-2.56294	0.0103791	0.0254624	LOC103721775	Shiu:RLK-Pelle_RLCK-V	Day8root
842.718	-1.62322	0.301134	-5.39036	7.03178e-08	9.00198e-07	LOC103721776	Shiu:RLK-Pelle_RLCK-VIII	Day8root
842.718	-1.62322	0.301134	-5.39036	7.03178e-08	9.00198e-07	LOC103721776	Shiu:RLK-Pelle_RLCK-VIII	Day8root
443.06	2.83919	0.666178	4.26191	2.02691e-05	0.000122725	LOC103721800	Shiu:RLK-Pelle_RLCK-XIII	Day8root
229.017	2.01036	0.528835	3.80148	0.000143831	0.000658106	LOC103721880	Shiu:RLK-Pelle_RLCK-IXa	Day8root
229.017	2.01036	0.528835	3.80148	0.000143831	0.000658106	LOC103721880	Shiu:RLK-Pelle_RLCK-IXa	Day8root
130.513	2.21737	0.568547	3.90007	9.61651e-05	0.000463596	LOC103721952	Shiu:CAMK_CAMKL-CHK1	Day8root
216.281	1.66684	0.597654	2.78897	0.00528756	0.0144079	LOC103721966	Shiu:RLK-Pelle_WAK_LRK10L-1	Day8root
143.94	2.56363	0.710466	3.60838	0.000308115	0.00127522	LOC103722252	Shiu:RLK-Pelle_LRR-XIIIa	Day8root
143.94	2.56363	0.710466	3.60838	0.000308115	0.00127522	LOC103722252	Shiu:RLK-Pelle_LRR-XIIIa	Day8root
1000.04	1.34692	0.485466	2.77449	0.0055289	0.0149703	LOC103722265	Shiu:CAMK_CDPK	Day8root
1082.84	-1.03145	0.257012	-4.01323	5.98923e-05	0.000309083	LOC103722321	Shiu:RLK-Pelle_C-LEC	Day8root
1082.84	-1.03145	0.257012	-4.01323	5.98923e-05	0.000309083	LOC103722321	Shiu:RLK-Pelle_C-LEC	Day8root
450.492	2.78023	0.443922	6.26287	3.77955e-10	1.05481e-08	LOC103722624	Shiu:RLK-Pelle_L-LEC	Day8root
36.5092	2.65111	0.560632	4.72879	2.25863e-06	1.80598e-05	LOC103722628	Shiu:RLK-Pelle_L-LEC	Day8root
52.2339	2.93051	0.701726	4.17615	2.96482e-05	0.000168723	LOC103722631	Shiu:RLK-Pelle_L-LEC	Day8root
257.111	4.0424	0.493944	8.18392	2.74747e-16	6.78416e-14	LOC103722632	Shiu:RLK-Pelle_L-LEC	Day8root
380.485	-1.7187	0.417147	-4.12013	3.78661e-05	0.000208328	LOC103722780	Shiu:RLK-Pelle_LRR-VI-2	Day8root
554.127	3.97811	0.524611	7.58296	3.3775e-14	3.8292e-12	LOC103722865	Shiu:RLK-Pelle_SD-2b	Day8root
22.989	5.61466	1.27595	4.40038	1.0806e-05	7.09609e-05	LOC103722912	Shiu:CAMK_AMPK	Day8root
419.231	1.61881	0.666469	2.42893	0.0151433	0.0350349	LOC103723274	Shiu:RLK-Pelle_LRR-III	Day8root
118.626	3.37377	0.82765	4.07632	4.5754e-05	0.000244881	LOC103723354	Shiu:RLK-Pelle_LRR-IX	Day8root
94.4279	1.76548	0.542761	3.25277	0.00114285	0.00393142	LOC103723357	Shiu:RLK-Pelle_LRR-III	Day8root
281.189	1.47641	0.510482	2.8922	0.0038256	0.0109598	LOC103723380	Shiu:TKL-Pl-4	Day8root
186.175	4.3011	0.622372	6.91083	4.81824e-12	2.62901e-10	LOC103723413	Shiu:RLK-Pelle_DLSV	Day8root
186.175	4.3011	0.622372	6.91083	4.81824e-12	2.62901e-10	LOC103723413	Shiu:RLK-Pelle_DLSV	Day8root
504.434	1.20498	0.293369	4.10738	4.00178e-05	0.000218433	LOC103723419	Shiu:CAMK_CDPK	Day8root
346.834	2.82921	0.686442	4.12156	3.76316e-05	0.000207194	LOC103723596	Shiu:RLK-Pelle_LRK10L-2	Day8root
346.834	2.82921	0.686442	4.12156	3.76316e-05	0.000207194	LOC103723596	Shiu:RLK-Pelle_LRK10L-2	Day8root
456.665	4.83625	0.955016	5.06405	4.10448e-07	4.11111e-06	LOC103723877	Shiu:RLK-Pelle_LRR-III	Day8root
400.897	-1.65253	0.500814	-3.29968	0.000967965	0.00341324	LOC103723918	Shiu:RLK-Pelle_LRR-III	Day8root
400.897	-1.65253	0.500814	-3.29968	0.000967965	0.00341324	LOC103723918	Shiu:RLK-Pelle_LRR-III	Day8root
400.897	-1.65253	0.500814	-3.29968	0.000967965	0.00341324	LOC103723918	Shiu:RLK-Pelle_LRR-III	Day8root
400.897	-1.65253	0.500814	-3.29968	0.000967965	0.00341324	LOC103723918	Shiu:RLK-Pelle_LRR-III	Day8root
426.159	5.82745	1.09621	5.316	1.06074e-07	1.27754e-06	LOC103723943	Shiu:RLK-Pelle_DLSV	Day8root
21.8878	4.96787	1.02966	4.82474	1.40184e-06	1.19291e-05	LOC103723953	Shiu:RLK-Pelle_LysM	Day8root
10.1189	4.79885	1.2301	3.90117	9.57271e-05	0.000461788	LOC103723957	Shiu:RLK-Pelle_URK-2	Day8root
364.02	6.53226	0.914125	7.14592	8.93967e-13	6.32221e-11	LOC103723978	Shiu:RLK-Pelle_DLSV	Day8root
304.508	7.11649	1.2763	5.57589	2.46269e-08	3.67574e-07	LOC103723979	Shiu:RLK-Pelle_DLSV	Day8root
14.7249	6.12943	2.18093	2.81046	0.00494702	0.0136034	LOC103723987	Shiu:RLK-Pelle_RLCK-VIIa-2	Day8root
1420.12	2.20262	0.737606	2.98618	0.00282487	0.00851437	LOC103724130	Shiu:RLK-Pelle_RLCK-VI	Day8root
1420.12	2.20262	0.737606	2.98618	0.00282487	0.00851437	LOC103724130	Shiu:RLK-Pelle_RLCK-VI	Day8root
1420.12	2.20262	0.737606	2.98618	0.00282487	0.00851437	LOC103724130	Shiu:RLK-Pelle_RLCK-VI	Day8root
195.173	4.41089	0.914082	4.82549	1.3966e-06	1.18949e-05	LOC103724149	Shiu:RLK-Pelle_LRR-XII-1	Day8root
195.173	4.41089	0.914082	4.82549	1.3966e-06	1.18949e-05	LOC103724149	Shiu:RLK-Pelle_LRR-XII-1	Day8root
62.968	4.08018	0.687026	5.9389	2.86941e-09	5.98786e-08	LOC103724158	Shiu:RLK-Pelle_LRR-XII-1	Day8root
313.591	2.3125	0.485565	4.7625	1.91214e-06	1.56544e-05	LOC103724205	Shiu:RLK-Pelle_LRR-III	Day8root
90.4127	6.42513	0.885823	7.25328	4.06795e-13	3.21214e-11	LOC103724268	Shiu:WNK_NRBP	Day8root
90.4127	6.42513	0.885823	7.25328	4.06795e-13	3.21214e-11	LOC103724268	Shiu:WNK_NRBP	Day8root
176.368	3.21887	0.915751	3.51501	0.000439744	0.00172819	LOC103724293	Shiu:RLK-Pelle_LRR-III	Day8root
73.9365	5.89058	1.18051	4.98987	6.04209e-07	5.74196e-06	LOC108510665	Shiu:RLK-Pelle_LRK10L-2	Day8root
399.1	1.4125	0.332564	4.2473	2.16362e-05	0.000129833	LOC108510695	Shiu:RLK-Pelle_RLCK-VIIa-2	Day8root
399.1	1.4125	0.332564	4.2473	2.16362e-05	0.000129833	LOC108510695	Shiu:RLK-Pelle_RLCK-VIIa-2	Day8root
399.1	1.4125	0.332564	4.2473	2.16362e-05	0.000129833	LOC108510695	Shiu:RLK-Pelle_RLCK-VIIa-2	Day8root
399.1	1.4125	0.332564	4.2473	2.16362e-05	0.000129833	LOC108510695	Shiu:RLK-Pelle_RLCK-VIIa-2	Day8root
399.1	1.4125	0.332564	4.2473	2.16362e-05	0.000129833	LOC108510695	Shiu:RLK-Pelle_RLCK-VIIa-2	Day8root
179	2.24256	0.588408	3.81124	0.000138274	0.000634871	LOC108510788	Shiu:RLK-Pelle_DLSV	Day8root
132.452	2.37336	0.801711	2.96036	0.00307276	0.00913396	LOC108510942	Shiu:RLK-Pelle_DLSV	Day8root
132.452	2.37336	0.801711	2.96036	0.00307276	0.00913396	LOC108510942	Shiu:RLK-Pelle_DLSV	Day8root
132.452	2.37336	0.801711	2.96036	0.00307276	0.00913396	LOC108510942	Shiu:RLK-Pelle_DLSV	Day8root
132.452	2.37336	0.801711	2.96036	0.00307276	0.00913396	LOC108510942	Shiu:RLK-Pelle_DLSV	Day8root
132.452	2.37336	0.801711	2.96036	0.00307276	0.00913396	LOC108510942	Shiu:RLK-Pelle_DLSV	Day8root
50.4129	5.92298	1.00753	5.8787	4.13495e-09	8.2015e-08	LOC108510999	Shiu:RLK-Pelle_DLSV	Day8root
50.4129	5.92298	1.00753	5.8787	4.13495e-09	8.2015e-08	LOC108510999	Shiu:RLK-Pelle_DLSV	Day8root
13.86	5.52013	1.20646	4.57547	4.75155e-06	3.45856e-05	LOC108511561	Shiu:RLK-Pelle_WAK	Day8root
204.663	6.89682	0.798709	8.63496	5.87463e-18	2.71697e-15	LOC108511633	Shiu:RLK-Pelle_CR4L	Day8root
606.486	6.22748	1.05078	5.92653	3.09405e-09	6.42561e-08	LOC108511656	Shiu:RLK-Pelle_DLSV	Day8root
73.1827	6.45857	1.51066	4.27533	1.90854e-05	0.000116459	LOC108511658	Shiu:RLK-Pelle_LRR-IX	Day8root
29.8851	6.5509	1.46678	4.46619	7.96247e-06	5.42569e-05	LOC108511747	Shiu:RLK-Pelle_L-LEC	Day8root
155.339	4.4518	0.621729	7.16035	8.04695e-13	5.79016e-11	LOC108511808	Shiu:RLK-Pelle_LRR-XII-1	Day8root
129.612	-1.60839	0.607302	-2.64842	0.00808683	0.0206456	LOC108511856	Shiu:RLK-Pelle_L-LEC	Day8root
46.6157	3.9099	1.37117	2.8515	0.00435138	0.012218	LOC113460916	Shiu:RLK-Pelle_SD-2b	Day8root
171.258	3.80117	0.554443	6.85583	7.08978e-12	3.71538e-10	LOC113460918	Shiu:RLK-Pelle_LRR-VIII-1	Day8root
49.1907	2.81425	1.07398	2.6204	0.00878262	0.0220984	LOC113460934	Shiu:AGC_RSK-2	Day8root
246.023	7.88591	1.03283	7.63523	2.25419e-14	2.71406e-12	LOC113461066	Shiu:RLK-Pelle_DLSV	Day8root
78.2562	8.89581	1.60169	5.55401	2.79188e-08	4.09603e-07	LOC113461803	Shiu:RLK-Pelle_DLSV	Day8root
78.2562	8.89581	1.60169	5.55401	2.79188e-08	4.09603e-07	LOC113461803	Shiu:RLK-Pelle_DLSV	Day8root
127.679	7.35672	1.39114	5.28829	1.23468e-07	1.45824e-06	LOC113461818	Shiu:RLK-Pelle_LRR-XI-1	Day8root
41.9111	3.69702	0.90988	4.0632	4.84051e-05	0.000257087	LOC113462065	Shiu:RLK-Pelle_RLCK-VIIa-2	Day8root
445.475	3.28734	0.518881	6.33545	2.36655e-10	7.16036e-09	LOC113462143	Shiu:RLK-Pelle_LRK10L-2	Day8root
982.526	2.52991	0.656355	3.85449	0.000115972	0.000544308	LOC113462358	Shiu:RLK-Pelle_LysM	Day8root
982.526	2.52991	0.656355	3.85449	0.000115972	0.000544308	LOC113462358	Shiu:RLK-Pelle_LysM	Day8root
982.526	2.52991	0.656355	3.85449	0.000115972	0.000544308	LOC113462358	Shiu:RLK-Pelle_LysM	Day8root
982.526	2.52991	0.656355	3.85449	0.000115972	0.000544308	LOC113462358	Shiu:RLK-Pelle_LysM	Day8root
982.526	2.52991	0.656355	3.85449	0.000115972	0.000544308	LOC113462358	Shiu:RLK-Pelle_LysM	Day8root
110.247	2.99936	0.874224	3.43088	0.000601619	0.00226273	LOC113462444	Shiu:RLK-Pelle_RKF3	Day8root
337.069	3.95126	0.558008	7.08101	1.43109e-12	9.35501e-11	LOC113462997	Shiu:RLK-Pelle_CR4L	Day8root
96.2289	7.19049	1.12842	6.37218	1.86363e-10	5.83741e-09	LOC113463020	Shiu:RLK-Pelle_WAK	Day8root
49.9982	8.98372	1.55601	5.77357	7.76097e-09	1.40019e-07	LOC113463365	Shiu:RLK-Pelle_WAK	Day8root
10.3311	4.2396	1.30119	3.25824	0.00112106	0.00386606	LOC113463447	Shiu:RLK-Pelle_LRR-XI-1	Day8root
10.3311	4.2396	1.30119	3.25824	0.00112106	0.00386606	LOC113463447	Shiu:RLK-Pelle_LRR-XI-1	Day8root
422.434	8.65122	0.982228	8.80775	1.27684e-18	7.75067e-16	LOC120103718	Shiu:STE_STE20-Fray	Day8root
422.434	8.65122	0.982228	8.80775	1.27684e-18	7.75067e-16	LOC120103718	Shiu:STE_STE20-Fray	Day8root
422.434	8.65122	0.982228	8.80775	1.27684e-18	7.75067e-16	LOC120103718	Shiu:STE_STE20-Fray	Day8root
422.434	8.65122	0.982228	8.80775	1.27684e-18	7.75067e-16	LOC120103718	Shiu:STE_STE20-Fray	Day8root
422.434	8.65122	0.982228	8.80775	1.27684e-18	7.75067e-16	LOC120103718	Shiu:STE_STE20-Fray	Day8root
422.434	8.65122	0.982228	8.80775	1.27684e-18	7.75067e-16	LOC120103718	Shiu:STE_STE20-Fray	Day8root
5.83961	3.9634	1.7048	2.32486	0.0200797	0.0444154	LOC120103742	Shiu:AGC_NDR	Day8root
5.83961	3.9634	1.7048	2.32486	0.0200797	0.0444154	LOC120103742	Shiu:AGC_NDR	Day8root
5.83961	3.9634	1.7048	2.32486	0.0200797	0.0444154	LOC120103742	Shiu:AGC_NDR	Day8root
2330.15	-1.16679	0.420315	-2.77598	0.00550348	0.014914	LOC120103775	Shiu:CMGC_GSK	Day8root
2330.15	-1.16679	0.420315	-2.77598	0.00550348	0.014914	LOC120103775	Shiu:CMGC_GSK	Day8root
643.704	2.016	0.438681	4.59559	4.31525e-06	3.18152e-05	LOC120103793	Shiu:RLK-Pelle_LRR-XI-2	Day8root
72.2469	6.90173	1.00318	6.87987	5.99054e-12	3.20268e-10	LOC120103905	Shiu:RLK-Pelle_L-LEC	Day8root
97.9924	3.57387	0.901409	3.96476	7.34713e-05	0.000368203	LOC120103911	Shiu:RLK-Pelle_RLCK-IXb	Day8root
97.9924	3.57387	0.901409	3.96476	7.34713e-05	0.000368203	LOC120103911	Shiu:RLK-Pelle_RLCK-IXb	Day8root
3411.71	1.24408	0.329795	3.77229	0.000161754	0.000727093	LOC120104079	Shiu:RLK-Pelle_LRR-XI-1	Day8root
54.7945	3.85378	1.04911	3.67336	0.000239379	0.0010248	LOC120104244	Shiu:RLK-Pelle_LRR-III	Day8root
40.5003	2.68632	0.848836	3.16471	0.00155236	0.005089	LOC120104343	Shiu:RLK-Pelle_LRR-XII-1	Day8root
4.07053	5.2972	2.31989	2.28338	0.0224078	0.0486727	LOC120104345	Shiu:RLK-Pelle_LRR-XII-1	Day8root
275.578	3.87291	0.968388	3.99934	6.35196e-05	0.000325014	LOC120104440	Shiu:CAMK_CDPK	Day8root
13.2093	4.18864	1.25749	3.33096	0.000865477	0.00309834	LOC120104511	Shiu:RLK-Pelle_LRR-XI-1	Day8root
498.93	4.81128	0.840755	5.72257	1.04923e-08	1.79727e-07	LOC120104603	Shiu:AGC_RSK-2	Day8root
22.8922	4.21974	0.722518	5.84032	5.2102e-09	1.00803e-07	LOC120104793	Shiu:RLK-Pelle_WAK	Day8root
73.977	2.64728	0.757613	3.49424	0.000475414	0.00184769	LOC120104883	Shiu:RLK-Pelle_LRR-XI-1	Day8root
374.863	4.45678	1.16373	3.82973	0.000128283	0.00059484	LOC120105738	Shiu:RLK-Pelle_LRR-XI-1	Day8root
365.521	-1.19104	0.349656	-3.40632	0.000658439	0.00244326	LOC120105994	Shiu:RLK-Pelle_DLSV	Day8root
365.521	-1.19104	0.349656	-3.40632	0.000658439	0.00244326	LOC120105994	Shiu:RLK-Pelle_DLSV	Day8root
365.521	-1.19104	0.349656	-3.40632	0.000658439	0.00244326	LOC120105994	Shiu:RLK-Pelle_DLSV	Day8root
365.521	-1.19104	0.349656	-3.40632	0.000658439	0.00244326	LOC120105994	Shiu:RLK-Pelle_DLSV	Day8root
244.522	4.76542	0.830522	5.73786	9.58789e-09	1.66846e-07	LOC120106092	Shiu:RLK-Pelle_SD-2b	Day8root
244.593	2.07174	0.440758	4.7004	2.59647e-06	2.04138e-05	LOC120106239	Shiu:RLK-Pelle_RLCK-VIIa-2	Day8root
76.6132	3.6389	0.564323	6.44825	1.13148e-10	3.89233e-09	LOC120106271	Shiu:RLK-Pelle_DLSV	Day8root
74.6506	2.28853	0.426824	5.36177	8.24099e-08	1.03134e-06	LOC120106795	Shiu:TKL-Pl-4	Day8root
74.6506	2.28853	0.426824	5.36177	8.24099e-08	1.03134e-06	LOC120106795	Shiu:TKL-Pl-4	Day8root
130.699	3.74534	0.947981	3.95086	7.787e-05	0.000386656	LOC120107000	Shiu:RLK-Pelle_LRR-XI-1	Day8root
370.383	3.96921	0.903575	4.39278	1.11911e-05	7.31275e-05	LOC120107149	Shiu:RLK-Pelle_LRR-IV	Day8root
478.893	-1.13868	0.42195	-2.69861	0.0069629	0.018153	LOC120107241	Shiu:RLK-Pelle_LRR-II	Day8root
478.893	-1.13868	0.42195	-2.69861	0.0069629	0.018153	LOC120107241	Shiu:RLK-Pelle_LRR-II	Day8root
478.893	-1.13868	0.42195	-2.69861	0.0069629	0.018153	LOC120107241	Shiu:RLK-Pelle_LRR-II	Day8root
478.893	-1.13868	0.42195	-2.69861	0.0069629	0.018153	LOC120107241	Shiu:RLK-Pelle_LRR-II	Day8root
28.8624	5.98398	1.12416	5.32307	1.0203e-07	1.23517e-06	LOC120107623	Shiu:RLK-Pelle_LRR-XI-2	Day8root
16.9876	22.7216	7.16653	3.17052	0.00152167	0.00500698	LOC120107628	Shiu:RLK-Pelle_LRR-XI-2	Day8root
10.4163	46.4774	3.62707	12.814	1.36835e-37	1.32899e-33	LOC120107771	Shiu:RLK-Pelle_WAK	Day8root
179.195	3.18569	0.722191	4.41114	1.02826e-05	6.80147e-05	LOC120108027	Shiu:RLK-Pelle_CR4L	Day8root
94.8672	5.28551	0.842799	6.27138	3.57866e-10	1.0094e-08	LOC120108073	Shiu:RLK-Pelle_LRR-XII-1	Day8root
26.6344	6.72802	1.76701	3.80758	0.000140332	0.000643582	LOC120108162	Shiu:RLK-Pelle_LRR-XI-1	Day8root
23.8753	6.27865	1.43249	4.38303	1.17042e-05	7.60541e-05	LOC120108163	Shiu:RLK-Pelle_LRR-XI-1	Day8root
431.183	1.62761	0.490362	3.3192	0.000902747	0.00320772	LOC120108401	Shiu:CAMK_CDPK	Day8root
431.183	1.62761	0.490362	3.3192	0.000902747	0.00320772	LOC120108401	Shiu:CAMK_CDPK	Day8root
112.73	-1.86727	0.464392	-4.02089	5.79782e-05	0.00030075	LOC120108510	Shiu:AGC_RSK-2	Day8root
26.5337	6.86096	1.81709	3.77578	0.000159505	0.000718206	LOC120108586	Shiu:WNK_NRBP	Day8root
26.5337	6.86096	1.81709	3.77578	0.000159505	0.000718206	LOC120108586	Shiu:WNK_NRBP	Day8root
26.5337	6.86096	1.81709	3.77578	0.000159505	0.000718206	LOC120108586	Shiu:WNK_NRBP	Day8root
147.477	-2.11387	0.618626	-3.41704	0.000633048	0.00236325	LOC120108879	Shiu:RLK-Pelle_LRR-II	Day8root
91.478	2.13286	0.578841	3.6847	0.000228972	0.000985314	LOC120108963	Shiu:RLK-Pelle_LRR-XI-1	Day8root
27.8399	5.96615	1.58765	3.75786	0.000171375	0.000763859	LOC120108995	Shiu:RLK-Pelle_LRK10L-2	Day8root
29.2643	4.23587	0.825045	5.13411	2.83481e-07	2.98123e-06	LOC120109070	Shiu:RLK-Pelle_SD-2b	Day8root
20.9346	24.7947	6.19112	4.00487	6.20505e-05	0.000318697	LOC120109084	Shiu:TKL-Pl-6	Day8root
205.22	4.89191	0.688658	7.10355	1.21592e-12	8.18203e-11	LOC120109503	Shiu:RLK-Pelle_LysM	Day8root
100.161	5.39923	1.32909	4.06234	4.85833e-05	0.000257892	LOC120109608	Shiu:RLK-Pelle_SD-2b	Day8root
286.112	5.36732	0.749592	7.16033	8.04823e-13	5.79016e-11	LOC120109727	Shiu:AGC_RSK-2	Day8root
422.296	-1.32465	0.407508	-3.25061	0.0011516	0.00395778	LOC120109899	Shiu:CMGC_MAPK	Day8root
45.0959	3.20003	0.842272	3.79929	0.000145114	0.000663349	LOC120109922	Shiu:RLK-Pelle_LRR-XI-1	Day8root
36.5447	7.11601	1.2408	5.735	9.75132e-09	1.6892e-07	LOC120109923	Shiu:RLK-Pelle_LRR-XI-1	Day8root
25.9991	2.73608	0.952285	2.87317	0.00406372	0.0115135	LOC120109962	Shiu:RLK-Pelle_L-LEC	Day8root
51.0143	6.05662	1.02438	5.91249	3.36966e-09	6.89479e-08	LOC120109963	Shiu:RLK-Pelle_L-LEC	Day8root
193.332	10.0049	1.47897	6.76479	1.33505e-11	6.24387e-10	LOC120109964	Shiu:RLK-Pelle_L-LEC	Day8root
5.50655	7.13478	3.12403	2.28384	0.0223811	0.048622	LOC120110313	Shiu:CMGC_CDK-CRK7-CDK9	Day8root
99.802	4.60911	0.893225	5.16007	2.46855e-07	2.65802e-06	LOC120110564	Shiu:RLK-Pelle_SD-2b	Day8root
99.802	4.60911	0.893225	5.16007	2.46855e-07	2.65802e-06	LOC120110564	Shiu:RLK-Pelle_SD-2b	Day8root
99.802	4.60911	0.893225	5.16007	2.46855e-07	2.65802e-06	LOC120110564	Shiu:RLK-Pelle_SD-2b	Day8root
25.4579	4.28695	1.56183	2.74482	0.0060544	0.0161264	LOC120110566	Shiu:RLK-Pelle_SD-2b	Day8root
45.7258	4.55056	1.78041	2.55591	0.010591	0.0259145	LOC120110660	Shiu:RLK-Pelle_DLSV	Day8root
38.6044	4.3905	0.997789	4.40023	1.08137e-05	7.09955e-05	LOC120110662	Shiu:RLK-Pelle_DLSV	Day8root
4.88943	5.31779	1.68068	3.16406	0.00155585	0.00509934	LOC120110673	Shiu:RLK-Pelle_DLSV	Day8root
19.8489	7.62983	1.74885	4.36278	1.28421e-05	8.24369e-05	LOC120110793	Shiu:STE_STE7	Day8root
279.862	7.5875	1.9314	3.92849	8.54799e-05	0.000418945	LOC120110857	Shiu:RLK-Pelle_RLCK-IV	Day8root
169.192	1.31914	0.375499	3.51304	0.000443004	0.00173913	LOC120111327	Shiu:STE_STE11	Day8root
138.583	1.79124	0.528644	3.38837	0.000703082	0.00258996	LOC120111548	Shiu:RLK-Pelle_LRK10L-2	Day8root
534.976	11.8821	2.52457	4.70658	2.51902e-06	1.98907e-05	LOC120111597	Shiu:AGC_RSK-2	Day8root
20.3461	8.7612	2.45291	3.57175	0.000354598	0.00143778	LOC120111652	Shiu:RLK-Pelle_WAK	Day8root
76.2673	5.26948	1.05702	4.98523	6.18873e-07	5.86791e-06	LOC120111673	Shiu:TKL-Pl-8	Day8root
304.733	1.56033	0.350556	4.45102	8.54622e-06	5.76548e-05	LOC120111958	Shiu:RLK-Pelle_SD-2b	Day8root
304.733	1.56033	0.350556	4.45102	8.54622e-06	5.76548e-05	LOC120111958	Shiu:RLK-Pelle_SD-2b	Day8root
1529.48	10.0912	1.75799	5.74019	9.45706e-09	1.65297e-07	LOC120112214	Shiu:TKL_CTR1-DRK-2	Day8root
811.554	2.15662	0.485932	4.43812	9.07482e-06	6.08266e-05	LOC120112347	Shiu:RLK-Pelle_L-LEC	Day8root
130.318	3.45085	0.757473	4.55574	5.2201e-06	3.74903e-05	LOC120112348	Shiu:RLK-Pelle_L-LEC	Day8root
174.558	2.40065	0.666508	3.60184	0.000315976	0.00130386	LOC120112353	Shiu:RLK-Pelle_L-LEC	Day8root
321.202	3.44268	0.458769	7.50416	6.18235e-14	6.34279e-12	LOC120112395	Shiu:RLK-Pelle_LRR-XI-1	Day8root
14.178	3.13349	0.917181	3.41643	0.000634477	0.00236706	LOC120112420	Shiu:RLK-Pelle_DLSV	Day8root
105.004	-3.48442	0.838087	-4.15759	3.21617e-05	0.000180836	LOC120112422	Shiu:RLK-Pelle_RLCK-VIIa-2	Day8root
105.004	-3.48442	0.838087	-4.15759	3.21617e-05	0.000180836	LOC120112422	Shiu:RLK-Pelle_RLCK-VIIa-2	Day8root
78.2086	7.18119	1.13862	6.30691	2.84662e-10	8.42907e-09	LOC120112723	Shiu:RLK-Pelle_L-LEC	Day8root
32.992	2.51402	0.837729	3.001	0.00269093	0.00816471	LOC120112863	Shiu:RLK-Pelle_Extensin	Day8root
639.738	4.29596	1.09374	3.92776	8.57395e-05	0.000419864	LOC120112896	Shiu:RLK-Pelle_LRR-VIII-1	Day8root
14.9289	6.50275	1.52062	4.27637	1.89968e-05	0.00011604	LOC120112978	Shiu:RLK-Pelle_L-LEC	Day8root
981.448	2.97024	0.721591	4.11623	3.85112e-05	0.000211318	LOC120113038	Shiu:RLK-Pelle_CR4L	Day8root
530.602	4.45918	0.886868	5.028	4.95613e-07	4.84749e-06	LOC120113135	Shiu:RLK-Pelle_LRR-XII-1	Day8root
1172.15	-1.0644	0.461311	-2.30734	0.0210356	0.046188	SERK3	Shiu:RLK-Pelle_LRR-II	Day8root
1172.15	-1.0644	0.461311	-2.30734	0.0210356	0.046188	SERK3	Shiu:RLK-Pelle_LRR-II	Day8root
1172.15	-1.0644	0.461311	-2.30734	0.0210356	0.046188	SERK3	Shiu:RLK-Pelle_LRR-II	Day8root
54.4191	-2.4916	0.917977	-2.71423	0.00664304	0.0252878	LOC103695469	Shiu:RLK-Pelle_SD-2b	Day8shoot
1596.09	-1.13377	0.276062	-4.10695	4.00915e-05	0.000359067	LOC103695544	Shiu:CAMK_CDPK	Day8shoot
1596.09	-1.13377	0.276062	-4.10695	4.00915e-05	0.000359067	LOC103695544	Shiu:CAMK_CDPK	Day8shoot
1596.09	-1.13377	0.276062	-4.10695	4.00915e-05	0.000359067	LOC103695544	Shiu:CAMK_CDPK	Day8shoot
495.356	2.8536	0.654877	4.35747	1.31577e-05	0.000139265	LOC103695710	Shiu:RLK-Pelle_LRR-V	Day8shoot
495.356	2.8536	0.654877	4.35747	1.31577e-05	0.000139265	LOC103695710	Shiu:RLK-Pelle_LRR-V	Day8shoot
495.356	2.8536	0.654877	4.35747	1.31577e-05	0.000139265	LOC103695710	Shiu:RLK-Pelle_LRR-V	Day8shoot
495.356	2.8536	0.654877	4.35747	1.31577e-05	0.000139265	LOC103695710	Shiu:RLK-Pelle_LRR-V	Day8shoot
495.356	2.8536	0.654877	4.35747	1.31577e-05	0.000139265	LOC103695710	Shiu:RLK-Pelle_LRR-V	Day8shoot
495.356	2.8536	0.654877	4.35747	1.31577e-05	0.000139265	LOC103695710	Shiu:RLK-Pelle_LRR-V	Day8shoot
337.548	2.09049	0.502588	4.15945	3.19014e-05	0.000295538	LOC103695734	Shiu:RLK-Pelle_LysM	Day8shoot
299.252	-2.53701	0.790535	-3.20924	0.00133087	0.00674069	LOC103695805	Shiu:RLK-Pelle_CrRLK1L-1	Day8shoot
14.6662	6.42846	1.83014	3.51254	0.000443845	0.00271837	LOC103695827	Shiu:WNK_NRBP	Day8shoot
33.664	3.40577	0.863274	3.94517	7.97426e-05	0.00064378	LOC103695872	Shiu:RLK-Pelle_DLSV	Day8shoot
1065.91	-1.56052	0.624591	-2.49847	0.0124731	0.0422347	LOC103695886	Shiu:RLK-Pelle_DLSV	Day8shoot
417.054	1.1187	0.279258	4.00598	6.17613e-05	0.000518026	LOC103695918	Shiu:RLK-Pelle_RLCK-VIIa-1	Day8shoot
405.812	1.33333	0.401421	3.32154	0.000895236	0.00487877	LOC103696013	Shiu:STE_STE7	Day8shoot
143.686	1.71933	0.496641	3.46192	0.000536332	0.00318029	LOC103696048	Shiu:RLK-Pelle_SD-2b	Day8shoot
44667.6	5.77931	1.19659	4.82982	1.36653e-06	2.04878e-05	LOC103696149	Shiu:RLK-Pelle_LRK10L-2	Day8shoot
361.465	-2.25601	0.643896	-3.50369	0.000458867	0.00279128	LOC103696326	Shiu:RLK-Pelle_LRR-III	Day8shoot
32.4431	8.40152	1.54124	5.45116	5.00433e-08	1.22403e-06	LOC103696543	Shiu:RLK-Pelle_DLSV	Day8shoot
526.811	-2.79765	0.529758	-5.281	1.2848e-07	2.69731e-06	LOC103696596	Shiu:CAMK_CAMKL-CHK1	Day8shoot
508.313	2.28512	0.517754	4.41352	1.01703e-05	0.000111918	LOC103696647	Shiu:RLK-Pelle_SD-2b	Day8shoot
130.964	1.47577	0.38357	3.84746	0.00011935	0.000900702	LOC103696686	Shiu:RLK-Pelle_RLCK-VIIa-2	Day8shoot
221.899	2.31703	0.448101	5.17077	2.33136e-07	4.52789e-06	LOC103696700	Shiu:RLK-Pelle_PERK-1	Day8shoot
221.899	2.31703	0.448101	5.17077	2.33136e-07	4.52789e-06	LOC103696700	Shiu:RLK-Pelle_LRR-I-2	Day8shoot
221.899	2.31703	0.448101	5.17077	2.33136e-07	4.52789e-06	LOC103696700	Shiu:RLK-Pelle_PERK-1	Day8shoot
174.066	2.91395	0.890396	3.27265	0.00106545	0.00563425	LOC103696783	Shiu:CAMK_CDPK	Day8shoot
174.066	2.91395	0.890396	3.27265	0.00106545	0.00563425	LOC103696783	Shiu:CAMK_CDPK	Day8shoot
469.725	2.13481	0.44692	4.7767	1.78192e-06	2.56183e-05	LOC103696826	Shiu:RLK-Pelle_DLSV	Day8shoot
292.969	1.91773	0.393847	4.86923	1.12032e-06	1.71358e-05	LOC103696856	Shiu:RLK-Pelle_RLCK-VIIa-2	Day8shoot
12.3489	-3.18573	1.1248	-2.83225	0.00462211	0.0187713	LOC103697022	Shiu:RLK-Pelle_LRR-XI-1	Day8shoot
467.847	-3.33552	0.711874	-4.68555	2.79208e-06	3.74138e-05	LOC103697174	Shiu:RLK-Pelle_DLSV	Day8shoot
467.847	-3.33552	0.711874	-4.68555	2.79208e-06	3.74138e-05	LOC103697174	Shiu:RLK-Pelle_DLSV	Day8shoot
467.847	-3.33552	0.711874	-4.68555	2.79208e-06	3.74138e-05	LOC103697174	Shiu:RLK-Pelle_DLSV	Day8shoot
467.847	-3.33552	0.711874	-4.68555	2.79208e-06	3.74138e-05	LOC103697174	Shiu:RLK-Pelle_DLSV	Day8shoot
129.593	3.26608	0.857075	3.81072	0.00013856	0.00102092	LOC103697296	Shiu:RLK-Pelle_SD-2b	Day8shoot
39.532	-1.96937	0.767977	-2.56436	0.0103367	0.0361863	LOC103697364	Shiu:RLK-Pelle_L-LEC	Day8shoot
249.806	3.89492	0.591388	6.58606	4.51647e-11	3.02419e-09	LOC103697410	Shiu:RLK-Pelle_LRK10L-2	Day8shoot
256.301	2.34673	0.740524	3.16902	0.00152956	0.00756539	LOC103697414	Shiu:RLK-Pelle_LRK10L-2	Day8shoot
5530.82	-2.64275	0.454515	-5.81445	6.08337e-09	1.99264e-07	LOC103697640	Shiu:Group-Pl-4	Day8shoot
206.453	1.88734	0.671007	2.8127	0.00491273	0.0197426	LOC103697732	Shiu:RLK-Pelle_RLCK-VI	Day8shoot
348.174	-1.83193	0.496193	-3.69198	0.000222518	0.00152033	LOC103697920	Shiu:RLK-Pelle_L-LEC	Day8shoot
1401.36	5.89449	1.11792	5.27272	1.34419e-07	2.80726e-06	LOC103698377	Shiu:RLK-Pelle_RLCK-VIIa-2	Day8shoot
2732.76	4.14202	0.802387	5.16212	2.44166e-07	4.71594e-06	LOC103698393	Shiu:RLK-Pelle_LRR-XI-1	Day8shoot
162.416	4.65108	0.861669	5.39776	6.74795e-08	1.57355e-06	LOC103698634	Shiu:RLK-Pelle_DLSV	Day8shoot
38.4508	2.38925	0.933506	2.55944	0.0104841	0.0365741	LOC103698686	Shiu:RLK-Pelle_LRR-XII-1	Day8shoot
1182.39	1.1167	0.273376	4.08486	4.41033e-05	0.000389394	LOC103698741	Shiu:RLK-Pelle_LysM	Day8shoot
1182.39	1.1167	0.273376	4.08486	4.41033e-05	0.000389394	LOC103698741	Shiu:RLK-Pelle_LysM	Day8shoot
129.56	-2.28409	0.63382	-3.60369	0.000313728	0.00203198	LOC103698790	Shiu:RLK-Pelle_SD-2b	Day8shoot
198.24	1.21253	0.466539	2.599	0.00934962	0.0333944	LOC103698931	Shiu:RLK-Pelle_RLCK-VIIa-2	Day8shoot
37.219	-2.87808	0.961385	-2.99368	0.00275636	0.012363	LOC103699026	Shiu:RLK-Pelle_L-LEC	Day8shoot
180.783	1.07628	0.438196	2.45616	0.0140429	0.0465647	LOC103699192	Shiu:RLK-Pelle_L-LEC	Day8shoot
2738.71	1.53362	0.538504	2.84793	0.0044004	0.0180436	LOC103699281	Shiu:RLK-Pelle_LysM	Day8shoot
97.3438	2.48837	0.644088	3.8634	0.000111821	0.000851918	LOC103699303	Shiu:RLK-Pelle_DLSV	Day8shoot
57.8211	-3.80593	1.01195	-3.76097	0.000169253	0.00120592	LOC103699335	Shiu:RLK-Pelle_LRR-XI-1	Day8shoot
85.3976	-3.2571	0.726636	-4.48243	7.37976e-06	8.50525e-05	LOC103699403	Shiu:RLK-Pelle_L-LEC	Day8shoot
22.7444	-2.74099	0.794783	-3.44873	0.000563222	0.00332076	LOC103699540	Shiu:RLK-Pelle_L-LEC	Day8shoot
36.8205	-3.32452	0.866749	-3.83562	0.000125247	0.00093738	LOC103699625	Shiu:RLK-Pelle_SD-2b	Day8shoot
962.094	3.96602	0.997672	3.97528	7.02964e-05	0.000578525	LOC103699752	Shiu:RLK-Pelle_LRR-XII-1	Day8shoot
761.391	1.22701	0.346834	3.53773	0.000403582	0.00250781	LOC103699904	Shiu:RLK-Pelle_SD-2b	Day8shoot
125.25	2.17772	0.518624	4.19903	2.68061e-05	0.00025535	LOC103699972	Shiu:RLK-Pelle_LRK10L-2	Day8shoot
276.227	-1.58779	0.499957	-3.17585	0.001494	0.00742123	LOC103700056	Shiu:RLK-Pelle_SD-2b	Day8shoot
208.57	-1.96653	0.546182	-3.60051	0.000317595	0.00205322	LOC103700365	Shiu:RLK-Pelle_SD-2b	Day8shoot
236.561	1.25087	0.27226	4.59438	4.34035e-06	5.45093e-05	LOC103700624	Shiu:RLK-Pelle_RLCK-VIIa-2	Day8shoot
766.85	1.13649	0.33937	3.34881	0.000811585	0.00448551	LOC103700827	Shiu:CMGC_MAPK	Day8shoot
766.85	1.13649	0.33937	3.34881	0.000811585	0.00448551	LOC103700827	Shiu:CMGC_MAPK	Day8shoot
526.207	-3.22007	0.909278	-3.54135	0.000398088	0.00247642	LOC103701099	Shiu:RLK-Pelle_LRR-III	Day8shoot
205.401	2.51885	0.620658	4.05835	4.94199e-05	0.000427309	LOC103701134	Shiu:RLK-Pelle_DLSV	Day8shoot
150.685	-2.14786	0.736412	-2.91665	0.00353811	0.0151419	LOC103701183	Shiu:RLK-Pelle_LRR-VII-2	Day8shoot
179.638	1.90975	0.318062	6.00433	1.92126e-09	7.45245e-08	LOC103701245	Shiu:RLK-Pelle_LRR-Xb-1	Day8shoot
633.427	-2.62291	0.681587	-3.84825	0.000118966	0.000898291	LOC103701248	Shiu:RLK-Pelle_RLCK-V	Day8shoot
280.229	-1.22445	0.498951	-2.45404	0.0141262	0.0467943	LOC103701255	Shiu:RLK-Pelle_URK-1	Day8shoot
280.229	-1.22445	0.498951	-2.45404	0.0141262	0.0467943	LOC103701255	Shiu:RLK-Pelle_URK-1	Day8shoot
280.229	-1.22445	0.498951	-2.45404	0.0141262	0.0467943	LOC103701255	Shiu:RLK-Pelle_URK-1	Day8shoot
282.821	1.02481	0.363332	2.8206	0.00479345	0.0193549	LOC103701364	Shiu:RLK-Pelle_RLCK-VI	Day8shoot
282.821	1.02481	0.363332	2.8206	0.00479345	0.0193549	LOC103701364	Shiu:RLK-Pelle_RLCK-VI	Day8shoot
540.601	-1.58631	0.205954	-7.70228	1.3366e-14	2.83582e-12	LOC103701436	Shiu:RLK-Pelle_PERK-1	Day8shoot
672.041	2.35787	0.460126	5.12439	2.98499e-07	5.60306e-06	LOC103701443	Shiu:RLK-Pelle_RLCK-VIIa-2	Day8shoot
672.041	2.35787	0.460126	5.12439	2.98499e-07	5.60306e-06	LOC103701443	Shiu:RLK-Pelle_RLCK-VIIa-2	Day8shoot
568.803	-1.66899	0.285346	-5.84898	4.94587e-09	1.67086e-07	LOC103701542	Shiu:RLK-Pelle_LRR-II	Day8shoot
568.803	-1.66899	0.285346	-5.84898	4.94587e-09	1.67086e-07	LOC103701542	Shiu:RLK-Pelle_LRR-II	Day8shoot
568.803	-1.66899	0.285346	-5.84898	4.94587e-09	1.67086e-07	LOC103701542	Shiu:RLK-Pelle_LRR-II	Day8shoot
568.803	-1.66899	0.285346	-5.84898	4.94587e-09	1.67086e-07	LOC103701542	Shiu:RLK-Pelle_LRR-II	Day8shoot
568.803	-1.66899	0.285346	-5.84898	4.94587e-09	1.67086e-07	LOC103701542	Shiu:RLK-Pelle_LRR-II	Day8shoot
568.803	-1.66899	0.285346	-5.84898	4.94587e-09	1.67086e-07	LOC103701542	Shiu:RLK-Pelle_LRR-II	Day8shoot
568.803	-1.66899	0.285346	-5.84898	4.94587e-09	1.67086e-07	LOC103701542	Shiu:RLK-Pelle_LRR-II	Day8shoot
568.803	-1.66899	0.285346	-5.84898	4.94587e-09	1.67086e-07	LOC103701542	Shiu:RLK-Pelle_LRR-II	Day8shoot
568.803	-1.66899	0.285346	-5.84898	4.94587e-09	1.67086e-07	LOC103701542	Shiu:RLK-Pelle_LRR-II	Day8shoot
568.803	-1.66899	0.285346	-5.84898	4.94587e-09	1.67086e-07	LOC103701542	Shiu:RLK-Pelle_LRR-II	Day8shoot
568.803	-1.66899	0.285346	-5.84898	4.94587e-09	1.67086e-07	LOC103701542	Shiu:RLK-Pelle_LRR-II	Day8shoot
568.803	-1.66899	0.285346	-5.84898	4.94587e-09	1.67086e-07	LOC103701542	Shiu:RLK-Pelle_LRR-II	Day8shoot
568.803	-1.66899	0.285346	-5.84898	4.94587e-09	1.67086e-07	LOC103701542	Shiu:RLK-Pelle_LRR-II	Day8shoot
568.803	-1.66899	0.285346	-5.84898	4.94587e-09	1.67086e-07	LOC103701542	Shiu:RLK-Pelle_LRR-II	Day8shoot
568.803	-1.66899	0.285346	-5.84898	4.94587e-09	1.67086e-07	LOC103701542	Shiu:RLK-Pelle_LRR-II	Day8shoot
568.803	-1.66899	0.285346	-5.84898	4.94587e-09	1.67086e-07	LOC103701542	Shiu:RLK-Pelle_LRR-II	Day8shoot
568.803	-1.66899	0.285346	-5.84898	4.94587e-09	1.67086e-07	LOC103701542	Shiu:RLK-Pelle_LRR-II	Day8shoot
1167.8	1.86674	0.509544	3.66355	0.000248741	0.00167377	LOC103701777	Shiu:CAMK_OST1L	Day8shoot
1167.8	1.86674	0.509544	3.66355	0.000248741	0.00167377	LOC103701777	Shiu:CAMK_OST1L	Day8shoot
25.7704	3.82978	1.40985	2.71645	0.0065987	0.0251433	LOC103701786	Shiu:CAMK_CAMKL-CHK1	Day8shoot
1734.84	5.23293	0.688847	7.59665	3.03884e-14	5.82916e-12	LOC103701811	Shiu:STE_STE11	Day8shoot
341.006	-1.93583	0.443528	-4.36462	1.27344e-05	0.00013545	LOC103701857	Shiu:RLK-Pelle_RLCK-VI	Day8shoot
50.5119	-2.25391	0.784107	-2.87449	0.00404678	0.0168589	LOC103701921	Shiu:RLK-Pelle_LRK10L-2	Day8shoot
930.662	1.08438	0.252237	4.29904	1.71538e-05	0.000173308	LOC103701972	Shiu:RLK-Pelle_PERK-1	Day8shoot
390.969	4.45973	0.78589	5.67475	1.38891e-08	4.10749e-07	LOC103701983	Shiu:TKL-Pl-4	Day8shoot
390.969	4.45973	0.78589	5.67475	1.38891e-08	4.10749e-07	LOC103701983	Shiu:TKL-Pl-4	Day8shoot
220.343	-1.61772	0.348766	-4.6384	3.51112e-06	4.54821e-05	LOC103701992	Shiu:RLK-Pelle_PERK-1	Day8shoot
483.818	5.36086	0.849351	6.31171	2.75968e-10	1.45551e-08	LOC103702075	Shiu:RLK-Pelle_RLCK-VIIa-2	Day8shoot
483.818	5.36086	0.849351	6.31171	2.75968e-10	1.45551e-08	LOC103702075	Shiu:RLK-Pelle_RLCK-VIIa-2	Day8shoot
317.73	-2.21719	0.785508	-2.82261	0.00476341	0.0192447	LOC103702137	Shiu:RLK-Pelle_LRR-VII-1	Day8shoot
1707.11	1.44749	0.496013	2.91826	0.00351995	0.0150871	LOC103702160	Shiu:RLK-Pelle_LRR-VIII-1	Day8shoot
1707.11	1.44749	0.496013	2.91826	0.00351995	0.0150871	LOC103702160	Shiu:RLK-Pelle_LRR-VIII-1	Day8shoot
1707.11	1.44749	0.496013	2.91826	0.00351995	0.0150871	LOC103702160	Shiu:RLK-Pelle_LRR-VIII-1	Day8shoot
774.248	2.33653	0.379057	6.16408	7.08959e-10	3.21801e-08	LOC103702241	Shiu:RLK-Pelle_LRR-VIII-1	Day8shoot
774.248	2.33653	0.379057	6.16408	7.08959e-10	3.21801e-08	LOC103702241	Shiu:RLK-Pelle_LRR-VIII-1	Day8shoot
258.743	1.64821	0.584592	2.81941	0.00481118	0.0194097	LOC103702294	Shiu:RLK-Pelle_SD-2b	Day8shoot
326.221	1.76597	0.601332	2.93677	0.0033165	0.0143902	LOC103702338	Shiu:RLK-Pelle_LRR-Xb-1	Day8shoot
326.221	1.76597	0.601332	2.93677	0.0033165	0.0143902	LOC103702338	Shiu:RLK-Pelle_LRR-Xb-1	Day8shoot
336.345	1.73251	0.237975	7.28023	3.3326e-13	4.57514e-11	LOC103702405	Shiu:NAK	Day8shoot
336.345	1.73251	0.237975	7.28023	3.3326e-13	4.57514e-11	LOC103702405	Shiu:NAK	Day8shoot
336.345	1.73251	0.237975	7.28023	3.3326e-13	4.57514e-11	LOC103702405	Shiu:NAK	Day8shoot
336.345	1.73251	0.237975	7.28023	3.3326e-13	4.57514e-11	LOC103702405	Shiu:NAK	Day8shoot
2204.63	-2.15217	0.703637	-3.05863	0.0022235	0.0103561	LOC103702672	Shiu:RLK-Pelle_LRR-V	Day8shoot
2204.63	-2.15217	0.703637	-3.05863	0.0022235	0.0103561	LOC103702672	Shiu:RLK-Pelle_LRR-V	Day8shoot
968.345	1.59117	0.362255	4.39241	1.12101e-05	0.000121714	LOC103702746	Shiu:RLK-Pelle_LysM	Day8shoot
413.927	1.72458	0.438668	3.93141	8.44508e-05	0.000676138	LOC103702803	Shiu:RLK-Pelle_RLCK-XI	Day8shoot
2470.45	-1.55994	0.467115	-3.33952	0.000839247	0.00461767	LOC103702839	Shiu:AGC_RSK-2	Day8shoot
2470.45	-1.55994	0.467115	-3.33952	0.000839247	0.00461767	LOC103702839	Shiu:AGC_RSK-2	Day8shoot
2470.45	-1.55994	0.467115	-3.33952	0.000839247	0.00461767	LOC103702839	Shiu:AGC_RSK-2	Day8shoot
931.478	-1.45566	0.546958	-2.66137	0.00778233	0.0287043	LOC103702853	Shiu:RLK-Pelle_LRR-I-1	Day8shoot
931.478	-1.45566	0.546958	-2.66137	0.00778233	0.0287043	LOC103702853	Shiu:RLK-Pelle_LRR-I-1	Day8shoot
931.478	-1.45566	0.546958	-2.66137	0.00778233	0.0287043	LOC103702853	Shiu:RLK-Pelle_LRR-I-1	Day8shoot
667.071	5.19418	1.12618	4.6122	3.98427e-06	5.06967e-05	LOC103703159	Shiu:WNK_NRBP	Day8shoot
667.071	5.19418	1.12618	4.6122	3.98427e-06	5.06967e-05	LOC103703159	Shiu:WNK_NRBP	Day8shoot
667.071	5.19418	1.12618	4.6122	3.98427e-06	5.06967e-05	LOC103703159	Shiu:WNK_NRBP	Day8shoot
71.9623	-5.05311	0.686962	-7.35573	1.89888e-13	2.85007e-11	LOC103703190	Shiu:RLK-Pelle_RLCK-V	Day8shoot
497.87	1.7062	0.347471	4.91033	9.09244e-07	1.4338e-05	LOC103703209	Shiu:CAMK_OST1L	Day8shoot
421.68	4.83995	0.670629	7.21703	5.31336e-13	6.7333e-11	LOC103703416	Shiu:STE_STE11	Day8shoot
409.536	1.77031	0.486913	3.63578	0.00027714	0.00182755	LOC103703431	Shiu:RLK-Pelle_DLSV	Day8shoot
409.536	1.77031	0.486913	3.63578	0.00027714	0.00182755	LOC103703431	Shiu:RLK-Pelle_DLSV	Day8shoot
1652.09	3.59442	0.78851	4.55849	5.15219e-06	6.312e-05	LOC103703486	Shiu:RLK-Pelle_RLCK-IXb	Day8shoot
88.2288	2.09654	0.72475	2.89278	0.00381845	0.0160917	LOC103703678	Shiu:AGC_RSK-2	Day8shoot
148.36	-2.00717	0.562662	-3.56727	0.00036072	0.00227992	LOC103703682	Shiu:RLK-Pelle_SD-2b	Day8shoot
1173.54	5.75067	0.848088	6.78075	1.19555e-11	9.59385e-10	LOC103703688	Shiu:CAMK_CAMKL-CHK1	Day8shoot
1173.54	5.75067	0.848088	6.78075	1.19555e-11	9.59385e-10	LOC103703688	Shiu:CAMK_CAMKL-CHK1	Day8shoot
1194.84	-4.48531	0.590797	-7.59197	3.15087e-14	5.88289e-12	LOC103703785	Shiu:RLK-Pelle_LRR-XI-1	Day8shoot
255.012	2.04366	0.535918	3.81339	0.000137074	0.00101157	LOC103703944	Shiu:CAMK_CDPK	Day8shoot
882.549	-2.18342	0.65409	-3.3381	0.000843532	0.00463487	LOC103704143	Shiu:RLK-Pelle_L-LEC	Day8shoot
66.9996	-2.8134	0.910636	-3.08948	0.00200505	0.00948538	LOC103704289	Shiu:RLK-Pelle_L-LEC	Day8shoot
895.97	-3.14654	0.898477	-3.50209	0.000461632	0.00280516	LOC103704305	Shiu:RLK-Pelle_LRR-XI-1	Day8shoot
239.304	4.09561	0.541799	7.55927	4.05339e-14	7.18476e-12	LOC103704325	Shiu:RLK-Pelle_RLCK-XV	Day8shoot
90.3229	-5.65659	1.34954	-4.19151	2.77107e-05	0.000262451	LOC103704378	Shiu:RLK-Pelle_RLCK-V	Day8shoot
144.513	-3.09197	0.558049	-5.54067	3.01313e-08	7.93098e-07	LOC103704440	Shiu:CMGC_CDK-CRK7-CDK9	Day8shoot
144.513	-3.09197	0.558049	-5.54067	3.01313e-08	7.93098e-07	LOC103704440	Shiu:CMGC_CDK-CRK7-CDK9	Day8shoot
230.193	-3.01133	0.811929	-3.70886	0.000208193	0.00143754	LOC103704503	Shiu:NEK	Day8shoot
230.193	-3.01133	0.811929	-3.70886	0.000208193	0.00143754	LOC103704503	Shiu:NEK	Day8shoot
230.193	-3.01133	0.811929	-3.70886	0.000208193	0.00143754	LOC103704503	Shiu:NEK	Day8shoot
679.538	1.26398	0.350359	3.60768	0.000308947	0.00200379	LOC103704560	Shiu:CAMK_CDPK	Day8shoot
375.595	-1.82161	0.557117	-3.26971	0.00107658	0.00568238	LOC103704667	Shiu:AGC_RSK-2	Day8shoot
195.94	-1.70968	0.616439	-2.77348	0.00554597	0.0217841	LOC103704826	Shiu:RLK-Pelle_LRR-Xb-1	Day8shoot
131.632	-1.71392	0.683224	-2.50857	0.0121221	0.0412606	LOC103705384	Shiu:RLK-Pelle_LRR-V	Day8shoot
596.468	-2.99229	0.695684	-4.30122	1.69857e-05	0.000172035	LOC103705430	Shiu:RLK-Pelle_LRR-XI-1	Day8shoot
264.636	2.461	0.608742	4.04276	5.2825e-05	0.000453531	LOC103705441	Shiu:RLK-Pelle_SD-2b	Day8shoot
590.53	1.51866	0.321992	4.71646	2.39984e-06	3.31083e-05	LOC103705474	Shiu:RLK-Pelle_RLCK-IV	Day8shoot
590.53	1.51866	0.321992	4.71646	2.39984e-06	3.31083e-05	LOC103705474	Shiu:RLK-Pelle_RLCK-IV	Day8shoot
151.816	4.30689	0.668064	6.44682	1.14218e-10	6.82043e-09	LOC103705553	Shiu:RLK-Pelle_WAK	Day8shoot
66.3506	2.73735	0.900247	3.04067	0.00236056	0.0108836	LOC103705569	Shiu:RLK-Pelle_LRR-XII-1	Day8shoot
150.836	-2.09233	0.60064	-3.48351	0.000494889	0.00296658	LOC103705579	Shiu:RLK-Pelle_RLCK-IXb	Day8shoot
641.076	-3.01309	0.587137	-5.13184	2.86928e-07	5.42115e-06	LOC103705711	Shiu:RLK-Pelle_LRR-XI-1	Day8shoot
323.451	-2.07794	0.511655	-4.06121	4.88183e-05	0.000423273	LOC103705713	Shiu:RLK-Pelle_LRR-XI-1	Day8shoot
323.451	-2.07794	0.511655	-4.06121	4.88183e-05	0.000423273	LOC103705713	Shiu:RLK-Pelle_LRR-XI-1	Day8shoot
323.451	-2.07794	0.511655	-4.06121	4.88183e-05	0.000423273	LOC103705713	Shiu:RLK-Pelle_LRR-XI-1	Day8shoot
291.648	-2.82382	0.638234	-4.42442	9.66997e-06	0.000107169	LOC103705907	Shiu:RLK-Pelle_RLCK-VIIa-2	Day8shoot
291.648	-2.82382	0.638234	-4.42442	9.66997e-06	0.000107169	LOC103705907	Shiu:RLK-Pelle_RLCK-VIIa-2	Day8shoot
291.648	-2.82382	0.638234	-4.42442	9.66997e-06	0.000107169	LOC103705907	Shiu:RLK-Pelle_RLCK-VIIa-2	Day8shoot
359.661	-2.0747	0.601484	-3.4493	0.000562049	0.00331454	LOC103706093	Shiu:AGC_RSK-2	Day8shoot
588.216	1.36303	0.318092	4.28502	1.8272e-05	0.000183283	LOC103706191	Shiu:RLK-Pelle_DLSV	Day8shoot
588.216	1.36303	0.318092	4.28502	1.8272e-05	0.000183283	LOC103706191	Shiu:RLK-Pelle_DLSV	Day8shoot
588.216	1.36303	0.318092	4.28502	1.8272e-05	0.000183283	LOC103706191	Shiu:RLK-Pelle_DLSV	Day8shoot
588.216	1.36303	0.318092	4.28502	1.8272e-05	0.000183283	LOC103706191	Shiu:RLK-Pelle_DLSV	Day8shoot
588.216	1.36303	0.318092	4.28502	1.8272e-05	0.000183283	LOC103706191	Shiu:RLK-Pelle_DLSV	Day8shoot
588.216	1.36303	0.318092	4.28502	1.8272e-05	0.000183283	LOC103706191	Shiu:RLK-Pelle_DLSV	Day8shoot
718.271	2.24954	0.506092	4.44491	8.79283e-06	9.93352e-05	LOC103706258	Shiu:RLK-Pelle_RLCK-II	Day8shoot
736.288	-2.50086	0.597029	-4.18884	2.80385e-05	0.000265196	LOC103706313	Shiu:Group-Pl-4	Day8shoot
736.288	-2.50086	0.597029	-4.18884	2.80385e-05	0.000265196	LOC103706313	Shiu:Group-Pl-4	Day8shoot
363.319	2.42275	0.400148	6.05463	1.40741e-09	5.72898e-08	LOC103706360	Shiu:RLK-Pelle_RLCK-VIIa-2	Day8shoot
271.709	-1.93548	0.680193	-2.84549	0.00443431	0.018164	LOC103706386	Shiu:RLK-Pelle_RLCK-XII-1	Day8shoot
1075.38	1.80258	0.405472	4.44564	8.76311e-06	9.91194e-05	LOC103706483	Shiu:RLK-Pelle_RLCK-IV	Day8shoot
675.64	3.8169	0.572342	6.66891	2.57716e-11	1.86886e-09	LOC103706681	Shiu:RLK-Pelle_CR4L	Day8shoot
2343.26	1.21565	0.432085	2.81346	0.00490114	0.0197073	LOC103706753	Shiu:RLK-Pelle_LRR-XI-1	Day8shoot
203.095	1.84402	0.495222	3.72362	0.000196388	0.00136988	LOC103706882	Shiu:CAMK_CAMKL-CHK1	Day8shoot
203.095	1.84402	0.495222	3.72362	0.000196388	0.00136988	LOC103706882	Shiu:CAMK_CAMKL-CHK1	Day8shoot
432.144	1.5259	0.307545	4.96153	6.99391e-07	1.15015e-05	LOC103706885	Shiu:RLK-Pelle_LRR-VI-2	Day8shoot
432.144	1.5259	0.307545	4.96153	6.99391e-07	1.15015e-05	LOC103706885	Shiu:RLK-Pelle_LRR-VI-2	Day8shoot
469.79	1.66004	0.52719	3.14885	0.00163913	0.00799191	LOC103706982	Shiu:TKL-Pl-6	Day8shoot
469.79	1.66004	0.52719	3.14885	0.00163913	0.00799191	LOC103706982	Shiu:TKL-Pl-6	Day8shoot
469.79	1.66004	0.52719	3.14885	0.00163913	0.00799191	LOC103706982	Shiu:TKL-Pl-6	Day8shoot
469.79	1.66004	0.52719	3.14885	0.00163913	0.00799191	LOC103706982	Shiu:TKL-Pl-6	Day8shoot
469.79	1.66004	0.52719	3.14885	0.00163913	0.00799191	LOC103706982	Shiu:TKL-Pl-6	Day8shoot
469.79	1.66004	0.52719	3.14885	0.00163913	0.00799191	LOC103706982	Shiu:TKL-Pl-6	Day8shoot
469.79	1.66004	0.52719	3.14885	0.00163913	0.00799191	LOC103706982	Shiu:TKL-Pl-6	Day8shoot
469.79	1.66004	0.52719	3.14885	0.00163913	0.00799191	LOC103706982	Shiu:TKL-Pl-6	Day8shoot
469.79	1.66004	0.52719	3.14885	0.00163913	0.00799191	LOC103706982	Shiu:TKL-Pl-6	Day8shoot
390.542	1.50306	0.592506	2.53678	0.0111878	0.0386631	LOC103706992	Shiu:RLK-Pelle_LRR-III	Day8shoot
377.192	1.08106	0.354264	3.05156	0.00227652	0.0105606	LOC103707100	Shiu:STE_STE7	Day8shoot
1202.8	-2.65404	0.581927	-4.56078	5.0965e-06	6.25746e-05	LOC103707322	Shiu:RLK-Pelle_LRR-XI-1	Day8shoot
235.41	1.1199	0.453322	2.47043	0.013495	0.0450895	LOC103707330	Shiu:RLK-Pelle_LRR-VII-2	Day8shoot
536.906	1.9943	0.525896	3.7922	0.000149319	0.00108591	LOC103707356	Shiu:CMGC_GSK	Day8shoot
236.039	2.63576	0.485902	5.42448	5.81243e-08	1.3925e-06	LOC103707404	Shiu:CMGC_CDK-CRK7-CDK9	Day8shoot
236.039	2.63576	0.485902	5.42448	5.81243e-08	1.3925e-06	LOC103707404	Shiu:CMGC_CDK-CRK7-CDK9	Day8shoot
91.6497	-2.10938	0.814821	-2.58876	0.00963214	0.0342202	LOC103707436	Shiu:RLK-Pelle_LRR-XII-1	Day8shoot
91.6497	-2.10938	0.814821	-2.58876	0.00963214	0.0342202	LOC103707436	Shiu:RLK-Pelle_LRR-XII-1	Day8shoot
353.069	-1.73147	0.623797	-2.7757	0.00550826	0.0216663	LOC103707537	Shiu:RLK-Pelle_RLCK-VI	Day8shoot
530.864	1.42368	0.377805	3.7683	0.000164365	0.0011788	LOC103707538	Shiu:RLK-Pelle_RKF3	Day8shoot
261.08	1.25596	0.429689	2.92295	0.00346727	0.0149185	LOC103707610	Shiu:RLK-Pelle_LRR-XIV	Day8shoot
253.454	-4.86728	0.736626	-6.60753	3.90773e-11	2.66277e-09	LOC103707653	Shiu:RLK-Pelle_LRR-XI-1	Day8shoot
392.755	2.32488	0.477425	4.86963	1.11809e-06	1.71204e-05	LOC103707793	Shiu:RLK-Pelle_LRR-VII-2	Day8shoot
173.092	1.38354	0.434945	3.18096	0.00146788	0.00731225	LOC103708088	Shiu:CMGC_CDK-CRK7-CDK9	Day8shoot
419.269	1.9656	0.443157	4.43545	9.18803e-06	0.000102764	LOC103708100	Shiu:RLK-Pelle_RLCK-VIIa-1	Day8shoot
513.828	-1.25682	0.349886	-3.59209	0.000328033	0.00210805	LOC103708261	Shiu:RLK-Pelle_LRR-XV	Day8shoot
443.569	2.30258	0.354675	6.4921	8.46508e-11	5.25661e-09	LOC103708349	Shiu:TKL_Gdt	Day8shoot
551.5	-1.57601	0.52591	-2.99673	0.00272895	0.0122636	LOC103708477	Shiu:RLK-Pelle_RLCK-XIII	Day8shoot
252.617	3.26418	0.712768	4.57958	4.65901e-06	5.7914e-05	LOC103708526	Shiu:RLK-Pelle_LRR-XII-1	Day8shoot
179.974	4.23587	0.594515	7.12491	1.04145e-12	1.20524e-10	LOC103708546	Shiu:AGC_RSK-2	Day8shoot
843.538	1.22284	0.362196	3.37617	0.000735022	0.00414019	LOC103708548	Shiu:TKL-Pl-4	Day8shoot
1327.84	1.40579	0.35438	3.96689	7.28156e-05	0.000594887	LOC103708887	Shiu:TKL-Pl-4	Day8shoot
1498.47	1.15199	0.472697	2.43706	0.0148071	0.0485837	LOC103708903	Shiu:RLK-Pelle_RLCK-II	Day8shoot
705.785	-1.19924	0.342084	-3.50569	0.000455417	0.00277572	LOC103708951	Shiu:TKL-Pl-5	Day8shoot
705.785	-1.19924	0.342084	-3.50569	0.000455417	0.00277572	LOC103708951	Shiu:TKL-Pl-5	Day8shoot
899.216	-3.41531	0.697568	-4.89603	9.77904e-07	1.5283e-05	LOC103708958	Shiu:RLK-Pelle_DLSV	Day8shoot
3688.32	2.87081	0.637874	4.50058	6.77671e-06	7.95425e-05	LOC103708987	Shiu:CMGC_MAPK	Day8shoot
595.912	2.83682	0.510839	5.55325	2.80401e-08	7.49323e-07	LOC103709170	Shiu:RLK-Pelle_WAK_LRK10L-1	Day8shoot
649.238	1.22681	0.406583	3.01737	0.00254977	0.0115901	LOC103709470	Shiu:CAMK_CAMKL-CHK1	Day8shoot
174.073	-1.02812	0.421873	-2.43704	0.0148079	0.0485837	LOC103709512	Shiu:RLK-Pelle_LRR-XI-1	Day8shoot
174.073	-1.02812	0.421873	-2.43704	0.0148079	0.0485837	LOC103709512	Shiu:RLK-Pelle_LRR-XI-1	Day8shoot
174.073	-1.02812	0.421873	-2.43704	0.0148079	0.0485837	LOC103709512	Shiu:RLK-Pelle_LRR-XI-1	Day8shoot
174.073	-1.02812	0.421873	-2.43704	0.0148079	0.0485837	LOC103709512	Shiu:RLK-Pelle_LRR-XI-1	Day8shoot
350.959	1.44949	0.323867	4.47555	7.62133e-06	8.75125e-05	LOC103709599	Shiu:AGC_NDR	Day8shoot
350.959	1.44949	0.323867	4.47555	7.62133e-06	8.75125e-05	LOC103709599	Shiu:AGC_NDR	Day8shoot
421.719	1.61881	0.507722	3.18838	0.00143075	0.00714889	LOC103709674	Shiu:RLK-Pelle_LRR-III	Day8shoot
421.719	1.61881	0.507722	3.18838	0.00143075	0.00714889	LOC103709674	Shiu:RLK-Pelle_LRR-III	Day8shoot
421.719	1.61881	0.507722	3.18838	0.00143075	0.00714889	LOC103709674	Shiu:RLK-Pelle_LRR-III	Day8shoot
221.392	-2.47614	0.807158	-3.06773	0.00215693	0.0100947	LOC103709719	Shiu:RLK-Pelle_LRR-VIII-1	Day8shoot
221.392	-2.47614	0.807158	-3.06773	0.00215693	0.0100947	LOC103709719	Shiu:RLK-Pelle_LRR-VIII-1	Day8shoot
221.392	-2.47614	0.807158	-3.06773	0.00215693	0.0100947	LOC103709719	Shiu:RLK-Pelle_LRR-VIII-1	Day8shoot
221.392	-2.47614	0.807158	-3.06773	0.00215693	0.0100947	LOC103709719	Shiu:RLK-Pelle_LRR-VIII-1	Day8shoot
607.1	-3.47513	0.943111	-3.68476	0.000228921	0.00155838	LOC103709763	Shiu:RLK-Pelle_LRR-XI-1	Day8shoot
379.753	-1.47421	0.561044	-2.62761	0.00859867	0.0312178	LOC103709770	Shiu:RLK-Pelle_LRR-VI-1	Day8shoot
247.457	5.08708	0.7126	7.13877	9.41729e-13	1.11283e-10	LOC103709880	Shiu:RLK-Pelle_DLSV	Day8shoot
247.457	5.08708	0.7126	7.13877	9.41729e-13	1.11283e-10	LOC103709880	Shiu:RLK-Pelle_DLSV	Day8shoot
247.457	5.08708	0.7126	7.13877	9.41729e-13	1.11283e-10	LOC103709880	Shiu:RLK-Pelle_DLSV	Day8shoot
16.6569	2.696	0.793964	3.39561	0.000684754	0.00390098	LOC103709979	Shiu:RLK-Pelle_LRR-XI-2	Day8shoot
1230.16	3.76691	0.590141	6.38307	1.73575e-10	9.84035e-09	LOC103710125	Shiu:RLK-Pelle_LRR-Xb-2	Day8shoot
39.2747	-2.63708	0.919339	-2.86846	0.00412479	0.0171169	LOC103710205	Shiu:RLK-Pelle_WAK_LRK10L-1	Day8shoot
139.151	-1.92939	0.560077	-3.44486	0.000571361	0.00336167	LOC103710217	Shiu:RLK-Pelle_LRR-I-1	Day8shoot
139.151	-1.92939	0.560077	-3.44486	0.000571361	0.00336167	LOC103710217	Shiu:RLK-Pelle_LRR-I-1	Day8shoot
711.041	1.21444	0.379544	3.19973	0.00137554	0.00691997	LOC103710248	Shiu:TKL-Pl-4	Day8shoot
711.041	1.21444	0.379544	3.19973	0.00137554	0.00691997	LOC103710248	Shiu:TKL-Pl-4	Day8shoot
213.367	2.99703	1.08624	2.75909	0.0057963	0.0226119	LOC103710284	Shiu:RLK-Pelle_Singleton	Day8shoot
464.234	-2.4942	0.520846	-4.78874	1.67831e-06	2.43872e-05	LOC103710336	Shiu:TKL-Pl-7	Day8shoot
363.824	1.7297	0.447686	3.86365	0.000111707	0.000851285	LOC103710344	Shiu:RLK-Pelle_LRR-VI-2	Day8shoot
363.824	1.7297	0.447686	3.86365	0.000111707	0.000851285	LOC103710344	Shiu:RLK-Pelle_LRR-VI-2	Day8shoot
179.301	-4.14259	0.703964	-5.88466	3.98877e-09	1.39637e-07	LOC103710493	Shiu:RLK-Pelle_LRR-III	Day8shoot
179.301	-4.14259	0.703964	-5.88466	3.98877e-09	1.39637e-07	LOC103710493	Shiu:RLK-Pelle_LRR-III	Day8shoot
179.301	-4.14259	0.703964	-5.88466	3.98877e-09	1.39637e-07	LOC103710493	Shiu:RLK-Pelle_LRR-III	Day8shoot
603.687	2.61601	0.495089	5.28391	1.26454e-07	2.66676e-06	LOC103710640	Shiu:RLK-Pelle_LRR-Xb-1	Day8shoot
603.687	2.61601	0.495089	5.28391	1.26454e-07	2.66676e-06	LOC103710640	Shiu:RLK-Pelle_LRR-Xb-1	Day8shoot
130.419	6.48511	1.43073	4.53274	5.82223e-06	6.99217e-05	LOC103710725	Shiu:RLK-Pelle_SD-2b	Day8shoot
146.953	-1.29569	0.464705	-2.7882	0.00530023	0.0210074	LOC103710736	Shiu:RLK-Pelle_CrRLK1L-1	Day8shoot
6.94368	-5.66959	1.54437	-3.67114	0.00024147	0.00162955	LOC103710749	Shiu:RLK-Pelle_SD-2b	Day8shoot
106.343	-4.45048	1.70915	-2.60391	0.00921682	0.033	LOC103710751	Shiu:RLK-Pelle_SD-2b	Day8shoot
929.724	1.14043	0.283219	4.02669	5.65684e-05	0.000481683	LOC103710755	Shiu:CMGC_CDK-CRK7-CDK9	Day8shoot
535.572	1.57565	0.233577	6.74573	1.52262e-11	1.19113e-09	LOC103710766	Shiu:RLK-Pelle_RLCK-VIIa-2	Day8shoot
535.572	1.57565	0.233577	6.74573	1.52262e-11	1.19113e-09	LOC103710766	Shiu:RLK-Pelle_RLCK-VIIa-2	Day8shoot
535.572	1.57565	0.233577	6.74573	1.52262e-11	1.19113e-09	LOC103710766	Shiu:RLK-Pelle_RLCK-VIIa-2	Day8shoot
583.345	1.95273	0.556897	3.50644	0.000454141	0.00277156	LOC103710774	Shiu:CAMK_OST1L	Day8shoot
165.227	-1.80801	0.441268	-4.09731	4.17972e-05	0.000371846	LOC103710813	Shiu:Group-Pl-2	Day8shoot
884.262	-1.00881	0.199657	-5.05271	4.35576e-07	7.70414e-06	LOC103711039	Shiu:STE_STE11	Day8shoot
3714.89	-1.53318	0.571539	-2.68254	0.0073065	0.0273235	LOC103711101	Shiu:RLK-Pelle_LRR-XI-1	Day8shoot
3714.89	-1.53318	0.571539	-2.68254	0.0073065	0.0273235	LOC103711101	Shiu:RLK-Pelle_LRR-XI-1	Day8shoot
726.833	1.66989	0.355256	4.70054	2.59473e-06	3.52758e-05	LOC103711161	Shiu:RLK-Pelle_Extensin	Day8shoot
726.833	1.66989	0.355256	4.70054	2.59473e-06	3.52758e-05	LOC103711161	Shiu:RLK-Pelle_Extensin	Day8shoot
726.833	1.66989	0.355256	4.70054	2.59473e-06	3.52758e-05	LOC103711161	Shiu:RLK-Pelle_Extensin	Day8shoot
726.833	1.66989	0.355256	4.70054	2.59473e-06	3.52758e-05	LOC103711161	Shiu:RLK-Pelle_Extensin	Day8shoot
726.833	1.66989	0.355256	4.70054	2.59473e-06	3.52758e-05	LOC103711161	Shiu:RLK-Pelle_Extensin	Day8shoot
726.833	1.66989	0.355256	4.70054	2.59473e-06	3.52758e-05	LOC103711161	Shiu:RLK-Pelle_Extensin	Day8shoot
726.833	1.66989	0.355256	4.70054	2.59473e-06	3.52758e-05	LOC103711161	Shiu:RLK-Pelle_Extensin	Day8shoot
726.833	1.66989	0.355256	4.70054	2.59473e-06	3.52758e-05	LOC103711161	Shiu:RLK-Pelle_Extensin	Day8shoot
726.833	1.66989	0.355256	4.70054	2.59473e-06	3.52758e-05	LOC103711161	Shiu:RLK-Pelle_Extensin	Day8shoot
726.833	1.66989	0.355256	4.70054	2.59473e-06	3.52758e-05	LOC103711161	Shiu:RLK-Pelle_Extensin	Day8shoot
726.833	1.66989	0.355256	4.70054	2.59473e-06	3.52758e-05	LOC103711161	Shiu:RLK-Pelle_Extensin	Day8shoot
726.833	1.66989	0.355256	4.70054	2.59473e-06	3.52758e-05	LOC103711161	Shiu:RLK-Pelle_Extensin	Day8shoot
726.833	1.66989	0.355256	4.70054	2.59473e-06	3.52758e-05	LOC103711161	Shiu:RLK-Pelle_Extensin	Day8shoot
726.833	1.66989	0.355256	4.70054	2.59473e-06	3.52758e-05	LOC103711161	Shiu:RLK-Pelle_Extensin	Day8shoot
272.815	3.36982	0.927489	3.63327	0.000279855	0.00184194	LOC103711227	Shiu:RLK-Pelle_LRR-XII-1	Day8shoot
2924.69	1.37489	0.533518	2.57702	0.00996566	0.0351472	LOC103711351	Shiu:TKL-Pl-4	Day8shoot
248.136	2.53698	0.350689	7.23428	4.67994e-13	6.09611e-11	LOC103711493	Shiu:RLK-Pelle_RLCK-XV	Day8shoot
278.763	1.57704	0.62679	2.51606	0.0118674	0.0406207	LOC103711518	Shiu:STE_STE20-Fray	Day8shoot
278.763	1.57704	0.62679	2.51606	0.0118674	0.0406207	LOC103711518	Shiu:STE_STE20-Fray	Day8shoot
278.763	1.57704	0.62679	2.51606	0.0118674	0.0406207	LOC103711518	Shiu:STE_STE20-Fray	Day8shoot
278.763	1.57704	0.62679	2.51606	0.0118674	0.0406207	LOC103711518	Shiu:STE_STE20-Fray	Day8shoot
278.763	1.57704	0.62679	2.51606	0.0118674	0.0406207	LOC103711518	Shiu:STE_STE20-Fray	Day8shoot
278.763	1.57704	0.62679	2.51606	0.0118674	0.0406207	LOC103711518	Shiu:STE_STE20-Fray	Day8shoot
290.258	-2.19234	0.438787	-4.99636	5.84228e-07	9.8983e-06	LOC103711883	Shiu:AGC_RSK-2	Day8shoot
210.485	5.12561	1.57724	3.24973	0.00115514	0.00601499	LOC103711963	Shiu:RLK-Pelle_CrRLK1L-1	Day8shoot
766.25	1.26836	0.251001	5.05322	4.34428e-07	7.69064e-06	LOC103712050	Shiu:CAMK_CDPK	Day8shoot
593.96	1.59077	0.447345	3.55603	0.000376499	0.00236259	LOC103712190	Shiu:CAMK_CDPK	Day8shoot
513.762	1.48237	0.346006	4.28422	1.83377e-05	0.000183811	LOC103712221	Shiu:CMGC_MAPK	Day8shoot
267.864	2.89118	0.960621	3.0097	0.00261505	0.0118315	LOC103712545	Shiu:RLK-Pelle_SD-2b	Day8shoot
75.4121	-1.81733	0.667813	-2.72132	0.00650225	0.024857	LOC103712548	Shiu:RLK-Pelle_L-LEC	Day8shoot
848.958	2.30891	0.632456	3.6507	0.000261523	0.00174137	LOC103712682	Shiu:CMGC_MAPK	Day8shoot
848.958	2.30891	0.632456	3.6507	0.000261523	0.00174137	LOC103712682	Shiu:CMGC_MAPK	Day8shoot
96.8141	6.52645	0.946217	6.89741	5.29591e-12	4.76904e-10	LOC103712814	Shiu:RLK-Pelle_LRK10L-2	Day8shoot
91.9185	2.46864	0.680321	3.62865	0.000284912	0.00187087	LOC103712816	Shiu:RLK-Pelle_LRK10L-2	Day8shoot
1473.75	2.17088	0.401978	5.40048	6.64635e-08	1.55115e-06	LOC103712818	Shiu:RLK-Pelle_WAK_LRK10L-1	Day8shoot
1473.75	2.17088	0.401978	5.40048	6.64635e-08	1.55115e-06	LOC103712818	Shiu:RLK-Pelle_WAK_LRK10L-1	Day8shoot
1473.75	2.17088	0.401978	5.40048	6.64635e-08	1.55115e-06	LOC103712818	Shiu:RLK-Pelle_WAK_LRK10L-1	Day8shoot
1473.75	2.17088	0.401978	5.40048	6.64635e-08	1.55115e-06	LOC103712818	Shiu:RLK-Pelle_WAK_LRK10L-1	Day8shoot
1473.75	2.17088	0.401978	5.40048	6.64635e-08	1.55115e-06	LOC103712818	Shiu:RLK-Pelle_WAK_LRK10L-1	Day8shoot
1473.75	2.17088	0.401978	5.40048	6.64635e-08	1.55115e-06	LOC103712818	Shiu:RLK-Pelle_WAK_LRK10L-1	Day8shoot
1473.75	2.17088	0.401978	5.40048	6.64635e-08	1.55115e-06	LOC103712818	Shiu:RLK-Pelle_WAK_LRK10L-1	Day8shoot
1473.75	2.17088	0.401978	5.40048	6.64635e-08	1.55115e-06	LOC103712818	Shiu:RLK-Pelle_WAK_LRK10L-1	Day8shoot
144.792	2.29069	0.938715	2.44024	0.0146774	0.0482741	LOC103713250	Shiu:RLK-Pelle_LRR-III	Day8shoot
432.912	1.69891	0.515064	3.29844	0.00097224	0.0052222	LOC103713354	Shiu:WNK_NRBP	Day8shoot
432.912	1.69891	0.515064	3.29844	0.00097224	0.0052222	LOC103713354	Shiu:WNK_NRBP	Day8shoot
432.912	1.69891	0.515064	3.29844	0.00097224	0.0052222	LOC103713354	Shiu:WNK_NRBP	Day8shoot
162.147	-2.54968	0.935084	-2.72668	0.00639747	0.0245233	LOC103713459	Shiu:RLK-Pelle_WAK	Day8shoot
426.423	4.38206	1.17144	3.74074	0.000183479	0.00129336	LOC103713504	Shiu:TKL_Gdt	Day8shoot
182.596	3.34629	0.743595	4.50015	6.79069e-06	7.96732e-05	LOC103713541	Shiu:RLK-Pelle_L-LEC	Day8shoot
13.7434	6.3571	1.45734	4.36212	1.28808e-05	0.000136799	LOC103713703	Shiu:RLK-Pelle_RLCK-VIII	Day8shoot
181.073	-4.44801	1.11745	-3.98049	6.87742e-05	0.000567164	LOC103713757	Shiu:RLK-Pelle_LRR-XI-1	Day8shoot
135.003	3.7539	0.924487	4.06053	4.89624e-05	0.000424014	LOC103713890	Shiu:RLK-Pelle_L-LEC	Day8shoot
82.3988	4.27325	0.910627	4.69265	2.69693e-06	3.64488e-05	LOC103713892	Shiu:RLK-Pelle_L-LEC	Day8shoot
55.0622	3.97951	1.35861	2.9291	0.00339946	0.0146854	LOC103714124	Shiu:RLK-Pelle_DLSV	Day8shoot
1342.08	1.83708	0.500578	3.66991	0.000242634	0.00163701	LOC103714158	Shiu:CMGC_GSK	Day8shoot
1342.08	1.83708	0.500578	3.66991	0.000242634	0.00163701	LOC103714158	Shiu:CMGC_GSK	Day8shoot
125.834	3.31101	0.90324	3.66571	0.000246655	0.00166053	LOC103714183	Shiu:TKL_CTR1-DRK-2	Day8shoot
640.561	1.29062	0.390853	3.30206	0.00095976	0.00517004	LOC103714344	Shiu:STE_STE7	Day8shoot
461.184	-1.77726	0.408098	-4.35498	1.33078e-05	0.000140482	LOC103714529	Shiu:CAMK_CDPK	Day8shoot
134.29	-2.17993	0.886087	-2.46018	0.0138869	0.0461382	LOC103714632	Shiu:RLK-Pelle_RLCK-VI	Day8shoot
[truncated: 1,905 more rows]
