# Supplementary material for: Time-resolved transcriptome analysis reveals molecular signatures of Fusarium proliferatum DSM106835-induced sudden decline syndrome in date palm (Phoenix dactylifera L.)
Source: J Exp Bot. 2025 Dec 16;77(6):1676–96. doi: 10.1093/jxb/eraf540 (PMC13017883; doi:10.1093/jxb/eraf540)
Supplement: eraf540_Supplementary_Data [file eraf540_supplementary_data.zip › jexbot316454-file011.xlsx]

## Sheet: Root (4 dpi)
Table S10A. List of DEGs encoding TFs enriched in roots of date palm seedlings during Fp infection at 4 dpi.
	baseMean	log2FoldChange	lfcSE	stat	pvalue	padj	is_predicted_tf	tf_family
LOC103712902	331.002	-5.98785	0.730173	-8.2006	2.39197e-16	1.83717e-13	TRUE	NAC
LOC103719962	618.613	2.78032	0.3571	7.78583	6.92545e-15	4.1897e-12	TRUE	C2H2
LOC113462247	1241.86	7.71707	1.04128	7.41111	1.25243e-13	5.5692e-11	TRUE	NAC
LOC103709106	268.721	6.09458	0.827747	7.36285	1.80031e-13	7.68191e-11	TRUE	NAC
LOC120112406	304.924	3.97052	0.546464	7.26584	3.70734e-13	1.34677e-10	TRUE	RAV
LOC113463055	90.0745	5.11333	0.712824	7.17334	7.31894e-13	2.42899e-10	TRUE	bZIP
LOC103718882	159.27	4.97372	0.712598	6.97969	2.95828e-12	9.03687e-10	TRUE	MYB_related
LOC103708865	997.784	4.45901	0.640458	6.96222	3.34944e-12	1.01168e-09	TRUE	WRKY
LOC103711583	56.9942	-3.69034	0.532586	-6.92909	4.23568e-12	1.22216e-09	TRUE	MYB_related
LOC103705890	372.06	3.98187	0.578122	6.88761	5.67392e-12	1.48084e-09	TRUE	NAC
LOC103709614	382.777	5.8195	0.85058	6.8418	7.82049e-12	1.96477e-09	TRUE	WRKY
LOC103719571	242.326	-5.06183	0.744913	-6.79519	1.08173e-11	2.55079e-09	TRUE	NAC
LOC103714091	700.721	2.13253	0.31604	6.74768	1.50231e-11	3.47439e-09	TRUE	WRKY
LOC103721211	273.539	3.46388	0.54271	6.38256	1.74152e-10	2.83385e-08	TRUE	WRKY
LOC103700251	187.087	-3.69309	0.579474	-6.37317	1.85159e-10	2.96276e-08	TRUE	NAC
LOC103710554	252.15	-2.25193	0.354068	-6.36016	2.01548e-10	3.18707e-08	TRUE	MYB_related
LOC103710089	453.405	5.71179	0.910264	6.27487	3.49934e-10	5.11245e-08	TRUE	ERF
LOC103695685	91.4333	-5.04142	0.806607	-6.25016	4.10043e-10	5.89454e-08	TRUE	NAC
LOC103706364	557.923	3.05762	0.492721	6.20558	5.44952e-10	7.48183e-08	TRUE	bHLH
LOC103723043	236.901	-3.93196	0.635738	-6.18488	6.21516e-10	8.39954e-08	TRUE	GATA
LOC103703252	226.045	5.95093	0.966764	6.15552	7.48306e-10	9.67113e-08	TRUE	ERF
LOC120110333	37.4437	19.4264	3.16052	6.14659	7.91659e-10	1.0086e-07	TRUE	WRKY
LOC103699977	1897.13	6.51024	1.07857	6.03598	1.58004e-09	1.83873e-07	TRUE	MYB_related
LOC103714322	727.485	-2.6243	0.443707	-5.91448	3.32923e-09	3.45546e-07	TRUE	MYB_related
LOC120108988	1211.2	1.77395	0.303003	5.85456	4.78265e-09	4.72674e-07	TRUE	bZIP
LOC120112443	671.865	4.92737	0.843	5.84504	5.06458e-09	4.96883e-07	TRUE	ERF
LOC103703634	297.491	3.30345	0.567646	5.81957	5.89993e-09	5.60431e-07	TRUE	ERF
LOC103719287	181.421	4.38949	0.758762	5.78507	7.24833e-09	6.62754e-07	TRUE	NAC
LOC103710422	518.347	6.21128	1.09063	5.69514	1.23273e-08	1.05201e-06	TRUE	WRKY
LOC103705292	229.323	11.1486	1.96244	5.68096	1.33944e-08	1.12874e-06	TRUE	C2H2
LOC103701239	2458.37	7.04622	1.24213	5.67268	1.40578e-08	1.16637e-06	TRUE	ERF
LOC103720486	109.267	-2.90003	0.521067	-5.56556	2.61311e-08	2.02437e-06	TRUE	MYB
LOC103721507	4548.98	3.47066	0.627871	5.52766	3.24523e-08	2.43683e-06	TRUE	WRKY
LOC103709109	7459.71	5.31866	0.966074	5.50543	3.68268e-08	2.73475e-06	TRUE	NAC
LOC103704371	1695.04	4.41641	0.806373	5.47689	4.32875e-08	3.14501e-06	TRUE	ERF
LOC103696506	133.701	-3.27464	0.600878	-5.44976	5.04368e-08	3.56801e-06	TRUE	MYB_related
LOC103697097	5391.21	2.20314	0.406146	5.42449	5.81193e-08	4.02671e-06	TRUE	GRAS
LOC103714369	2033.8	2.56782	0.474057	5.41669	6.07129e-08	4.16348e-06	TRUE	ERF
LOC103707293	134.383	-3.26829	0.616198	-5.30396	1.13316e-07	6.93889e-06	TRUE	NF-YB
LOC103720004	2046.11	3.56746	0.678323	5.25924	1.44654e-07	8.56515e-06	TRUE	C2H2
LOC103713218	1609.39	3.65473	0.700053	5.22064	1.78304e-07	1.00909e-05	TRUE	ERF
LOC103708187	498.004	2.93144	0.562679	5.20979	1.89057e-07	1.06323e-05	TRUE	RAV
LOC103714002	775.778	3.04337	0.586816	5.18624	2.14582e-07	1.17963e-05	TRUE	RAV
LOC103705940	78.0894	-4.00916	0.773799	-5.18114	2.20537e-07	1.20743e-05	TRUE	MYB_related
LOC103718883	55.268	3.90335	0.758062	5.14911	2.61721e-07	1.38496e-05	TRUE	MYB_related
LOC103719797	247.277	5.31793	1.03952	5.11577	3.12471e-07	1.573e-05	TRUE	C2H2
LOC103714777	174.225	4.31167	0.846099	5.09594	3.47017e-07	1.71165e-05	TRUE	MYB_related
LOC103723641	244.664	-2.47149	0.487363	-5.07115	3.95425e-07	1.90841e-05	TRUE	GATA
LOC103705893	1009.42	4.59221	0.908016	5.05741	4.24981e-07	2.01133e-05	TRUE	NAC
LOC120111353	94.061	-2.59351	0.513445	-5.05118	4.39084e-07	2.06354e-05	TRUE	bZIP
LOC108511557	509.191	3.51138	0.699308	5.02122	5.13435e-07	2.3513e-05	TRUE	WRKY
LOC103712724	153.728	4.36686	0.880815	4.95775	7.13135e-07	3.06238e-05	TRUE	WRKY
LOC103696344	221.561	5.33568	1.08391	4.92264	8.53836e-07	3.58078e-05	TRUE	NAC
LOC103718394	139.126	-4.52556	0.92351	-4.90039	9.56475e-07	3.88986e-05	TRUE	C2H2
LOC103721902	113.786	-4.27623	0.874703	-4.88878	1.01463e-06	4.10153e-05	TRUE	NAC
LOC103709105	701.23	3.10752	0.637157	4.87716	1.07622e-06	4.27342e-05	TRUE	NAC
LOC103697177	389.064	4.43091	0.91014	4.86838	1.12518e-06	4.42208e-05	TRUE	WRKY
LOC103714507	73.9308	-2.88345	0.592892	-4.86337	1.15404e-06	4.51571e-05	TRUE	MYB_related
LOC103720124	434.98	1.16457	0.23983	4.85583	1.19881e-06	4.6699e-05	TRUE	GeBP
LOC103716950	84.6213	-2.68613	0.554927	-4.8405	1.2951e-06	4.9243e-05	TRUE	GRAS
LOC103703576	567.058	4.87029	1.00985	4.82279	1.41565e-06	5.30491e-05	TRUE	ERF
LOC103724036	1935.92	2.11606	0.448759	4.71536	2.41283e-06	8.41251e-05	TRUE	bZIP
LOC103710221	174.014	-1.96226	0.416178	-4.71496	2.41754e-06	8.41251e-05	TRUE	NAC
LOC103713437	187.032	-2.07579	0.441012	-4.70688	2.51534e-06	8.63567e-05	TRUE	NAC
LOC103717512	6217.24	2.4478	0.521996	4.68931	2.74128e-06	9.23447e-05	TRUE	WRKY
LOC103719947	10571.7	3.64902	0.779997	4.67826	2.89326e-06	9.68574e-05	TRUE	NAC
LOC103722888	640.222	3.19661	0.688665	4.64175	3.45466e-06	0.000112568	TRUE	NAC
LOC103709684	4595.4	4.8509	1.04917	4.62357	3.77188e-06	0.000120565	TRUE	NAC
LOC103705501	852.793	2.72427	0.589864	4.61847	3.86581e-06	0.000123129	TRUE	C2H2
LOC103697241	13901.3	3.47191	0.754401	4.60221	4.18039e-06	0.00013052	TRUE	NAC
LOC103717705	60.9386	-2.90262	0.631143	-4.59899	4.24538e-06	0.000132395	TRUE	bZIP
LOC103705330	893.947	4.27553	0.93915	4.55255	5.2999e-06	0.000159364	TRUE	C2H2
LOC103708338	224.448	3.16073	0.694575	4.55059	5.34964e-06	0.000160144	TRUE	WRKY
LOC103712768	365.009	8.45888	1.85901	4.55021	5.35929e-06	0.000160254	TRUE	B3
LOC103716221	702.645	3.88138	0.855796	4.5354	5.74932e-06	0.000168911	TRUE	WRKY
LOC103719142	366.824	-1.70908	0.378723	-4.51275	6.39933e-06	0.000183202	TRUE	Dof
LOC103707964	683.579	-2.48205	0.551307	-4.50212	6.72792e-06	0.000190379	TRUE	HD-ZIP
LOC103719563	160.116	2.31812	0.516198	4.49075	7.09726e-06	0.000198531	TRUE	MYB_related
LOC103714164	712.734	2.06328	0.462161	4.46442	8.02846e-06	0.000218885	TRUE	HSF
LOC103707269	1155.07	3.31171	0.7433	4.45541	8.37323e-06	0.000226676	TRUE	ERF
LOC103724249	820.149	-1.73685	0.391886	-4.43203	9.3351e-06	0.000248464	TRUE	G2-like
LOC103708379	2188.78	2.42214	0.550305	4.40145	1.07528e-05	0.000279824	TRUE	MYB_related
LOC103719651	48.9237	-2.87266	0.656425	-4.37623	1.2075e-05	0.00030885	TRUE	MYB_related
LOC103696539	1033.56	3.68916	0.843134	4.37553	1.21135e-05	0.000309539	TRUE	C2H2
LOC103696470	59.9979	3.82219	0.884621	4.32071	1.55526e-05	0.000382512	TRUE	WRKY
LOC103702435	111.22	-2.45276	0.569331	-4.30814	1.64633e-05	0.000401239	TRUE	GRAS
LOC103719776	412.39	-2.77133	0.643632	-4.30577	1.66406e-05	0.000405192	TRUE	GATA
LOC103709581	191.776	3.34957	0.778162	4.30446	1.67392e-05	0.000406488	TRUE	bHLH
LOC120111623	166.018	-4.83352	1.12711	-4.28843	1.79943e-05	0.000429593	TRUE	ERF
LOC103719413	122.367	-1.63996	0.383375	-4.27768	1.88848e-05	0.000444976	TRUE	MYB_related
LOC103709657	1089.07	1.19353	0.280485	4.25524	2.08821e-05	0.000486862	TRUE	Dof
LOC103710296	176.443	-2.71758	0.638689	-4.25494	2.09105e-05	0.000487103	TRUE	MYB_related
LOC103701007	832.851	2.69461	0.639539	4.21337	2.5159e-05	0.000567863	TRUE	WRKY
LOC103698314	55.7181	5.60826	1.33473	4.2018	2.64797e-05	0.000592648	TRUE	Dof
LOC103718252	939.969	-2.01301	0.481325	-4.18223	2.88662e-05	0.000635008	TRUE	GATA
LOC103722686	674.788	3.70384	0.88638	4.17861	2.93297e-05	0.00064153	TRUE	ERF
LOC103711000	116.44	-4.20138	1.00617	-4.17564	2.97154e-05	0.000648385	TRUE	ERF
LOC103721161	2629.72	4.16511	0.998882	4.16977	3.04911e-05	0.000662085	TRUE	ERF
LOC103705139	25.7197	4.6847	1.13776	4.11749	3.83026e-05	0.000799626	TRUE	ERF
LOC103708748	44.0485	-3.71477	0.903091	-4.1134	3.89874e-05	0.000811191	TRUE	ERF
LOC103711128	36.455	5.04731	1.22783	4.11076	3.94354e-05	0.000819877	TRUE	ERF
LOC103719199	112.555	-1.87643	0.459002	-4.08807	4.34981e-05	0.00088719	TRUE	Dof
LOC103722268	1378.4	-1.94477	0.477989	-4.06865	4.7287e-05	0.00094722	TRUE	TCP
LOC103711460	89.3856	6.84468	1.68283	4.06736	4.75489e-05	0.000951049	TRUE	GRAS
LOC103713206	367.365	-2.21027	0.54443	-4.05978	4.91182e-05	0.000976623	TRUE	NAC
LOC103702004	125.327	-2.699	0.667215	-4.04517	5.22841e-05	0.00102293	TRUE	ZF-HD
LOC103718406	1938.35	2.40118	0.596037	4.02858	5.61153e-05	0.00108213	TRUE	DBB
LOC120104086	863.219	-0.960641	0.241262	-3.98173	6.84163e-05	0.00127278	TRUE	HB-other
LOC103698111	615.943	2.04708	0.51817	3.9506	7.79563e-05	0.00140551	TRUE	ERF
LOC103705587	2159.95	3.18684	0.815142	3.90955	9.24679e-05	0.00160473	TRUE	ERF
LOC103704539	169.476	4.7606	1.21892	3.90559	9.39974e-05	0.00162707	TRUE	bHLH
LOC103709320	362.424	3.20193	0.824676	3.88265	0.000103325	0.00176355	TRUE	ZF-HD
LOC103702199	3322.08	3.32408	0.862592	3.8536	0.000116395	0.00193367	TRUE	NAC
LOC103705944	2750.04	3.53776	0.920217	3.84448	0.000120808	0.00199604	TRUE	C2H2
LOC103716697	688.769	-1.56526	0.407455	-3.84156	0.000122254	0.00201375	TRUE	TCP
LOC103696620	457.268	2.09696	0.546285	3.83857	0.000123752	0.00203344	TRUE	ERF
LOC103701744	1339.66	1.56586	0.40856	3.83264	0.000126776	0.00207425	TRUE	ERF
LOC103707689	50.881	-2.39199	0.624653	-3.82931	0.000128502	0.00209993	TRUE	Dof
LOC103714361	25.9233	-4.21856	1.11116	-3.79653	0.000146735	0.00234236	TRUE	LBD
LOC103698048	1358.98	-1.27731	0.336872	-3.79168	0.000149632	0.00237872	TRUE	C3H
LOC103720799	206.058	5.25483	1.38902	3.78312	0.000154874	0.00244285	TRUE	WRKY
LOC103703635	847.931	2.37167	0.630817	3.75969	0.000170126	0.00263074	TRUE	ERF
LOC103709098	387.891	1.78379	0.477207	3.73797	0.00018551	0.00281903	TRUE	MYB
LOC103709686	221.028	3.4298	0.921151	3.72338	0.000196571	0.00294222	TRUE	NAC
LOC113461070	108.619	6.46281	1.7367	3.72131	0.000198189	0.00296313	TRUE	MYB_related
LOC103711129	87.0722	3.97834	1.06922	3.7208	0.000198594	0.00296601	TRUE	ERF
LOC103709134	4518.4	3.11343	0.843538	3.69092	0.000223442	0.0032609	TRUE	C2H2
LOC103701821	58.5348	-2.69888	0.732201	-3.68598	0.000227827	0.00331768	TRUE	GRAS
LOC120109078	129.242	3.69038	1.00452	3.67378	0.000238986	0.00345584	TRUE	MYB_related
LOC103700970	116.176	1.32236	0.360469	3.66843	0.000244042	0.00351761	TRUE	bZIP
LOC103699090	193.963	3.00011	0.82279	3.64626	0.000266087	0.00376709	TRUE	NAC
LOC103719442	33.8438	4.19195	1.15212	3.63848	0.000274249	0.00385987	TRUE	ERF
LOC103712559	166.058	-1.64429	0.452424	-3.63439	0.000278634	0.0039032	TRUE	GRAS
LOC103703260	191.603	2.93437	0.811186	3.61738	0.0002976	0.00410682	TRUE	GRAS
LOC103711270	1649.03	1.61367	0.447744	3.604	0.000313359	0.00426302	TRUE	C2H2
LOC103717086	175.055	1.67815	0.466518	3.59719	0.000321675	0.004341	TRUE	ERF
LOC103709031	51.2573	2.36783	0.65936	3.5911	0.000329288	0.00441713	TRUE	WRKY
LOC103695579	117.066	-3.21262	0.896369	-3.58404	0.000338325	0.00452255	TRUE	ERF
LOC103712638	59.789	-3.66097	1.02678	-3.56548	0.000363197	0.00480496	TRUE	MYB_related
LOC103708042	3043.31	3.06909	0.864098	3.55178	0.000382633	0.00500634	TRUE	ERF
LOC120107301	4177.23	3.11386	0.880765	3.53541	0.000407148	0.00525694	TRUE	ERF
LOC103697736	1078.57	2.32395	0.657324	3.53547	0.00040705	0.00525694	TRUE	Trihelix
LOC103702204	9550.08	3.93117	1.11337	3.53087	0.00041419	0.00533506	TRUE	NAC
LOC103708579	77.6623	-2.06618	0.586771	-3.52127	0.000429482	0.00549517	TRUE	GRAS
LOC103707319	608.126	-2.2233	0.632448	-3.51539	0.00043911	0.00560235	TRUE	NAC
LOC120104052	395.355	-1.67842	0.477776	-3.51298	0.000443119	0.00564011	TRUE	LBD
LOC103701291	367.9	-1.33082	0.380834	-3.49449	0.000474977	0.00597253	TRUE	TCP
LOC103702783	166.307	-2.65135	0.762824	-3.4757	0.000509521	0.00630324	TRUE	MYB_related
LOC103720275	527.001	3.87154	1.12384	3.44492	0.000571227	0.00691388	TRUE	WRKY
LOC103698840	563.266	2.01534	0.584993	3.44507	0.000570914	0.00691388	TRUE	C2H2
LOC103719401	110.378	4.56111	1.3271	3.43689	0.000588441	0.00708078	TRUE	bHLH
LOC103724191	2809.87	2.16054	0.637987	3.38649	0.000707925	0.00822049	TRUE	ERF
LOC103697117	253.674	2.42045	0.715902	3.38097	0.000722298	0.0083621	TRUE	C2H2
LOC120107864	192.808	-2.1802	0.649186	-3.35837	0.000784045	0.00889427	TRUE	GRAS
LOC103711020	2266.45	-2.1682	0.646406	-3.35424	0.000795837	0.00900408	TRUE	HD-ZIP
LOC103722869	329.993	-4.03948	1.20681	-3.34723	0.000816239	0.00919235	TRUE	bHLH
LOC103723401	975.103	1.48275	0.444964	3.33229	0.000861335	0.00958377	TRUE	bZIP
LOC103706307	852.381	-1.97918	0.594643	-3.32834	0.000873638	0.00969658	TRUE	BBR-BPC
LOC103721381	714.735	1.03982	0.312958	3.32255	0.000891979	0.0098473	TRUE	TCP
LOC103701387	27.4053	5.40103	1.63667	3.30001	0.000966812	0.0105052	TRUE	bHLH
LOC103705817	363.276	-2.61317	0.796299	-3.28164	0.00103204	0.0110048	TRUE	C2H2
LOC120103830	449.622	-1.55704	0.474756	-3.27967	0.0010393	0.0110735	TRUE	GRAS
LOC103697432	619.77	0.830619	0.253509	3.27649	0.00105108	0.0111572	TRUE	FAR1
LOC103710289	61.9495	3.22168	0.985264	3.26987	0.00107597	0.0113651	TRUE	ERF
LOC103703962	685.375	-1.28253	0.39427	-3.25293	0.00114221	0.0118628	TRUE	HB-other
LOC103707844	523.087	-0.762261	0.234901	-3.24503	0.00117438	0.0121123	TRUE	TCP
LOC103707564	690.828	-1.24891	0.384896	-3.2448	0.00117533	0.0121126	TRUE	NF-YB
LOC103708157	136.789	2.90559	0.904875	3.21104	0.00132256	0.0133458	TRUE	WRKY
LOC103719154	777.299	1.29855	0.406493	3.19451	0.00140066	0.01392	TRUE	bHLH
LOC103713530	159.556	-3.08292	0.965979	-3.1915	0.00141536	0.0140397	TRUE	MYB_related
LOC103706344	64.9774	4.74935	1.49537	3.17604	0.00149302	0.0145682	TRUE	C2H2
LOC103696467	360.6	-1.08668	0.343081	-3.16741	0.00153802	0.0149004	TRUE	BBR-BPC
LOC103705196	439.164	-1.51874	0.479493	-3.16739	0.00153815	0.0149004	TRUE	TCP
LOC103707702	292.259	3.90633	1.23553	3.16167	0.00156868	0.0151253	TRUE	MYB_related
LOC120107586	44.0059	-6.62841	2.10128	-3.15446	0.00160795	0.015399	TRUE	MYB
LOC103698605	947.791	3.40492	1.08025	3.15198	0.00162166	0.0154806	TRUE	ERF
LOC103697724	1011.92	2.7672	0.878656	3.14935	0.00163633	0.0155667	TRUE	bHLH
LOC103720129	108.015	3.3373	1.06065	3.14647	0.00165252	0.0156429	TRUE	LBD
LOC103715872	1848.26	1.37051	0.43638	3.14064	0.0016858	0.0158564	TRUE	ERF
LOC103702487	579.459	-1.2564	0.400966	-3.13344	0.00172772	0.0161828	TRUE	Nin-like
LOC103705865	43.7232	5.87273	1.87535	3.13154	0.00173894	0.0162667	TRUE	ZF-HD
LOC120105322	217.284	-2.33179	0.745685	-3.12704	0.00176575	0.0164758	TRUE	HSF
LOC103695867	35.075	4.32364	1.39484	3.09973	0.00193694	0.0177588	TRUE	SBP
LOC103716290	176.753	-1.7468	0.56836	-3.07341	0.00211627	0.0190139	TRUE	GRAS
LOC103702578	43.3892	3.19407	1.04045	3.06989	0.00214138	0.0191891	TRUE	LBD
LOC103711097	134.878	-1.93566	0.63328	-3.05656	0.00223893	0.0198768	TRUE	MYB
LOC120111578	4278.78	-1.00695	0.331882	-3.03406	0.00241286	0.0211417	TRUE	CO-like
LOC103713935	493.459	2.21292	0.730283	3.03022	0.00244376	0.0213359	TRUE	NAC
LOC120113147	42.2683	-2.5998	0.860091	-3.0227	0.00250529	0.0217319	TRUE	LBD
LOC103716279	810.77	4.51017	1.49388	3.0191	0.00253524	0.021928	TRUE	CO-like
LOC103700856	119.697	-1.32641	0.441711	-3.0029	0.00267421	0.0228725	TRUE	WRKY
LOC103724248	48.3606	4.07119	1.35756	2.99891	0.00270946	0.0231005	TRUE	M-type_MADS
LOC103701915	313.874	2.93275	0.984115	2.98009	0.00288166	0.0242229	TRUE	RAV
LOC103709447	55.5037	-3.10104	1.04397	-2.97044	0.00297378	0.0247649	TRUE	bZIP
LOC103695489	874.187	-1.1674	0.393187	-2.96907	0.00298702	0.0248675	TRUE	MYB_related
LOC103708584	673.631	0.986522	0.332506	2.96693	0.00300791	0.0249563	TRUE	Nin-like
LOC103704898	44.4062	-2.33123	0.792778	-2.94058	0.00327599	0.0265656	TRUE	MYB_related
LOC103705433	254.231	-2.06718	0.703022	-2.94043	0.0032776	0.0265707	TRUE	bHLH
LOC103714426	696.514	-1.56597	0.535819	-2.92258	0.00347145	0.0277985	TRUE	GRAS
LOC103709154	229.364	-1.86864	0.639535	-2.92188	0.00347929	0.0278364	TRUE	Dof
LOC103713455	939.978	-2.42625	0.830522	-2.92135	0.00348517	0.0278503	TRUE	MYB_related
LOC103698411	38.4243	-2.97866	1.02365	-2.90983	0.00361622	0.0286084	TRUE	WOX
LOC103715562	30.2497	5.46592	1.87867	2.90945	0.0036206	0.0286346	TRUE	ERF
LOC103707018	35.2232	2.50833	0.865569	2.89789	0.00375681	0.0294949	TRUE	ERF
LOC103717082	4025.34	1.92734	0.666579	2.89138	0.00383551	0.0299814	TRUE	LBD
LOC103723921	362.472	1.44681	0.503169	2.8754	0.00403515	0.0311883	TRUE	ERF
LOC103703276	114.216	-2.9873	1.03903	-2.87509	0.00403914	0.0312053	TRUE	MYB_related
LOC103709300	109.99	-2.10958	0.734866	-2.87069	0.00409572	0.0315236	TRUE	MYB_related
LOC103706739	56.364	5.51933	1.92365	2.8692	0.00411511	0.0316335	TRUE	ZF-HD
LOC120110421	310.209	-1.38237	0.485491	-2.84736	0.00440833	0.0332798	TRUE	HD-ZIP
LOC103723238	822.498	-0.789397	0.278141	-2.83812	0.00453799	0.0340755	TRUE	C3H
LOC103716877	63.7294	4.37065	1.54631	2.82651	0.00470587	0.0350716	TRUE	ERF
LOC103712514	1943.84	0.847615	0.300448	2.82117	0.0047849	0.0355129	TRUE	bZIP
LOC103706749	76.1277	3.34294	1.18565	2.81951	0.00480973	0.0356283	TRUE	ERF
LOC103712904	441.503	3.20959	1.13927	2.81725	0.00484371	0.0357912	TRUE	LBD
LOC103712541	70.8803	4.32125	1.53428	2.81647	0.00485548	0.0358388	TRUE	ERF
LOC103708961	822.916	0.78537	0.279448	2.81043	0.00494746	0.0363127	TRUE	BES1
LOC103707623	370.688	-1.80531	0.642894	-2.8081	0.00498351	0.0364535	TRUE	bHLH
LOC103707142	105.742	-1.5401	0.549129	-2.80463	0.00503743	0.0367344	TRUE	ERF
LOC103703019	80.44	2.57414	0.918715	2.80189	0.0050804	0.0369358	TRUE	bZIP
LOC103713957	2017.31	1.94805	0.695272	2.80185	0.00508105	0.0369358	TRUE	LBD
LOC103701445	246.073	-0.854662	0.305911	-2.79383	0.00520883	0.0375903	TRUE	Trihelix
LOC103703306	46.7791	3.14956	1.1284	2.79117	0.00525186	0.037785	TRUE	ERF
LOC103709517	3377.83	1.0966	0.392889	2.79112	0.00525267	0.037785	TRUE	C3H
LOC103714696	72.5919	-1.26983	0.454977	-2.79099	0.00525478	0.03779	TRUE	DBB
LOC103723537	63.8868	4.81786	1.73256	2.78078	0.00542285	0.0388014	TRUE	MYB_related
LOC103709218	2827.76	1.9596	0.705504	2.77759	0.00547635	0.0390388	TRUE	C2H2
LOC103712974	101.092	-2.20394	0.793666	-2.77691	0.00548791	0.0391005	TRUE	bHLH
LOC103705440	640.858	-1.74473	0.631377	-2.76337	0.00572074	0.0402684	TRUE	G2-like
LOC103695972	41.3177	-2.07284	0.756731	-2.7392	0.00615889	0.0428144	TRUE	MYB
LOC103721805	213.214	2.80958	1.02803	2.73297	0.00627664	0.0434928	TRUE	Trihelix
LOC103712198	1148.62	1.56473	0.573027	2.73064	0.0063211	0.0437152	TRUE	GATA
LOC103704058	374.909	-0.773212	0.284056	-2.72204	0.00648795	0.0445945	TRUE	MYB_related
LOC120111715	288.811	7.5825	2.78827	2.71942	0.00653955	0.0448117	TRUE	ZF-HD
LOC103708860	435.336	1.09782	0.404661	2.71295	0.00666871	0.0455227	TRUE	ERF
LOC103714608	407.467	2.53368	0.934617	2.71093	0.00670943	0.0457007	TRUE	NAC
LOC103696771	89.9075	-1.14091	0.422358	-2.70128	0.00690724	0.0467474	TRUE	Dof
LOC103709034	58.7345	-2.40587	0.891109	-2.69986	0.00693685	0.0468769	TRUE	WRKY
LOC103699560	49.1145	4.45619	1.6568	2.68963	0.00715309	0.0478808	TRUE	LBD
LOC120108675	153.176	-1.85087	0.688969	-2.68643	0.007222	0.048246	TRUE	Dof
LOC103706555	266.917	-1.21156	0.451572	-2.68298	0.00729691	0.0486497	TRUE	Dof
LOC103707227	507.261	0.603315	0.224982	2.68162	0.00732666	0.0487755	TRUE	C3H

## Sheet: Root (8 dpi)
Table S10B.List of DEGs encoding TFs enriched in roots of date palm seedlings during Fp infection at 8 dpi.
	baseMean	log2FoldChange	lfcSE	stat	pvalue	padj	is_predicted_tf	tf_family
LOC120111078	204.221	25.1675	2.40223	10.4767	1.10498e-25	4.02447e-22	TRUE	C2H2
LOC103702506	104.964	5.60177	0.647345	8.65345	4.9964e-18	2.38656e-15	TRUE	bHLH
LOC120110421	310.209	-4.69764	0.559269	-8.3996	4.48018e-17	1.50045e-14	TRUE	HD-ZIP
LOC120112406	304.924	4.5611	0.549275	8.30386	1.00783e-16	2.96619e-14	TRUE	RAV
LOC103718406	1938.35	4.92661	0.595274	8.27621	1.27163e-16	3.59722e-14	TRUE	DBB
LOC103718882	159.27	6.14921	0.774033	7.94438	1.95167e-15	3.69259e-13	TRUE	MYB_related
LOC103716951	566.688	3.58906	0.452097	7.93871	2.04289e-15	3.76732e-13	TRUE	Trihelix
LOC120110333	37.4437	24.3862	3.14342	7.75785	8.6382e-15	1.21929e-12	TRUE	WRKY
LOC103696539	1033.56	6.79345	0.881123	7.70999	1.25826e-14	1.65891e-12	TRUE	C2H2
LOC120104086	863.219	-1.88509	0.244835	-7.69943	1.36672e-14	1.78574e-12	TRUE	HB-other
LOC103711882	726.292	5.40295	0.703714	7.67776	1.619e-14	2.0781e-12	TRUE	ERF
LOC103699090	193.963	6.6377	0.866194	7.66306	1.81549e-14	2.2606e-12	TRUE	NAC
LOC113462247	1241.86	7.85868	1.04233	7.53955	4.7159e-14	4.99663e-12	TRUE	NAC
LOC103703260	191.603	6.01791	0.810082	7.42877	1.09611e-13	1.03692e-11	TRUE	GRAS
LOC103703634	297.491	4.29635	0.579343	7.4159	1.20799e-13	1.11897e-11	TRUE	ERF
LOC103695920	421.122	-3.84343	0.520512	-7.38394	1.53673e-13	1.35684e-11	TRUE	HD-ZIP
LOC103709320	362.424	9.15845	1.24742	7.34194	2.10518e-13	1.80407e-11	TRUE	ZF-HD
LOC103721805	213.214	7.51513	1.02823	7.30879	2.69558e-13	2.25046e-11	TRUE	Trihelix
LOC103704539	169.476	8.20714	1.14446	7.17117	7.43606e-13	5.47133e-11	TRUE	bHLH
LOC103720004	2046.11	4.90762	0.695064	7.06066	1.65709e-12	1.04057e-10	TRUE	C2H2
LOC103718179	208.976	6.1406	0.871006	7.05001	1.78903e-12	1.11382e-10	TRUE	C2H2
LOC103706344	64.9774	10.3014	1.47162	7.00005	2.55866e-12	1.53083e-10	TRUE	C2H2
LOC103718366	808.431	6.19031	0.885353	6.99191	2.71177e-12	1.60595e-10	TRUE	GATA
LOC103696506	133.701	-4.27248	0.613136	-6.96824	3.2092e-12	1.84796e-10	TRUE	MYB_related
LOC103695877	69.315	6.96805	1.00332	6.945	3.78459e-12	2.13705e-10	TRUE	bHLH
LOC103701239	2458.37	8.6499	1.24573	6.94363	3.8216e-12	2.15377e-10	TRUE	ERF
LOC103703252	226.045	6.35222	0.916771	6.9289	4.24116e-12	2.36367e-10	TRUE	ERF
LOC103709106	268.721	5.69941	0.826683	6.89431	5.41254e-12	2.92047e-10	TRUE	NAC
LOC103700439	144.656	5.35986	0.778687	6.8832	5.85234e-12	3.13772e-10	TRUE	ZF-HD
LOC103717906	245.056	5.09346	0.748357	6.80619	1.00217e-11	5.00006e-10	TRUE	NAC
LOC103720129	108.015	6.74945	0.995874	6.77741	1.22346e-11	5.81532e-10	TRUE	LBD
LOC103698840	563.266	3.94899	0.588729	6.70766	1.9777e-11	8.77081e-10	TRUE	C2H2
LOC113463055	90.0745	4.61034	0.6916	6.66619	2.62538e-11	1.11999e-09	TRUE	bZIP
LOC103697848	291.596	3.21879	0.485505	6.62978	3.36183e-11	1.37575e-09	TRUE	ERF
LOC103705808	140.586	4.55493	0.691188	6.58999	4.39848e-11	1.73892e-09	TRUE	HB-other
LOC103695564	2624.12	5.87383	0.903027	6.5046	7.79011e-11	2.8587e-09	TRUE	CO-like
LOC103696714	486.928	4.74428	0.729919	6.49973	8.04651e-11	2.93783e-09	TRUE	GRAS
LOC103700432	231.232	4.68473	0.720778	6.49955	8.05616e-11	2.93783e-09	TRUE	MYB_related
LOC103711228	86.525	5.64451	0.888558	6.35244	2.11933e-10	6.49276e-09	TRUE	LBD
LOC103704003	585.697	-1.14431	0.180141	-6.35229	2.1214e-10	6.49276e-09	TRUE	FAR1
LOC103718479	113.882	5.62169	0.887699	6.33288	2.40634e-10	7.26565e-09	TRUE	C2H2
LOC103712768	365.009	11.0469	1.7561	6.29061	3.16228e-10	9.17721e-09	TRUE	B3
LOC120105544	81.3799	8.20381	1.30658	6.27883	3.41123e-10	9.69687e-09	TRUE	NAC
LOC103695542	138.33	4.84363	0.772939	6.2665	3.69242e-10	1.03747e-08	TRUE	MYB_related
LOC103710089	453.405	5.69126	0.910353	6.25171	4.05989e-10	1.12126e-08	TRUE	ERF
LOC103710289	61.9495	5.42471	0.868318	6.24738	4.17398e-10	1.1471e-08	TRUE	ERF
LOC103704727	108.635	6.83042	1.09579	6.23336	4.56548e-10	1.23744e-08	TRUE	MYB_related
LOC103710207	78.3966	3.68608	0.593154	6.21437	5.15309e-10	1.37496e-08	TRUE	bHLH
LOC103708338	224.448	4.26108	0.686273	6.20902	5.33153e-10	1.41997e-08	TRUE	WRKY
LOC108511557	509.191	4.34076	0.700054	6.20061	5.62451e-10	1.48443e-08	TRUE	WRKY
LOC103705944	2750.04	5.71443	0.927461	6.16137	7.21199e-10	1.83402e-08	TRUE	C2H2
LOC103718883	55.268	5.19159	0.842609	6.16133	7.21348e-10	1.83402e-08	TRUE	MYB_related
LOC103708865	997.784	3.8745	0.630159	6.14845	7.82425e-10	1.96023e-08	TRUE	WRKY
LOC103695954	236.79	2.82759	0.460607	6.13884	8.31267e-10	2.06133e-08	TRUE	C2H2
LOC103708157	136.789	6.33322	1.03538	6.11678	9.54839e-10	2.3165e-08	TRUE	WRKY
LOC103701721	42.6097	6.65178	1.08831	6.11203	9.8372e-10	2.3747e-08	TRUE	LBD
LOC103705501	852.793	3.61246	0.594041	6.08117	1.19309e-09	2.79221e-08	TRUE	C2H2
LOC103719981	195.475	3.37122	0.555247	6.07157	1.26664e-09	2.94793e-08	TRUE	C2H2
LOC103709989	214.797	4.0297	0.663989	6.06893	1.28766e-09	2.98953e-08	TRUE	TCP
LOC103721642	81.1919	5.89315	0.978451	6.02294	1.71281e-09	3.81837e-08	TRUE	Dof
LOC103714777	174.225	4.88401	0.812205	6.01327	1.81818e-09	4.03476e-08	TRUE	MYB_related
LOC103706749	76.1277	6.95229	1.15686	6.00963	1.85951e-09	4.1077e-08	TRUE	ERF
LOC103718810	859.119	-3.05429	0.51015	-5.98704	2.13695e-09	4.62932e-08	TRUE	Dof
LOC103706005	3115.79	4.8464	0.81418	5.95249	2.64089e-09	5.56784e-08	TRUE	ERF
LOC103714550	40.3222	10.0352	1.68615	5.95158	2.65566e-09	5.59493e-08	TRUE	bHLH
LOC103708353	48.9918	5.36309	0.901822	5.94696	2.73174e-09	5.74277e-08	TRUE	ERF
LOC103719155	96.2129	4.97583	0.839831	5.9248	3.12672e-09	6.48421e-08	TRUE	NF-YC
LOC103711460	89.3856	9.95751	1.68179	5.92079	3.204e-09	6.61623e-08	TRUE	GRAS
LOC103713220	78.6592	5.60792	0.950597	5.89936	3.64909e-09	7.39385e-08	TRUE	ERF
LOC103719906	62.5269	6.71524	1.1416	5.8823	4.04603e-09	8.05804e-08	TRUE	WOX
LOC103709109	7459.71	5.68519	0.966624	5.88149	4.06601e-09	8.09231e-08	TRUE	NAC
LOC103716279	810.77	5.96868	1.01486	5.88128	4.07101e-09	8.09672e-08	TRUE	CO-like
LOC103712007	112.788	4.7263	0.80879	5.84367	5.10625e-09	9.94523e-08	TRUE	C2H2
LOC103705890	372.06	3.57581	0.61201	5.84274	5.13501e-09	9.9879e-08	TRUE	NAC
LOC103712876	87.4151	8.7687	1.50153	5.83986	5.22441e-09	1.01011e-07	TRUE	LBD
LOC103701359	163.816	4.28443	0.733989	5.83719	5.3089e-09	1.02373e-07	TRUE	ERF
LOC113461070	108.619	8.5394	1.46421	5.83208	5.4742e-09	1.04797e-07	TRUE	MYB_related
LOC103724255	163.231	4.44095	0.761963	5.82831	5.59927e-09	1.06753e-07	TRUE	Trihelix
LOC103714497	117.07	6.81883	1.17182	5.81901	5.91987e-09	1.11859e-07	TRUE	GRAS
LOC103701782	1110.3	-3.76144	0.646442	-5.81869	5.93122e-09	1.11973e-07	TRUE	HD-ZIP
LOC103723176	118.308	4.93535	0.856525	5.76207	8.30887e-09	1.4789e-07	TRUE	ZF-HD
LOC103714608	407.467	5.39863	0.940863	5.73796	9.58252e-09	1.66846e-07	TRUE	NAC
LOC103696344	221.561	8.54433	1.4895	5.73636	9.67309e-09	1.677e-07	TRUE	NAC
LOC103709105	701.23	3.67174	0.640086	5.73633	9.67512e-09	1.677e-07	TRUE	NAC
LOC103695467	1405.36	-1.44139	0.251568	-5.72963	1.00649e-08	1.73321e-07	TRUE	FAR1
LOC103716877	63.7294	7.49504	1.30846	5.72813	1.01546e-08	1.7466e-07	TRUE	ERF
LOC103700970	116.176	2.12413	0.371523	5.71735	1.08197e-08	1.84683e-07	TRUE	bZIP
LOC120104650	548.653	3.91639	0.686722	5.70303	1.17699e-08	1.99037e-07	TRUE	ZF-HD
LOC103714452	871.056	1.67979	0.295113	5.69201	1.25555e-08	2.10731e-07	TRUE	C2H2
LOC103708362	581.299	3.66227	0.643477	5.69138	1.26015e-08	2.1126e-07	TRUE	MYB_related
LOC103719401	110.378	6.28749	1.10547	5.68761	1.28827e-08	2.14873e-07	TRUE	bHLH
LOC103715216	47.3816	6.17874	1.08635	5.6876	1.28834e-08	2.14873e-07	TRUE	M-type_MADS
LOC103718008	54.95	6.20881	1.09274	5.68188	1.33221e-08	2.20299e-07	TRUE	C2H2
LOC103711531	495.695	3.76287	0.662474	5.68002	1.34678e-08	2.22456e-07	TRUE	ZF-HD
LOC103713232	1641.04	-1.91485	0.337168	-5.67921	1.35319e-08	2.23261e-07	TRUE	bHLH
LOC120111578	4278.78	-1.89553	0.334006	-5.67514	1.38576e-08	2.28247e-07	TRUE	CO-like
LOC120108063	97.7103	7.45671	1.31535	5.66898	1.43653e-08	2.35412e-07	TRUE	bZIP
LOC103712541	70.8803	8.65263	1.5285	5.66087	1.50605e-08	2.45149e-07	TRUE	ERF
LOC103708209	109.565	9.17693	1.62156	5.65933	1.51962e-08	2.46807e-07	TRUE	C2H2
LOC103704174	71.0414	7.11092	1.25772	5.65382	1.56917e-08	2.53302e-07	TRUE	WOX
LOC103718752	81.4988	5.72855	1.01987	5.61696	1.94343e-08	3.04275e-07	TRUE	Trihelix
LOC103710681	68.2048	4.88448	0.870966	5.60812	2.04537e-08	3.16495e-07	TRUE	WRKY
LOC103698314	55.7181	7.09413	1.26514	5.60738	2.05418e-08	3.17689e-07	TRUE	Dof
LOC103695867	35.075	8.4145	1.50064	5.60728	2.05534e-08	3.177e-07	TRUE	SBP
LOC103716352	99.1581	7.34646	1.31316	5.59449	2.21265e-08	3.37894e-07	TRUE	WOX
LOC103699977	1897.13	6.04341	1.08038	5.59378	2.22184e-08	3.38445e-07	TRUE	MYB_related
LOC103697292	51.0841	7.72548	1.39081	5.55466	2.7815e-08	4.08285e-07	TRUE	ERF
LOC103695945	54.1405	4.13558	0.744868	5.5521	2.82259e-08	4.13899e-07	TRUE	NAC
LOC103709684	4595.4	5.82507	1.05144	5.5401	3.02299e-08	4.37559e-07	TRUE	NAC
LOC103705894	184.858	2.13344	0.387048	5.51209	3.54589e-08	5.02707e-07	TRUE	C3H
LOC113461132	98.7064	4.6953	0.853423	5.50172	3.76095e-08	5.2913e-07	TRUE	NAC
LOC103705203	300.403	2.98225	0.542787	5.49433	3.92203e-08	5.48726e-07	TRUE	C2H2
LOC103710235	159.946	4.26994	0.778225	5.48677	4.0936e-08	5.69877e-07	TRUE	MYB_related
LOC103722063	42.8923	7.42789	1.35631	5.47655	4.33702e-08	5.99183e-07	TRUE	bHLH
LOC103701391	69.8717	4.22178	0.775656	5.44285	5.24343e-08	7.05262e-07	TRUE	ARF
LOC103721381	714.735	1.71302	0.314731	5.44279	5.24523e-08	7.05262e-07	TRUE	TCP
LOC103723537	63.8868	7.57941	1.39638	5.42789	5.70229e-08	7.57627e-07	TRUE	MYB_related
LOC103716546	319.137	4.49632	0.82908	5.42327	5.8519e-08	7.72791e-07	TRUE	SBP
LOC103719455	653.508	-1.6008	0.295186	-5.42302	5.86003e-08	7.73296e-07	TRUE	Dof
LOC103721203	44.9266	6.23566	1.15143	5.41559	6.10864e-08	7.9815e-07	TRUE	NF-YB
LOC103703714	128.458	5.39155	1.00524	5.36346	8.16417e-08	1.02358e-06	TRUE	ERF
LOC103721507	4548.98	3.36397	0.627793	5.3584	8.39626e-08	1.04682e-06	TRUE	WRKY
LOC103719287	181.421	4.01309	0.749347	5.35545	8.53449e-08	1.06133e-06	TRUE	NAC
LOC103710422	518.347	6.66992	1.2477	5.34578	9.0027e-08	1.11243e-06	TRUE	WRKY
LOC103704371	1695.04	4.28931	0.803285	5.33972	9.30921e-08	1.14159e-06	TRUE	ERF
LOC103722021	1351.63	6.0748	1.14551	5.30315	1.13822e-07	1.35808e-06	TRUE	ERF
LOC103721408	335.738	3.93484	0.74245	5.2998	1.15931e-07	1.38042e-06	TRUE	bHLH
LOC103724248	48.3606	7.43941	1.40667	5.28866	1.23215e-07	1.45643e-06	TRUE	M-type_MADS
LOC103697265	54.7765	6.19118	1.1716	5.28437	1.2614e-07	1.48499e-06	TRUE	WRKY
LOC103724249	820.149	-2.08643	0.39489	-5.28357	1.2669e-07	1.49025e-06	TRUE	G2-like
LOC103700902	37.4937	7.85033	1.48916	5.27164	1.35212e-07	1.57587e-06	TRUE	bZIP
LOC103722888	640.222	3.76008	0.713787	5.26779	1.38079e-07	1.60672e-06	TRUE	NAC
LOC103719797	247.277	5.42382	1.0299	5.26636	1.39153e-07	1.61662e-06	TRUE	C2H2
LOC103703255	47.5384	4.35233	0.826745	5.26442	1.4063e-07	1.63314e-06	TRUE	ARF
LOC103718184	25.3696	5.08123	0.965426	5.2632	1.41569e-07	1.64207e-06	TRUE	MYB
LOC120113284	39.8295	7.08402	1.34718	5.25842	1.45296e-07	1.68062e-06	TRUE	ERF
LOC103703014	461.27	2.60088	0.495063	5.25364	1.4912e-07	1.71871e-06	TRUE	TCP
LOC103699560	49.1145	8.04799	1.53494	5.2432	1.57811e-07	1.80603e-06	TRUE	LBD
LOC103722685	26.7055	5.11881	0.979744	5.22464	1.74491e-07	1.9729e-06	TRUE	ERF
LOC103713252	35.2793	5.922	1.13416	5.22149	1.77485e-07	2.00285e-06	TRUE	WOX
LOC103710339	35.1923	5.13506	0.983853	5.21934	1.79565e-07	2.02085e-06	TRUE	C2H2
LOC103705444	40.1884	3.13607	0.601537	5.21342	1.85386e-07	2.07673e-06	TRUE	Trihelix
LOC103715951	38.9677	4.47498	0.858787	5.21082	1.88005e-07	2.10284e-06	TRUE	MYB_related
LOC103698111	615.943	2.69764	0.519022	5.19755	2.01935e-07	2.23717e-06	TRUE	ERF
LOC103714002	775.778	3.06707	0.590585	5.19329	2.06613e-07	2.27689e-06	TRUE	RAV
LOC103704356	1157.44	-0.97144	0.187175	-5.18999	2.10301e-07	2.3088e-06	TRUE	FAR1
LOC103717106	61.7477	3.86417	0.745405	5.18399	2.17188e-07	2.37546e-06	TRUE	B3
LOC103721971	20.5393	6.99075	1.35089	5.17492	2.28014e-07	2.47435e-06	TRUE	LBD
LOC103724040	47.5192	8.57206	1.66044	5.16253	2.43636e-07	2.62919e-06	TRUE	GRAS
LOC103708058	570.504	2.45934	0.477453	5.15096	2.59155e-07	2.77917e-06	TRUE	bHLH
LOC103708530	206.279	6.50733	1.26347	5.15035	2.60006e-07	2.78624e-06	TRUE	bHLH
LOC103702292	761.289	1.75875	0.341929	5.14361	2.69505e-07	2.86577e-06	TRUE	FAR1
LOC103722072	231.462	3.376	0.65753	5.13437	2.83088e-07	2.97952e-06	TRUE	ZF-HD
LOC103702894	69.1735	4.26389	0.830606	5.13347	2.84447e-07	2.98988e-06	TRUE	B3
LOC103698081	47.5597	8.05779	1.57234	5.12472	2.97979e-07	3.10411e-06	TRUE	ERF
LOC103719947	10571.7	4.00662	0.781904	5.12419	2.98826e-07	3.11183e-06	TRUE	NAC
LOC103709614	382.777	4.26707	0.835282	5.10854	3.24649e-07	3.35199e-06	TRUE	WRKY
LOC103723984	43.7348	5.49597	1.07708	5.10264	3.34951e-07	3.44858e-06	TRUE	Nin-like
LOC103711752	71.0547	7.05764	1.38514	5.09525	3.48288e-07	3.57075e-06	TRUE	NF-YB
LOC103700111	39.9747	3.76429	0.74229	5.07118	3.95354e-07	3.98027e-06	TRUE	bZIP
LOC103712543	555.568	5.6742	1.12103	5.06161	4.15722e-07	4.15537e-06	TRUE	bHLH
LOC103724115	21.1955	4.31678	0.854048	5.05449	4.31538e-07	4.29284e-06	TRUE	NF-YB
LOC103705893	1009.42	4.57766	0.90871	5.03753	4.71572e-07	4.63882e-06	TRUE	NAC
LOC103721089	1236.64	-1.23494	0.245147	-5.03754	4.71548e-07	4.63882e-06	TRUE	FAR1
LOC103721387	77.5124	8.82158	1.75981	5.0128	5.36429e-07	5.19267e-06	TRUE	ERF
LOC103695772	33.5377	6.76308	1.34991	5.01001	5.44266e-07	5.26107e-06	TRUE	ERF
LOC120111009	26.971	5.60656	1.11954	5.00793	5.5019e-07	5.30824e-06	TRUE	HD-ZIP
LOC103724267	37.3606	4.31575	0.86459	4.99167	5.98592e-07	5.69415e-06	TRUE	Trihelix
LOC103705139	25.7197	6.42495	1.29758	4.95147	7.36563e-07	6.84133e-06	TRUE	ERF
LOC103700331	159.241	8.23534	1.66346	4.95072	7.39409e-07	6.85902e-06	TRUE	C2H2
LOC103708860	435.336	1.96853	0.400483	4.91538	8.8609e-07	8.03548e-06	TRUE	ERF
LOC103712528	60.7195	3.33313	0.679544	4.90496	9.34473e-07	8.41401e-06	TRUE	ERF
LOC103703306	46.7791	5.70731	1.16383	4.90388	9.39601e-07	8.45496e-06	TRUE	ERF
LOC103717176	493.313	1.38488	0.283418	4.88636	1.02716e-06	9.13567e-06	TRUE	HSF
LOC103706739	56.364	8.40004	1.7222	4.8775	1.07439e-06	9.50642e-06	TRUE	ZF-HD
LOC120108964	34.7116	6.03548	1.23784	4.87582	1.08359e-06	9.56455e-06	TRUE	M-type_MADS
LOC103714322	727.485	-2.18321	0.448459	-4.86825	1.12592e-06	9.89028e-06	TRUE	MYB_related
LOC103723067	28.668	8.48466	1.74355	4.86632	1.13694e-06	9.97499e-06	TRUE	bHLH
LOC103722730	48.2868	7.18628	1.48082	4.85293	1.21654e-06	1.05683e-05	TRUE	bHLH
LOC103713574	68.2723	4.95349	1.02106	4.85132	1.22644e-06	1.0648e-05	TRUE	GRAS
LOC103702602	84.8297	1.99047	0.410562	4.84817	1.24608e-06	1.07896e-05	TRUE	M-type_MADS
LOC103702316	207.733	1.67957	0.346668	4.84489	1.26685e-06	1.09337e-05	TRUE	Trihelix
LOC103722066	25.1493	8.63568	1.78447	4.83936	1.3026e-06	1.1209e-05	TRUE	MYB_related
LOC103705940	78.0894	-3.72989	0.774681	-4.81474	1.47389e-06	1.24731e-05	TRUE	MYB_related
LOC103719506	18.0206	6.46936	1.34722	4.802	1.57087e-06	1.31903e-05	TRUE	ERF
LOC103700894	23.1729	6.58404	1.37384	4.79243	1.64769e-06	1.37404e-05	TRUE	MYB_related
LOC103712854	57.3717	6.86692	1.43294	4.79218	1.6498e-06	1.3754e-05	TRUE	GATA
LOC103712724	153.728	4.20929	0.878415	4.79191	1.65203e-06	1.37647e-05	TRUE	WRKY
LOC103721187	31.4462	5.91488	1.23716	4.781	1.74428e-06	1.44589e-05	TRUE	ERF
LOC103696470	59.9979	3.95538	0.82766	4.779	1.76173e-06	1.45911e-05	TRUE	WRKY
LOC103710430	312.939	2.19493	0.460176	4.76978	1.84431e-06	1.51973e-05	TRUE	WRKY
LOC103721730	59.7875	6.82537	1.4317	4.76731	1.86706e-06	1.53587e-05	TRUE	WOX
LOC103704194	37.4827	8.9174	1.87751	4.74959	2.03833e-06	1.65231e-05	TRUE	WRKY
LOC103702439	19.6312	5.36691	1.1307	4.74652	2.06942e-06	1.67491e-05	TRUE	M-type_MADS
LOC103723240	22.3273	8.01173	1.68887	4.74384	2.09702e-06	1.69395e-05	TRUE	M-type_MADS
LOC103707220	22.6133	8.48334	1.79077	4.73726	2.16626e-06	1.74435e-05	TRUE	Dof
LOC103697533	980.174	-0.860352	0.181697	-4.73509	2.1896e-06	1.75947e-05	TRUE	FAR1
LOC103715610	55.84	5.70996	1.20893	4.72314	2.32227e-06	1.85076e-05	TRUE	NAC
LOC103700921	19.6804	5.55963	1.17948	4.71363	2.43347e-06	1.92989e-05	TRUE	ERF
LOC103722092	113.22	4.32769	0.918575	4.71131	2.46124e-06	1.94811e-05	TRUE	TCP
LOC103719861	29.6803	6.99892	1.48626	4.70909	2.48826e-06	1.96745e-05	TRUE	ERF
LOC103721747	36.2255	3.06163	0.651713	4.69782	2.62959e-06	2.06296e-05	TRUE	GRAS
LOC103708287	192.669	4.29137	0.916171	4.68402	2.81296e-06	2.19089e-05	TRUE	TCP
LOC103705112	16.5728	6.29708	1.34588	4.6788	2.88564e-06	2.23436e-05	TRUE	C2H2
LOC103703576	567.058	4.73916	1.01348	4.67615	2.92317e-06	2.25982e-05	TRUE	ERF
LOC103722897	48.0225	5.27743	1.13453	4.65165	3.29294e-06	2.51234e-05	TRUE	bHLH
LOC103716907	148.974	4.84554	1.04196	4.65041	3.31273e-06	2.5248e-05	TRUE	bHLH
LOC103701387	27.4053	5.699	1.2261	4.64808	3.3504e-06	2.54684e-05	TRUE	bHLH
LOC103704867	10.148	5.04452	1.08567	4.64647	3.37668e-06	2.56281e-05	TRUE	ERF
LOC103711088	31.4284	5.927	1.27704	4.6412	3.46393e-06	2.6222e-05	TRUE	ERF
LOC103711128	36.455	5.69311	1.23113	4.6243	3.7586e-06	2.8189e-05	TRUE	ERF
LOC103705572	31.6056	3.24194	0.701688	4.6202	3.83367e-06	2.86929e-05	TRUE	C2H2
LOC103703692	1554.46	2.13473	0.462549	4.61515	3.92812e-06	2.92645e-05	TRUE	TCP
LOC103724036	1935.92	2.06972	0.449183	4.60775	4.07049e-06	3.02478e-05	TRUE	bZIP
LOC120112443	671.865	3.84855	0.835281	4.60749	4.07566e-06	3.02785e-05	TRUE	ERF
LOC103705326	73.9856	5.10241	1.10951	4.5988	4.2493e-06	3.13925e-05	TRUE	ERF
LOC103717754	107.535	4.07934	0.88874	4.59003	4.43192e-06	3.256e-05	TRUE	HD-ZIP
LOC103706114	50.1068	7.80869	1.7047	4.58069	4.63445e-06	3.38431e-05	TRUE	M-type_MADS
LOC103701394	60.4354	3.87203	0.846448	4.57445	4.77483e-06	3.47116e-05	TRUE	GRAS
LOC103719142	366.824	-1.75749	0.384274	-4.57353	4.79583e-06	3.48469e-05	TRUE	Dof
LOC103713218	1609.39	3.19121	0.698962	4.56565	4.97959e-06	3.59847e-05	TRUE	ERF
LOC103714297	48.2083	2.92481	0.640651	4.56537	4.98625e-06	3.60239e-05	TRUE	Dof
LOC103704662	188.218	2.8026	0.614734	4.55904	5.1387e-06	3.7006e-05	TRUE	ERF
LOC103720275	527.001	5.18147	1.13709	4.55679	5.19401e-06	3.73305e-05	TRUE	WRKY
LOC103718256	34.2245	4.49255	0.986094	4.5559	5.21613e-06	3.7471e-05	TRUE	ERF
LOC103711129	87.0722	4.95188	1.08722	4.55464	5.24751e-06	3.76685e-05	TRUE	ERF
LOC120104052	395.355	-2.19179	0.482413	-4.54338	5.53581e-06	3.93879e-05	TRUE	LBD
LOC103723162	40.8074	8.35397	1.8487	4.51884	6.21801e-06	4.36669e-05	TRUE	ERF
LOC103720751	53.2056	10.3807	2.30303	4.5074	6.56273e-06	4.5746e-05	TRUE	MYB_related
LOC103706364	557.923	2.25579	0.500558	4.50655	6.58892e-06	4.58737e-05	TRUE	bHLH
LOC103695575	25.2468	4.83578	1.07596	4.49438	6.97743e-06	4.83131e-05	TRUE	LFY
LOC103721161	2629.72	4.47566	0.998824	4.48093	7.43199e-06	5.10361e-05	TRUE	ERF
LOC103723651	209.193	1.61291	0.360077	4.47935	7.4869e-06	5.13405e-05	TRUE	TCP
LOC120105346	47.0902	9.25682	2.06802	4.47617	7.59942e-06	5.20386e-05	TRUE	ERF
LOC103707269	1155.07	3.32798	0.744059	4.47274	7.72247e-06	5.28067e-05	TRUE	ERF
LOC103707964	683.579	-2.47528	0.55442	-4.46463	8.02081e-06	5.46161e-05	TRUE	HD-ZIP
LOC103718814	21.0289	6.20778	1.39051	4.4644	8.02919e-06	5.46604e-05	TRUE	MYB
LOC103715562	30.2497	7.39017	1.65936	4.45364	8.44285e-06	5.70524e-05	TRUE	ERF
LOC113463113	28.2966	8.68784	1.95286	4.44877	8.63632e-06	5.81818e-05	TRUE	NF-YB
LOC103719651	48.9237	2.5715	0.578811	4.44274	8.88215e-06	5.97275e-05	TRUE	MYB_related
LOC103705332	82.2736	3.58243	0.806826	4.44015	8.98981e-06	6.03539e-05	TRUE	GRAS
LOC120112868	13.858	8.76745	1.98684	4.41275	1.02064e-05	6.75716e-05	TRUE	NAC
LOC103701373	20.2637	3.20061	0.727016	4.4024	1.07062e-05	7.04327e-05	TRUE	GRAS
LOC103719563	160.116	2.29824	0.522417	4.39925	1.08626e-05	7.12523e-05	TRUE	MYB_related
LOC103716859	138.35	3.87937	0.882466	4.39606	1.10235e-05	7.2129e-05	TRUE	ERF
LOC103705585	50.0734	5.42559	1.2372	4.38537	1.15787e-05	7.53223e-05	TRUE	bZIP
LOC103702199	3322.08	3.77505	0.863849	4.37003	1.24227e-05	8.00088e-05	TRUE	NAC
LOC103724041	92.8562	5.21449	1.19459	4.36509	1.27073e-05	8.16615e-05	TRUE	GRAS
LOC103715698	452.996	2.21568	0.507745	4.36376	1.27845e-05	8.21032e-05	TRUE	G2-like
LOC103711433	147.579	-2.74009	0.628527	-4.35954	1.30335e-05	8.35368e-05	TRUE	MYB_related
LOC103709581	191.776	3.32391	0.764509	4.34777	1.37527e-05	8.76126e-05	TRUE	bHLH
LOC103714369	2033.8	2.06326	0.474612	4.34727	1.37843e-05	8.7789e-05	TRUE	ERF
LOC103709120	69.4202	6.02514	1.38752	4.3424	1.40937e-05	8.94854e-05	TRUE	EIL
LOC120111920	192.751	1.48623	0.343054	4.33235	1.47528e-05	9.30419e-05	TRUE	GeBP
LOC103717680	19.5719	8.61164	1.98872	4.33025	1.48941e-05	9.3669e-05	TRUE	MYB_related
LOC103710014	112.402	1.747	0.403568	4.3289	1.49854e-05	9.41821e-05	TRUE	C2H2
LOC103705587	2159.95	3.5279	0.815871	4.3241	1.53158e-05	9.60037e-05	TRUE	ERF
LOC103696467	360.6	-1.50321	0.347757	-4.32258	1.54218e-05	9.65921e-05	TRUE	BBR-BPC
LOC103719291	26.7362	5.21916	1.21385	4.29967	1.71054e-05	0.000105705	TRUE	Trihelix
LOC120111463	34.5447	8.78875	2.04676	4.29398	1.75501e-05	0.000108132	TRUE	ERF
LOC103716011	171.54	3.29708	0.771348	4.27444	1.91618e-05	0.000116803	TRUE	ERF
LOC103711682	55.5227	3.522	0.824088	4.27381	1.92157e-05	0.000117107	TRUE	SBP
LOC103720142	40.2194	7.44394	1.74255	4.27186	1.93852e-05	0.000117967	TRUE	M-type_MADS
LOC120107578	13.0682	7.53276	1.76597	4.2655	1.99453e-05	0.000121072	TRUE	GeBP
LOC103697177	389.064	3.77847	0.886338	4.26301	2.01688e-05	0.000122251	TRUE	WRKY
LOC103698763	68.4502	4.62017	1.08683	4.25103	2.12786e-05	0.000128098	TRUE	WRKY
LOC103702204	9550.08	4.72997	1.11412	4.24547	2.18132e-05	0.000130668	TRUE	NAC
LOC103704311	102.537	2.31451	0.545539	4.24261	2.20937e-05	0.000132213	TRUE	MYB
LOC103712407	22.0737	3.68299	0.868669	4.23981	2.23707e-05	0.000133733	TRUE	C2H2
LOC103701395	18.9211	8.20572	1.93582	4.23889	2.24628e-05	0.000134091	TRUE	NAC
LOC103709031	51.2573	2.69041	0.635056	4.23649	2.27042e-05	0.00013531	TRUE	WRKY
LOC113462357	14.5676	7.05117	1.66714	4.22949	2.34222e-05	0.000138794	TRUE	bHLH
LOC103701823	184.972	3.70413	0.877672	4.22041	2.43864e-05	0.000143429	TRUE	ERF
LOC103724313	29.5847	6.07698	1.4424	4.2131	2.51885e-05	0.000147348	TRUE	MYB
LOC103705151	74.8848	3.50802	0.833927	4.20662	2.59218e-05	0.000150755	TRUE	ERF
LOC103704771	28.5256	4.51906	1.07678	4.19683	2.70675e-05	0.000156233	TRUE	ERF
LOC103699800	68.9505	5.83023	1.39257	4.18666	2.83093e-05	0.00016218	TRUE	bHLH
LOC103715325	718.917	-1.0385	0.248435	-4.18016	2.9131e-05	0.000166299	TRUE	DBB
LOC103708775	32.408	3.70558	0.886959	4.17785	2.94283e-05	0.0001677	TRUE	C3H
LOC103719951	341.706	3.47125	0.832204	4.17116	3.03055e-05	0.000171759	TRUE	ZF-HD
LOC103723887	33.7089	5.31644	1.27501	4.16973	3.04967e-05	0.000172775	TRUE	NF-YB
LOC103704617	142.477	4.49759	1.08189	4.15715	3.22236e-05	0.00018115	TRUE	B3
LOC103709686	221.028	3.88065	0.934051	4.15464	3.25794e-05	0.000183008	TRUE	NAC
LOC103715327	49.4461	8.25059	1.98772	4.15079	3.31337e-05	0.000185621	TRUE	C2H2
LOC103723250	45.8739	9.02679	2.17626	4.14784	3.35625e-05	0.000187591	TRUE	C2H2
LOC103702073	27.9942	4.25743	1.02833	4.14012	3.47123e-05	0.000193054	TRUE	bHLH
LOC103704709	2863.26	-1.12522	0.273004	-4.12161	3.76232e-05	0.000207187	TRUE	bHLH
LOC103715385	357.4	2.1494	0.521541	4.12124	3.76835e-05	0.000207401	TRUE	C2H2
LOC103698690	689.749	-1.39183	0.337869	-4.11944	3.79795e-05	0.000208873	TRUE	WRKY
LOC103709857	53.8774	5.30729	1.2903	4.1132	3.90204e-05	0.00021371	TRUE	MYB_related
LOC103706850	178.051	1.44297	0.3518	4.10168	4.10157e-05	0.000223089	TRUE	FAR1
LOC103717512	6217.24	2.14091	0.522165	4.10006	4.13035e-05	0.000224484	TRUE	WRKY
LOC103724108	14.8746	4.35642	1.06325	4.09726	4.18061e-05	0.000226624	TRUE	bZIP
LOC103696765	997.575	-1.08977	0.267167	-4.07898	4.52338e-05	0.000242677	TRUE	FAR1
LOC103702918	40.3139	6.21831	1.52509	4.07735	4.55514e-05	0.000244021	TRUE	LBD
LOC120106304	235.582	1.9572	0.480582	4.07256	4.64995e-05	0.000248369	TRUE	G2-like
LOC103703427	33.5343	9.30476	2.28992	4.06335	4.83738e-05	0.000256968	TRUE	LBD
LOC103705433	254.231	-2.86877	0.70646	-4.06077	4.8911e-05	0.000259349	TRUE	bHLH
LOC103706746	91.2783	3.33789	0.82308	4.05536	5.00573e-05	0.000264512	TRUE	MYB
LOC103705865	43.7232	7.1868	1.77232	4.05502	5.01292e-05	0.0002647	TRUE	ZF-HD
LOC103719862	43.9555	6.22411	1.53773	4.0476	5.17463e-05	0.000272301	TRUE	ERF
LOC103709185	155.455	3.12964	0.775093	4.03776	5.39631e-05	0.000282894	TRUE	LBD
LOC103698116	63.7206	5.22352	1.29502	4.03356	5.49386e-05	0.000287439	TRUE	SAP
LOC103723911	2073.11	-2.47308	0.613224	-4.03292	5.50887e-05	0.000288017	TRUE	NAC
LOC120110777	138.205	2.69295	0.669004	4.02531	5.69e-05	0.000296053	TRUE	MYB_related
LOC103721020	719.521	1.40179	0.348356	4.02403	5.72113e-05	0.00029746	TRUE	FAR1
LOC103706307	852.381	-2.4073	0.59839	-4.02295	5.74734e-05	0.000298716	TRUE	BBR-BPC
LOC103711534	43.8141	3.5827	0.893767	4.00853	6.10968e-05	0.00031463	TRUE	MYB_related
LOC103717275	202.729	1.9757	0.493072	4.00692	6.15146e-05	0.000316558	TRUE	ERF
LOC113461179	75.6589	2.30589	0.57564	4.00579	6.18093e-05	0.000317737	TRUE	Trihelix
LOC103698941	90.1861	3.55527	0.88767	4.00517	6.19737e-05	0.000318471	TRUE	GRAS
LOC103695454	119.866	4.72462	1.18053	4.00211	6.27812e-05	0.000321712	TRUE	MYB_related
LOC103703230	20.4639	7.21538	1.80506	3.99731	6.40662e-05	0.000327548	TRUE	NAC
LOC120106205	89.0996	2.66308	0.666414	3.99613	6.43861e-05	0.000328837	TRUE	MYB
LOC103714855	10.8331	7.45653	1.86738	3.99304	6.52318e-05	0.000332516	TRUE	ERF
LOC103706294	215.64	-0.955232	0.239653	-3.9859	6.72248e-05	0.000341123	TRUE	bZIP
LOC103711020	2266.45	-2.57831	0.64694	-3.98539	6.73684e-05	0.000341733	TRUE	HD-ZIP
LOC103714261	192.975	3.1107	0.782219	3.97676	6.98609e-05	0.000352474	TRUE	B3
LOC103722204	29.7882	8.81398	2.21676	3.97606	7.00667e-05	0.00035339	TRUE	MYB
LOC103714114	376.322	3.49281	0.878906	3.97404	7.0663e-05	0.000355843	TRUE	bHLH
LOC103706370	391.382	-0.807335	0.20326	-3.97194	7.12894e-05	0.000358316	TRUE	C3H
LOC103702005	58.5785	4.43396	1.11776	3.96682	7.28368e-05	0.000365212	TRUE	MYB_related
LOC120107301	4177.23	3.49061	0.880997	3.96211	7.42888e-05	0.000371412	TRUE	ERF
LOC120109857	239.456	-2.337	0.590276	-3.95916	7.52133e-05	0.000375255	TRUE	CO-like
LOC103709711	21.8864	6.03895	1.52582	3.95784	7.56291e-05	0.000376942	TRUE	bHLH
LOC103713754	456.38	-1.18421	0.299579	-3.95291	7.72067e-05	0.000383689	TRUE	WRKY
LOC103717585	33.1464	8.60719	2.18634	3.9368	8.25758e-05	0.000406771	TRUE	NAC
LOC103713783	15.1625	7.96867	2.02415	3.93679	8.25771e-05	0.000406771	TRUE	ZF-HD
LOC103696020	934.823	1.25806	0.319873	3.93301	8.38873e-05	0.000412318	TRUE	NF-YC
LOC103724038	75.6949	5.70916	1.45363	3.92753	8.58233e-05	0.000420204	TRUE	GRAS
LOC103714072	54.3122	6.92457	1.77139	3.90912	9.26329e-05	0.000448794	TRUE	C3H
LOC103706912	641.585	3.16284	0.814214	3.88453	0.000102526	0.000489883	TRUE	G2-like
LOC103698102	28.6162	4.06478	1.04679	3.88309	0.000103139	0.00049249	TRUE	bHLH
LOC108511252	39.3165	3.11168	0.802492	3.87752	0.000105526	0.000502237	TRUE	G2-like
LOC120104311	84.3693	6.33517	1.63536	3.87387	0.000107122	0.000508837	TRUE	C3H
LOC103721021	336.048	1.55062	0.400282	3.87383	0.000107139	0.000508838	TRUE	FAR1
LOC103697736	1078.57	2.54801	0.658966	3.86668	0.000110328	0.00052194	TRUE	Trihelix
LOC113463626	419.765	1.46566	0.379448	3.86262	0.000112178	0.000529575	TRUE	FAR1
LOC113462066	14.8703	7.13432	1.84736	3.8619	0.000112507	0.000530784	TRUE	NAC
LOC103698048	1358.98	-1.30362	0.337897	-3.85804	0.0001143	0.000537795	TRUE	C3H
LOC103707119	254.416	-1.75554	0.455175	-3.85684	0.000114863	0.00054006	TRUE	Trihelix
LOC113463502	22.3741	3.79135	0.984059	3.85277	0.000116791	0.000547626	TRUE	M-type_MADS
LOC103701022	231.477	3.43945	0.895121	3.84244	0.000121817	0.00056908	TRUE	MYB
LOC103701915	313.874	3.82549	0.996735	3.83803	0.000124027	0.000577927	TRUE	RAV
LOC103709203	79.5705	2.71026	0.706968	3.83365	0.000126258	0.000586445	TRUE	MYB
LOC120111583	129.065	3.57627	0.932999	3.83309	0.000126542	0.00058758	TRUE	MYB_related
LOC103702475	516.862	4.21351	1.10095	3.82715	0.000129634	0.00060021	TRUE	NAC
LOC120111715	288.811	10.652	2.78498	3.82479	0.000130884	0.000605425	TRUE	ZF-HD
LOC103707107	6883.08	-1.45623	0.381003	-3.82211	0.000132314	0.000611262	TRUE	CO-like
LOC103708584	673.631	1.26849	0.332696	3.81275	0.000137428	0.000631382	TRUE	Nin-like
LOC103714826	2127.2	2.46111	0.647692	3.79982	0.000144804	0.000662243	TRUE	ERF
LOC103702960	24.4345	7.4221	1.95618	3.79418	0.000148135	0.000674934	TRUE	MYB_related
LOC120105628	26.7832	6.05024	1.5959	3.7911	0.000149979	0.000681418	TRUE	NAC
LOC103711097	134.878	-2.40688	0.635379	-3.7881	0.000151804	0.00068885	TRUE	MYB
LOC103710701	550.16	1.97149	0.520589	3.78704	0.000152454	0.000691478	TRUE	Trihelix
LOC103711143	11.3335	6.00361	1.58624	3.78482	0.000153822	0.000696597	TRUE	C2H2
LOC103720799	206.058	5.20064	1.37491	3.78255	0.000155232	0.000701567	TRUE	WRKY
LOC108510684	10.7973	6.12102	1.62803	3.75976	0.000170078	0.000759006	TRUE	ERF
LOC103714164	712.734	1.73182	0.461298	3.75422	0.00017388	0.000773959	TRUE	HSF
LOC103705410	73.5544	3.23098	0.862097	3.74781	0.000178386	0.000791777	TRUE	LBD
LOC103722065	16.2242	4.04129	1.08268	3.73267	0.000189463	0.000834524	TRUE	MYB_related
LOC103721390	2912.41	-1.32112	0.355159	-3.71979	0.000199387	0.000873091	TRUE	GRAS
LOC103703061	60.7573	1.37535	0.371515	3.702	0.000213909	0.000929138	TRUE	NZZ/SPL
LOC103705210	10.4672	5.41673	1.46624	3.6943	0.000220492	0.000953753	TRUE	ERF
LOC103722076	15.2575	7.67589	2.07792	3.69403	0.000220728	0.000954621	TRUE	MYB_related
LOC103711125	393.309	2.57859	0.698551	3.69134	0.000223078	0.000963793	TRUE	Trihelix
LOC103718946	61.5647	2.08291	0.564325	3.69099	0.000223386	0.000964838	TRUE	GRAS
LOC108510889	17.2316	4.64328	1.25824	3.69029	0.000224002	0.000966783	TRUE	NF-YC
LOC103701007	832.851	2.34535	0.639367	3.66823	0.000244232	0.00104282	TRUE	WRKY
LOC103698106	114.819	2.63811	0.719249	3.66787	0.000244577	0.00104383	TRUE	NF-YB
LOC103699288	111.841	2.18645	0.597148	3.66148	0.000250759	0.00106647	TRUE	Dof
LOC103720043	28.7453	5.30079	1.44777	3.66134	0.000250897	0.00106674	TRUE	C2H2
LOC103714991	9.65534	5.60725	1.53312	3.65741	0.000254776	0.0010815	TRUE	MYB_related
LOC103724039	216.556	6.08073	1.66414	3.65397	0.000258217	0.00109388	TRUE	GRAS
LOC103700251	187.087	-2.08349	0.570625	-3.65125	0.000260969	0.00110312	TRUE	NAC
LOC103720661	36.595	11.0194	3.02394	3.64405	0.000268377	0.00113132	TRUE	GRAS
LOC103708330	52.7573	3.4064	0.9368	3.63621	0.000276679	0.00116161	TRUE	ERF
LOC103709218	2827.76	2.56475	0.707011	3.62759	0.000286076	0.00119567	TRUE	C2H2
LOC103701262	61.1664	2.63153	0.726865	3.62038	0.000294169	0.00122533	TRUE	C2H2
LOC120111761	9.17022	8.27983	2.28894	3.61732	0.000297673	0.00123833	TRUE	NAC
LOC103707350	380.278	1.43302	0.396674	3.61259	0.000303155	0.0012588	TRUE	WRKY
LOC120109078	129.242	3.95678	1.09564	3.61139	0.000304565	0.00126358	TRUE	MYB_related
LOC103703552	89.1377	2.07489	0.575318	3.60651	0.000310347	0.00128373	TRUE	C2H2
LOC103714994	301.804	1.43118	0.396975	3.60521	0.000311902	0.00128906	TRUE	ZF-HD
LOC103718134	177.061	1.23047	0.341667	3.60138	0.000316536	0.0013058	TRUE	NF-YB
LOC103703033	68.1443	2.31912	0.644529	3.59817	0.000320466	0.00132015	TRUE	ERF
LOC103719687	34.4535	6.04241	1.67957	3.5976	0.000321171	0.00132268	TRUE	LBD
LOC103705638	209.044	-1.1031	0.306828	-3.59517	0.000324184	0.00133339	TRUE	B3
LOC103720128	886.841	-0.990429	0.275508	-3.59492	0.000324489	0.00133427	TRUE	bHLH
LOC103712913	2263.06	-2.25762	0.628052	-3.59465	0.000324834	0.00133498	TRUE	ERF
LOC103712241	119.756	1.74448	0.485453	3.5935	0.00032626	0.00134023	TRUE	C2H2
LOC103710798	149.712	5.46898	1.52389	3.58882	0.000332172	0.00136202	TRUE	WRKY
LOC103723185	121.391	2.88734	0.805202	3.58586	0.000335966	0.00137429	TRUE	C2H2
LOC103706124	13.989	6.17312	1.72318	3.5824	0.000340454	0.00138991	TRUE	ZF-HD
LOC103716939	141.284	-1.99063	0.555726	-3.58203	0.000340928	0.0013912	TRUE	Trihelix
LOC103721648	2067.01	-1.07467	0.30058	-3.57532	0.000349794	0.0014224	TRUE	bZIP
LOC103698465	114.541	3.82187	1.0725	3.56351	0.000365927	0.00147735	TRUE	ERF
LOC103709896	281.583	-0.789288	0.221603	-3.56172	0.000368434	0.00148685	TRUE	C2H2
LOC103701787	203.515	2.52402	0.709186	3.55904	0.000372216	0.00149921	TRUE	bHLH
LOC103722268	1378.4	-1.70269	0.478511	-3.5583	0.000373262	0.00150238	TRUE	TCP
LOC103724184	28.0942	6.62051	1.86965	3.54104	0.00039855	0.00158989	TRUE	MYB_related
LOC120104560	298.895	-1.74831	0.494326	-3.53676	0.00040506	0.00161273	TRUE	HRT-like
LOC103712458	112.945	3.05545	0.865883	3.52871	0.000417593	0.00165363	TRUE	TCP
LOC103702578	43.3892	3.74105	1.06375	3.51686	0.000436679	0.00171893	TRUE	LBD
LOC103716899	307.604	-1.14313	0.325725	-3.50949	0.000448965	0.00175827	TRUE	BBR-BPC
LOC103699674	65.3681	2.11759	0.604536	3.50284	0.000460324	0.00179623	TRUE	NAC
LOC103708590	1030.94	-0.631179	0.180222	-3.50223	0.000461388	0.00179918	TRUE	FAR1
LOC103722926	25.3768	3.46336	0.989262	3.50096	0.000463593	0.00180681	TRUE	NAC
LOC103701670	42.6018	6.32321	1.81077	3.492	0.000479423	0.00186004	TRUE	NAC
LOC120105174	10.8002	6.29529	1.80392	3.48977	0.000483428	0.00187309	TRUE	NF-YB
LOC103713775	65.5511	7.31873	2.0981	3.48826	0.000486167	0.0018812	TRUE	HB-other
LOC103707018	35.2232	3.00758	0.863203	3.4842	0.000493604	0.00190643	TRUE	ERF
LOC103716697	688.769	-1.42219	0.408978	-3.47743	0.000506254	0.00195012	TRUE	TCP
LOC120113134	138.211	11.6568	3.3675	3.46154	0.000537093	0.00205206	TRUE	LBD
LOC103711054	33.5542	3.42096	0.98984	3.45607	0.000548115	0.00208846	TRUE	LBD
LOC103701802	2437.3	-1.08737	0.315296	-3.44873	0.000563236	0.00213908	TRUE	M-type_MADS
LOC103698771	23.7286	7.42233	2.1536	3.44647	0.000567963	0.00215479	TRUE	MYB_related
LOC103708720	26.8683	6.89817	2.01591	3.42186	0.000621932	0.00232801	TRUE	M-type_MADS
LOC103709162	116.307	2.99065	0.873975	3.42189	0.000621871	0.00232801	TRUE	B3
LOC103708379	2188.78	1.8864	0.551522	3.42036	0.000625386	0.00233937	TRUE	MYB_related
LOC103704898	44.4062	-2.80275	0.819538	-3.41991	0.000626421	0.0023424	TRUE	MYB_related
LOC103696592	1520.72	-1.72157	0.504012	-3.41574	0.000636101	0.00237168	TRUE	WRKY
LOC103704663	1470.29	1.75896	0.517021	3.4021	0.000668702	0.00247821	TRUE	ERF
LOC103708042	3043.31	2.93962	0.864336	3.40101	0.000671368	0.00248718	TRUE	ERF
LOC103706070	38.9799	4.33836	1.27678	3.3979	0.000679055	0.00251182	TRUE	LBD
LOC103696297	697.463	1.75058	0.515283	3.39732	0.000680494	0.00251619	TRUE	WRKY
LOC103711740	368.457	0.888261	0.262175	3.38804	0.000703929	0.00259166	TRUE	C3H
LOC103718425	1680.37	-1.43037	0.422479	-3.38566	0.000710065	0.00261029	TRUE	C3H
LOC103707403	766.23	1.53172	0.452554	3.3846	0.000712812	0.00261775	TRUE	WRKY
LOC103697241	13901.3	2.55228	0.754382	3.38327	0.000716284	0.00262851	TRUE	NAC
LOC103710323	5.9553	5.46876	1.62582	3.3637	0.00076906	0.00279542	TRUE	NAC
LOC103708187	498.004	1.91165	0.568639	3.3618	0.000774349	0.00281219	TRUE	RAV
LOC103715054	406.061	-0.740232	0.220466	-3.35758	0.000786269	0.00285086	TRUE	FAR1
LOC103724221	150.868	2.94206	0.877202	3.35391	0.00079678	0.00288109	TRUE	NAC
LOC103723951	5.19048	6.2675	1.87741	3.33837	0.000842725	0.0030288	TRUE	M-type_MADS
LOC113462385	23.1145	7.56976	2.26849	3.33692	0.000847124	0.00304215	TRUE	Nin-like
LOC103721546	656.046	2.08106	0.624273	3.33357	0.000857402	0.00307321	TRUE	HSF
LOC120106176	13.9447	7.27904	2.18788	3.32698	0.000877919	0.00313326	TRUE	FAR1
LOC103707658	24.2058	7.93926	2.38738	3.32551	0.000882572	0.00314601	TRUE	M-type_MADS
LOC103711817	27.2602	6.00301	1.80534	3.32514	0.000883732	0.00314938	TRUE	C2H2
LOC103705440	640.858	-2.10563	0.633768	-3.3224	0.000892478	0.00317472	TRUE	G2-like
LOC120105175	21.9082	6.63614	2.00196	3.31481	0.000917045	0.00325377	TRUE	NF-YB
LOC103712791	213.845	2.99277	0.904144	3.31006	0.00093275	0.00330165	TRUE	bHLH
LOC120111864	11.311	8.32158	2.51621	3.30718	0.000942392	0.00333078	TRUE	NAC
LOC103713455	939.978	-2.75087	0.831787	-3.30718	0.000942409	0.00333078	TRUE	MYB_related
LOC103701156	7.48783	5.53576	1.67477	3.3054	0.000948422	0.00335122	TRUE	NAC
LOC103712235	874.368	1.96258	0.596628	3.28946	0.00100379	0.00352507	TRUE	Trihelix
LOC113463163	20.1867	4.86087	1.47944	3.2856	0.00101764	0.0035657	TRUE	bHLH
LOC103707702	292.259	4.11618	1.25342	3.28397	0.00102354	0.00358276	TRUE	MYB_related
LOC103720926	1346.14	-0.788548	0.240116	-3.28403	0.00102336	0.00358276	TRUE	C3H
LOC103714554	2642.91	-1.37201	0.418063	-3.28184	0.00103134	0.00360658	TRUE	RAV
LOC103709304	443.978	-2.17306	0.663366	-3.27581	0.00105359	0.0036703	TRUE	bZIP
LOC103699129	21.1952	2.95498	0.905605	3.26298	0.00110246	0.00381094	TRUE	NF-YB
LOC103702500	195.363	2.93926	0.900894	3.2626	0.00110394	0.00381491	TRUE	ERF
LOC103709119	24.483	7.35943	2.25902	3.2578	0.00112278	0.00387107	TRUE	EIL
LOC103718605	1613.69	-0.630736	0.194269	-3.24672	0.00116744	0.00399998	TRUE	FAR1
LOC103710408	864.217	-1.31478	0.4051	-3.24557	0.00117217	0.00401287	TRUE	G2-like
LOC103704307	8.34814	5.08387	1.56982	3.2385	0.00120158	0.00410026	TRUE	M-type_MADS
LOC103720824	1485.72	2.99064	0.923538	3.23825	0.00120267	0.00410282	TRUE	ZF-HD
LOC103698605	947.791	3.49368	1.0814	3.23071	0.00123484	0.00419587	TRUE	ERF
LOC103719395	896.196	1.48789	0.461209	3.22606	0.00125505	0.00425364	TRUE	NAC
LOC103716706	18.313	7.92904	2.46089	3.22202	0.00127288	0.00430555	TRUE	TCP
LOC103722686	674.788	2.85174	0.885599	3.22013	0.00128133	0.0043306	TRUE	ERF
LOC103710388	25.5971	5.42931	1.68722	3.2179	0.00129133	0.00435833	TRUE	ERF
LOC103709690	4460.87	-2.02563	0.630019	-3.21518	0.0013036	0.0043962	TRUE	C3H
LOC103707462	888	-1.09393	0.341219	-3.20596	0.00134615	0.00451991	TRUE	bZIP
LOC103719962	618.613	1.15286	0.359779	3.20437	0.0013536	0.00453958	TRUE	C2H2
LOC103701108	547.16	-1.11417	0.348345	-3.19847	0.00138158	0.00462066	TRUE	WOX
LOC103709129	83.7171	-1.65857	0.518671	-3.19773	0.00138513	0.00463146	TRUE	LBD
LOC103697117	253.674	2.3146	0.724433	3.19505	0.00139808	0.00466618	TRUE	C2H2
LOC103708616	287.772	2.0442	0.639974	3.1942	0.00140219	0.00467777	TRUE	MYB_related
LOC103703150	155.629	2.11445	0.66235	3.19235	0.0014112	0.00470136	TRUE	NAC
LOC120108560	18.1733	8.40216	2.63568	3.18785	0.00143336	0.00476103	TRUE	NAC
LOC103719325	2529.71	-1.12222	0.353463	-3.17493	0.00149873	0.00494268	TRUE	MYB_related
LOC113461103	13.2267	5.82934	1.8361	3.17485	0.00149916	0.00494295	TRUE	NAC
LOC120109275	12.1547	4.85801	1.53074	3.17363	0.00150546	0.00496031	TRUE	ERF
LOC103711641	216.962	2.80214	0.883781	3.17063	0.00152111	0.00500571	TRUE	GATA
LOC103714181	1981.55	1.41967	0.448486	3.16547	0.0015483	0.00507685	TRUE	MYB
LOC120112050	54.1832	8.56211	2.70617	3.16392	0.0015566	0.00510061	TRUE	bHLH
LOC103701912	14.4416	6.41788	2.03406	3.1552	0.00160386	0.00524014	TRUE	TCP
LOC103723876	321.942	2.40649	0.764223	3.14894	0.00163862	0.00534413	TRUE	GRAS
LOC103717513	22.7792	8.17191	2.59933	3.14385	0.00166744	0.00542415	TRUE	MYB_related
LOC120108103	13.2525	8.12407	2.59517	3.13046	0.00174535	0.00564295	TRUE	ERF
LOC103703325	22438.5	-1.96806	0.629849	-3.12465	0.00178015	0.00573701	TRUE	ERF
LOC103709112	2231.27	-2.02837	0.649674	-3.12214	0.00179543	0.00578048	TRUE	C3H
LOC103704864	56.3539	4.36265	1.39779	3.12112	0.00180166	0.00579736	TRUE	NAC
LOC120109344	9.36064	7.03009	2.254	3.11894	0.00181502	0.00583646	TRUE	ZF-HD
LOC103701586	36.4199	4.10943	1.31805	3.11782	0.00182197	0.00585559	TRUE	SBP
LOC120106084	122.54	1.73146	0.556067	3.11375	0.00184725	0.00592637	TRUE	Trihelix
LOC103716221	702.645	2.67296	0.858922	3.11199	0.0018583	0.00595854	TRUE	WRKY
LOC120107275	37.2055	2.47885	0.796964	3.11037	0.00186851	0.00598778	TRUE	ERF
LOC103698468	43.2238	3.06397	0.986533	3.1058	0.00189768	0.00606679	TRUE	MYB
LOC103702288	5480.12	-1.66417	0.536938	-3.09937	0.00193933	0.00617623	TRUE	C3H
LOC103702733	8.73537	6.35704	2.0512	3.09918	0.00194056	0.00617945	TRUE	GATA
LOC103702025	3559.67	-1.35866	0.438505	-3.0984	0.00194566	0.00619368	TRUE	C2H2
LOC103723119	6.27231	3.88786	1.25492	3.09809	0.0019477	0.00619815	TRUE	M-type_MADS
LOC120104326	15.4096	4.72676	1.52718	3.09509	0.00196756	0.00624767	TRUE	ERF
LOC103713935	493.459	2.25177	0.727524	3.09512	0.00196736	0.00624767	TRUE	NAC
LOC103724191	2809.87	1.97542	0.63881	3.09235	0.0019858	0.00629327	TRUE	ERF
LOC103710236	1846.47	-1.22	0.395733	-3.08288	0.00205011	0.00646962	TRUE	MYB_related
LOC120109258	17.5855	8.45728	2.7439	3.08222	0.00205465	0.00648043	TRUE	ERF
LOC103708186	203.905	1.57	0.509471	3.08163	0.00205872	0.00648977	TRUE	MYB
LOC103721072	140.513	1.48384	0.481741	3.08016	0.00206886	0.00651962	TRUE	GRAS
LOC103720524	142.884	3.19701	1.03968	3.07498	0.00210515	0.00661692	TRUE	NAC
LOC103709531	11.3113	5.69919	1.85506	3.07224	0.00212461	0.00666358	TRUE	G2-like
LOC120105938	17.4165	4.9678	1.61826	3.06983	0.00214177	0.00670515	TRUE	FAR1
LOC103697259	60.8008	3.66941	1.19616	3.06766	0.00215745	0.00674917	TRUE	ERF
LOC103719666	466.127	3.00607	0.981359	3.06317	0.00219004	0.0068379	TRUE	ERF
LOC103697097	5391.21	1.24361	0.407038	3.05527	0.00224858	0.00699742	TRUE	GRAS
LOC103715760	2342.25	-1.07642	0.353131	-3.04822	0.00230201	0.00714216	TRUE	MYB_related
LOC120109076	113.172	2.35997	0.774384	3.04755	0.00230715	0.00715598	TRUE	NAC
LOC103708890	810.786	-0.615256	0.202218	-3.04254	0.00234589	0.00726069	TRUE	NF-YB
LOC103710396	5.37814	6.48809	2.13374	3.04071	0.0023602	0.00729801	TRUE	C2H2
LOC103701640	63.4624	1.44355	0.475667	3.03479	0.00240703	0.00742313	TRUE	HB-other
LOC103705999	19.6446	4.64439	1.53269	3.03023	0.00244369	0.00752263	TRUE	C2H2
LOC103719099	127.222	4.89525	1.61579	3.02964	0.00244845	0.0075357	TRUE	ZF-HD
LOC103717201	156.83	-1.41976	0.470424	-3.01805	0.00254405	0.0077839	TRUE	WRKY
LOC103720729	531.964	-0.605359	0.200715	-3.01602	0.00256118	0.00782726	TRUE	BES1
LOC103715028	310.18	-0.875813	0.290857	-3.01115	0.00260263	0.00793804	TRUE	NAC
LOC103695489	874.187	-1.1895	0.396123	-3.00287	0.00267449	0.00812244	TRUE	MYB_related
LOC103699818	72.4712	-1.40164	0.469695	-2.98415	0.00284371	0.0085614	TRUE	C2H2
LOC103701711	41.1997	4.8242	1.61673	2.98392	0.00284577	0.00856584	TRUE	ZF-HD
LOC120106646	541.314	-1.49386	0.502759	-2.97133	0.00296515	0.00886563	TRUE	NF-YA
LOC103705330	893.947	2.77927	0.936169	2.96877	0.00298995	0.00892752	TRUE	C2H2
LOC103720340	1120.51	-0.846227	0.285379	-2.96527	0.00302417	0.00901121	TRUE	FAR1
LOC103705196	439.164	-1.43167	0.483327	-2.96211	0.00305542	0.00909353	TRUE	TCP
LOC120112145	15.6086	3.54654	1.20013	2.95514	0.00312532	0.00926184	TRUE	ZF-HD
LOC103723261	224.669	-1.66695	0.564682	-2.95201	0.00315715	0.00933966	TRUE	WOX
LOC103702004	125.327	1.83264	0.62166	2.94798	0.00319861	0.00944064	TRUE	ZF-HD
LOC103711368	27.7182	2.29911	0.779955	2.94775	0.00320094	0.00944568	TRUE	C2H2
LOC103713568	149.466	1.13039	0.384178	2.94235	0.00325729	0.00959148	TRUE	Trihelix
LOC103714938	678.743	-0.789449	0.268651	-2.93857	0.00329731	0.00968875	TRUE	WRKY
LOC103703962	685.375	-1.16556	0.396647	-2.93852	0.00329784	0.00968935	TRUE	HB-other
LOC103701220	186.172	1.09588	0.373236	2.93615	0.00332319	0.00975397	TRUE	bZIP
LOC120105178	115.476	8.18132	2.7872	2.93531	0.00333209	0.00977435	TRUE	NF-YB
LOC103715078	53.5652	2.5316	0.862455	2.93534	0.00333187	0.00977435	TRUE	GRAS
LOC103710704	185.448	2.91288	0.996232	2.9239	0.0034568	0.0100812	TRUE	C2H2
LOC103722581	242.446	3.91211	1.33888	2.92194	0.00347864	0.0101337	TRUE	ERF
LOC103709134	4518.4	2.46553	0.84398	2.92131	0.0034856	0.0101499	TRUE	C2H2
LOC103719442	33.8438	3.41405	1.16935	2.9196	0.00350481	0.0101877	TRUE	ERF
LOC103721211	273.539	1.59576	0.546564	2.91962	0.00350462	0.0101877	TRUE	WRKY
LOC103712999	915.037	1.14377	0.391981	2.91792	0.00352371	0.0102374	TRUE	FAR1
LOC103707564	690.828	-1.12999	0.388306	-2.91006	0.0036136	0.0104599	TRUE	NF-YB
LOC103703214	526.883	-1.50347	0.517094	-2.90755	0.00364278	0.0105287	TRUE	TCP
LOC103704877	50.311	2.17857	0.749859	2.9053	0.003669	0.010596	TRUE	NF-YC
LOC103712588	10749.4	-1.95587	0.67553	-2.89531	0.00378787	0.0108768	TRUE	ERF
LOC103718729	3999.47	-1.89096	0.654748	-2.88807	0.00387609	0.0110821	TRUE	HD-ZIP
LOC103717943	532.097	3.13874	1.08687	2.88786	0.00387868	0.0110873	TRUE	ERF
LOC103696378	303.245	2.09663	0.726594	2.88556	0.00390717	0.0111524	TRUE	ERF
LOC103707623	370.688	-1.8613	0.645091	-2.88533	0.00391007	0.0111574	TRUE	bHLH
LOC103710221	174.014	1.17976	0.410099	2.87676	0.00401782	0.0114145	TRUE	NAC
LOC103710925	252.556	1.83712	0.640213	2.86954	0.00411075	0.0116185	TRUE	WRKY
LOC103707706	600.95	-1.09313	0.380995	-2.86914	0.00411584	0.0116306	TRUE	Dof
LOC103724028	23.4173	2.30687	0.804108	2.86886	0.00411955	0.01164	TRUE	C2H2
LOC103710264	1143.29	-0.86999	0.303529	-2.86625	0.00415361	0.0117139	TRUE	bZIP
LOC120112960	9.85816	5.9687	2.09596	2.84771	0.00440347	0.0123345	TRUE	NAC
LOC103722069	45.7065	4.43815	1.56172	2.84183	0.00448548	0.0125305	TRUE	MYB_related
LOC103720355	31.8731	1.74966	0.61631	2.83893	0.00452645	0.0126232	TRUE	C2H2
LOC103712269	359.007	1.66308	0.588204	2.82739	0.00469295	0.0130178	TRUE	HB-other
LOC103708845	277.088	-0.642486	0.228068	-2.81708	0.00484628	0.0133743	TRUE	Trihelix
LOC103709326	295.498	3.19526	1.13488	2.8155	0.00487009	0.0134299	TRUE	ERF
LOC103695882	205.612	-1.86301	0.664125	-2.80521	0.00502832	0.0137996	TRUE	C2H2
LOC113462179	4.31981	5.4065	1.92744	2.80501	0.0050315	0.0138044	TRUE	ERF
LOC103703635	847.931	1.77413	0.632597	2.80452	0.0050392	0.013821	TRUE	ERF
LOC113462917	9.48244	6.97995	2.48925	2.80404	0.00504673	0.0138384	TRUE	NAC
LOC103697252	347.579	1.24477	0.443975	2.8037	0.00505198	0.0138489	TRUE	BES1
LOC103701682	1274.56	0.962478	0.343557	2.80151	0.00508643	0.0139237	TRUE	Trihelix
LOC103722787	29.64	8.39052	3.00856	2.78888	0.005289	0.0144105	TRUE	bHLH
LOC103704749	53.6927	2.64542	0.948688	2.78851	0.00529512	0.0144231	TRUE	MYB_related
LOC120108675	153.176	-1.9252	0.692922	-2.77838	0.00546304	0.0148223	TRUE	Dof
LOC103711302	152.718	-2.18497	0.787052	-2.77614	0.00550079	0.0149081	TRUE	MYB_related
LOC108511736	12.1562	4.06642	1.4668	2.77231	0.00556597	0.0150525	TRUE	Nin-like
LOC103716512	218.624	1.03284	0.37293	2.76954	0.00561364	0.0151491	TRUE	Dof
LOC103696676	307.275	0.950446	0.345716	2.74921	0.00597386	0.0159425	TRUE	FAR1
LOC103699011	5.03195	5.73277	2.08623	2.74791	0.0059977	0.0159959	TRUE	ZF-HD
LOC103715808	362.211	1.89279	0.689075	2.74685	0.00601707	0.0160446	TRUE	ERF
LOC103704058	374.909	-0.793104	0.289052	-2.74381	0.00607299	0.0161671	TRUE	MYB_related
LOC103718923	56.2323	5.9777	2.17924	2.74302	0.00608773	0.0161989	TRUE	bHLH
LOC120105863	10.3168	3.32627	1.21728	2.73254	0.00628487	0.0166459	TRUE	NAC
LOC103705023	988.006	-0.698969	0.256042	-2.7299	0.00633531	0.0167598	TRUE	G2-like
LOC120108079	75.7908	-2.22633	0.819343	-2.71721	0.00658342	0.0173155	TRUE	C3H
LOC103701210	1731.08	-1.25508	0.462887	-2.71141	0.00669978	0.0175819	TRUE	Trihelix
LOC103712198	1148.62	1.54964	0.573947	2.69997	0.00693457	0.0180921	TRUE	GATA
LOC103714997	75.3335	3.32485	1.23546	2.6912	0.00711964	0.0185004	TRUE	GATA
LOC103713451	1368.94	-1.17911	0.439094	-2.68532	0.00724612	0.0187838	TRUE	C3H
LOC120108065	122.473	10.0181	3.73073	2.68528	0.0072469	0.018784	TRUE	MYB
LOC120107791	981.737	-1.35719	0.506086	-2.68174	0.00732401	0.0189487	TRUE	BES1
LOC103720713	13.2087	3.74171	1.39538	2.6815	0.0073293	0.0189607	TRUE	ERF
LOC103719154	777.299	1.08095	0.408078	2.6489	0.00807554	0.020622	TRUE	bHLH
LOC103706542	51.5625	2.83236	1.06976	2.64765	0.00810527	0.0206816	TRUE	bHLH
LOC103702850	633.815	-1.24917	0.473922	-2.63581	0.00839362	0.0213036	TRUE	AP2
LOC103718991	410.015	-0.941656	0.357481	-2.63414	0.00843496	0.0213824	TRUE	ERF
LOC103701821	58.5348	1.79902	0.6837	2.63129	0.00850605	0.0215345	TRUE	GRAS
LOC103719576	117.791	2.35309	0.894797	2.62975	0.00854481	0.0216195	TRUE	LBD
LOC103695866	85.6922	1.76749	0.674015	2.62233	0.00873301	0.0219982	TRUE	GRAS
LOC103709063	97.5657	1.14158	0.43637	2.61608	0.00889448	0.0223124	TRUE	bZIP
LOC103703314	625.401	-0.843524	0.322648	-2.61438	0.00893896	0.0224047	TRUE	FAR1
LOC103707892	2154.47	-1.13148	0.432845	-2.61404	0.00894773	0.0224247	TRUE	ERF
LOC103714603	58.1646	1.81346	0.695147	2.60875	0.00908738	0.0227278	TRUE	MYB_related
LOC120111742	8.66141	5.74864	2.21141	2.59954	0.00933497	0.0232691	TRUE	FAR1
LOC120112356	14.9088	4.33559	1.67	2.59616	0.00942717	0.0234608	TRUE	G2-like
LOC103719774	45.2297	1.76893	0.681388	2.59607	0.00942968	0.0234651	TRUE	ERF
LOC103723955	291.647	0.823141	0.317119	2.59569	0.00944021	0.0234873	TRUE	HSF
LOC103707860	487.623	-1.40309	0.541761	-2.58987	0.00960124	0.0238289	TRUE	SBP
LOC103705886	49.0193	1.54214	0.596389	2.5858	0.00971524	0.0240647	TRUE	MYB
LOC103706394	289.213	1.41903	0.549368	2.58302	0.00979396	0.0242165	TRUE	WRKY
LOC103713957	2017.31	1.79493	0.69574	2.57989	0.00988321	0.0244185	TRUE	LBD
LOC113462864	68.7195	1.74791	0.67887	2.57473	0.0100319	0.0247418	TRUE	LBD
LOC103719755	12.4771	6.40225	2.48943	2.57177	0.010118	0.0249225	TRUE	EIL
LOC103707594	700.311	0.741643	0.288736	2.56859	0.0102114	0.0251123	TRUE	GRAS
LOC103705241	594.618	-0.642601	0.250468	-2.5656	0.0102997	0.0253026	TRUE	FAR1
LOC103707844	523.087	-0.609653	0.237895	-2.5627	0.0103862	0.0254776	TRUE	TCP
LOC103718355	26.8774	8.14993	3.19571	2.55027	0.0107639	0.0262759	TRUE	NAC
LOC120105402	32.6042	1.59409	0.626476	2.54453	0.0109424	0.0266445	TRUE	Trihelix
LOC103714958	1050.99	1.07045	0.421571	2.5392	0.0111106	0.0269909	TRUE	Nin-like
LOC103706444	100.732	1.87229	0.737762	2.53779	0.0111554	0.0270728	TRUE	B3
LOC103709526	116.782	2.1312	0.840469	2.53573	0.0112213	0.0272001	TRUE	TCP
LOC103714091	700.721	0.803433	0.3169	2.53529	0.0112355	0.0272277	TRUE	WRKY
LOC120105555	23.594	2.15383	0.850512	2.53239	0.0113287	0.0274047	TRUE	ERF
LOC103699652	16.6787	2.72932	1.08161	2.52339	0.0116231	0.0280256	TRUE	Dof
LOC103712400	800.947	1.02939	0.408422	2.52041	0.0117219	0.0282289	TRUE	C2H2
LOC103709658	36.5758	2.41021	0.956486	2.51986	0.0117403	0.0282578	TRUE	WOX
LOC103714992	14.962	3.79997	1.51081	2.51518	0.0118972	0.0285755	TRUE	MYB_related
LOC103706653	100.481	2.36893	0.945276	2.50607	0.0122081	0.0291897	TRUE	LBD
LOC113462365	24.4374	2.04894	0.819108	2.50143	0.0123694	0.0295198	TRUE	ERF
LOC103721176	146.03	0.889231	0.355695	2.49998	0.01242	0.0296212	TRUE	GRAS
LOC103718514	1012.03	0.683315	0.274018	2.49368	0.0126425	0.0300878	TRUE	GeBP
LOC103704576	72.962	1.22922	0.493309	2.49178	0.0127105	0.0302347	TRUE	C2H2
LOC103706784	711.219	-0.996298	0.399906	-2.49133	0.0127265	0.0302655	TRUE	BBR-BPC
LOC103696283	236.027	1.13335	0.455042	2.49064	0.0127513	0.0303144	TRUE	FAR1
LOC103704618	564.082	0.754198	0.30301	2.48902	0.0128096	0.0304233	TRUE	Trihelix
LOC108511914	631.459	-1.27379	0.512619	-2.48486	0.0129601	0.0307356	TRUE	bZIP
LOC103704355	510.45	1.48453	0.59842	2.48075	0.0131108	0.0310224	TRUE	Trihelix
LOC103709592	435.468	1.62653	0.656153	2.47889	0.0131791	0.0311613	TRUE	GATA
LOC103714503	66.377	1.93277	0.78002	2.47785	0.0132176	0.0312447	TRUE	G2-like
LOC103698259	253.745	0.868442	0.351844	2.46826	0.0135773	0.0319498	TRUE	FAR1
LOC103718512	477.449	1.01347	0.411332	2.46387	0.0137446	0.0322914	TRUE	ERF
LOC103701291	367.9	-0.941747	0.382301	-2.46337	0.0137639	0.0323225	TRUE	TCP
LOC103705233	2910.37	-0.765061	0.310638	-2.46287	0.0137829	0.0323578	TRUE	WRKY
LOC103719020	177.716	1.38074	0.561221	2.46024	0.0138842	0.0325616	TRUE	C2H2
LOC103707065	61.5095	1.36598	0.556258	2.45566	0.0140627	0.0329085	TRUE	WRKY
LOC103714934	523.4	-1.31828	0.538812	-2.44664	0.0144193	0.0336054	TRUE	C3H
LOC103709094	1308.98	-0.787833	0.322199	-2.44517	0.0144782	0.033732	TRUE	Dof
LOC103722572	74.0851	1.67564	0.685436	2.44463	0.0145	0.033772	TRUE	B3
LOC103708411	893.78	-1.01512	0.415775	-2.44151	0.0146258	0.0340241	TRUE	HB-other
LOC120112252	867.924	2.94176	1.20623	2.43881	0.0147357	0.0342388	TRUE	NAC
LOC103706555	266.917	-1.10943	0.455498	-2.43564	0.0148656	0.0344773	TRUE	Dof
LOC103701703	730.532	0.884394	0.363719	2.43153	0.0150353	0.0348127	TRUE	VOZ
LOC103703365	254.733	-1.37152	0.564221	-2.43082	0.0150647	0.0348724	TRUE	bHLH
LOC103704148	232.455	0.931895	0.383638	2.4291	0.0151364	0.0350245	TRUE	G2-like
LOC103714068	328.811	0.696865	0.286959	2.42844	0.0151638	0.0350657	TRUE	MYB_related
LOC103703352	253.064	1.25895	0.519012	2.42566	0.0152805	0.035297	TRUE	TCP
LOC103703388	867.995	-0.664836	0.274105	-2.42548	0.0152882	0.0353113	TRUE	VOZ
LOC103701058	2222.02	-0.657176	0.27113	-2.42384	0.0153573	0.0354279	TRUE	Dof
LOC120112579	80.494	7.3689	3.04863	2.41712	0.0156439	0.0359731	TRUE	M-type_MADS
LOC108510750	15.4528	7.4903	3.10578	2.41173	0.0158769	0.0364429	TRUE	bHLH
LOC103716128	178.92	1.76294	0.732682	2.40614	0.016122	0.0369269	TRUE	MYB
LOC120111353	94.061	-1.21956	0.508121	-2.40014	0.016389	0.0374325	TRUE	bZIP
LOC103718452	22.8634	4.72132	1.96903	2.39779	0.0164943	0.0376257	TRUE	NF-YB
LOC103713952	1287.77	-0.928407	0.387564	-2.39549	0.0165981	0.0378093	TRUE	ERF
LOC103723824	59.862	1.51611	0.633203	2.39435	0.0166499	0.0379096	TRUE	ERF
LOC103701660	91.539	1.64518	0.690334	2.38317	0.0171643	0.0389165	TRUE	Trihelix
LOC103711150	8.40827	5.35484	2.24862	2.38139	0.0172475	0.0390838	TRUE	WOX
LOC103717480	165.497	5.49194	2.31451	2.37284	0.0176521	0.0398638	TRUE	LBD
LOC103706270	263.758	0.592154	0.250179	2.36692	0.0179366	0.0403941	TRUE	G2-like
LOC103713402	17.3485	4.3777	1.85212	2.36361	0.0180979	0.0407038	TRUE	LBD
LOC103711304	26.4483	1.73191	0.73318	2.3622	0.018167	0.0408277	TRUE	GRAS
LOC120108192	191.045	-0.837093	0.35447	-2.36153	0.0181995	0.0408945	TRUE	GRAS
LOC103710554	252.15	-0.832888	0.353065	-2.35902	0.0183232	0.041106	TRUE	MYB_related
LOC103696763	4.928	4.15846	1.76308	2.35864	0.0183421	0.0411355	TRUE	B3
LOC103718143	23.1447	2.76118	1.1752	2.34954	0.0187965	0.0419802	TRUE	LBD
LOC103717082	4025.34	1.56558	0.666856	2.34771	0.0188893	0.0421519	TRUE	LBD
LOC103715559	17.6515	8.12402	3.46735	2.343	0.0191292	0.0426088	TRUE	M-type_MADS
LOC103711563	114.365	-1.7249	0.736557	-2.34184	0.0191888	0.0427188	TRUE	LBD
LOC103716933	330.839	-2.56988	1.10036	-2.33549	0.0195176	0.0433482	TRUE	bHLH
LOC120104622	500.882	-2.1258	0.915277	-2.32257	0.0202021	0.044637	TRUE	C2H2
LOC103701413	76.8618	1.53451	0.660842	2.32206	0.0202297	0.0446913	TRUE	ZF-HD
LOC113463337	10.2162	4.46892	1.94147	2.30182	0.0213454	0.046752	TRUE	Nin-like
LOC103701201	189.488	-1.15903	0.503939	-2.29995	0.0214512	0.0469307	TRUE	G2-like
LOC103718020	18.2323	2.22708	0.971117	2.29332	0.0218297	0.0475945	TRUE	NAC
LOC113463145	40.0418	1.68343	0.736182	2.28671	0.0222127	0.0483174	TRUE	bZIP

## Sheet: Root (16 dpi)
Table S10C. List of DEGs encoding TFs enriched in roots of date palm seedlings during Fp infection at 16 dpi.
	baseMean	log2FoldChange	lfcSE	stat	pvalue	padj	is_predicted_tf	tf_family
LOC103706005	3115.79	9.188	0.815851	11.2619	2.02433e-29	2.94914e-26	TRUE	ERF
LOC103696020	934.823	3.08859	0.31885	9.68667	3.43554e-22	7.82041e-20	TRUE	NF-YC
LOC103718406	1938.35	5.58737	0.589706	9.47485	2.67133e-21	4.83445e-19	TRUE	DBB
LOC103712543	555.568	10.5557	1.12888	9.35057	8.71798e-21	1.38525e-18	TRUE	bHLH
LOC103709320	362.424	8.08549	0.87408	9.25028	2.23901e-20	3.10658e-18	TRUE	ZF-HD
LOC103711882	726.292	5.85511	0.643049	9.10523	8.60811e-20	1.02373e-17	TRUE	ERF
LOC103722021	1351.63	9.50553	1.0525	9.03139	1.69511e-19	1.84983e-17	TRUE	ERF
LOC103721805	213.214	8.45416	0.938157	9.01146	2.03337e-19	2.16228e-17	TRUE	Trihelix
LOC103712007	112.788	7.3602	0.828788	8.88067	6.64581e-19	6.17378e-17	TRUE	C2H2
LOC103698106	114.819	6.52467	0.738911	8.83012	1.04559e-18	9.37399e-17	TRUE	NF-YB
LOC103716951	566.688	3.98713	0.453164	8.79843	1.38749e-18	1.22137e-16	TRUE	Trihelix
LOC103705561	135.644	8.27852	0.943351	8.77566	1.69912e-18	1.44336e-16	TRUE	ERF
LOC103702980	76.8228	4.88756	0.561884	8.69853	3.36221e-18	2.64769e-16	TRUE	Dof
LOC103712960	476.375	-1.90826	0.219376	-8.69855	3.36162e-18	2.64769e-16	TRUE	MYB_related
LOC120107586	44.0059	-20.0648	2.32923	-8.61434	7.03467e-18	5.08609e-16	TRUE	MYB
LOC103701391	69.8717	7.6165	0.88988	8.55902	1.1383e-17	7.89685e-16	TRUE	ARF
LOC103703714	128.458	9.77765	1.14388	8.54782	1.25435e-17	8.61978e-16	TRUE	ERF
LOC103702292	761.289	2.91917	0.342973	8.51136	1.7191e-17	1.12814e-15	TRUE	FAR1
LOC103695954	236.79	3.87737	0.456806	8.488	2.10222e-17	1.3462e-15	TRUE	C2H2
LOC120106084	122.54	4.65499	0.549172	8.47637	2.32325e-17	1.47478e-15	TRUE	Trihelix
LOC120104650	548.653	5.38587	0.638692	8.43265	3.37937e-17	2.00539e-15	TRUE	ZF-HD
LOC103720524	142.884	10.1926	1.2132	8.4014	4.41189e-17	2.55058e-15	TRUE	NAC
LOC103705808	140.586	5.86788	0.699624	8.38718	4.97928e-17	2.82809e-15	TRUE	HB-other
LOC103706850	178.051	2.95353	0.352792	8.37188	5.67038e-17	3.17117e-15	TRUE	FAR1
LOC113463626	419.765	3.18513	0.381112	8.35747	6.40801e-17	3.47045e-15	TRUE	FAR1
LOC103714777	174.225	7.33931	0.879293	8.34684	7.01162e-17	3.74172e-15	TRUE	MYB_related
LOC103702475	516.862	9.37083	1.1249	8.33035	8.06056e-17	4.17159e-15	TRUE	NAC
LOC103723876	321.942	6.63584	0.800359	8.29108	1.12223e-16	5.5515e-15	TRUE	GRAS
LOC103708338	224.448	5.3479	0.650576	8.22025	2.03081e-16	9.49786e-15	TRUE	WRKY
LOC103695564	2624.12	7.24573	0.898696	8.06248	7.47591e-16	3.08535e-14	TRUE	CO-like
LOC103724255	163.231	6.14938	0.765327	8.03497	9.36026e-16	3.75661e-14	TRUE	Trihelix
LOC103695542	138.33	6.20852	0.778704	7.97289	1.55009e-15	5.86557e-14	TRUE	MYB_related
LOC103700439	144.656	6.19671	0.789416	7.84974	4.169e-15	1.41907e-13	TRUE	ZF-HD
LOC103699090	193.963	6.49083	0.828854	7.83109	4.83674e-15	1.62734e-13	TRUE	NAC
LOC103704539	169.476	8.67793	1.11855	7.75822	8.61267e-15	2.70417e-13	TRUE	bHLH
LOC103697252	347.579	3.42601	0.441728	7.75593	8.77013e-15	2.74474e-13	TRUE	BES1
LOC103720129	108.015	8.62813	1.11967	7.70598	1.29839e-14	3.84854e-13	TRUE	LBD
LOC103706912	641.585	6.19046	0.808237	7.65921	1.87076e-14	5.29208e-13	TRUE	G2-like
LOC103705326	73.9856	8.5898	1.12241	7.65298	1.96374e-14	5.4964e-13	TRUE	ERF
LOC103708157	136.789	6.79946	0.889298	7.64588	2.07523e-14	5.78068e-13	TRUE	WRKY
LOC103702894	69.1735	6.42668	0.856143	7.50656	6.0703e-14	1.50017e-12	TRUE	B3
LOC103714497	117.07	8.97964	1.20591	7.44637	9.59446e-14	2.24902e-12	TRUE	GRAS
LOC103721021	336.048	2.97169	0.399128	7.44545	9.66167e-14	2.25933e-12	TRUE	FAR1
LOC103702506	104.964	4.54582	0.61068	7.44387	9.77811e-14	2.28472e-12	TRUE	bHLH
LOC103710925	252.556	4.85294	0.651962	7.4436	9.79783e-14	2.28749e-12	TRUE	WRKY
LOC103710289	61.9495	6.85527	0.923637	7.42204	1.15328e-13	2.63345e-12	TRUE	ERF
LOC103706344	64.9774	10.9013	1.47148	7.40835	1.27884e-13	2.88403e-12	TRUE	C2H2
LOC103702316	207.733	2.55328	0.345574	7.38853	1.48461e-13	3.28951e-12	TRUE	Trihelix
LOC103711228	86.525	6.41229	0.871202	7.36028	1.8352e-13	3.96678e-12	TRUE	LBD
LOC103708058	570.504	3.52067	0.479367	7.3444	2.06684e-13	4.39253e-12	TRUE	bHLH
LOC108511557	509.191	5.12665	0.698706	7.33734	2.17878e-13	4.58694e-12	TRUE	WRKY
LOC103701314	755.697	-1.20804	0.165742	-7.28869	3.12972e-13	6.34851e-12	TRUE	C2H2
LOC103719455	653.508	-2.1932	0.301965	-7.2631	3.78321e-13	7.50894e-12	TRUE	Dof
LOC103700111	39.9747	5.30475	0.733548	7.23163	4.77234e-13	9.21481e-12	TRUE	bZIP
LOC103697848	291.596	3.48101	0.485824	7.16516	7.76942e-13	1.42555e-11	TRUE	ERF
LOC103713568	149.466	2.71368	0.378947	7.16112	8.00212e-13	1.46272e-11	TRUE	Trihelix
LOC120105544	81.3799	11.4401	1.60306	7.13643	9.57837e-13	1.71008e-11	TRUE	NAC
LOC103718366	808.431	6.31279	0.885371	7.1301	1.00294e-12	1.78287e-11	TRUE	GATA
LOC120105322	217.284	5.30464	0.745017	7.12015	1.07806e-12	1.90142e-11	TRUE	HSF
LOC103719906	62.5269	6.85557	0.964048	7.11123	1.15015e-12	2.00549e-11	TRUE	WOX
LOC103696283	236.027	3.20432	0.450753	7.10882	1.17037e-12	2.03347e-11	TRUE	FAR1
LOC103711531	495.695	4.77493	0.6718	7.10767	1.1802e-12	2.04687e-11	TRUE	ZF-HD
LOC103716352	99.1581	11.3827	1.60371	7.09773	1.26826e-12	2.17546e-11	TRUE	WOX
LOC103715385	357.4	3.69475	0.520556	7.0977	1.26853e-12	2.17546e-11	TRUE	C2H2
LOC103695877	69.315	9.25687	1.30506	7.09308	1.31158e-12	2.24401e-11	TRUE	bHLH
LOC103714958	1050.99	2.98733	0.421768	7.08287	1.41197e-12	2.40307e-11	TRUE	Nin-like
LOC103719155	96.2129	5.6418	0.79982	7.05384	1.74045e-12	2.8978e-11	TRUE	NF-YC
LOC103703260	191.603	5.59113	0.795734	7.02638	2.11967e-12	3.46e-11	TRUE	GRAS
LOC103712999	915.037	2.74043	0.391556	6.99883	2.58112e-12	4.07621e-11	TRUE	FAR1
LOC103711740	368.457	1.83878	0.263149	6.98758	2.7966e-12	4.36914e-11	TRUE	C3H
LOC103718514	1012.03	1.89856	0.272965	6.95533	3.51745e-12	5.30601e-11	TRUE	GeBP
LOC103722069	45.7065	11.4012	1.63999	6.952	3.60152e-12	5.40636e-11	TRUE	MYB_related
LOC103703252	226.045	6.25135	0.900219	6.94426	3.80462e-12	5.66455e-11	TRUE	ERF
LOC103719401	110.378	7.576	1.09119	6.94289	3.84147e-12	5.71357e-11	TRUE	bHLH
LOC103715127	738.555	4.02257	0.579865	6.93708	4.00275e-12	5.9172e-11	TRUE	FAR1
LOC103723176	118.308	6.01475	0.868031	6.92919	4.2326e-12	6.21599e-11	TRUE	ZF-HD
LOC103718479	113.882	6.26793	0.906275	6.91614	4.64102e-12	6.74442e-11	TRUE	C2H2
LOC103712876	87.4151	8.76288	1.26986	6.90064	5.17686e-12	7.4122e-11	TRUE	LBD
LOC103709989	214.797	4.49163	0.654495	6.86274	6.75537e-12	9.3869e-11	TRUE	TCP
LOC103699939	431.731	4.00415	0.583582	6.86134	6.82196e-12	9.4563e-11	TRUE	Trihelix
LOC103713935	493.459	5.05022	0.736383	6.85815	6.97599e-12	9.65334e-11	TRUE	NAC
LOC103712768	365.009	12.0826	1.76233	6.856	7.08142e-12	9.76731e-11	TRUE	B3
LOC103721747	36.2255	4.50988	0.658139	6.85248	7.25827e-12	9.96157e-11	TRUE	GRAS
LOC103711368	27.7182	5.36513	0.783403	6.84849	7.4632e-12	1.01996e-10	TRUE	C2H2
LOC103704727	108.635	10.08	1.4755	6.83159	8.39811e-12	1.1339e-10	TRUE	MYB_related
LOC103721408	335.738	5.05068	0.744518	6.78383	1.17031e-11	1.5135e-10	TRUE	bHLH
LOC103710339	35.1923	7.64092	1.13012	6.76118	1.36876e-11	1.73172e-10	TRUE	C2H2
LOC103707350	380.278	2.67145	0.396067	6.74495	1.53083e-11	1.90859e-10	TRUE	WRKY
LOC103702500	195.363	6.36717	0.946019	6.73049	1.69094e-11	2.08767e-10	TRUE	ERF
LOC103721642	81.1919	6.17031	0.92961	6.63752	3.19012e-11	3.69878e-10	TRUE	Dof
LOC103711525	2497.3	6.05133	0.912616	6.63076	3.33972e-11	3.85996e-10	TRUE	Dof
LOC103713232	1641.04	-2.286	0.345126	-6.62366	3.50403e-11	4.02749e-10	TRUE	bHLH
LOC103712588	10749.4	-4.4662	0.676558	-6.60136	4.07394e-11	4.59513e-10	TRUE	ERF
LOC103710100	1228.75	4.38844	0.665186	6.59731	4.18688e-11	4.71016e-10	TRUE	Trihelix
LOC103701334	311.521	1.44521	0.219163	6.59421	4.2752e-11	4.79476e-10	TRUE	FAR1
LOC103711534	43.8141	5.94562	0.9037	6.57919	4.73009e-11	5.24831e-10	TRUE	MYB_related
LOC103696620	457.268	3.56622	0.54596	6.53202	6.48902e-11	6.96649e-10	TRUE	ERF
LOC103709683	2456.93	4.66854	0.714767	6.53156	6.50889e-11	6.98525e-10	TRUE	NAC
LOC103710798	149.712	11.2977	1.73162	6.52437	6.82869e-11	7.29086e-10	TRUE	WRKY
LOC103716279	810.77	7.13122	1.09535	6.51047	7.49155e-11	7.92023e-10	TRUE	CO-like
LOC103721203	44.9266	9.97925	1.53369	6.50671	7.68157e-11	8.09761e-10	TRUE	NF-YB
LOC103714452	871.056	1.91927	0.295005	6.50589	7.72341e-11	8.13289e-10	TRUE	C2H2
LOC103713754	456.38	-2.04495	0.315029	-6.4913	8.50975e-11	8.86661e-10	TRUE	WRKY
LOC103708353	48.9918	5.33252	0.823202	6.47778	9.30815e-11	9.61402e-10	TRUE	ERF
LOC103705807	255.314	-3.50037	0.541386	-6.46557	1.00915e-10	1.02918e-09	TRUE	BBR-BPC
LOC103710681	68.2048	5.29948	0.820193	6.46125	1.03839e-10	1.05677e-09	TRUE	WRKY
LOC113461132	98.7064	5.39103	0.835243	6.45444	1.08616e-10	1.10002e-09	TRUE	NAC
LOC120111920	192.751	2.20577	0.341969	6.4502	1.11701e-10	1.12812e-09	TRUE	GeBP
LOC103724115	21.1955	5.87249	0.912038	6.43887	1.20367e-10	1.20438e-09	TRUE	NF-YB
LOC103707018	35.2232	6.78164	1.05408	6.43372	1.24517e-10	1.24036e-09	TRUE	ERF
LOC103702455	4090.12	-2.56787	0.400612	-6.40988	1.45639e-10	1.42851e-09	TRUE	ERF
LOC103701359	163.816	4.71046	0.735512	6.40434	1.51025e-10	1.47269e-09	TRUE	ERF
LOC103719666	466.127	6.13958	0.959536	6.39849	1.56916e-10	1.52351e-09	TRUE	ERF
LOC103703277	158.683	6.23457	0.974554	6.39735	1.58096e-10	1.5314e-09	TRUE	MYB
LOC103712407	22.0737	6.12723	0.961782	6.3707	1.88166e-10	1.79169e-09	TRUE	C2H2
LOC103696714	486.928	4.61693	0.727082	6.34994	2.15398e-10	2.02257e-09	TRUE	GRAS
LOC103706749	76.1277	7.15285	1.12662	6.34896	2.16778e-10	2.03487e-09	TRUE	ERF
LOC103722072	231.462	4.18836	0.660642	6.33984	2.30008e-10	2.14731e-09	TRUE	ZF-HD
LOC103722685	26.7055	5.75576	0.90864	6.33448	2.38141e-10	2.21331e-09	TRUE	ERF
LOC103701721	42.6097	7.97808	1.26229	6.32033	2.6101e-10	2.39529e-09	TRUE	LBD
LOC113461070	108.619	9.57614	1.51541	6.31917	2.62975e-10	2.41104e-09	TRUE	MYB_related
LOC103714114	376.322	5.70399	0.903247	6.31499	2.70187e-10	2.46862e-09	TRUE	bHLH
LOC103715216	47.3816	7.43865	1.17898	6.30942	2.80077e-10	2.54623e-09	TRUE	M-type_MADS
LOC103721848	187.131	2.47987	0.393747	6.29811	3.01291e-10	2.71619e-09	TRUE	G2-like
LOC103721381	714.735	1.97684	0.314522	6.28522	3.27395e-10	2.92347e-09	TRUE	TCP
LOC103711020	2266.45	-4.09245	0.653694	-6.26049	3.83758e-10	3.36896e-09	TRUE	HD-ZIP
LOC103704174	71.0414	8.47489	1.35394	6.25945	3.86341e-10	3.38551e-09	TRUE	WOX
LOC103703692	1554.46	2.88953	0.462284	6.25056	4.08989e-10	3.55723e-09	TRUE	TCP
LOC103697265	54.7765	7.27632	1.16716	6.2342	4.541e-10	3.90183e-09	TRUE	WRKY
LOC103695866	85.6922	4.12693	0.662153	6.2326	4.58758e-10	3.93374e-09	TRUE	GRAS
LOC103705023	988.006	-1.66449	0.267237	-6.22851	4.70907e-10	4.01899e-09	TRUE	G2-like
LOC103717906	245.056	4.61706	0.741761	6.22446	4.83211e-10	4.1116e-09	TRUE	NAC
LOC103708362	581.299	3.8949	0.626798	6.21397	5.16616e-10	4.36056e-09	TRUE	MYB_related
LOC103710235	159.946	4.7003	0.758999	6.19277	5.91173e-10	4.91581e-09	TRUE	MYB_related
LOC103698840	563.266	3.59198	0.580097	6.19203	5.93932e-10	4.93594e-09	TRUE	C2H2
LOC103722092	113.22	6.21302	1.00398	6.18836	6.07916e-10	5.03635e-09	TRUE	TCP
LOC103723651	209.193	2.25513	0.364647	6.18441	6.23344e-10	5.15098e-09	TRUE	TCP
LOC103705203	300.403	3.31973	0.537556	6.1756	6.5912e-10	5.42508e-09	TRUE	C2H2
LOC103701782	1110.3	-4.01585	0.65319	-6.14805	7.84434e-10	6.32956e-09	TRUE	HD-ZIP
LOC103700331	159.241	10.532	1.715	6.14111	8.19491e-10	6.58326e-09	TRUE	C2H2
LOC103715028	310.18	-1.92856	0.314321	-6.13564	8.48147e-10	6.78727e-09	TRUE	NAC
LOC103701210	1731.08	-2.86177	0.468843	-6.10391	1.03505e-09	8.10051e-09	TRUE	Trihelix
LOC103698116	63.7206	8.69482	1.42661	6.09473	1.09622e-09	8.55007e-09	TRUE	SAP
LOC103697184	22.2238	4.13891	0.681423	6.07393	1.2482e-09	9.61373e-09	TRUE	C3H
LOC103718179	208.976	5.19571	0.855951	6.0701	1.27827e-09	9.82717e-09	TRUE	C2H2
LOC103722268	1378.4	-2.94182	0.484878	-6.06714	1.30209e-09	9.99446e-09	TRUE	TCP
LOC103705410	73.5544	5.18693	0.855144	6.06557	1.31488e-09	1.0082e-08	TRUE	LBD
LOC103709120	69.4202	9.91076	1.6385	6.04869	1.46032e-09	1.10539e-08	TRUE	EIL
LOC103696539	1033.56	5.08099	0.840708	6.0437	1.50618e-09	1.13576e-08	TRUE	C2H2
LOC103696676	307.275	2.0859	0.345548	6.0365	1.5749e-09	1.18116e-08	TRUE	FAR1
LOC103695867	35.075	8.32603	1.38076	6.03004	1.63914e-09	1.22398e-08	TRUE	SBP
LOC120113284	39.8295	7.54092	1.25122	6.02686	1.67172e-09	1.24448e-08	TRUE	ERF
LOC120104403	372.886	2.6431	0.438638	6.0257	1.68376e-09	1.25216e-08	TRUE	bHLH
LOC103714608	407.467	5.57336	0.926557	6.01512	1.79749e-09	1.32726e-08	TRUE	NAC
LOC103702439	19.6312	6.73846	1.12364	5.997	2.00992e-09	1.46408e-08	TRUE	M-type_MADS
LOC103704709	2863.26	-1.65079	0.275449	-5.99309	2.05886e-09	1.49598e-08	TRUE	bHLH
LOC103705585	50.0734	7.15408	1.19388	5.9923	2.06898e-09	1.50259e-08	TRUE	bZIP
LOC103706669	1217.35	-2.81381	0.46969	-5.99077	2.08846e-09	1.51409e-08	TRUE	S1Fa-like
LOC103722926	25.3768	6.43537	1.07437	5.9899	2.09965e-09	1.52031e-08	TRUE	NAC
LOC103703150	155.629	3.94592	0.659258	5.98539	2.15877e-09	1.56041e-08	TRUE	NAC
LOC103703255	47.5384	4.83991	0.811218	5.96622	2.42808e-09	1.734e-08	TRUE	ARF
LOC103714072	54.3122	9.83308	1.64816	5.96608	2.43023e-09	1.73511e-08	TRUE	C3H
LOC120104086	863.219	-1.47896	0.248158	-5.95975	2.52627e-09	1.79531e-08	TRUE	HB-other
LOC103722897	48.0225	6.64821	1.12408	5.91434	3.33214e-09	2.29036e-08	TRUE	bHLH
LOC103709185	155.455	4.51558	0.765963	5.8953	3.74009e-09	2.54036e-08	TRUE	LBD
LOC103705112	16.5728	7.10101	1.20527	5.89163	3.82402e-09	2.58937e-08	TRUE	C2H2
LOC103718184	25.3696	5.31195	0.903702	5.87799	4.15271e-09	2.79182e-08	TRUE	MYB
LOC120108964	34.7116	7.67706	1.30622	5.87733	4.16947e-09	2.80179e-08	TRUE	M-type_MADS
LOC103710014	112.402	2.38684	0.406936	5.86539	4.48073e-09	2.99507e-08	TRUE	C2H2
LOC103698763	68.4502	6.10688	1.04361	5.8517	4.86567e-09	3.22593e-08	TRUE	WRKY
LOC103710089	453.405	5.32233	0.91094	5.84268	5.13672e-09	3.38617e-08	TRUE	ERF
LOC103700902	37.4937	7.36367	1.2636	5.82752	5.6257e-09	3.68103e-08	TRUE	bZIP
LOC103717106	61.7477	4.11242	0.707536	5.8123	6.16193e-09	3.99245e-08	TRUE	B3
LOC103712854	57.3717	9.68714	1.66839	5.80629	6.38705e-09	4.11816e-08	TRUE	GATA
LOC103705151	74.8848	4.61258	0.7946	5.80491	6.43989e-09	4.14397e-08	TRUE	ERF
LOC103708974	541.668	-2.29071	0.39472	-5.80337	6.49962e-09	4.17779e-08	TRUE	WRKY
LOC103721971	20.5393	6.58147	1.136	5.79353	6.89237e-09	4.40015e-08	TRUE	LBD
LOC103708287	192.669	5.37267	0.928238	5.78804	7.12131e-09	4.53439e-08	TRUE	TCP
LOC103703216	110.783	5.52216	0.954607	5.78475	7.26205e-09	4.6099e-08	TRUE	ZF-HD
LOC103723984	43.7348	5.95474	1.03099	5.77574	7.66177e-09	4.84141e-08	TRUE	Nin-like
LOC120112252	867.924	6.89577	1.19715	5.76015	8.40392e-09	5.25349e-08	TRUE	NAC
LOC103708865	997.784	3.60968	0.627538	5.75212	8.81286e-09	5.47857e-08	TRUE	WRKY
LOC103723240	22.3273	9.70225	1.68816	5.74723	9.07174e-09	5.62271e-08	TRUE	M-type_MADS
LOC103695467	1405.36	-1.46293	0.255581	-5.72392	1.04093e-08	6.3624e-08	TRUE	FAR1
LOC103718425	1680.37	-2.45045	0.428182	-5.72292	1.04709e-08	6.39603e-08	TRUE	C3H
LOC103718256	34.2245	5.52204	0.965978	5.71653	1.08724e-08	6.61081e-08	TRUE	ERF
LOC103714321	1858.39	-1.92127	0.33652	-5.70924	1.13479e-08	6.86982e-08	TRUE	GRAS
LOC103702602	84.8297	2.34389	0.410554	5.70908	1.13587e-08	6.8712e-08	TRUE	M-type_MADS
LOC103723537	63.8868	7.96886	1.39876	5.69707	1.21884e-08	7.3163e-08	TRUE	MYB_related
LOC103724041	92.8562	8.94367	1.56995	5.69677	1.22096e-08	7.32752e-08	TRUE	GRAS
LOC103702918	40.3139	8.62879	1.52101	5.67306	1.40266e-08	8.29833e-08	TRUE	LBD
LOC103713574	68.2723	5.80274	1.02474	5.66263	1.49074e-08	8.76249e-08	TRUE	GRAS
LOC103709106	268.721	4.61728	0.816084	5.65785	1.53283e-08	8.97912e-08	TRUE	NAC
LOC103705332	82.2736	4.56347	0.80697	5.65506	1.55792e-08	9.11327e-08	TRUE	GRAS
LOC103716877	63.7294	6.97338	1.23364	5.6527	1.57945e-08	9.22255e-08	TRUE	ERF
LOC103718944	1607.66	-1.94235	0.343961	-5.64702	1.63256e-08	9.50027e-08	TRUE	WRKY
LOC120106646	541.314	-2.95295	0.523826	-5.63726	1.72774e-08	9.99029e-08	TRUE	NF-YA
LOC103701660	91.539	3.82626	0.681637	5.61334	1.98459e-08	1.13382e-07	TRUE	Trihelix
LOC103721387	77.5124	9.23384	1.64684	5.60699	2.0587e-08	1.17272e-07	TRUE	ERF
LOC103721201	34.7147	4.29893	0.768064	5.5971	2.17972e-08	1.23321e-07	TRUE	ERF
LOC103721730	59.7875	8.37167	1.504	5.56627	2.6025e-08	1.45183e-07	TRUE	WOX
LOC103698259	253.745	1.9621	0.352572	5.5651	2.62009e-08	1.45996e-07	TRUE	FAR1
LOC103708890	810.786	-1.17157	0.210965	-5.55339	2.80178e-08	1.54906e-07	TRUE	NF-YB
LOC103697220	125.051	3.79178	0.682941	5.55213	2.8221e-08	1.55911e-07	TRUE	bHLH
LOC113462009	84.2559	2.44954	0.441611	5.54683	2.90895e-08	1.59921e-07	TRUE	BES1
LOC103712541	70.8803	6.73363	1.21726	5.53179	3.16976e-08	1.72631e-07	TRUE	ERF
LOC103707594	700.311	1.59942	0.289372	5.52721	3.25371e-08	1.76543e-07	TRUE	GRAS
LOC103718752	81.4988	5.58613	1.01075	5.52672	3.26279e-08	1.76937e-07	TRUE	Trihelix
LOC120104311	84.3693	9.26906	1.67928	5.51965	3.39669e-08	1.83344e-07	TRUE	C3H
LOC113463502	22.3741	5.67094	1.02748	5.51928	3.404e-08	1.83705e-07	TRUE	M-type_MADS
LOC103719731	123.023	-8.06246	1.46265	-5.51222	3.54331e-08	1.90517e-07	TRUE	bZIP
LOC103714550	40.3222	7.74224	1.4073	5.50149	3.766e-08	2.01636e-07	TRUE	bHLH
LOC103719506	18.0206	8.04293	1.46408	5.49351	3.94022e-08	2.10037e-07	TRUE	ERF
LOC103719981	195.475	3.00273	0.549027	5.46918	4.52135e-08	2.38145e-07	TRUE	C2H2
LOC120108063	97.7103	7.11141	1.30195	5.46212	4.70494e-08	2.46738e-07	TRUE	bZIP
LOC103720340	1120.51	-1.58633	0.29055	-5.45973	4.76857e-08	2.49805e-07	TRUE	FAR1
LOC103707107	6883.08	-2.09073	0.38362	-5.44999	5.03717e-08	2.62273e-07	TRUE	CO-like
LOC120105346	47.0902	11.2072	2.0657	5.42536	5.78374e-08	2.96639e-07	TRUE	ERF
LOC103701821	58.5348	3.74196	0.690072	5.42257	5.87477e-08	3.00938e-07	TRUE	GRAS
LOC103722888	640.222	4.57669	0.847001	5.40341	6.53867e-08	3.31392e-07	TRUE	NAC
LOC103719014	668.9	2.05079	0.379824	5.39931	6.68982e-08	3.38581e-07	TRUE	Nin-like
LOC103699560	49.1145	8.26583	1.53542	5.38343	7.30795e-08	3.66555e-07	TRUE	LBD
LOC103710430	312.939	2.48922	0.462853	5.37799	7.532e-08	3.77079e-07	TRUE	WRKY
LOC103704311	102.537	2.92502	0.544468	5.37225	7.77619e-08	3.88436e-07	TRUE	MYB
LOC103700894	23.1729	7.00476	1.30588	5.36401	8.13925e-08	4.0463e-07	TRUE	MYB_related
LOC103721187	31.4462	6.59135	1.22933	5.36176	8.24138e-08	4.0937e-07	TRUE	ERF
LOC103724228	681.837	-1.96914	0.367256	-5.36176	8.24164e-08	4.0937e-07	TRUE	SBP
LOC103703325	22438.5	-3.37694	0.630112	-5.35927	8.35597e-08	4.14061e-07	TRUE	ERF
LOC103724039	216.556	6.72167	1.25683	5.34814	8.8865e-08	4.36932e-07	TRUE	GRAS
LOC103716697	688.769	-2.20911	0.413502	-5.34244	9.17013e-08	4.49739e-07	TRUE	TCP
LOC103715931	998.374	-1.17854	0.221395	-5.32324	1.01934e-07	4.94096e-07	TRUE	C3H
LOC103721546	656.046	3.2948	0.620974	5.30586	1.12142e-07	5.39453e-07	TRUE	HSF
LOC103722730	48.2868	7.61659	1.43904	5.29281	1.2045e-07	5.75433e-07	TRUE	bHLH
LOC103704355	510.45	3.15487	0.597512	5.28001	1.29178e-07	6.11612e-07	TRUE	Trihelix
LOC103706784	711.219	-2.14669	0.406601	-5.2796	1.29469e-07	6.12692e-07	TRUE	BBR-BPC
LOC120111463	34.5447	10.7804	2.04349	5.2755	1.32398e-07	6.25333e-07	TRUE	ERF
LOC103696344	221.561	5.52252	1.04802	5.26951	1.36792e-07	6.44936e-07	TRUE	NAC
LOC103705075	268.906	2.8945	0.549348	5.26897	1.37193e-07	6.46725e-07	TRUE	GRAS
LOC103701220	186.172	1.93886	0.368197	5.26583	1.39558e-07	6.56173e-07	TRUE	bZIP
LOC103724108	14.8746	5.6728	1.07936	5.25572	1.47448e-07	6.89709e-07	TRUE	bZIP
LOC103713252	35.2793	5.81293	1.10736	5.24938	1.52612e-07	7.11032e-07	TRUE	WOX
LOC103712724	153.728	4.53214	0.864338	5.24348	1.57577e-07	7.31918e-07	TRUE	WRKY
LOC103719651	48.9237	2.86832	0.54763	5.23769	1.62601e-07	7.52733e-07	TRUE	MYB_related
LOC103711460	89.3856	7.97095	1.52331	5.23264	1.67105e-07	7.70887e-07	TRUE	GRAS
LOC103697292	51.0841	6.1898	1.19004	5.20134	1.97854e-07	8.95166e-07	TRUE	ERF
LOC103711577	364.845	2.00227	0.38513	5.19895	2.00416e-07	9.0535e-07	TRUE	FAR1
LOC103724267	37.3606	4.43595	0.85441	5.19183	2.08241e-07	9.37214e-07	TRUE	Trihelix
LOC103723067	28.668	9.04008	1.74345	5.18515	2.15837e-07	9.68555e-07	TRUE	bHLH
LOC103719862	43.9555	6.31375	1.219	5.17944	2.2255e-07	9.95615e-07	TRUE	ERF
LOC120106304	235.582	2.50606	0.484379	5.17376	2.29432e-07	1.02279e-06	TRUE	G2-like
LOC103721648	2067.01	-1.56894	0.303311	-5.17272	2.30714e-07	1.02815e-06	TRUE	bZIP
LOC103715698	452.996	2.62265	0.507407	5.16873	2.35685e-07	1.04712e-06	TRUE	G2-like
LOC103715610	55.84	5.83747	1.13121	5.16037	2.46456e-07	1.09071e-06	TRUE	NAC
LOC103707892	2154.47	-2.25131	0.436966	-5.15213	2.57541e-07	1.13473e-06	TRUE	ERF
LOC103695575	25.2468	5.43983	1.05675	5.14771	2.63682e-07	1.15898e-06	TRUE	LFY
LOC103705865	43.7232	8.26455	1.60857	5.13784	2.77917e-07	1.21496e-06	TRUE	ZF-HD
LOC103724248	48.3606	6.59044	1.28285	5.13732	2.78681e-07	1.21793e-06	TRUE	M-type_MADS
LOC103702004	125.327	3.18706	0.620734	5.13434	2.83136e-07	1.23462e-06	TRUE	ZF-HD
LOC103703014	461.27	2.51825	0.490609	5.13291	2.85292e-07	1.24291e-06	TRUE	TCP
LOC103718729	3999.47	-3.37274	0.657981	-5.1259	2.96127e-07	1.28607e-06	TRUE	HD-ZIP
LOC103721390	2912.41	-1.82635	0.356492	-5.12313	3.00507e-07	1.30315e-06	TRUE	GRAS
LOC103704576	72.962	2.50112	0.489253	5.11211	3.18579e-07	1.37131e-06	TRUE	C2H2
LOC103705886	49.0193	3.05767	0.598779	5.10652	3.28152e-07	1.40877e-06	TRUE	MYB
LOC103707265	362.722	-3.33859	0.655087	-5.0964	3.46167e-07	1.47806e-06	TRUE	ERF
LOC103708590	1030.94	-0.952808	0.187271	-5.08786	3.62134e-07	1.53969e-06	TRUE	FAR1
LOC103696378	303.245	3.75325	0.738994	5.07886	3.79714e-07	1.60974e-06	TRUE	ERF
LOC103698081	47.5597	7.47711	1.47547	5.0676	4.02873e-07	1.69951e-06	TRUE	ERF
LOC103724028	23.4173	3.96824	0.784194	5.06028	4.18632e-07	1.7581e-06	TRUE	C2H2
LOC103698102	28.6162	5.44221	1.07563	5.05957	4.20202e-07	1.76291e-06	TRUE	bHLH
LOC103712458	112.945	4.41578	0.875365	5.04451	4.54687e-07	1.89152e-06	TRUE	TCP
LOC103713506	134.223	4.93767	0.979252	5.04229	4.59995e-07	1.90965e-06	TRUE	ERF
LOC120111736	56.272	2.1729	0.431451	5.03626	4.74704e-07	1.96469e-06	TRUE	C2H2
LOC120111009	26.971	5.07238	1.00752	5.03454	4.78998e-07	1.98078e-06	TRUE	HD-ZIP
LOC103723824	59.862	3.25989	0.647597	5.03382	4.80806e-07	1.98769e-06	TRUE	ERF
LOC103702288	5480.12	-2.71192	0.53876	-5.03364	4.81251e-07	1.98925e-06	TRUE	C3H
LOC120110777	138.205	3.31405	0.65887	5.0299	4.90727e-07	2.02497e-06	TRUE	MYB_related
LOC103708775	32.408	4.45683	0.886773	5.02589	5.01095e-07	2.06541e-06	TRUE	C3H
LOC103713212	690.38	-0.730801	0.145784	-5.01291	5.3614e-07	2.19743e-06	TRUE	VOZ
LOC103709581	191.776	3.81824	0.762358	5.00847	5.4865e-07	2.2446e-06	TRUE	bHLH
LOC103713538	73.5664	4.52858	0.904817	5.00496	5.58722e-07	2.2826e-06	TRUE	C2H2
LOC103698314	55.7181	6.54278	1.31113	4.9902	6.03171e-07	2.44431e-06	TRUE	Dof
LOC103696136	328.493	1.237	0.248001	4.98788	6.10467e-07	2.46907e-06	TRUE	GeBP
LOC103707623	370.688	-3.35316	0.673213	-4.98083	6.33127e-07	2.55025e-06	TRUE	bHLH
LOC103711054	33.5542	4.84738	0.974353	4.97498	6.5256e-07	2.61968e-06	TRUE	LBD
LOC103711237	534.367	2.33515	0.470082	4.96754	6.78068e-07	2.71125e-06	TRUE	FAR1
LOC103709592	435.468	3.25006	0.654847	4.96309	6.93815e-07	2.76813e-06	TRUE	GATA
LOC103705419	146.918	4.49513	0.906034	4.96132	7.00145e-07	2.79224e-06	TRUE	MYB
LOC103720142	40.2194	7.71204	1.55513	4.9591	7.08193e-07	2.81817e-06	TRUE	M-type_MADS
LOC103713842	301.395	-1.41957	0.286476	-4.95529	7.22218e-07	2.86615e-06	TRUE	HB-other
LOC103708720	26.8683	10.3144	2.08882	4.93789	7.89716e-07	3.10903e-06	TRUE	M-type_MADS
LOC103705572	31.6056	3.31036	0.670467	4.93739	7.91755e-07	3.11622e-06	TRUE	C2H2
LOC103724038	75.6949	8.49222	1.72057	4.93571	7.98597e-07	3.14018e-06	TRUE	GRAS
LOC120108326	119.013	2.575	0.523011	4.92342	8.50438e-07	3.32295e-06	TRUE	GRAS
LOC120104524	437.479	-0.995275	0.202536	-4.91407	8.92029e-07	3.47195e-06	TRUE	C2H2
LOC103704867	10.148	7.0337	1.43194	4.91199	9.01549e-07	3.5062e-06	TRUE	ERF
LOC103709031	51.2573	3.07485	0.626926	4.90465	9.35952e-07	3.62644e-06	TRUE	WRKY
LOC103702073	27.9942	5.19908	1.06023	4.90375	9.40257e-07	3.6407e-06	TRUE	bHLH
LOC103714696	72.5919	2.26418	0.462008	4.90073	9.54825e-07	3.69073e-06	TRUE	DBB
LOC103695772	33.5377	6.73416	1.37492	4.89785	9.68919e-07	3.73629e-06	TRUE	ERF
LOC103717275	202.729	2.40176	0.492314	4.87852	1.06886e-06	4.08886e-06	TRUE	ERF
LOC103721072	140.513	2.32858	0.478669	4.8647	1.14632e-06	4.35864e-06	TRUE	GRAS
LOC103699305	2690.2	-2.88157	0.593899	-4.85195	1.22251e-06	4.62208e-06	TRUE	ERF
LOC103706270	263.758	1.21613	0.25077	4.84956	1.23733e-06	4.67359e-06	TRUE	G2-like
LOC103718923	56.2323	11.5609	2.38529	4.84677	1.25491e-06	4.73384e-06	TRUE	bHLH
LOC103724040	47.5192	6.6454	1.37318	4.83944	1.30208e-06	4.89278e-06	TRUE	GRAS
LOC103715325	718.917	-1.21557	0.252305	-4.81787	1.45098e-06	5.40078e-06	TRUE	DBB
LOC103703211	458.802	2.99354	0.621803	4.81429	1.47728e-06	5.48953e-06	TRUE	C2H2
LOC103699129	21.1952	4.38133	0.912976	4.79896	1.59494e-06	5.88698e-06	TRUE	NF-YB
LOC103706653	100.481	4.59524	0.957743	4.79799	1.60262e-06	5.91232e-06	TRUE	LBD
LOC120104560	298.895	-2.42244	0.50502	-4.79673	1.61276e-06	5.94602e-06	TRUE	HRT-like
LOC103724313	29.5847	7.54078	1.57411	4.7905	1.66365e-06	6.11648e-06	TRUE	MYB
LOC103711817	27.2602	9.46609	1.97817	4.78527	1.70759e-06	6.26232e-06	TRUE	C2H2
LOC103712791	213.845	4.3273	0.904506	4.78416	1.71708e-06	6.29393e-06	TRUE	bHLH
LOC103703991	532.72	1.73871	0.363467	4.78367	1.7212e-06	6.30747e-06	TRUE	FAR1
LOC103720043	28.7453	7.04851	1.47364	4.78305	1.72657e-06	6.32238e-06	TRUE	C2H2
LOC103720751	53.2056	11.0097	2.30287	4.78086	1.74548e-06	6.3844e-06	TRUE	MYB_related
LOC103714261	192.975	3.73164	0.782456	4.76914	1.85018e-06	6.73353e-06	TRUE	B3
LOC103714936	1044.08	-1.2118	0.254317	-4.76491	1.88934e-06	6.85976e-06	TRUE	GRAS
LOC103710422	518.347	4.89392	1.02787	4.76121	1.9244e-06	6.97577e-06	TRUE	WRKY
LOC103719563	160.116	2.47358	0.520257	4.75455	1.98893e-06	7.18465e-06	TRUE	MYB_related
LOC103703808	178.886	1.86035	0.391274	4.75458	1.98855e-06	7.18465e-06	TRUE	C3H
LOC103697055	100.52	5.78204	1.21854	4.74506	2.08443e-06	7.50268e-06	TRUE	LBD
LOC103722065	16.2242	5.45317	1.15111	4.73734	2.16544e-06	7.76931e-06	TRUE	MYB_related
LOC103719687	34.4535	8.75383	1.85146	4.72806	2.26675e-06	8.10286e-06	TRUE	LBD
LOC103707702	292.259	5.74909	1.2184	4.71854	2.37545e-06	8.4644e-06	TRUE	MYB_related
LOC103707143	2351.47	-2.93515	0.622149	-4.71777	2.38449e-06	8.49247e-06	TRUE	ERF
LOC103697641	4410.84	2.67277	0.567191	4.71229	2.44945e-06	8.69409e-06	TRUE	MYB_related
LOC103722204	29.7882	10.4039	2.21432	4.69845	2.62145e-06	9.2471e-06	TRUE	MYB
LOC103720761	1384.45	-0.978824	0.20883	-4.68717	2.77004e-06	9.73002e-06	TRUE	Trihelix
LOC103710665	1589.89	-1.42395	0.304623	-4.67446	2.94722e-06	1.02904e-05	TRUE	NF-YC
LOC103699674	65.3681	2.77154	0.593894	4.66672	3.06041e-06	1.06435e-05	TRUE	NAC
LOC103712269	359.007	2.79539	0.599288	4.66451	3.09356e-06	1.07498e-05	TRUE	HB-other
LOC103709857	53.8774	5.88291	1.2621	4.66121	3.14362e-06	1.09042e-05	TRUE	MYB_related
LOC103709162	116.307	4.01542	0.862196	4.6572	3.20546e-06	1.11029e-05	TRUE	B3
LOC103722066	25.1493	7.82907	1.68451	4.64767	3.35699e-06	1.15715e-05	TRUE	MYB_related
LOC103700432	231.232	3.37423	0.726008	4.64765	3.35731e-06	1.15715e-05	TRUE	MYB_related
LOC103714068	328.811	1.3228	0.284989	4.64158	3.45755e-06	1.18927e-05	TRUE	MYB_related
LOC103697259	60.8008	5.50342	1.1877	4.63367	3.59238e-06	1.23128e-05	TRUE	ERF
LOC103723887	33.7089	5.9819	1.29321	4.62562	3.7348e-06	1.27514e-05	TRUE	NF-YB
LOC103707591	1053.64	-1.30939	0.283194	-4.62365	3.77044e-06	1.28611e-05	TRUE	MYB_related
LOC103701802	2437.3	-1.47271	0.318745	-4.62035	3.83095e-06	1.30507e-05	TRUE	M-type_MADS
LOC103713137	380.344	-1.25126	0.270885	-4.61915	3.85324e-06	1.31144e-05	TRUE	BBR-BPC
LOC103714992	14.962	7.77143	1.68536	4.61115	4.00452e-06	1.35848e-05	TRUE	MYB_related
LOC103704617	142.477	4.88637	1.06128	4.60424	4.13975e-06	1.40207e-05	TRUE	B3
LOC103714989	37.927	4.99341	1.08534	4.60077	4.20939e-06	1.42383e-05	TRUE	MYB_related
LOC103705444	40.1884	2.77247	0.602632	4.6006	4.21285e-06	1.42473e-05	TRUE	Trihelix
LOC103705210	10.4672	6.77072	1.4721	4.59935	4.23815e-06	1.4319e-05	TRUE	ERF
LOC103720901	221.526	2.03777	0.443314	4.59668	4.29279e-06	1.44868e-05	TRUE	SBP
LOC103711752	71.0547	7.24711	1.57874	4.59045	4.42292e-06	1.4888e-05	TRUE	NF-YB
LOC103722437	1186.15	-2.25905	0.492329	-4.58849	4.46463e-06	1.50111e-05	TRUE	MYB
LOC103702445	6415.92	-3.8366	0.836197	-4.58816	4.4717e-06	1.50296e-05	TRUE	ERF
LOC103696683	1146.17	2.99125	0.653293	4.57873	4.67816e-06	1.56406e-05	TRUE	bHLH
LOC108511252	39.3165	3.59017	0.784159	4.57837	4.68613e-06	1.56636e-05	TRUE	G2-like
LOC103703230	20.4639	7.02781	1.53734	4.5714	4.84476e-06	1.61531e-05	TRUE	NAC
LOC103704194	37.4827	7.44387	1.63233	4.56026	5.10894e-06	1.69679e-05	TRUE	WRKY
LOC103716546	319.137	3.73569	0.819511	4.55844	5.1536e-06	1.70948e-05	TRUE	SBP
LOC103696297	697.463	2.35293	0.517068	4.55052	5.35142e-06	1.77006e-05	TRUE	WRKY
LOC103717883	269.179	2.80928	0.61743	4.54995	5.36586e-06	1.77423e-05	TRUE	GRAS
LOC103708209	109.565	6.86654	1.5094	4.54919	5.38535e-06	1.78005e-05	TRUE	C2H2
LOC103714297	48.2083	2.87538	0.632115	4.54882	5.39466e-06	1.78233e-05	TRUE	Dof
LOC103722367	1072.78	1.11862	0.24665	4.53526	5.75333e-06	1.88948e-05	TRUE	FAR1
LOC103710236	1846.47	-1.79606	0.396739	-4.52705	5.98137e-06	1.95753e-05	TRUE	MYB_related
LOC103706739	56.364	7.32247	1.61845	4.52436	6.05781e-06	1.97988e-05	TRUE	ZF-HD
LOC113462357	14.5676	7.02306	1.55645	4.51222	6.41513e-06	2.0866e-05	TRUE	bHLH
LOC103708639	355.588	1.38441	0.307003	4.50944	6.49989e-06	2.11134e-05	TRUE	NF-YA
LOC103695920	421.122	-2.46507	0.547074	-4.50592	6.60857e-06	2.14377e-05	TRUE	HD-ZIP
LOC113463055	90.0745	3.07548	0.683371	4.50045	6.78102e-06	2.19605e-05	TRUE	bZIP
LOC103705999	19.6446	7.32963	1.63031	4.49585	6.92928e-06	2.23909e-05	TRUE	C2H2
LOC113461179	75.6589	2.63901	0.587412	4.49261	7.03557e-06	2.27016e-05	TRUE	Trihelix
LOC113463163	20.1867	7.75626	1.73316	4.47522	7.6332e-06	2.44539e-05	TRUE	bHLH
LOC103714994	301.804	1.77501	0.396841	4.47284	7.71868e-06	2.47006e-05	TRUE	ZF-HD
LOC103710701	550.16	2.32102	0.519161	4.47071	7.79606e-06	2.49346e-05	TRUE	Trihelix
LOC103710388	25.5971	7.48097	1.67477	4.46686	7.93757e-06	2.53399e-05	TRUE	ERF
LOC113463517	592.255	1.29425	0.291523	4.43962	9.01189e-06	2.84423e-05	TRUE	FAR1
LOC103714938	678.743	-1.21005	0.272906	-4.43396	9.25197e-06	2.91275e-05	TRUE	WRKY
LOC103701058	2222.02	-1.26289	0.284956	-4.43187	9.34202e-06	2.93919e-05	TRUE	Dof
LOC103695732	690.722	0.653758	0.147519	4.43168	9.35035e-06	2.94149e-05	TRUE	C2H2
LOC108511914	631.459	-2.32246	0.524256	-4.43001	9.42269e-06	2.96265e-05	TRUE	bZIP
LOC103719861	29.6803	5.83178	1.31677	4.42884	9.47425e-06	2.97726e-05	TRUE	ERF
LOC120111715	288.811	12.0585	2.72367	4.4273	9.54215e-06	2.99633e-05	TRUE	ZF-HD
LOC103724342	187.636	3.71936	0.840724	4.424	9.68915e-06	3.03823e-05	TRUE	C2H2
LOC103715562	30.2497	7.1114	1.60767	4.42341	9.71561e-06	3.04588e-05	TRUE	ERF
LOC103701670	42.6018	8.10107	1.83231	4.42123	9.81395e-06	3.07406e-05	TRUE	NAC
LOC103719099	127.222	8.04145	1.82052	4.41712	1.00026e-05	3.12945e-05	TRUE	ZF-HD
LOC120105863	10.3168	5.76743	1.30894	4.4062	1.05202e-05	3.27627e-05	TRUE	NAC
LOC103702856	1098.76	-2.57866	0.585653	-4.40306	1.06736e-05	3.32118e-05	TRUE	Dof
LOC103723119	6.27231	5.10748	1.16022	4.40215	1.07185e-05	3.33401e-05	TRUE	M-type_MADS
LOC108511160	58.9812	2.89737	0.658232	4.40175	1.07382e-05	3.33953e-05	TRUE	ZF-HD
LOC120107578	13.0682	7.77048	1.76759	4.39609	1.10218e-05	3.41678e-05	TRUE	GeBP
LOC103713775	65.5511	9.71467	2.21215	4.3915	1.12572e-05	3.48159e-05	TRUE	HB-other
LOC120105628	26.7832	7.45786	1.69929	4.38882	1.13969e-05	3.51958e-05	TRUE	NAC
LOC103701640	63.4624	2.03948	0.465201	4.38407	1.16483e-05	3.59073e-05	TRUE	HB-other
LOC103709690	4460.87	-2.76535	0.631334	-4.38017	1.18586e-05	3.64977e-05	TRUE	C3H
LOC103720926	1346.14	-1.06789	0.244172	-4.37351	1.22265e-05	3.75428e-05	TRUE	C3H
LOC103712913	2263.06	-2.7476	0.629549	-4.3644	1.27474e-05	3.89822e-05	TRUE	ERF
LOC103722010	63.2334	3.89526	0.893038	4.36181	1.28992e-05	3.93924e-05	TRUE	B3
LOC103723162	40.8074	7.31094	1.6769	4.35981	1.30177e-05	3.97295e-05	TRUE	ERF
LOC103701394	60.4354	3.58516	0.822567	4.35851	1.30952e-05	3.99451e-05	TRUE	GRAS
LOC103702005	58.5785	4.81572	1.10539	4.3566	1.32098e-05	4.02481e-05	TRUE	MYB_related
LOC103701387	27.4053	5.01647	1.15351	4.34888	1.36833e-05	4.15345e-05	TRUE	bHLH
LOC103722607	109.964	3.76911	0.868052	4.34204	1.41169e-05	4.27171e-05	TRUE	bHLH
LOC108511736	12.1562	6.25823	1.44146	4.3416	1.41449e-05	4.27887e-05	TRUE	Nin-like
LOC113461103	13.2267	7.02158	1.61873	4.33772	1.43969e-05	4.34923e-05	TRUE	NAC
LOC103701022	231.477	3.89	0.896989	4.33673	1.44616e-05	4.36694e-05	TRUE	MYB
LOC103713821	300.277	5.8241	1.34489	4.33055	1.48736e-05	4.4816e-05	TRUE	NAC
LOC103723401	975.103	-1.9732	0.456051	-4.32671	1.51353e-05	4.55433e-05	TRUE	bZIP
LOC103712198	1148.62	2.47222	0.572575	4.31772	1.57648e-05	4.7262e-05	TRUE	GATA
LOC103696886	435.431	-1.29604	0.300296	-4.31586	1.58981e-05	4.76224e-05	TRUE	WRKY
LOC103701395	18.9211	7.91344	1.83527	4.31187	1.61879e-05	4.84406e-05	TRUE	NAC
LOC103718452	22.8634	9.32526	2.17174	4.29392	1.75548e-05	5.2165e-05	TRUE	NF-YB
LOC120105178	115.476	12.4923	2.91308	4.28835	1.80009e-05	5.33509e-05	TRUE	NF-YB
LOC120104326	15.4096	6.98991	1.63026	4.28759	1.80623e-05	5.35055e-05	TRUE	ERF
LOC103714991	9.65534	5.4533	1.2722	4.28652	1.8149e-05	5.37296e-05	TRUE	MYB_related
LOC103718682	121.556	1.58356	0.369436	4.28644	1.81559e-05	5.37391e-05	TRUE	C2H2
LOC103716014	268.424	-1.11322	0.259896	-4.28332	1.84126e-05	5.44492e-05	TRUE	GeBP
LOC103711088	31.4284	3.3366	0.780082	4.27724	1.89223e-05	5.58317e-05	TRUE	ERF
LOC103710704	185.448	4.2213	0.988524	4.2703	1.95206e-05	5.74112e-05	TRUE	C2H2
LOC103718215	377.557	2.54654	0.596717	4.26758	1.97606e-05	5.80523e-05	TRUE	TCP
LOC103720713	13.2087	6.58336	1.54774	4.25352	2.10436e-05	6.14728e-05	TRUE	ERF
LOC120108988	1211.2	-1.32594	0.312515	-4.24281	2.20739e-05	6.41307e-05	TRUE	bZIP
LOC103719325	2529.71	-1.50525	0.35505	-4.23954	2.23978e-05	6.49636e-05	TRUE	MYB_related
LOC120109857	239.456	-3.86066	0.912487	-4.23092	2.32734e-05	6.73136e-05	TRUE	CO-like
LOC113462066	14.8703	7.37072	1.74333	4.22796	2.35821e-05	6.8105e-05	TRUE	NAC
LOC103706114	50.1068	6.91487	1.63642	4.22562	2.38288e-05	6.87222e-05	TRUE	M-type_MADS
LOC103718810	859.119	-2.18872	0.518226	-4.22349	2.4055e-05	6.92922e-05	TRUE	Dof
LOC103709684	4595.4	4.42941	1.04986	4.21903	2.45352e-05	7.05219e-05	TRUE	NAC
LOC103707977	1313.34	1.40027	0.331936	4.21849	2.45945e-05	7.06576e-05	TRUE	C2H2
LOC103698690	689.749	-1.44388	0.342293	-4.21825	2.46209e-05	7.07125e-05	TRUE	WRKY
LOC103709711	21.8864	6.10681	1.44884	4.21497	2.49809e-05	7.16689e-05	TRUE	bHLH
LOC103704356	1157.44	-0.802441	0.19078	-4.2061	2.59811e-05	7.42896e-05	TRUE	FAR1
LOC103713783	15.1625	8.49174	2.01975	4.20435	2.61835e-05	7.48243e-05	TRUE	ZF-HD
LOC120106176	13.9447	9.17498	2.18615	4.19688	2.7062e-05	7.70552e-05	TRUE	FAR1
LOC103709531	11.3113	8.55581	2.03978	4.19447	2.73508e-05	7.78091e-05	TRUE	G2-like
LOC103703388	867.995	-1.18294	0.282037	-4.19427	2.73753e-05	7.78711e-05	TRUE	VOZ
LOC103718008	54.95	4.14079	0.987798	4.19194	2.76583e-05	7.85841e-05	TRUE	C2H2
LOC103707964	683.579	-2.32729	0.555921	-4.18636	2.83462e-05	8.03272e-05	TRUE	HD-ZIP
LOC103713958	112.342	4.22737	1.01074	4.18246	2.88376e-05	8.15926e-05	TRUE	NAC
LOC103701108	547.16	-1.49104	0.356858	-4.17824	2.93769e-05	8.29574e-05	TRUE	WOX
LOC103718814	21.0289	5.25632	1.25875	4.17582	2.96919e-05	8.37819e-05	TRUE	MYB
LOC103710400	51.8117	4.25294	1.01946	4.17178	3.02232e-05	8.51822e-05	TRUE	LBD
LOC103711983	1086.47	1.59258	0.383602	4.15166	3.30069e-05	9.23845e-05	TRUE	WRKY
LOC103705409	537.232	1.38272	0.333685	4.1438	3.41603e-05	9.53655e-05	TRUE	FAR1
LOC103702960	24.4345	6.9728	1.68484	4.13854	3.49517e-05	9.74069e-05	TRUE	MYB_related
LOC103707462	888	-1.44548	0.349303	-4.13818	3.50075e-05	9.75342e-05	TRUE	bZIP
LOC103719135	2986.47	-1.6275	0.394616	-4.12426	3.71932e-05	0.00010319	TRUE	GRAS
LOC103706070	38.9799	5.25235	1.27806	4.10962	3.96309e-05	0.000109296	TRUE	LBD
LOC103696592	1520.72	-2.08314	0.50716	-4.10746	4.00033e-05	0.00011022	TRUE	WRKY
LOC103708411	893.78	-1.72088	0.419077	-4.10637	4.01931e-05	0.000110691	TRUE	HB-other
LOC120104070	814.79	1.45626	0.355679	4.09431	4.23432e-05	0.000116217	TRUE	FAR1
LOC103721176	146.03	1.44807	0.3548	4.08136	4.47733e-05	0.00012223	TRUE	GRAS
LOC103701586	36.4199	5.32315	1.30556	4.07729	4.55639e-05	0.000124202	TRUE	SBP
LOC103701913	61.0001	3.42774	0.841692	4.07244	4.65239e-05	0.000126582	TRUE	bHLH
LOC103716939	141.284	-2.37319	0.583264	-4.06881	4.72543e-05	0.000128401	TRUE	Trihelix
LOC103709461	230.461	2.31988	0.571344	4.0604	4.89894e-05	0.000132596	TRUE	Dof
LOC103717585	33.1464	8.53468	2.10395	4.05651	4.98123e-05	0.000134636	TRUE	NAC
LOC103704304	41.4245	2.99357	0.738851	4.05166	5.08556e-05	0.000137189	TRUE	bHLH
LOC120112868	13.858	8.0744	1.99388	4.0496	5.13052e-05	0.000138287	TRUE	NAC
LOC103706444	100.732	2.9415	0.728073	4.04011	5.34256e-05	0.000143537	TRUE	B3
LOC120105174	10.8002	6.43318	1.59248	4.03973	5.3512e-05	0.000143756	TRUE	NF-YB
LOC103701714	29.74	4.7139	1.1682	4.03517	5.45629e-05	0.000146256	TRUE	M-type_MADS
LOC120104739	79.3796	-1.28203	0.318274	-4.02808	5.62343e-05	0.00015039	TRUE	B3
LOC113462385	23.1145	9.12503	2.26565	4.02755	5.63612e-05	0.000150716	TRUE	Nin-like
LOC103715509	296.831	1.71179	0.425743	4.02072	5.8021e-05	0.000154671	TRUE	MYB_related
LOC103702663	3403.4	-1.83379	0.457081	-4.01195	6.02188e-05	0.000159974	TRUE	C2H2
LOC103707220	22.6133	5.80944	1.4559	3.99028	6.59942e-05	0.00017389	TRUE	Dof
LOC103721020	719.521	1.39898	0.350634	3.98986	6.61124e-05	0.000174122	TRUE	FAR1
LOC103705890	372.06	2.44146	0.612872	3.98364	6.78664e-05	0.000178243	TRUE	NAC
LOC103723250	45.8739	7.71363	1.93873	3.97871	6.92897e-05	0.000181555	TRUE	C2H2
LOC103705233	2910.37	-1.25325	0.315352	-3.97415	7.06313e-05	0.000184771	TRUE	WRKY
LOC103712936	369.014	-1.15891	0.29226	-3.96535	7.32885e-05	0.000191379	TRUE	Dof
LOC103705501	852.793	2.33975	0.590239	3.96407	7.36811e-05	0.000192266	TRUE	C2H2
LOC103700594	677.39	-4.77793	1.20624	-3.96102	7.46312e-05	0.000194519	TRUE	HD-ZIP
LOC108510684	10.7973	4.97564	1.25637	3.96034	7.48439e-05	0.000195004	TRUE	ERF
LOC103705139	25.7197	4.36126	1.10635	3.94202	8.07985e-05	0.000209079	TRUE	ERF
LOC103706124	13.989	6.04016	1.53239	3.94167	8.09163e-05	0.000209365	TRUE	ZF-HD
LOC120112943	136.155	7.30055	1.85448	3.9367	8.26108e-05	0.000213522	TRUE	GRAS
LOC103703427	33.5343	8.70937	2.21352	3.93463	8.3326e-05	0.000215199	TRUE	LBD
LOC103720355	31.8731	2.36442	0.601099	3.93349	8.3722e-05	0.000216145	TRUE	C2H2
LOC103716907	148.974	4.05019	1.02974	3.93321	8.38204e-05	0.000216379	TRUE	bHLH
LOC120108079	75.7908	-5.35871	1.37294	-3.90308	9.49765e-05	0.000242217	TRUE	C3H
LOC103720824	1485.72	3.62639	0.930803	3.89598	9.78025e-05	0.000248706	TRUE	ZF-HD
LOC103703698	534.084	-1.42094	0.364826	-3.89485	9.82577e-05	0.000249711	TRUE	C2H2
LOC120111583	129.065	3.54862	0.913601	3.88421	0.000102664	0.000259685	TRUE	MYB_related
LOC103715327	49.4461	7.40165	1.91037	3.87446	0.000106862	0.000269276	TRUE	C2H2
LOC113463113	28.2966	6.49972	1.68461	3.8583	0.000114181	0.000286208	TRUE	NF-YB
LOC103701262	61.1664	2.76158	0.716342	3.85511	0.000115676	0.000289534	TRUE	C2H2
LOC103708186	203.905	1.96486	0.510066	3.85217	0.000117077	0.000292738	TRUE	MYB
LOC103701413	76.8618	2.49843	0.64875	3.85115	0.000117566	0.000293911	TRUE	ZF-HD
LOC103708579	77.6623	2.16871	0.564215	3.84376	0.000121163	0.000302306	TRUE	GRAS
LOC103702199	3322.08	3.30781	0.861567	3.83929	0.000123391	0.000307601	TRUE	NAC
LOC103706792	151.308	2.50711	0.653506	3.8364	0.000124853	0.000310925	TRUE	G2-like
LOC120108921	32.6139	3.32314	0.866318	3.83594	0.000125086	0.000311428	TRUE	bHLH
LOC113463145	40.0418	2.83088	0.741301	3.8188	0.0001341	0.000332054	TRUE	bZIP
LOC103716778	285.168	-1.93973	0.509264	-3.8089	0.000139589	0.000344561	TRUE	C2H2
LOC103701239	2458.37	4.68325	1.23022	3.80685	0.000140747	0.000347127	TRUE	ERF
LOC103705944	2750.04	3.50746	0.921836	3.80487	0.000141881	0.000349774	TRUE	C2H2
LOC103705638	209.044	-1.2657	0.333509	-3.79512	0.000147575	0.000362432	TRUE	B3
LOC103703033	68.1443	2.42488	0.639065	3.79441	0.000147992	0.000363365	TRUE	ERF
LOC103711143	11.3335	5.98774	1.58363	3.78101	0.000156192	0.000381535	TRUE	C2H2
LOC103717086	175.055	1.82157	0.481995	3.77922	0.000157318	0.00038403	TRUE	ERF
LOC120112406	304.924	2.04175	0.540477	3.77768	0.000158294	0.000386121	TRUE	RAV
LOC103722391	84.2007	3.04473	0.80684	3.77364	0.000160881	0.000391874	TRUE	GRAS
LOC103703061	60.7573	1.3757	0.36464	3.77277	0.000161447	0.000393022	TRUE	NZZ/SPL
LOC103724184	28.0942	6.92478	1.83575	3.77217	0.000161834	0.000393899	TRUE	MYB_related
LOC120107791	981.737	-1.91324	0.50792	-3.76682	0.00016534	0.000402029	TRUE	BES1
LOC103716590	1155.06	-1.0341	0.274578	-3.76613	0.000165796	0.00040297	TRUE	MYB_related
LOC103695945	54.1405	2.71342	0.721463	3.761	0.000169237	0.000410544	TRUE	NAC
LOC103719571	242.326	-2.75536	0.733716	-3.75535	0.000173101	0.000418733	TRUE	NAC
LOC120108269	4690.33	-1.54303	0.411038	-3.75398	0.000174046	0.000420844	TRUE	EIL
LOC103695719	849.122	-0.777933	0.207337	-3.75201	0.000175419	0.000423813	TRUE	Trihelix
LOC103708812	591.092	-0.652734	0.174223	-3.74654	0.000179292	0.000432488	TRUE	FAR1
LOC120112579	80.494	11.9421	3.18898	3.74479	0.000180541	0.000435395	TRUE	M-type_MADS
LOC103699800	68.9505	5.13768	1.37235	3.74371	0.000181323	0.000437025	TRUE	bHLH
LOC103716859	138.35	3.28005	0.876633	3.74164	0.00018282	0.000440198	TRUE	ERF
LOC120105175	21.9082	8.10931	2.16861	3.7394	0.000184456	0.000443844	TRUE	NF-YB
LOC103723185	121.391	2.99614	0.802761	3.7323	0.000189743	0.000455811	TRUE	C2H2
LOC103701525	11.8484	5.87067	1.57374	3.73038	0.000191189	0.000459097	TRUE	LBD
LOC120103999	89.7925	-6.45733	1.73181	-3.72865	0.00019251	0.000461812	TRUE	HD-ZIP
LOC103710396	5.37814	7.90757	2.12289	3.72491	0.000195385	0.000467938	TRUE	C2H2
LOC103723238	822.498	-1.05795	0.284179	-3.72282	0.000197012	0.000471291	TRUE	C3H
LOC103714164	712.734	1.73521	0.46619	3.7221	0.00019757	0.000472432	TRUE	HSF
LOC103712193	1973.93	-1.0339	0.278676	-3.71004	0.000207223	0.000493935	TRUE	C3H
LOC103698771	23.7286	7.97042	2.14886	3.70914	0.000207963	0.000495576	TRUE	MYB_related
LOC103707935	872.079	-0.966412	0.260628	-3.70802	0.000208887	0.000497373	TRUE	C2H2
LOC103702733	8.73537	7.58256	2.04587	3.70627	0.000210333	0.000500461	TRUE	GATA
LOC103718697	8.91407	6.24499	1.68598	3.70407	0.000212171	0.000504325	TRUE	ERF
LOC103704749	53.6927	3.49355	0.943376	3.70324	0.00021286	0.000505799	TRUE	MYB_related
LOC103720393	179.269	1.49308	0.404037	3.69541	0.00021953	0.000520375	TRUE	B3
LOC103710207	78.3966	2.09958	0.570991	3.67708	0.000235917	0.00055475	TRUE	bHLH
LOC113462179	4.31981	7.07517	1.92455	3.67628	0.000236663	0.000556324	TRUE	ERF
LOC103698941	90.1861	3.21855	0.876621	3.67154	0.000241089	0.000565726	TRUE	GRAS
LOC103700921	19.6804	3.7749	1.03019	3.66427	0.000248048	0.000581072	TRUE	ERF
LOC103709526	116.782	3.066	0.836869	3.66366	0.000248634	0.000582116	TRUE	TCP
LOC103721777	2572.55	-1.44459	0.394368	-3.66306	0.000249216	0.000583434	TRUE	SBP
LOC103717680	19.5719	6.22125	1.7026	3.65396	0.000258227	0.000603076	TRUE	MYB_related
LOC103701333	458.86	1.13541	0.310865	3.65241	0.000259786	0.000606522	TRUE	FAR1
LOC103702578	43.3892	3.91445	1.07324	3.64732	0.000264989	0.000617383	TRUE	LBD
LOC103703990	212.841	1.57143	0.431114	3.64503	0.000267357	0.000622352	TRUE	FAR1
LOC103721927	618.933	-1.14877	0.316175	-3.63335	0.00027977	0.000648708	TRUE	C3H
LOC108510889	17.2316	4.66809	1.2862	3.62938	0.000284106	0.000657768	TRUE	NF-YC
LOC103719142	366.824	-1.39591	0.384751	-3.62809	0.00028553	0.000660802	TRUE	Dof
LOC103702025	3559.67	-1.59004	0.439276	-3.61967	0.000294973	0.00068001	TRUE	C2H2
LOC103716581	22.3887	4.28688	1.18576	3.6153	0.0003	0.00069045	TRUE	bHLH
LOC103724249	820.149	-1.44184	0.399035	-3.61332	0.000302299	0.000695137	TRUE	G2-like
LOC103704877	50.311	2.70752	0.749384	3.61299	0.00030269	0.000695981	TRUE	NF-YC
LOC103716706	18.313	8.86619	2.45613	3.60982	0.000306414	0.000703712	TRUE	TCP
LOC103722869	329.993	-4.37283	1.21243	-3.60665	0.000310171	0.000711219	TRUE	bHLH
LOC103714855	10.8331	5.81321	1.61319	3.60355	0.000313901	0.000718753	TRUE	ERF
LOC120113305	299.461	-2.56119	0.714312	-3.58553	0.000336396	0.000765926	TRUE	FAR1
LOC103699977	1897.13	3.8587	1.07624	3.58537	0.000336599	0.000766329	TRUE	MYB_related
LOC103716411	49.9955	2.85654	0.796826	3.58489	0.000337218	0.000767498	TRUE	ZF-HD
LOC113462917	9.48244	8.87156	2.4803	3.57681	0.000347815	0.000789151	TRUE	NAC
LOC103707671	5691.85	-1.42139	0.398909	-3.5632	0.000366362	0.000827368	TRUE	EIL
LOC120106114	14.8506	2.35318	0.661141	3.55927	0.000371885	0.000838671	TRUE	NAC
LOC120112731	58.9066	-1.49089	0.419293	-3.55572	0.000376951	0.000849044	TRUE	Dof
LOC103718946	61.5647	1.99222	0.561872	3.54568	0.000391603	0.000878853	TRUE	GRAS
LOC103709614	382.777	2.91746	0.823881	3.54112	0.00039843	0.000892798	TRUE	WRKY
LOC103701711	41.1997	4.55981	1.2886	3.53857	0.000402307	0.000900517	TRUE	ZF-HD
LOC103707658	24.2058	8.17457	2.31113	3.53704	0.000404642	0.000905186	TRUE	M-type_MADS
LOC103704864	56.3539	4.88449	1.38106	3.53678	0.000405039	0.000905992	TRUE	NAC
LOC103703214	526.883	-1.83828	0.520146	-3.53417	0.000409063	0.000913884	TRUE	TCP
LOC103718605	1613.69	-0.706721	0.200058	-3.53258	0.000411532	0.000918765	TRUE	FAR1
LOC120111761	9.17022	8.07908	2.29315	3.52314	0.00042647	0.000949206	TRUE	NAC
LOC103701156	7.48783	5.55072	1.58099	3.51091	0.000446581	0.000990411	TRUE	NAC
LOC103709686	221.028	3.10095	0.884257	3.50684	0.000453453	0.00100443	TRUE	NAC
LOC103715457	37.4531	2.9241	0.834054	3.50589	0.000455089	0.00100767	TRUE	LBD
LOC103704307	8.34814	6.06885	1.73398	3.49994	0.000465354	0.00102923	TRUE	M-type_MADS
LOC103696513	8.9814	8.76825	2.50908	3.4946	0.000474768	0.00104806	TRUE	NF-YC
LOC103701912	14.4416	6.76758	1.93676	3.49428	0.000475334	0.00104907	TRUE	TCP
LOC103711311	818.344	-2.38358	0.682425	-3.49282	0.000477957	0.00105462	TRUE	BES1
LOC120109344	9.36064	7.87974	2.25845	3.48901	0.000484814	0.00106845	TRUE	ZF-HD
LOC120104469	8.49284	8.70197	2.49459	3.48834	0.000486037	0.00107083	TRUE	WOX
LOC103714997	75.3335	4.27315	1.23635	3.45628	0.000547696	0.00119501	TRUE	GATA
LOC103715702	338.592	-1.36057	0.393662	-3.45619	0.000547865	0.00119529	TRUE	C2H2
LOC103719020	177.716	1.93341	0.561077	3.4459	0.000569164	0.00123768	TRUE	C2H2
LOC103704090	352.301	-1.20771	0.350565	-3.44504	0.000570971	0.00124115	TRUE	MYB_related
LOC103696859	180.077	1.46019	0.424015	3.44371	0.000573781	0.00124642	TRUE	TCP
LOC103707065	61.5095	1.91197	0.556984	3.43272	0.00059755	0.00129343	TRUE	WRKY
LOC103710255	903.202	2.83844	0.82914	3.42336	0.000618527	0.00133496	TRUE	HSF
LOC103720309	5948.51	-1.77323	0.518294	-3.42129	0.000623238	0.00134444	TRUE	ERF
LOC103719287	181.421	2.53539	0.741115	3.42105	0.00062381	0.00134557	TRUE	NAC
LOC120104223	4.90505	4.18775	1.22636	3.41478	0.000638333	0.00137395	TRUE	bZIP
LOC120105402	32.6042	-4.5397	1.33077	-3.41134	0.000646451	0.00138986	TRUE	Trihelix
LOC103719368	1684.35	-1.96854	0.577577	-3.40827	0.000653761	0.00140404	TRUE	bHLH
LOC103710221	174.014	1.38507	0.406486	3.40742	0.000655796	0.00140789	TRUE	NAC
LOC103709517	3377.83	-1.34532	0.39514	-3.40466	0.000662464	0.00142106	TRUE	C3H
LOC103706688	6264.77	-2.12954	0.626576	-3.3987	0.000677064	0.00144934	TRUE	C3H
LOC103717480	165.497	7.88464	2.32025	3.39819	0.000678325	0.00145177	TRUE	LBD
LOC103712274	147.139	1.71408	0.505221	3.39274	0.000691972	0.00147804	TRUE	MYB
LOC103718134	177.061	1.16745	0.344713	3.38673	0.000707303	0.00150659	TRUE	NF-YB
LOC103696467	360.6	-1.18831	0.350991	-3.38557	0.000710294	0.00151208	TRUE	BBR-BPC
LOC103719774	45.2297	-2.4644	0.729108	-3.38002	0.000724816	0.00153987	TRUE	ERF
LOC103711125	393.309	2.34599	0.696789	3.36686	0.000760283	0.00160827	TRUE	Trihelix
LOC103707142	105.742	1.81804	0.541175	3.35943	0.000781047	0.00164884	TRUE	ERF
LOC120108065	122.473	12.4962	3.73023	3.34999	0.000808133	0.00170159	TRUE	MYB
LOC103714933	216.841	1.8295	0.54646	3.34791	0.000814244	0.00171368	TRUE	C3H
LOC103716512	218.624	1.23895	0.370463	3.34433	0.000824825	0.0017336	TRUE	Dof
LOC103711682	55.5227	2.69669	0.806736	3.34272	0.000829605	0.00174239	TRUE	SBP
LOC103708860	435.336	1.34667	0.403056	3.34116	0.000834301	0.0017515	TRUE	ERF
LOC120109275	12.1547	5.51795	1.65215	3.33985	0.000838235	0.00175914	TRUE	ERF
LOC120113276	351.516	1.23924	0.371336	3.33726	0.000846096	0.00177486	TRUE	MYB_related
LOC103709203	79.5705	2.34195	0.702564	3.33343	0.00085781	0.00179748	TRUE	MYB
LOC103698411	38.4243	3.26333	0.979135	3.33287	0.000859542	0.00180059	TRUE	WOX
LOC103697177	389.064	2.94591	0.885164	3.32809	0.000874422	0.00182979	TRUE	WRKY
LOC103717082	4025.34	-2.21699	0.667071	-3.32347	0.000889061	0.00185802	TRUE	LBD
LOC120112752	20.5788	4.20012	1.26535	3.31934	0.000902318	0.00188397	TRUE	NF-YC
LOC103709119	24.483	7.06361	2.12892	3.31794	0.000906838	0.0018926	TRUE	EIL
LOC120108560	18.1733	8.72533	2.63351	3.3132	0.000922346	0.00192276	TRUE	NAC
LOC120105938	17.4165	4.96065	1.49823	3.311	0.00092962	0.00193654	TRUE	FAR1
LOC103701585	53.5332	2.22402	0.672376	3.30771	0.000940623	0.00195666	TRUE	HB-other
LOC103717136	399.195	0.930776	0.281847	3.30241	0.00095857	0.00199087	TRUE	C3H
LOC103713402	17.3485	6.40497	1.94073	3.30029	0.000965839	0.00200453	TRUE	LBD
LOC103721089	1236.64	-0.817851	0.248503	-3.29111	0.000997934	0.00206614	TRUE	FAR1
LOC103721270	3818.46	-1.46265	0.444824	-3.28816	0.00100843	0.0020855	TRUE	EIL
LOC103718355	26.8774	10.4833	3.19197	3.28429	0.0010224	0.0021099	TRUE	NAC
LOC103717629	62.495	2.37806	0.724284	3.28333	0.00102588	0.00211588	TRUE	MYB
LOC103709750	221.361	1.94842	0.593444	3.28324	0.00102621	0.00211641	TRUE	WRKY
LOC103704897	26.5306	4.27625	1.30717	3.27138	0.00107024	0.00220053	TRUE	MYB
LOC103713437	187.032	1.41876	0.433788	3.27063	0.0010731	0.00220593	TRUE	NAC
LOC103706307	852.381	-1.96569	0.603162	-3.25898	0.00111812	0.00229056	TRUE	BBR-BPC
LOC103722076	15.2575	7.04361	2.16215	3.25768	0.00112326	0.00229979	TRUE	MYB_related
LOC103718882	159.27	2.18319	0.670745	3.25487	0.00113444	0.00232123	TRUE	MYB_related
LOC120112145	15.6086	4.12934	1.27451	3.23995	0.00119549	0.0024352	TRUE	ZF-HD
LOC103708187	498.004	-1.8444	0.570927	-3.23053	0.0012356	0.00251146	TRUE	RAV
LOC103708315	386.692	0.958816	0.297336	3.22468	0.00126113	0.00255977	TRUE	NF-YB
LOC103696763	4.928	6.41722	1.99471	3.21712	0.00129487	0.00262094	TRUE	B3
LOC103702204	9550.08	3.58281	1.11493	3.21348	0.00131136	0.00265193	TRUE	NAC
LOC103712241	119.756	1.54921	0.483856	3.20181	0.00136569	0.00275282	TRUE	C2H2
LOC120112960	9.85816	7.25173	2.26813	3.19723	0.00138752	0.00279413	TRUE	NAC
LOC103711129	87.0722	3.28584	1.02942	3.19193	0.00141323	0.00284276	TRUE	ERF
LOC120113134	138.211	10.5557	3.31161	3.18749	0.00143514	0.00288226	TRUE	LBD
LOC103720799	206.058	4.48186	1.40693	3.18555	0.00144481	0.00290007	TRUE	WRKY
LOC103720306	45.3913	2.59539	0.815517	3.1825	0.00146007	0.00292748	TRUE	GRAS
LOC103697926	175.894	1.72367	0.542661	3.17633	0.00149153	0.00298582	TRUE	GRAS
LOC103708418	1540.14	-0.898239	0.285549	-3.14566	0.00165713	0.00328371	TRUE	ARF
LOC103720729	531.964	-0.652299	0.20757	-3.14255	0.00167485	0.00331567	TRUE	BES1
LOC120111742	8.66141	6.34448	2.03456	3.11835	0.00181864	0.0035758	TRUE	FAR1
LOC103709112	2231.27	-2.02456	0.651004	-3.10991	0.00187146	0.00367097	TRUE	C3H
LOC103699288	111.841	1.85762	0.597601	3.10847	0.00188061	0.0036862	TRUE	Dof
LOC103720275	527.001	3.48436	1.13227	3.07734	0.00208859	0.00406054	TRUE	WRKY
LOC103716221	702.645	2.64901	0.861825	3.07372	0.0021141	0.00410685	TRUE	WRKY
LOC103710296	176.443	1.89021	0.614983	3.07359	0.002115	0.00410832	TRUE	MYB_related
LOC103713952	1287.77	-1.20127	0.391193	-3.07077	0.00213505	0.0041434	TRUE	ERF
LOC103698076	460.613	1.29349	0.423257	3.05603	0.00224286	0.00433242	TRUE	FAR1
LOC103724319	207.784	-2.14733	0.705131	-3.04529	0.00232458	0.00447662	TRUE	Dof
LOC103698612	81.8953	3.20102	1.0515	3.04426	0.00233256	0.0044902	TRUE	MYB_related
LOC103696557	27.6867	2.66048	0.874119	3.04362	0.00233753	0.00449888	TRUE	LBD
LOC103720004	2046.11	2.06812	0.682264	3.03126	0.00243537	0.00467172	TRUE	C2H2
LOC103717663	36.4025	4.19963	1.38633	3.02932	0.00245101	0.00469682	TRUE	ERF
LOC120110333	37.4437	9.52074	3.14351	3.02869	0.00245613	0.00470539	TRUE	WRKY
LOC103698111	615.943	1.57778	0.522022	3.02245	0.0025074	0.00479762	TRUE	ERF
LOC103715054	406.061	-0.698582	0.231519	-3.01739	0.00254963	0.00486936	TRUE	FAR1
LOC103707844	523.087	-0.73733	0.244589	-3.01457	0.00257344	0.00491044	TRUE	TCP
LOC103701110	99.2997	2.45666	0.820886	2.99269	0.00276531	0.00524555	TRUE	WOX
LOC113463337	10.2162	5.68924	1.9018	2.9915	0.00277613	0.00526306	TRUE	Nin-like
LOC103719442	33.8438	3.49627	1.17479	2.97608	0.00291959	0.00551138	TRUE	ERF
LOC103697938	300.29	1.32381	0.44539	2.97226	0.00295614	0.00557387	TRUE	NF-YC
LOC103717513	22.7792	7.30804	2.46026	2.97043	0.00297383	0.00560433	TRUE	MYB_related
LOC103711128	36.455	3.03016	1.02097	2.96792	0.00299822	0.00564737	TRUE	ERF
LOC103722787	29.64	8.75234	2.9494	2.9675	0.00300237	0.00565408	TRUE	bHLH
LOC103698130	229.059	-1.92058	0.647224	-2.96741	0.0030032	0.00565491	TRUE	NAC
LOC103696470	59.9979	2.38539	0.804475	2.96515	0.00302539	0.00569265	TRUE	WRKY
LOC103713451	1368.94	1.30196	0.439511	2.96228	0.0030537	0.00574184	TRUE	C3H
LOC103723839	680.603	0.647221	0.218623	2.96044	0.003072	0.00577291	TRUE	Trihelix
LOC103701434	314.869	0.676854	0.229347	2.95123	0.00316515	0.00593226	TRUE	FAR1
LOC113462247	1241.86	3.04502	1.03208	2.95037	0.00317391	0.00594753	TRUE	NAC
LOC103697117	253.674	2.13378	0.723997	2.94722	0.00320643	0.00600229	TRUE	C2H2
LOC103699907	441.1	-2.298	0.783695	-2.93226	0.00336507	0.00627668	TRUE	Dof
LOC103708530	206.279	3.65494	1.2478	2.92911	0.00339934	0.00633816	TRUE	bHLH
LOC103711884	32.4886	2.63446	0.90222	2.91997	0.00350064	0.00651245	TRUE	ERF
LOC103717754	107.535	2.5082	0.86049	2.91485	0.00355864	0.00661403	TRUE	HD-ZIP
LOC103698465	114.541	3.07111	1.05433	2.91285	0.00358148	0.00665225	TRUE	ERF
LOC103714369	2033.8	1.38101	0.474687	2.9093	0.00362238	0.00671964	TRUE	ERF
LOC103717176	493.313	0.829993	0.28568	2.90533	0.00366871	0.0067952	TRUE	HSF
LOC103705893	1009.42	2.62882	0.906257	2.90075	0.00372275	0.00688216	TRUE	NAC
LOC120112050	54.1832	7.41851	2.55875	2.89928	0.00374025	0.00691232	TRUE	bHLH
LOC103715005	15.3	8.56894	2.98786	2.86792	0.00413183	0.00756926	TRUE	MYB_related
LOC103714322	727.485	-1.28308	0.447492	-2.86728	0.00414021	0.00758224	TRUE	MYB_related
LOC103705894	184.858	1.10918	0.386937	2.86658	0.00414938	0.00759808	TRUE	C3H
LOC103711503	1644.9	-1.75182	0.611244	-2.86599	0.0041571	0.00761173	TRUE	ERF
LOC103710399	44.8867	2.6866	0.939879	2.85845	0.00425717	0.00778224	TRUE	LBD
LOC103701373	20.2637	1.92897	0.675265	2.85662	0.00428182	0.00781995	TRUE	GRAS
LOC120107968	348.605	-1.80523	0.632301	-2.85501	0.00430351	0.00785709	TRUE	C3H
LOC120110781	57.636	1.24306	0.436195	2.84977	0.00437502	0.00797915	TRUE	WRKY
LOC103696692	281.069	-2.66459	0.936233	-2.84607	0.00442621	0.00806337	TRUE	C2H2
LOC120109258	17.5855	7.60409	2.67418	2.84352	0.00446178	0.00812468	TRUE	ERF
LOC103703361	7.18528	3.64392	1.28192	2.84255	0.00447549	0.0081481	TRUE	HD-ZIP
LOC103702906	153.862	1.79071	0.632623	2.8306	0.00464601	0.00842591	TRUE	SRS
LOC103708684	42.0237	2.03828	0.722416	2.82148	0.00478026	0.00865217	TRUE	bHLH
LOC103708491	1172.7	0.620194	0.22011	2.81766	0.00483753	0.00874658	TRUE	C3H
LOC120112356	14.9088	4.28647	1.52613	2.80872	0.00497382	0.00897406	TRUE	G2-like
LOC103723951	5.19048	4.73969	1.68964	2.80515	0.00502939	0.00906478	TRUE	M-type_MADS
LOC103720661	36.595	8.49664	3.02916	2.80495	0.00503247	0.00906978	TRUE	GRAS
LOC103712434	280.709	-2.8857	1.02981	-2.80216	0.00507618	0.00913668	TRUE	MYB_related
LOC103719199	112.555	1.25296	0.447807	2.798	0.005142	0.00924488	TRUE	Dof
LOC103704547	152.793	1.2859	0.460947	2.7897	0.00527577	0.00946145	TRUE	GRAS
LOC103696626	501.833	1.03272	0.37036	2.78842	0.00529661	0.0094953	TRUE	TCP
LOC103712685	2652.19	-1.11722	0.401103	-2.78538	0.00534658	0.00957664	TRUE	EIL
LOC103695454	119.866	3.15583	1.13376	2.7835	0.00537756	0.00962799	TRUE	MYB_related
LOC103707678	2342.85	-1.20705	0.434125	-2.78042	0.00542881	0.00970841	TRUE	SBP
LOC120103703	217.642	-1.00407	0.36149	-2.77759	0.0054763	0.00978553	TRUE	MYB_related
LOC120104052	395.355	-1.3521	0.487679	-2.77251	0.00556257	0.00992751	TRUE	LBD
LOC103709325	282.463	0.798596	0.288262	2.77038	0.00559908	0.00998717	TRUE	FAR1
LOC103709433	818.175	-0.927169	0.336046	-2.75906	0.00579681	0.0103165	TRUE	FAR1
LOC103710323	5.9553	3.33214	1.20986	2.75416	0.0058843	0.0104581	TRUE	NAC
LOC103716404	49.4443	2.96771	1.08037	2.74695	0.0060152	0.010668	TRUE	NAC
LOC103708854	28.9751	2.75644	1.00613	2.73965	0.0061505	0.0108841	TRUE	LBD
LOC103721507	4548.98	1.71445	0.627585	2.73183	0.00629845	0.0111203	TRUE	WRKY
LOC103699818	72.4712	-1.51993	0.558839	-2.71981	0.00653197	0.0115026	TRUE	C2H2
LOC103709530	813.124	-0.76046	0.280582	-2.71029	0.00672242	0.0118066	TRUE	Trihelix
LOC103706646	349.686	-1.13008	0.418281	-2.70173	0.0068979	0.0120842	TRUE	Dof
LOC103705241	594.618	-0.690148	0.255514	-2.70102	0.00691278	0.0121088	TRUE	FAR1
LOC103718143	23.1447	3.1499	1.16916	2.69416	0.00705671	0.0123364	TRUE	LBD
LOC103720207	5.43273	3.19478	1.18661	2.69235	0.00709507	0.0123968	TRUE	LBD
LOC103700856	119.697	1.18648	0.441061	2.69007	0.00714373	0.0124699	TRUE	WRKY
LOC103718950	679.419	1.08117	0.402354	2.6871	0.00720744	0.0125683	TRUE	BES1
LOC103712393	117.24	-2.73382	1.01763	-2.68646	0.00722137	0.0125918	TRUE	HD-ZIP
LOC103703771	142.462	1.94588	0.72615	2.67973	0.00736827	0.012828	TRUE	MYB
LOC120108103	13.2525	6.58218	2.45826	2.67757	0.0074158	0.0129	TRUE	ERF
LOC120106209	5.31869	2.95571	1.10717	2.66961	0.00759391	0.0131854	TRUE	G2-like
LOC103707269	1155.07	-1.97035	0.743027	-2.65179	0.00800665	0.0138435	TRUE	ERF
LOC103705284	666.417	1.09466	0.413125	2.6497	0.00805636	0.0139187	TRUE	LBD
LOC103720525	260.005	1.8392	0.694334	2.64887	0.00807609	0.0139486	TRUE	HD-ZIP
LOC120107864	192.808	1.70105	0.642876	2.64599	0.0081451	0.0140603	TRUE	GRAS
LOC103717183	12.9659	6.23643	2.35953	2.64308	0.00821564	0.0141748	TRUE	bHLH
LOC103700251	187.087	-1.5113	0.574799	-2.62927	0.00855682	0.0147109	TRUE	NAC
LOC103701508	2804.18	-1.52258	0.57945	-2.62762	0.00859835	0.0147736	TRUE	WRKY
LOC103715985	11.4592	2.75355	1.04846	2.62629	0.008632	0.0148235	TRUE	GRAS
LOC103703276	114.216	2.65314	1.01212	2.62137	0.00875772	0.015027	TRUE	MYB_related
LOC103708616	287.772	1.68219	0.64246	2.61837	0.00883521	0.0151528	TRUE	MYB_related
LOC103707824	227.276	1.37331	0.525237	2.61465	0.00893187	0.0153015	TRUE	DBB
LOC103723053	627.172	-0.856244	0.328375	-2.60752	0.00912007	0.0155937	TRUE	Trihelix
LOC103714041	348.133	0.92885	0.356598	2.60476	0.00919397	0.015708	TRUE	C3H
LOC103710264	1143.29	-0.808176	0.310771	-2.60055	0.00930747	0.0158889	TRUE	bZIP
LOC103708330	52.7573	2.27712	0.876854	2.59693	0.00940624	0.0160406	TRUE	ERF
LOC103720124	434.98	0.634845	0.245319	2.58783	0.00965828	0.0164415	TRUE	GeBP
LOC103713974	11.112	8.77373	3.42425	2.56224	0.0104	0.0176024	TRUE	C2H2
LOC103708799	629.706	-0.6049	0.236307	-2.55981	0.010473	0.0177177	TRUE	FAR1
LOC103704480	301.71	1.62678	0.63655	2.55562	0.0106	0.0179055	TRUE	TCP
LOC103713455	939.978	-2.1282	0.834371	-2.55066	0.0107519	0.0181432	TRUE	MYB_related
LOC103706687	168.856	1.97955	0.779531	2.53942	0.0111038	0.018685	TRUE	Trihelix
LOC103715078	53.5652	2.15033	0.850164	2.52931	0.0114287	0.0191897	TRUE	GRAS
LOC120110153	86.3724	1.23496	0.488546	2.52782	0.0114772	0.0192656	TRUE	Dof
LOC103715559	17.6515	8.75014	3.46472	2.5255	0.0115534	0.0193868	TRUE	M-type_MADS
LOC120111623	166.018	-2.87089	1.13707	-2.52482	0.0115758	0.019422	TRUE	ERF
LOC103717044	1758.58	-1.21982	0.485203	-2.51403	0.011936	0.0199597	TRUE	ERF
LOC103705064	84.0861	1.02481	0.40857	2.50829	0.0121319	0.0202513	TRUE	bZIP
LOC103714426	696.514	-1.34689	0.541004	-2.48961	0.0127885	0.0212609	TRUE	GRAS
LOC103719797	247.277	2.53083	1.01721	2.488	0.0128465	0.0213476	TRUE	C2H2
LOC113462864	68.7195	1.68108	0.677563	2.48107	0.0130988	0.0217309	TRUE	LBD
LOC103723921	362.472	-1.28211	0.517141	-2.47922	0.0131671	0.0218317	TRUE	ERF
LOC103718435	455.915	-0.643193	0.261586	-2.45882	0.0139394	0.0230115	TRUE	MYB_related
LOC108510750	15.4528	7.46966	3.05074	2.44847	0.0143463	0.023623	TRUE	bHLH
LOC103697432	619.77	0.631436	0.258835	2.43953	0.0147063	0.024157	TRUE	FAR1
LOC103719755	12.4771	5.7384	2.35264	2.43913	0.0147227	0.0241799	TRUE	EIL
LOC103703552	89.1377	1.39035	0.570255	2.43812	0.0147637	0.0242405	TRUE	C2H2
LOC103723043	236.901	-1.54317	0.633887	-2.43446	0.0149139	0.024458	TRUE	GATA
LOC103705429	15.2148	8.61047	3.53845	2.4334	0.0149578	0.0245218	TRUE	M-type_MADS
LOC103705801	15.7673	2.27793	0.937172	2.43064	0.0150722	0.0246941	TRUE	MYB_related
LOC103712235	874.368	1.43972	0.59587	2.41616	0.0156852	0.025579	TRUE	Trihelix
LOC120112780	13.1169	2.17763	0.901375	2.4159	0.0156964	0.0255958	TRUE	C2H2
LOC103697727	4.54235	7.3796	3.05764	2.4135	0.0158003	0.0257537	TRUE	NAC
LOC103704895	832.406	-0.746701	0.310267	-2.40664	0.0161002	0.0262073	TRUE	FAR1
LOC103722063	42.8923	2.58257	1.08423	2.38194	0.0172216	0.027874	TRUE	bHLH
LOC103707293	134.383	1.4164	0.596471	2.37463	0.0175667	0.0283647	TRUE	NF-YB
LOC103705597	316.66	1.03463	0.437622	2.36421	0.0180685	0.0290975	TRUE	GRAS
LOC103722174	246.909	0.912682	0.387635	2.35449	0.0185483	0.0297961	TRUE	ERF
LOC103704754	504.67	0.718449	0.305404	2.35245	0.0186501	0.029948	TRUE	FAR1
LOC103712974	101.092	1.8291	0.777676	2.35201	0.0186724	0.0299823	TRUE	bHLH
LOC103706394	289.213	1.27809	0.549369	2.32648	0.0199931	0.031927	TRUE	WRKY
LOC103707123	10.1731	6.86174	2.95802	2.31971	0.0203566	0.0324451	TRUE	bHLH
LOC103707319	608.126	-1.47505	0.635978	-2.31934	0.0203765	0.0324734	TRUE	NAC
LOC103705880	5.01651	6.84496	2.95183	2.31889	0.0204011	0.0325108	TRUE	C2H2
LOC103716899	307.604	-0.769137	0.331768	-2.3183	0.0204332	0.0325584	TRUE	BBR-BPC
LOC103702435	111.22	1.2897	0.55742	2.3137	0.0206842	0.0329259	TRUE	GRAS
LOC103705134	387.685	1.13632	0.492243	2.30844	0.0209745	0.0333424	TRUE	GRAS
LOC103719291	26.7362	2.64539	1.14929	2.30176	0.0213485	0.0338907	TRUE	Trihelix
LOC103711433	147.579	-1.52021	0.660477	-2.30169	0.0213526	0.0338954	TRUE	MYB_related
LOC120111864	11.311	5.33063	2.31716	2.3005	0.0214199	0.0339893	TRUE	NAC
LOC103711150	8.40827	4.75495	2.07518	2.29134	0.0219435	0.0347464	TRUE	WOX
LOC103717201	156.83	-1.09444	0.478383	-2.2878	0.0221493	0.0350318	TRUE	WRKY
LOC103707119	254.416	-1.04825	0.458592	-2.2858	0.0222657	0.0351934	TRUE	Trihelix
LOC103720486	109.267	1.16051	0.510325	2.27406	0.0229627	0.0361988	TRUE	MYB
LOC103715872	1848.26	-0.994537	0.439473	-2.26302	0.0236342	0.037179	TRUE	ERF
LOC103699011	5.03195	4.10967	1.81645	2.26247	0.0236686	0.0372291	TRUE	ZF-HD
LOC103709154	229.364	-1.4551	0.643586	-2.26092	0.023764	0.037359	TRUE	Dof
LOC103723261	224.669	-1.28173	0.572934	-2.23714	0.0252772	0.0395141	TRUE	WOX
LOC103708485	826.37	-0.623603	0.278798	-2.23675	0.0253024	0.0395492	TRUE	GATA
LOC103704218	647.393	0.854718	0.3825	2.23456	0.0254465	0.0397531	TRUE	NF-YB
LOC120110971	39.9302	1.59186	0.71612	2.2229	0.0262226	0.0408757	TRUE	MYB_related
LOC103706364	557.923	1.10455	0.498099	2.21754	0.0265862	0.041396	TRUE	bHLH
LOC103707706	600.95	-0.847896	0.382657	-2.21581	0.0267045	0.0415646	TRUE	Dof
LOC103703173	264.106	1.13701	0.513533	2.2141	0.0268217	0.0417359	TRUE	Trihelix
LOC103706673	3600.18	-0.678836	0.308991	-2.19695	0.0280242	0.0434215	TRUE	MYB
LOC103724221	150.868	1.85614	0.84565	2.19493	0.0281687	0.0436315	TRUE	NAC
LOC120103830	449.622	1.03717	0.472827	2.19356	0.028267	0.0437628	TRUE	GRAS
LOC120110999	81.0781	-1.97057	0.899429	-2.19091	0.0284581	0.0440258	TRUE	ZF-HD
LOC103709105	701.23	1.39171	0.640532	2.17274	0.0297997	0.0458894	TRUE	NAC
LOC120111353	94.061	-1.09844	0.50964	-2.15532	0.0311366	0.0477588	TRUE	bZIP
LOC103711304	26.4483	1.57859	0.736425	2.14359	0.0320662	0.0490375	TRUE	GRAS
LOC103700711	581.579	0.821796	0.384607	2.13671	0.0326212	0.0498027	TRUE	MYB_related

## Sheet: Shoot (4 dpi)
Table S10D. List of DEGs encoding TFs enriched in shoots of date palm seedlings during Fp infection at 4 dpi.
	baseMean	log2FoldChange	lfcSE	stat	pvalue	padj	is_predicted_tf	tf_family
LOC103719395	896.196	3.50086	0.461043	7.59334	3.11761e-14	7.46044e-11	TRUE	NAC
LOC103703276	114.216	-8.53208	1.21074	-7.04702	1.82789e-12	2.18707e-09	TRUE	MYB_related
LOC120108988	1211.2	1.90309	0.302732	6.28637	3.24979e-10	1.9894e-07	TRUE	bZIP
LOC103708485	826.37	1.64706	0.276136	5.96468	2.45112e-09	9.21727e-07	TRUE	GATA
LOC103712638	59.789	-6.4535	1.08239	-5.96226	2.48774e-09	9.2232e-07	TRUE	MYB_related
LOC103698612	81.8953	-6.36489	1.11606	-5.70302	1.17705e-08	3.36778e-06	TRUE	MYB_related
LOC103716950	84.6213	-7.28103	1.2979	-5.60983	2.0252e-08	5.43972e-06	TRUE	GRAS
LOC103711534	43.8141	-5.23487	0.980652	-5.33815	9.39011e-08	1.91609e-05	TRUE	MYB_related
LOC103708469	2517.78	2.49191	0.469461	5.30802	1.10823e-07	2.19338e-05	TRUE	HD-ZIP
LOC103709461	230.461	3.0669	0.581634	5.2729	1.34284e-07	2.52852e-05	TRUE	Dof
LOC103712514	1943.84	1.56245	0.299635	5.21453	1.84288e-07	3.2126e-05	TRUE	bZIP
LOC103718394	139.126	-4.51642	0.882782	-5.11612	3.11886e-07	4.74553e-05	TRUE	C2H2
LOC103708961	822.916	1.39807	0.277004	5.04711	4.48539e-07	6.34779e-05	TRUE	BES1
LOC120110333	37.4437	-16.715	3.31151	-5.04754	4.47544e-07	6.34779e-05	TRUE	WRKY
LOC103702004	125.327	-3.12348	0.619734	-5.04003	4.65466e-07	6.51727e-05	TRUE	ZF-HD
LOC103699090	193.963	4.09135	0.818023	5.00152	5.68814e-07	7.56207e-05	TRUE	NAC
LOC103716378	843.015	3.47714	0.708681	4.90649	9.27208e-07	0.000108475	TRUE	NAC
LOC120111533	18.7278	-18.4765	3.77337	-4.89656	9.753e-07	0.000113096	TRUE	LBD
LOC103700251	187.087	-3.62715	0.753631	-4.8129	1.48759e-06	0.000151775	TRUE	NAC
LOC103709098	387.891	2.33795	0.49062	4.76531	1.88566e-06	0.000183159	TRUE	MYB
LOC103722888	640.222	3.0764	0.648478	4.74402	2.09513e-06	0.000198064	TRUE	NAC
LOC103721902	113.786	3.87263	0.82215	4.71036	2.47274e-06	0.000225225	TRUE	NAC
LOC103711302	152.718	-3.7514	0.805449	-4.65752	3.20034e-06	0.000272629	TRUE	MYB_related
LOC103714608	407.467	4.11706	0.911222	4.51817	6.2375e-06	0.000452313	TRUE	NAC
LOC103701585	53.5332	3.25931	0.737482	4.41951	9.8926e-06	0.000647769	TRUE	HB-other
LOC103702695	1190.15	2.12637	0.483877	4.39444	1.11057e-05	0.000696595	TRUE	GRAS
LOC103712913	2263.06	-2.7386	0.628	-4.36083	1.29568e-05	0.000784049	TRUE	ERF
LOC103708379	2188.78	2.36534	0.546611	4.32727	1.50966e-05	0.000884954	TRUE	MYB_related
LOC103704897	26.5306	-6.24914	1.44777	-4.31639	1.58603e-05	0.000921612	TRUE	MYB
LOC103716404	49.4443	-4.8297	1.12207	-4.30429	1.67525e-05	0.000954492	TRUE	NAC
LOC103696378	303.245	2.97724	0.700038	4.25297	2.10957e-05	0.00111956	TRUE	ERF
LOC103708442	146.32	2.81276	0.663522	4.23914	2.24374e-05	0.00116955	TRUE	MYB_related
LOC103719563	160.116	2.18015	0.516178	4.22364	2.40393e-05	0.0012335	TRUE	MYB_related
LOC103710925	252.556	2.73484	0.649365	4.21156	2.53611e-05	0.00127898	TRUE	WRKY
LOC103709447	55.5037	-6.49699	1.55018	-4.19113	2.77566e-05	0.00135053	TRUE	bZIP
LOC103714777	174.225	3.09196	0.772537	4.00235	6.27174e-05	0.00242069	TRUE	MYB_related
LOC120104086	863.219	-0.979971	0.246819	-3.9704	7.1753e-05	0.00270595	TRUE	HB-other
LOC103709094	1308.98	-1.23635	0.312079	-3.96166	7.4432e-05	0.00278702	TRUE	Dof
LOC103717754	107.535	-3.47259	0.880163	-3.9454	7.96663e-05	0.00293295	TRUE	HD-ZIP
LOC103700594	677.39	-6.54938	1.69132	-3.87235	0.000107789	0.0037041	TRUE	HD-ZIP
LOC103699307	905.453	2.06915	0.534747	3.86941	0.000109099	0.0037248	TRUE	ERF
LOC103703960	702.06	-1.31502	0.340335	-3.8639	0.000111592	0.00379512	TRUE	ARF
LOC103723401	975.103	1.70296	0.444853	3.82814	0.000129116	0.00421678	TRUE	bZIP
LOC103723238	822.498	-1.05332	0.277053	-3.80185	0.000143618	0.00451113	TRUE	C3H
LOC103701744	1339.66	1.55073	0.408428	3.79683	0.000146555	0.00457082	TRUE	ERF
LOC108511557	509.191	2.5908	0.6903	3.75315	0.000174626	0.00508634	TRUE	WRKY
LOC103714261	192.975	5.33274	1.43992	3.7035	0.000212641	0.00588156	TRUE	B3
LOC103721390	2912.41	-1.30897	0.354675	-3.69061	0.000223715	0.00610243	TRUE	GRAS
LOC103695454	119.866	4.12189	1.1175	3.6885	0.00022558	0.0061279	TRUE	MYB_related
LOC103714181	1981.55	1.62979	0.445858	3.6554	0.000256777	0.00671215	TRUE	MYB
LOC103719651	48.9237	-2.68927	0.741297	-3.62779	0.000285856	0.00724912	TRUE	MYB_related
LOC103702578	43.3892	3.98979	1.10412	3.61353	0.000302052	0.00749379	TRUE	LBD
LOC120112145	15.6086	-4.2615	1.18847	-3.58571	0.000336165	0.00808854	TRUE	ZF-HD
LOC103710207	78.3966	-2.11669	0.590969	-3.58173	0.00034133	0.00816803	TRUE	bHLH
LOC103712274	147.139	2.72734	0.766207	3.55953	0.000371512	0.0086773	TRUE	MYB
LOC103705597	316.66	1.57743	0.443938	3.55326	0.00038049	0.00882511	TRUE	GRAS
LOC103708860	435.336	1.33084	0.375145	3.54754	0.000388841	0.0089549	TRUE	ERF
LOC103707689	50.881	-2.25082	0.639844	-3.51777	0.00043519	0.00969983	TRUE	Dof
LOC103721176	146.03	1.22664	0.349189	3.51283	0.000443354	0.00982358	TRUE	GRAS
LOC103702790	2280.67	2.68269	0.764059	3.5111	0.00044626	0.00986078	TRUE	NAC
LOC103724319	207.784	2.42487	0.69483	3.48988	0.000483237	0.0104179	TRUE	Dof
LOC103705405	263.441	2.97639	0.855803	3.47789	0.000505377	0.0107543	TRUE	NAC
LOC103708579	77.6623	-2.39347	0.695672	-3.44052	0.000580603	0.0118017	TRUE	GRAS
LOC103701821	58.5348	-2.95641	0.860245	-3.43671	0.000588819	0.0119275	TRUE	GRAS
LOC103714369	2033.8	1.59439	0.472352	3.37543	0.000737008	0.0137298	TRUE	ERF
LOC103716279	810.77	-2.75075	0.816674	-3.36823	0.000756513	0.0139745	TRUE	CO-like
LOC103705944	2750.04	3.07267	0.917074	3.35051	0.000806617	0.0145162	TRUE	C2H2
LOC103703019	80.44	-3.10637	0.942106	-3.29726	0.000976322	0.0166665	TRUE	bZIP
LOC103710255	903.202	2.64037	0.806285	3.27473	0.00105761	0.0176309	TRUE	HSF
LOC103698102	28.6162	3.45584	1.06034	3.25919	0.00111729	0.0182674	TRUE	bHLH
LOC103704058	374.909	-0.893193	0.275095	-3.24685	0.0011669	0.0187232	TRUE	MYB_related
LOC103712393	117.24	-5.1348	1.58694	-3.23566	0.00121361	0.0192661	TRUE	HD-ZIP
LOC103706394	289.213	1.80189	0.557692	3.23097	0.00123369	0.0194392	TRUE	WRKY
LOC120113056	402.699	-0.618173	0.191897	-3.22138	0.00127575	0.0198663	TRUE	FAR1
LOC103721408	335.738	3.21192	0.998476	3.21682	0.0012962	0.0200823	TRUE	bHLH
LOC103705151	74.8848	2.50952	0.781353	3.21176	0.00131925	0.0203402	TRUE	ERF
LOC103704576	72.962	1.58075	0.492363	3.21053	0.0013249	0.0203711	TRUE	C2H2
LOC103711641	216.962	-2.93252	0.913785	-3.20921	0.00133102	0.0204131	TRUE	GATA
LOC103719020	177.716	-1.92007	0.599533	-3.20261	0.00136189	0.0207459	TRUE	C2H2
LOC103717136	399.195	-0.882295	0.275666	-3.20059	0.00137146	0.0207618	TRUE	C3H
LOC103715325	718.917	-0.794627	0.249131	-3.1896	0.0014247	0.0213082	TRUE	DBB
LOC103710221	174.014	-1.40278	0.442671	-3.16891	0.00153014	0.0224333	TRUE	NAC
LOC103720004	2046.11	2.11458	0.667873	3.16614	0.00154475	0.022575	TRUE	C2H2
LOC103712724	153.728	2.70779	0.856586	3.16114	0.00157152	0.0227824	TRUE	WRKY
LOC103717498	817.381	1.35212	0.429055	3.15139	0.00162497	0.0233348	TRUE	ERF
LOC120110153	86.3724	-1.64491	0.524067	-3.13873	0.00169679	0.0240521	TRUE	Dof
LOC103711670	133.798	-2.63812	0.841898	-3.13354	0.00172712	0.0242866	TRUE	HB-other
LOC103716845	405.036	-1.21859	0.389273	-3.13043	0.00174549	0.0244007	TRUE	TCP
LOC103713705	784.59	-2.1787	0.695958	-3.1305	0.00174508	0.0244007	TRUE	NF-YC
LOC103709517	3377.83	1.225	0.392458	3.12136	0.00180021	0.0248619	TRUE	C3H
LOC103700711	581.579	-1.1895	0.383286	-3.10343	0.00191291	0.0258223	TRUE	MYB_related
LOC120106668	677.047	1.40878	0.455715	3.09137	0.00199235	0.026514	TRUE	GRAS
LOC103705196	439.164	-1.47096	0.475802	-3.09153	0.00199129	0.026514	TRUE	TCP
LOC103722065	16.2242	-4.40716	1.42919	-3.08367	0.00204467	0.026938	TRUE	MYB_related
LOC103699288	111.841	-1.90641	0.620888	-3.07046	0.00213728	0.0276732	TRUE	Dof
LOC103703278	64.4922	-2.77689	0.911341	-3.04704	0.0023111	0.0293181	TRUE	MYB_related
LOC103697055	100.52	3.42167	1.12576	3.03943	0.00237029	0.029839	TRUE	LBD
LOC103700856	119.697	-1.54521	0.510399	-3.02746	0.00246619	0.0306014	TRUE	WRKY
LOC103709325	282.463	0.840546	0.278436	3.01882	0.00253763	0.0311703	TRUE	FAR1
LOC103695562	710.343	-1.26054	0.419033	-3.0082	0.00262797	0.0320111	TRUE	TCP
LOC120104560	298.895	-1.55886	0.520404	-2.99548	0.00274014	0.0330318	TRUE	HRT-like
LOC103706555	266.917	-1.33754	0.448403	-2.98289	0.00285541	0.0339643	TRUE	Dof
LOC103710701	550.16	1.54126	0.517657	2.97738	0.00290722	0.0342775	TRUE	Trihelix
LOC103696692	281.069	-3.14986	1.05852	-2.97572	0.00292301	0.0343646	TRUE	C2H2
LOC103711691	114.147	-2.07951	0.70162	-2.96387	0.00303796	0.0352774	TRUE	ERF
LOC103712434	280.709	-3.74919	1.27184	-2.94785	0.00319993	0.0365748	TRUE	MYB_related
LOC103703962	685.375	-1.15808	0.393936	-2.93976	0.00328467	0.0372362	TRUE	HB-other
LOC103722869	329.993	-4.03236	1.37259	-2.93776	0.00330592	0.0373805	TRUE	bHLH
LOC103711554	337.415	-2.30448	0.78775	-2.9254	0.00344018	0.0384036	TRUE	bZIP
LOC103706646	349.686	1.23163	0.421634	2.92108	0.00348822	0.0388411	TRUE	Dof
LOC103720824	1485.72	-2.63105	0.901407	-2.91882	0.00351358	0.039041	TRUE	ZF-HD
LOC108511160	58.9812	1.84264	0.634701	2.90315	0.00369425	0.0403501	TRUE	ZF-HD
LOC103721949	163.798	2.37297	0.817795	2.90167	0.00371177	0.0404615	TRUE	LBD
LOC103715610	55.84	-2.81329	0.97015	-2.89986	0.00373334	0.0405918	TRUE	NAC
LOC103722730	48.2868	-5.15011	1.77625	-2.89943	0.00373847	0.0406308	TRUE	bHLH
LOC103720525	260.005	2.0253	0.700085	2.89293	0.00381665	0.0411913	TRUE	HD-ZIP
LOC103705203	300.403	-1.54181	0.534178	-2.88633	0.00389766	0.0418085	TRUE	C2H2
LOC103711577	364.845	-1.10092	0.381717	-2.88414	0.0039249	0.0419287	TRUE	FAR1
LOC103711531	495.695	-1.84801	0.642863	-2.87466	0.00404462	0.0427234	TRUE	ZF-HD
LOC103701508	2804.18	1.65765	0.577358	2.87109	0.00409061	0.0430492	TRUE	WRKY
LOC103719657	3307.22	0.934812	0.326469	2.8634	0.00419121	0.0437451	TRUE	GRAS
LOC103705460	92.967	-1.65203	0.576997	-2.86316	0.00419442	0.0437613	TRUE	LBD
LOC103705801	15.7673	-2.98724	1.04799	-2.85044	0.00436587	0.0449092	TRUE	MYB_related
LOC103719287	181.421	2.08236	0.732804	2.84163	0.00448836	0.0457579	TRUE	NAC
LOC103709304	443.978	1.86745	0.661526	2.82294	0.00475851	0.0474463	TRUE	bZIP
LOC103714738	755.869	-2.89501	1.0268	-2.81945	0.0048106	0.0477306	TRUE	MYB_related
LOC103724108	14.8746	-3.50958	1.24876	-2.81046	0.00494713	0.0486288	TRUE	bZIP
LOC103718512	477.449	1.14339	0.40839	2.79975	0.00511423	0.0495671	TRUE	ERF
LOC103697556	3029.1	1.77974	0.636137	2.79773	0.00514634	0.0495918	TRUE	ERF
LOC103715801	193.974	-4.09998	1.46657	-2.79562	0.00517995	0.0498362	TRUE	MYB_related
LOC103698106	114.819	-2.04681	0.732564	-2.79404	0.00520544	0.04999	TRUE	NF-YB

## Sheet: Shoot (8 dpi)
Table S10E. List of DEGs encoding TFs enriched in shoots of date palm seedlings during Fp infection at 8 dpi.
	baseMean	log2FoldChange	lfcSE	stat	pvalue	padj	is_predicted_tf	tf_family
LOC103719395	896.196	3.50086	0.461043	7.59334	3.11761e-14	7.46044e-11	TRUE	NAC
LOC103703276	114.216	-8.53208	1.21074	-7.04702	1.82789e-12	2.18707e-09	TRUE	MYB_related
LOC120108988	1211.2	1.90309	0.302732	6.28637	3.24979e-10	1.9894e-07	TRUE	bZIP
LOC103708485	826.37	1.64706	0.276136	5.96468	2.45112e-09	9.21727e-07	TRUE	GATA
LOC103712638	59.789	-6.4535	1.08239	-5.96226	2.48774e-09	9.2232e-07	TRUE	MYB_related
LOC103698612	81.8953	-6.36489	1.11606	-5.70302	1.17705e-08	3.36778e-06	TRUE	MYB_related
LOC103716950	84.6213	-7.28103	1.2979	-5.60983	2.0252e-08	5.43972e-06	TRUE	GRAS
LOC103711534	43.8141	-5.23487	0.980652	-5.33815	9.39011e-08	1.91609e-05	TRUE	MYB_related
LOC103708469	2517.78	2.49191	0.469461	5.30802	1.10823e-07	2.19338e-05	TRUE	HD-ZIP
LOC103709461	230.461	3.0669	0.581634	5.2729	1.34284e-07	2.52852e-05	TRUE	Dof
LOC103712514	1943.84	1.56245	0.299635	5.21453	1.84288e-07	3.2126e-05	TRUE	bZIP
LOC103718394	139.126	-4.51642	0.882782	-5.11612	3.11886e-07	4.74553e-05	TRUE	C2H2
LOC103708961	822.916	1.39807	0.277004	5.04711	4.48539e-07	6.34779e-05	TRUE	BES1
LOC120110333	37.4437	-16.715	3.31151	-5.04754	4.47544e-07	6.34779e-05	TRUE	WRKY
LOC103702004	125.327	-3.12348	0.619734	-5.04003	4.65466e-07	6.51727e-05	TRUE	ZF-HD
LOC103699090	193.963	4.09135	0.818023	5.00152	5.68814e-07	7.56207e-05	TRUE	NAC
LOC103716378	843.015	3.47714	0.708681	4.90649	9.27208e-07	0.000108475	TRUE	NAC
LOC120111533	18.7278	-18.4765	3.77337	-4.89656	9.753e-07	0.000113096	TRUE	LBD
LOC103700251	187.087	-3.62715	0.753631	-4.8129	1.48759e-06	0.000151775	TRUE	NAC
LOC103709098	387.891	2.33795	0.49062	4.76531	1.88566e-06	0.000183159	TRUE	MYB
LOC103722888	640.222	3.0764	0.648478	4.74402	2.09513e-06	0.000198064	TRUE	NAC
LOC103721902	113.786	3.87263	0.82215	4.71036	2.47274e-06	0.000225225	TRUE	NAC
LOC103711302	152.718	-3.7514	0.805449	-4.65752	3.20034e-06	0.000272629	TRUE	MYB_related
LOC103714608	407.467	4.11706	0.911222	4.51817	6.2375e-06	0.000452313	TRUE	NAC
LOC103701585	53.5332	3.25931	0.737482	4.41951	9.8926e-06	0.000647769	TRUE	HB-other
LOC103702695	1190.15	2.12637	0.483877	4.39444	1.11057e-05	0.000696595	TRUE	GRAS
LOC103712913	2263.06	-2.7386	0.628	-4.36083	1.29568e-05	0.000784049	TRUE	ERF
LOC103708379	2188.78	2.36534	0.546611	4.32727	1.50966e-05	0.000884954	TRUE	MYB_related
LOC103704897	26.5306	-6.24914	1.44777	-4.31639	1.58603e-05	0.000921612	TRUE	MYB
LOC103716404	49.4443	-4.8297	1.12207	-4.30429	1.67525e-05	0.000954492	TRUE	NAC
LOC103696378	303.245	2.97724	0.700038	4.25297	2.10957e-05	0.00111956	TRUE	ERF
LOC103708442	146.32	2.81276	0.663522	4.23914	2.24374e-05	0.00116955	TRUE	MYB_related
LOC103719563	160.116	2.18015	0.516178	4.22364	2.40393e-05	0.0012335	TRUE	MYB_related
LOC103710925	252.556	2.73484	0.649365	4.21156	2.53611e-05	0.00127898	TRUE	WRKY
LOC103709447	55.5037	-6.49699	1.55018	-4.19113	2.77566e-05	0.00135053	TRUE	bZIP
LOC103714777	174.225	3.09196	0.772537	4.00235	6.27174e-05	0.00242069	TRUE	MYB_related
LOC120104086	863.219	-0.979971	0.246819	-3.9704	7.1753e-05	0.00270595	TRUE	HB-other
LOC103709094	1308.98	-1.23635	0.312079	-3.96166	7.4432e-05	0.00278702	TRUE	Dof
LOC103717754	107.535	-3.47259	0.880163	-3.9454	7.96663e-05	0.00293295	TRUE	HD-ZIP
LOC103700594	677.39	-6.54938	1.69132	-3.87235	0.000107789	0.0037041	TRUE	HD-ZIP
LOC103699307	905.453	2.06915	0.534747	3.86941	0.000109099	0.0037248	TRUE	ERF
LOC103703960	702.06	-1.31502	0.340335	-3.8639	0.000111592	0.00379512	TRUE	ARF
LOC103723401	975.103	1.70296	0.444853	3.82814	0.000129116	0.00421678	TRUE	bZIP
LOC103723238	822.498	-1.05332	0.277053	-3.80185	0.000143618	0.00451113	TRUE	C3H
LOC103701744	1339.66	1.55073	0.408428	3.79683	0.000146555	0.00457082	TRUE	ERF
LOC108511557	509.191	2.5908	0.6903	3.75315	0.000174626	0.00508634	TRUE	WRKY
LOC103714261	192.975	5.33274	1.43992	3.7035	0.000212641	0.00588156	TRUE	B3
LOC103721390	2912.41	-1.30897	0.354675	-3.69061	0.000223715	0.00610243	TRUE	GRAS
LOC103695454	119.866	4.12189	1.1175	3.6885	0.00022558	0.0061279	TRUE	MYB_related
LOC103714181	1981.55	1.62979	0.445858	3.6554	0.000256777	0.00671215	TRUE	MYB
LOC103719651	48.9237	-2.68927	0.741297	-3.62779	0.000285856	0.00724912	TRUE	MYB_related
LOC103702578	43.3892	3.98979	1.10412	3.61353	0.000302052	0.00749379	TRUE	LBD
LOC120112145	15.6086	-4.2615	1.18847	-3.58571	0.000336165	0.00808854	TRUE	ZF-HD
LOC103710207	78.3966	-2.11669	0.590969	-3.58173	0.00034133	0.00816803	TRUE	bHLH
LOC103712274	147.139	2.72734	0.766207	3.55953	0.000371512	0.0086773	TRUE	MYB
LOC103705597	316.66	1.57743	0.443938	3.55326	0.00038049	0.00882511	TRUE	GRAS
LOC103708860	435.336	1.33084	0.375145	3.54754	0.000388841	0.0089549	TRUE	ERF
LOC103707689	50.881	-2.25082	0.639844	-3.51777	0.00043519	0.00969983	TRUE	Dof
LOC103721176	146.03	1.22664	0.349189	3.51283	0.000443354	0.00982358	TRUE	GRAS
LOC103702790	2280.67	2.68269	0.764059	3.5111	0.00044626	0.00986078	TRUE	NAC
LOC103724319	207.784	2.42487	0.69483	3.48988	0.000483237	0.0104179	TRUE	Dof
LOC103705405	263.441	2.97639	0.855803	3.47789	0.000505377	0.0107543	TRUE	NAC
LOC103708579	77.6623	-2.39347	0.695672	-3.44052	0.000580603	0.0118017	TRUE	GRAS
LOC103701821	58.5348	-2.95641	0.860245	-3.43671	0.000588819	0.0119275	TRUE	GRAS
LOC103714369	2033.8	1.59439	0.472352	3.37543	0.000737008	0.0137298	TRUE	ERF
LOC103716279	810.77	-2.75075	0.816674	-3.36823	0.000756513	0.0139745	TRUE	CO-like
LOC103705944	2750.04	3.07267	0.917074	3.35051	0.000806617	0.0145162	TRUE	C2H2
LOC103703019	80.44	-3.10637	0.942106	-3.29726	0.000976322	0.0166665	TRUE	bZIP
LOC103710255	903.202	2.64037	0.806285	3.27473	0.00105761	0.0176309	TRUE	HSF
LOC103698102	28.6162	3.45584	1.06034	3.25919	0.00111729	0.0182674	TRUE	bHLH
LOC103704058	374.909	-0.893193	0.275095	-3.24685	0.0011669	0.0187232	TRUE	MYB_related
LOC103712393	117.24	-5.1348	1.58694	-3.23566	0.00121361	0.0192661	TRUE	HD-ZIP
LOC103706394	289.213	1.80189	0.557692	3.23097	0.00123369	0.0194392	TRUE	WRKY
LOC120113056	402.699	-0.618173	0.191897	-3.22138	0.00127575	0.0198663	TRUE	FAR1
LOC103721408	335.738	3.21192	0.998476	3.21682	0.0012962	0.0200823	TRUE	bHLH
LOC103705151	74.8848	2.50952	0.781353	3.21176	0.00131925	0.0203402	TRUE	ERF
LOC103704576	72.962	1.58075	0.492363	3.21053	0.0013249	0.0203711	TRUE	C2H2
LOC103711641	216.962	-2.93252	0.913785	-3.20921	0.00133102	0.0204131	TRUE	GATA
LOC103719020	177.716	-1.92007	0.599533	-3.20261	0.00136189	0.0207459	TRUE	C2H2
LOC103717136	399.195	-0.882295	0.275666	-3.20059	0.00137146	0.0207618	TRUE	C3H
LOC103715325	718.917	-0.794627	0.249131	-3.1896	0.0014247	0.0213082	TRUE	DBB
LOC103710221	174.014	-1.40278	0.442671	-3.16891	0.00153014	0.0224333	TRUE	NAC
LOC103720004	2046.11	2.11458	0.667873	3.16614	0.00154475	0.022575	TRUE	C2H2
LOC103712724	153.728	2.70779	0.856586	3.16114	0.00157152	0.0227824	TRUE	WRKY
LOC103717498	817.381	1.35212	0.429055	3.15139	0.00162497	0.0233348	TRUE	ERF
LOC120110153	86.3724	-1.64491	0.524067	-3.13873	0.00169679	0.0240521	TRUE	Dof
LOC103711670	133.798	-2.63812	0.841898	-3.13354	0.00172712	0.0242866	TRUE	HB-other
LOC103716845	405.036	-1.21859	0.389273	-3.13043	0.00174549	0.0244007	TRUE	TCP
LOC103713705	784.59	-2.1787	0.695958	-3.1305	0.00174508	0.0244007	TRUE	NF-YC
LOC103709517	3377.83	1.225	0.392458	3.12136	0.00180021	0.0248619	TRUE	C3H
LOC103700711	581.579	-1.1895	0.383286	-3.10343	0.00191291	0.0258223	TRUE	MYB_related
LOC120106668	677.047	1.40878	0.455715	3.09137	0.00199235	0.026514	TRUE	GRAS
LOC103705196	439.164	-1.47096	0.475802	-3.09153	0.00199129	0.026514	TRUE	TCP
LOC103722065	16.2242	-4.40716	1.42919	-3.08367	0.00204467	0.026938	TRUE	MYB_related
LOC103699288	111.841	-1.90641	0.620888	-3.07046	0.00213728	0.0276732	TRUE	Dof
LOC103703278	64.4922	-2.77689	0.911341	-3.04704	0.0023111	0.0293181	TRUE	MYB_related
LOC103697055	100.52	3.42167	1.12576	3.03943	0.00237029	0.029839	TRUE	LBD
LOC103700856	119.697	-1.54521	0.510399	-3.02746	0.00246619	0.0306014	TRUE	WRKY
LOC103709325	282.463	0.840546	0.278436	3.01882	0.00253763	0.0311703	TRUE	FAR1
LOC103695562	710.343	-1.26054	0.419033	-3.0082	0.00262797	0.0320111	TRUE	TCP
LOC120104560	298.895	-1.55886	0.520404	-2.99548	0.00274014	0.0330318	TRUE	HRT-like
LOC103706555	266.917	-1.33754	0.448403	-2.98289	0.00285541	0.0339643	TRUE	Dof
LOC103710701	550.16	1.54126	0.517657	2.97738	0.00290722	0.0342775	TRUE	Trihelix
LOC103696692	281.069	-3.14986	1.05852	-2.97572	0.00292301	0.0343646	TRUE	C2H2
LOC103711691	114.147	-2.07951	0.70162	-2.96387	0.00303796	0.0352774	TRUE	ERF
LOC103712434	280.709	-3.74919	1.27184	-2.94785	0.00319993	0.0365748	TRUE	MYB_related
LOC103703962	685.375	-1.15808	0.393936	-2.93976	0.00328467	0.0372362	TRUE	HB-other
LOC103722869	329.993	-4.03236	1.37259	-2.93776	0.00330592	0.0373805	TRUE	bHLH
LOC103711554	337.415	-2.30448	0.78775	-2.9254	0.00344018	0.0384036	TRUE	bZIP
LOC103706646	349.686	1.23163	0.421634	2.92108	0.00348822	0.0388411	TRUE	Dof
LOC103720824	1485.72	-2.63105	0.901407	-2.91882	0.00351358	0.039041	TRUE	ZF-HD
LOC108511160	58.9812	1.84264	0.634701	2.90315	0.00369425	0.0403501	TRUE	ZF-HD
LOC103721949	163.798	2.37297	0.817795	2.90167	0.00371177	0.0404615	TRUE	LBD
LOC103715610	55.84	-2.81329	0.97015	-2.89986	0.00373334	0.0405918	TRUE	NAC
LOC103722730	48.2868	-5.15011	1.77625	-2.89943	0.00373847	0.0406308	TRUE	bHLH
LOC103720525	260.005	2.0253	0.700085	2.89293	0.00381665	0.0411913	TRUE	HD-ZIP
LOC103705203	300.403	-1.54181	0.534178	-2.88633	0.00389766	0.0418085	TRUE	C2H2
LOC103711577	364.845	-1.10092	0.381717	-2.88414	0.0039249	0.0419287	TRUE	FAR1
LOC103711531	495.695	-1.84801	0.642863	-2.87466	0.00404462	0.0427234	TRUE	ZF-HD
LOC103701508	2804.18	1.65765	0.577358	2.87109	0.00409061	0.0430492	TRUE	WRKY
LOC103719657	3307.22	0.934812	0.326469	2.8634	0.00419121	0.0437451	TRUE	GRAS
LOC103705460	92.967	-1.65203	0.576997	-2.86316	0.00419442	0.0437613	TRUE	LBD
LOC103705801	15.7673	-2.98724	1.04799	-2.85044	0.00436587	0.0449092	TRUE	MYB_related
LOC103719287	181.421	2.08236	0.732804	2.84163	0.00448836	0.0457579	TRUE	NAC
LOC103709304	443.978	1.86745	0.661526	2.82294	0.00475851	0.0474463	TRUE	bZIP
LOC103714738	755.869	-2.89501	1.0268	-2.81945	0.0048106	0.0477306	TRUE	MYB_related
LOC103724108	14.8746	-3.50958	1.24876	-2.81046	0.00494713	0.0486288	TRUE	bZIP
LOC103718512	477.449	1.14339	0.40839	2.79975	0.00511423	0.0495671	TRUE	ERF
LOC103697556	3029.1	1.77974	0.636137	2.79773	0.00514634	0.0495918	TRUE	ERF
LOC103715801	193.974	-4.09998	1.46657	-2.79562	0.00517995	0.0498362	TRUE	MYB_related
LOC103698106	114.819	-2.04681	0.732564	-2.79404	0.00520544	0.04999	TRUE	NF-YB

## Sheet: Shoot (16 dpi)
Table S10F. List of DEGs encoding TFs enriched in shoots of date palm seedlings during Fp infection at 16 dpi.
	baseMean	log2FoldChange	lfcSE	stat	pvalue	padj	is_predicted_tf	tf_family
LOC103719395	896.196	3.50086	0.461043	7.59334	3.11761e-14	7.46044e-11	TRUE	NAC
LOC103703276	114.216	-8.53208	1.21074	-7.04702	1.82789e-12	2.18707e-09	TRUE	MYB_related
LOC120108988	1211.2	1.90309	0.302732	6.28637	3.24979e-10	1.9894e-07	TRUE	bZIP
LOC103708485	826.37	1.64706	0.276136	5.96468	2.45112e-09	9.21727e-07	TRUE	GATA
LOC103712638	59.789	-6.4535	1.08239	-5.96226	2.48774e-09	9.2232e-07	TRUE	MYB_related
LOC103698612	81.8953	-6.36489	1.11606	-5.70302	1.17705e-08	3.36778e-06	TRUE	MYB_related
LOC103716950	84.6213	-7.28103	1.2979	-5.60983	2.0252e-08	5.43972e-06	TRUE	GRAS
LOC103711534	43.8141	-5.23487	0.980652	-5.33815	9.39011e-08	1.91609e-05	TRUE	MYB_related
LOC103708469	2517.78	2.49191	0.469461	5.30802	1.10823e-07	2.19338e-05	TRUE	HD-ZIP
LOC103709461	230.461	3.0669	0.581634	5.2729	1.34284e-07	2.52852e-05	TRUE	Dof
LOC103712514	1943.84	1.56245	0.299635	5.21453	1.84288e-07	3.2126e-05	TRUE	bZIP
LOC103718394	139.126	-4.51642	0.882782	-5.11612	3.11886e-07	4.74553e-05	TRUE	C2H2
LOC103708961	822.916	1.39807	0.277004	5.04711	4.48539e-07	6.34779e-05	TRUE	BES1
LOC120110333	37.4437	-16.715	3.31151	-5.04754	4.47544e-07	6.34779e-05	TRUE	WRKY
LOC103702004	125.327	-3.12348	0.619734	-5.04003	4.65466e-07	6.51727e-05	TRUE	ZF-HD
LOC103699090	193.963	4.09135	0.818023	5.00152	5.68814e-07	7.56207e-05	TRUE	NAC
LOC103716378	843.015	3.47714	0.708681	4.90649	9.27208e-07	0.000108475	TRUE	NAC
LOC120111533	18.7278	-18.4765	3.77337	-4.89656	9.753e-07	0.000113096	TRUE	LBD
LOC103700251	187.087	-3.62715	0.753631	-4.8129	1.48759e-06	0.000151775	TRUE	NAC
LOC103709098	387.891	2.33795	0.49062	4.76531	1.88566e-06	0.000183159	TRUE	MYB
LOC103722888	640.222	3.0764	0.648478	4.74402	2.09513e-06	0.000198064	TRUE	NAC
LOC103721902	113.786	3.87263	0.82215	4.71036	2.47274e-06	0.000225225	TRUE	NAC
LOC103711302	152.718	-3.7514	0.805449	-4.65752	3.20034e-06	0.000272629	TRUE	MYB_related
LOC103714608	407.467	4.11706	0.911222	4.51817	6.2375e-06	0.000452313	TRUE	NAC
LOC103701585	53.5332	3.25931	0.737482	4.41951	9.8926e-06	0.000647769	TRUE	HB-other
LOC103702695	1190.15	2.12637	0.483877	4.39444	1.11057e-05	0.000696595	TRUE	GRAS
LOC103712913	2263.06	-2.7386	0.628	-4.36083	1.29568e-05	0.000784049	TRUE	ERF
LOC103708379	2188.78	2.36534	0.546611	4.32727	1.50966e-05	0.000884954	TRUE	MYB_related
LOC103704897	26.5306	-6.24914	1.44777	-4.31639	1.58603e-05	0.000921612	TRUE	MYB
LOC103716404	49.4443	-4.8297	1.12207	-4.30429	1.67525e-05	0.000954492	TRUE	NAC
LOC103696378	303.245	2.97724	0.700038	4.25297	2.10957e-05	0.00111956	TRUE	ERF
LOC103708442	146.32	2.81276	0.663522	4.23914	2.24374e-05	0.00116955	TRUE	MYB_related
LOC103719563	160.116	2.18015	0.516178	4.22364	2.40393e-05	0.0012335	TRUE	MYB_related
LOC103710925	252.556	2.73484	0.649365	4.21156	2.53611e-05	0.00127898	TRUE	WRKY
LOC103709447	55.5037	-6.49699	1.55018	-4.19113	2.77566e-05	0.00135053	TRUE	bZIP
LOC103714777	174.225	3.09196	0.772537	4.00235	6.27174e-05	0.00242069	TRUE	MYB_related
LOC120104086	863.219	-0.979971	0.246819	-3.9704	7.1753e-05	0.00270595	TRUE	HB-other
LOC103709094	1308.98	-1.23635	0.312079	-3.96166	7.4432e-05	0.00278702	TRUE	Dof
LOC103717754	107.535	-3.47259	0.880163	-3.9454	7.96663e-05	0.00293295	TRUE	HD-ZIP
LOC103700594	677.39	-6.54938	1.69132	-3.87235	0.000107789	0.0037041	TRUE	HD-ZIP
LOC103699307	905.453	2.06915	0.534747	3.86941	0.000109099	0.0037248	TRUE	ERF
LOC103703960	702.06	-1.31502	0.340335	-3.8639	0.000111592	0.00379512	TRUE	ARF
LOC103723401	975.103	1.70296	0.444853	3.82814	0.000129116	0.00421678	TRUE	bZIP
LOC103723238	822.498	-1.05332	0.277053	-3.80185	0.000143618	0.00451113	TRUE	C3H
LOC103701744	1339.66	1.55073	0.408428	3.79683	0.000146555	0.00457082	TRUE	ERF
LOC108511557	509.191	2.5908	0.6903	3.75315	0.000174626	0.00508634	TRUE	WRKY
LOC103714261	192.975	5.33274	1.43992	3.7035	0.000212641	0.00588156	TRUE	B3
LOC103721390	2912.41	-1.30897	0.354675	-3.69061	0.000223715	0.00610243	TRUE	GRAS
LOC103695454	119.866	4.12189	1.1175	3.6885	0.00022558	0.0061279	TRUE	MYB_related
LOC103714181	1981.55	1.62979	0.445858	3.6554	0.000256777	0.00671215	TRUE	MYB
LOC103719651	48.9237	-2.68927	0.741297	-3.62779	0.000285856	0.00724912	TRUE	MYB_related
LOC103702578	43.3892	3.98979	1.10412	3.61353	0.000302052	0.00749379	TRUE	LBD
LOC120112145	15.6086	-4.2615	1.18847	-3.58571	0.000336165	0.00808854	TRUE	ZF-HD
LOC103710207	78.3966	-2.11669	0.590969	-3.58173	0.00034133	0.00816803	TRUE	bHLH
LOC103712274	147.139	2.72734	0.766207	3.55953	0.000371512	0.0086773	TRUE	MYB
LOC103705597	316.66	1.57743	0.443938	3.55326	0.00038049	0.00882511	TRUE	GRAS
LOC103708860	435.336	1.33084	0.375145	3.54754	0.000388841	0.0089549	TRUE	ERF
LOC103707689	50.881	-2.25082	0.639844	-3.51777	0.00043519	0.00969983	TRUE	Dof
LOC103721176	146.03	1.22664	0.349189	3.51283	0.000443354	0.00982358	TRUE	GRAS
LOC103702790	2280.67	2.68269	0.764059	3.5111	0.00044626	0.00986078	TRUE	NAC
LOC103724319	207.784	2.42487	0.69483	3.48988	0.000483237	0.0104179	TRUE	Dof
LOC103705405	263.441	2.97639	0.855803	3.47789	0.000505377	0.0107543	TRUE	NAC
LOC103708579	77.6623	-2.39347	0.695672	-3.44052	0.000580603	0.0118017	TRUE	GRAS
LOC103701821	58.5348	-2.95641	0.860245	-3.43671	0.000588819	0.0119275	TRUE	GRAS
LOC103714369	2033.8	1.59439	0.472352	3.37543	0.000737008	0.0137298	TRUE	ERF
LOC103716279	810.77	-2.75075	0.816674	-3.36823	0.000756513	0.0139745	TRUE	CO-like
LOC103705944	2750.04	3.07267	0.917074	3.35051	0.000806617	0.0145162	TRUE	C2H2
LOC103703019	80.44	-3.10637	0.942106	-3.29726	0.000976322	0.0166665	TRUE	bZIP
LOC103710255	903.202	2.64037	0.806285	3.27473	0.00105761	0.0176309	TRUE	HSF
LOC103698102	28.6162	3.45584	1.06034	3.25919	0.00111729	0.0182674	TRUE	bHLH
LOC103704058	374.909	-0.893193	0.275095	-3.24685	0.0011669	0.0187232	TRUE	MYB_related
LOC103712393	117.24	-5.1348	1.58694	-3.23566	0.00121361	0.0192661	TRUE	HD-ZIP
LOC103706394	289.213	1.80189	0.557692	3.23097	0.00123369	0.0194392	TRUE	WRKY
LOC120113056	402.699	-0.618173	0.191897	-3.22138	0.00127575	0.0198663	TRUE	FAR1
LOC103721408	335.738	3.21192	0.998476	3.21682	0.0012962	0.0200823	TRUE	bHLH
LOC103705151	74.8848	2.50952	0.781353	3.21176	0.00131925	0.0203402	TRUE	ERF
LOC103704576	72.962	1.58075	0.492363	3.21053	0.0013249	0.0203711	TRUE	C2H2
LOC103711641	216.962	-2.93252	0.913785	-3.20921	0.00133102	0.0204131	TRUE	GATA
LOC103719020	177.716	-1.92007	0.599533	-3.20261	0.00136189	0.0207459	TRUE	C2H2
LOC103717136	399.195	-0.882295	0.275666	-3.20059	0.00137146	0.0207618	TRUE	C3H
LOC103715325	718.917	-0.794627	0.249131	-3.1896	0.0014247	0.0213082	TRUE	DBB
LOC103710221	174.014	-1.40278	0.442671	-3.16891	0.00153014	0.0224333	TRUE	NAC
LOC103720004	2046.11	2.11458	0.667873	3.16614	0.00154475	0.022575	TRUE	C2H2
LOC103712724	153.728	2.70779	0.856586	3.16114	0.00157152	0.0227824	TRUE	WRKY
LOC103717498	817.381	1.35212	0.429055	3.15139	0.00162497	0.0233348	TRUE	ERF
LOC120110153	86.3724	-1.64491	0.524067	-3.13873	0.00169679	0.0240521	TRUE	Dof
LOC103711670	133.798	-2.63812	0.841898	-3.13354	0.00172712	0.0242866	TRUE	HB-other
LOC103716845	405.036	-1.21859	0.389273	-3.13043	0.00174549	0.0244007	TRUE	TCP
LOC103713705	784.59	-2.1787	0.695958	-3.1305	0.00174508	0.0244007	TRUE	NF-YC
LOC103709517	3377.83	1.225	0.392458	3.12136	0.00180021	0.0248619	TRUE	C3H
LOC103700711	581.579	-1.1895	0.383286	-3.10343	0.00191291	0.0258223	TRUE	MYB_related
LOC120106668	677.047	1.40878	0.455715	3.09137	0.00199235	0.026514	TRUE	GRAS
LOC103705196	439.164	-1.47096	0.475802	-3.09153	0.00199129	0.026514	TRUE	TCP
LOC103722065	16.2242	-4.40716	1.42919	-3.08367	0.00204467	0.026938	TRUE	MYB_related
LOC103699288	111.841	-1.90641	0.620888	-3.07046	0.00213728	0.0276732	TRUE	Dof
LOC103703278	64.4922	-2.77689	0.911341	-3.04704	0.0023111	0.0293181	TRUE	MYB_related
LOC103697055	100.52	3.42167	1.12576	3.03943	0.00237029	0.029839	TRUE	LBD
LOC103700856	119.697	-1.54521	0.510399	-3.02746	0.00246619	0.0306014	TRUE	WRKY
LOC103709325	282.463	0.840546	0.278436	3.01882	0.00253763	0.0311703	TRUE	FAR1
LOC103695562	710.343	-1.26054	0.419033	-3.0082	0.00262797	0.0320111	TRUE	TCP
LOC120104560	298.895	-1.55886	0.520404	-2.99548	0.00274014	0.0330318	TRUE	HRT-like
LOC103706555	266.917	-1.33754	0.448403	-2.98289	0.00285541	0.0339643	TRUE	Dof
LOC103710701	550.16	1.54126	0.517657	2.97738	0.00290722	0.0342775	TRUE	Trihelix
LOC103696692	281.069	-3.14986	1.05852	-2.97572	0.00292301	0.0343646	TRUE	C2H2
LOC103711691	114.147	-2.07951	0.70162	-2.96387	0.00303796	0.0352774	TRUE	ERF
LOC103712434	280.709	-3.74919	1.27184	-2.94785	0.00319993	0.0365748	TRUE	MYB_related
LOC103703962	685.375	-1.15808	0.393936	-2.93976	0.00328467	0.0372362	TRUE	HB-other
LOC103722869	329.993	-4.03236	1.37259	-2.93776	0.00330592	0.0373805	TRUE	bHLH
LOC103711554	337.415	-2.30448	0.78775	-2.9254	0.00344018	0.0384036	TRUE	bZIP
LOC103706646	349.686	1.23163	0.421634	2.92108	0.00348822	0.0388411	TRUE	Dof
LOC103720824	1485.72	-2.63105	0.901407	-2.91882	0.00351358	0.039041	TRUE	ZF-HD
LOC108511160	58.9812	1.84264	0.634701	2.90315	0.00369425	0.0403501	TRUE	ZF-HD
LOC103721949	163.798	2.37297	0.817795	2.90167	0.00371177	0.0404615	TRUE	LBD
LOC103715610	55.84	-2.81329	0.97015	-2.89986	0.00373334	0.0405918	TRUE	NAC
LOC103722730	48.2868	-5.15011	1.77625	-2.89943	0.00373847	0.0406308	TRUE	bHLH
LOC103720525	260.005	2.0253	0.700085	2.89293	0.00381665	0.0411913	TRUE	HD-ZIP
LOC103705203	300.403	-1.54181	0.534178	-2.88633	0.00389766	0.0418085	TRUE	C2H2
LOC103711577	364.845	-1.10092	0.381717	-2.88414	0.0039249	0.0419287	TRUE	FAR1
LOC103711531	495.695	-1.84801	0.642863	-2.87466	0.00404462	0.0427234	TRUE	ZF-HD
LOC103701508	2804.18	1.65765	0.577358	2.87109	0.00409061	0.0430492	TRUE	WRKY
LOC103719657	3307.22	0.934812	0.326469	2.8634	0.00419121	0.0437451	TRUE	GRAS
LOC103705460	92.967	-1.65203	0.576997	-2.86316	0.00419442	0.0437613	TRUE	LBD
LOC103705801	15.7673	-2.98724	1.04799	-2.85044	0.00436587	0.0449092	TRUE	MYB_related
LOC103719287	181.421	2.08236	0.732804	2.84163	0.00448836	0.0457579	TRUE	NAC
LOC103709304	443.978	1.86745	0.661526	2.82294	0.00475851	0.0474463	TRUE	bZIP
LOC103714738	755.869	-2.89501	1.0268	-2.81945	0.0048106	0.0477306	TRUE	MYB_related
LOC103724108	14.8746	-3.50958	1.24876	-2.81046	0.00494713	0.0486288	TRUE	bZIP
LOC103718512	477.449	1.14339	0.40839	2.79975	0.00511423	0.0495671	TRUE	ERF
LOC103697556	3029.1	1.77974	0.636137	2.79773	0.00514634	0.0495918	TRUE	ERF
LOC103715801	193.974	-4.09998	1.46657	-2.79562	0.00517995	0.0498362	TRUE	MYB_related
LOC103698106	114.819	-2.04681	0.732564	-2.79404	0.00520544	0.04999	TRUE	NF-YB
